# Supplementary material for: Host- and microbial-mediated mucin degradation differentially shape Pseudomonas aeruginosa physiology and gene expression
Source: PLoS Pathog. 2025 Oct 3;21(10):e1013568. doi: 10.1371/journal.ppat.1013568 (PMC12503327; doi:10.1371/journal.ppat.1013568)
Supplement: S1 File — P. aeruginosa differential gene expression in untreated (MMM), NE-treated, and AMDC-treated mucin. (S1_File.XLSX) [file ppat.1013568.s005.xlsx]

## Sheet: All_genes_NE4h_v_MMM4h
NCBI_GeneID	baseMean	log2FoldChange	lfcSE	stat	pvalue	padj	GeneID	GeneName	Desc
PA14_RS00005	7984.64	0.0458793	0.0971937	0	1	1	PA14_00010	dnaA	chromosomal replication initiation protein
PA14_RS00010	5048.59	-0.16831	0.13442	0	1	1	PA14_00020	dnaN	DNA polymerase III subunit beta
PA14_RS00015	6646.12	0.0822818	0.130236	0	1	1	PA14_00030	recF	recombination protein F
PA14_RS00020	13164.6	-0.0667131	0.160477	0	1	1	PA14_00050	gyrB	DNA gyrase subunit B
PA14_RS00025	990.362	-0.0254142	0.145732	0	1	1	PA14_00060	NA	acyltransferase
PA14_RS00030	1177.73	0.00626737	0.113898	0	1	1	PA14_00070	NA	D,D-heptose 1,7-bisphosphate phosphatase
PA14_RS00035	6525.86	-0.117848	0.111255	0	1	1	PA14_00080	NA	hypothetical protein
PA14_RS00040	3031.24	-0.207634	0.160297	0	1	1	PA14_00090	glyS	glycyl-tRNA synthetase subunit beta
PA14_RS00045	2800.73	-0.243114	0.171177	0	1	1	PA14_00100	glyQ	glycyl-tRNA synthetase subunit alpha
PA14_RS00050	327.546	-0.598447	0.198786	0	1	1	PA14_00110	tag	DNA-3-methyladenine glycosidase I
PA14_RS00055	2210.84	-0.187269	0.130962	0	1	1	PA14_00120	NA	lipid A biosynthesis lauroyl acyltransferase
PA14_RS00060	339.487	-0.00725283	0.161024	0	1	1	PA14_00130	NA	hypothetical protein
PA14_RS00065	587.867	0.506069	0.14281	0	1	1	PA14_00140	NA	hypothetical protein
PA14_RS00070	183.014	0.719214	0.211105	0	1	1	PA14_00150	NA	hypothetical protein
PA14_RS00075	338.584	0.0921767	0.154623	0	1	1	PA14_00160	NA	hypothetical protein
PA14_RS00080	2967.09	-0.229495	0.115014	0	1	1	PA14_00170	trkA	potassium transporter peripheral membrane protein
PA14_RS00085	1155.95	-0.0330196	0.111023	0	1	1	PA14_00180	NA	tRNA and rRNA cytosine-C5-methylases
PA14_RS00090	540.727	0.111954	0.141839	0	1	1	PA14_00190	fmt	methionyl-tRNA formyltransferase
PA14_RS00095	2935.53	-0.0568123	0.138684	0	1	1	PA14_00200	def	peptide deformylase
PA14_RS00100	2247.92	-0.603012	0.151865	0	1	1	PA14_00210	NA	lysin domain-containing protein
PA14_RS00105	38.5156	0.164045	0.399324	0	1	1	PA14_00230	NA	Rossmann fold nucleotide-binding protein
PA14_RS00110	503.448	0.0880712	0.152552	0	1	1	PA14_00240	NA	hypothetical protein
PA14_RS00115	947.941	-0.345856	0.145554	0	1	1	PA14_00250	qor	quinone oxidoreductase
PA14_RS00120	1481.83	0.266095	0.168441	0	1	1	PA14_00280	hemF	coproporphyrinogen III oxidase
PA14_RS00125	897.651	0.236912	0.16987	0	1	1	PA14_00290	aroE	shikimate 5-dehydrogenase
PA14_RS00130	1621.87	-0.601972	0.154779	0	1	1	PA14_00300	plcB	phospholipase C, PlcB
PA14_RS00135	2305.39	-0.739773	0.233528	0	1	1	PA14_00310	NA	peptidyl-prolyl isomerase
PA14_RS00140	272.368	-0.892718	0.177367	0	1	1	PA14_00320	NA	hypothetical protein
PA14_RS00145	262.27	-0.426007	0.198015	0	1	1	PA14_00340	NA	sulfate transporter
PA14_RS00150	92.5317	-0.217379	0.262097	0	1	1	PA14_00360	NA	hypothetical protein
PA14_RS00155	452.401	-0.0538967	0.168944	0	1	1	PA14_00380	betC	choline sulfatase
PA14_RS00160	303.708	0.214638	0.157002	0	1	1	PA14_00400	NA	LysR family transcriptional regulator
PA14_RS00165	609.331	-0.155937	0.158007	0	1	1	PA14_00410	NA	dioxygenase
PA14_RS00170	356.618	0.00196479	0.150502	0	1	1	PA14_00420	NA	histidine phosphotransfer domain-containing protein
PA14_RS00175	272.516	0.212787	0.194711	0	1	1	PA14_00430	NA	two-component response regulator
PA14_RS00180	539.898	-0.437898	0.163265	0	1	1	PA14_00440	trpA	tryptophan synthase subunit alpha
PA14_RS00185	899.43	-0.730885	0.217303	0	1	1	PA14_00450	trpB	tryptophan synthase subunit beta
PA14_RS00190	213.912	-0.101501	0.186368	0	1	1	PA14_00460	trpI	transcriptional regulator TrpI
PA14_RS00195	13223.8	-0.128749	0.190446	0	1	1	PA14_00470	NA	hypothetical protein
PA14_RS00200	14502.6	-0.0784129	0.195636	0	1	1	PA14_00480	NA	hypothetical protein
PA14_RS00205	739.064	0.267749	0.113315	0	1	1	PA14_00490	NA	hemolysin activation/secretion protein
PA14_RS00210	1326.56	-0.111396	0.117597	0	1	1	PA14_00510	NA	hemagglutinin
PA14_RS31165	747.661	-0.252303	0.194327	0	1	1	NA	NA	NA
PA14_RS00215	542.825	0.182266	0.316289	0	1	1	NA	NA	NA
PA14_RS00220	415.576	0.173104	0.144947	0	1	1	PA14_00530	NA	hypothetical protein
PA14_RS29945	66.2543	-0.0600773	0.292631	0	1	1	NA	NA	NA
PA14_RS00225	277.599	0.246676	0.160184	0	1	1	PA14_00550	NA	hypothetical protein
PA14_RS00230	759.766	-0.0860781	0.134176	0	1	1	PA14_00560	exoT	exoenzyme T
PA14_RS00235	1521.87	0.175829	0.156905	0	1	1	PA14_00570	NA	lipoprotein
PA14_RS00240	500.806	0.175756	0.215213	0	1	1	PA14_00580	NA	lipoprotein
PA14_RS00245	380.584	0.275406	0.202853	0	1	1	PA14_00590	NA	lipoprotein
PA14_RS00250	205.816	0.437691	0.233831	0	1	1	PA14_00600	NA	transcriptional regulator
PA14_RS00255	131.295	-0.0474314	0.233009	0	1	1	PA14_00620	NA	hypothetical protein
PA14_RS00260	260.36	0.223348	0.197057	0	1	1	PA14_00630	NA	hypothetical protein
PA14_RS00265	304.03	0.206326	0.157952	0	1	1	PA14_00640	phzH	potential phenazine-modifying enzyme
PA14_RS00270	503.814	0.219073	0.200164	0	1	1	PA14_00650	NA	hypothetical protein
PA14_RS00275	94.9465	-0.178201	0.216065	0	1	1	PA14_00660	NA	RNA 2'-phosphotransferase-like protein
PA14_RS00280	218.412	-0.374137	0.187809	0	1	1	PA14_00670	NA	hypothetical protein
PA14_RS00285	35.5107	0.177825	0.340106	0	1	1	PA14_00680	NA	LysR family transcriptional regulator
PA14_RS00290	154.496	0.135355	0.209308	0	1	1	PA14_00690	NA	hypothetical protein
PA14_RS00295	27.4518	-0.13131	0.383285	0	1	1	PA14_00700	NA	hypothetical protein
PA14_RS00300	16120.8	0.373694	0.153589	0	1	1	PA14_00710	osmC	osmotically inducible protein OsmC
PA14_RS00305	3022.79	0.185788	0.171832	0	1	1	PA14_00720	NA	hypothetical protein
PA14_RS00310	870.777	0.390957	0.198891	0	1	1	PA14_00730	NA	hypothetical protein
PA14_RS00315	315.774	0.970496	0.195006	0	1	1	PA14_00740	NA	lipoprotein
PA14_RS00320	473.881	-0.042616	0.124376	0	1	1	PA14_00750	NA	hypothetical protein
PA14_RS00325	525.558	-0.0846534	0.164677	0	1	1	PA14_00760	NA	hypothetical protein
PA14_RS00330	284.337	-0.45905	0.194159	0	1	1	PA14_00770	NA	hypothetical protein
PA14_RS00335	352.954	-0.363989	0.133662	0	1	1	PA14_00780	NA	hypothetical protein
PA14_RS00340	4166.51	-0.349683	0.156574	0	1	1	PA14_00790	prlC	oligopeptidase A
PA14_RS00345	392.384	-0.214336	0.14354	0	1	1	PA14_00800	NA	hypothetical protein
PA14_RS00350	361.091	0.326551	0.226435	0	1	1	PA14_00810	NA	DNA repair photolyase
PA14_RS00355	1289.41	-0.235901	0.13262	0	1	1	PA14_00820	tagQ1	TagQ1
PA14_RS00360	1901.3	0.209548	0.157485	0	1	1	PA14_00830	tagR1	TagR1
PA14_RS00365	69.4665	0.0958819	0.3206	0	1	1	PA14_00850	tagS1	TagS1
PA14_RS00370	5.94519	0.34485	0.907248	0	1	1	PA14_00860	tagT1	TagT1
PA14_RS00375	819.279	-0.471029	0.152393	0	1	1	PA14_00875	ppkA	serine/threonine protein kinase PpkA
PA14_RS00380	204.493	-0.239749	0.187847	0	1	1	PA14_00890	pppA	PppA
PA14_RS00385	121.981	-0.215945	0.268482	0	1	1	PA14_00900	tagF1	TagF1
PA14_RS00390	986.82	-0.273816	0.146354	0	1	1	PA14_00910	icmF1	IcmF1
PA14_RS00395	248.512	-0.394897	0.213877	0	1	1	PA14_00925	tssL1	TssL1
PA14_RS00400	302.212	-0.557737	0.196515	0	1	1	PA14_00940	tssK1	TssK1
PA14_RS00405	61.3048	-0.516498	0.296594	0	1	1	PA14_00960	tssJ1	TssJ1
PA14_RS00410	1240.17	0.124615	0.130011	0	1	1	NA	NA	NA
PA14_RS00415	1304.28	-0.320884	0.230349	0	1	1	PA14_00990	tssA1	TssA1
PA14_RS00420	1078.26	-0.748365	0.234609	0	1	1	PA14_01010	hsiB1	HsiB1
PA14_RS00425	5086.07	-0.811465	0.203128	0	1	1	PA14_01020	hsiC1	HsiC1
PA14_RS00430	1863.06	-0.88093	0.250813	0	1	1	PA14_01030	hcp1	Hcp1
PA14_RS00435	494.698	-0.373651	0.210569	0	1	1	PA14_01040	tagJ1	TagJ1
PA14_RS00440	111.707	-0.473807	0.255803	0	1	1	PA14_01060	tssE1	TssE1
PA14_RS00445	448.238	-0.442947	0.154689	0	1	1	PA14_01070	tssF1	TssF1
PA14_RS00450	221.781	-0.214114	0.205006	0	1	1	PA14_01080	tssG1	TssG1
PA14_RS00455	1004.49	-0.525091	0.202727	0	1	1	PA14_01100	clpV1	ClpV1
PA14_RS00460	628.361	-0.439947	0.141355	0	1	1	PA14_01110	vgrG1a	VgrG1a
PA14_RS00465	221.765	-0.224289	0.179988	0	1	1	PA14_01120	tsi6	Tsi6
PA14_RS00470	224.164	-0.806285	0.187113	0	1	1	PA14_01130	NA	hypothetical protein
PA14_RS00475	278.009	-0.465735	0.194237	0	1	1	PA14_01140	tse6	Tse6
PA14_RS00480	182.866	-0.113813	0.179532	0	1	1	PA14_01150	eagT6	EagT6
PA14_RS00485	2833.63	-0.421343	0.113211	0	1	1	PA14_01160	NA	hypothetical protein
PA14_RS00490	88.5579	-0.641765	0.404609	0	1	1	PA14_01170	NA	hypothetical protein
PA14_RS00495	173.431	-0.597141	0.208135	0	1	1	PA14_01180	NA	hypothetical protein
PA14_RS00500	65.596	0.116285	0.330662	0	1	1	PA14_01190	NA	3-oxoacyl-ACP synthase
PA14_RS00505	588.459	0.127671	0.158398	0	1	1	PA14_01200	NA	hypothetical protein
PA14_RS00510	546.381	-0.412576	0.177617	0	1	1	PA14_01220	NA	hypothetical protein
PA14_RS00515	172.453	-0.0296735	0.195971	0	1	1	PA14_01230	NA	hypothetical protein
PA14_RS00520	713.046	-0.363843	0.208085	0	1	1	PA14_01240	NA	carbonic anhydrase
PA14_RS00525	209.068	0.0410772	0.170484	0	1	1	PA14_01250	NA	sulfate transporter
PA14_RS00530	397.804	-0.327884	0.157041	0	1	1	NA	NA	NA
PA14_RS29955	293.527	0.517126	0.289748	0	1	1	NA	NA	NA
PA14_RS00535	12370.4	0.0399439	0.15933	0	1	1	PA14_01290	coxB	cytochrome c oxidase subunit II
PA14_RS00540	4919.12	0.0999531	0.188736	0	1	1	PA14_01300	coxA	cytochrome c oxidase subunit I
PA14_RS00545	1021.98	0.201424	0.268575	0	1	1	PA14_01310	NA	cytochrome C oxidase assembly protein
PA14_RS00550	3624.99	-0.206928	0.171988	0	1	1	PA14_01320	coIII	cytochrome c oxidase subunit III
PA14_RS00555	1197.42	-0.328021	0.21759	0	1	1	PA14_01330	NA	hypothetical protein
PA14_RS00560	349.609	0.45644	0.300272	0	1	1	PA14_01340	NA	hypothetical protein
PA14_RS00565	217.055	-0.627848	0.376513	0	1	1	PA14_01350	NA	hypothetical protein
PA14_RS00570	280.034	-0.0469651	0.298789	0	1	1	PA14_01360	NA	hypothetical protein
PA14_RS00575	394.37	-0.370832	0.2081	0	1	1	PA14_01380	NA	protoheme IX farnesyltransferase
PA14_RS00580	1002.29	-0.12663	0.160316	0	1	1	PA14_01390	NA	hypothetical protein
PA14_RS00585	528.755	-0.36153	0.149725	0	1	1	PA14_01400	NA	hypothetical protein
PA14_RS00590	740.842	-0.434335	0.115714	0	1	1	PA14_01410	NA	hypothetical protein
PA14_RS00595	124.999	-0.4355	0.232492	0	1	1	PA14_01430	NA	short chain dehydrogenase
PA14_RS00600	174.499	-0.68528	0.322359	0	1	1	PA14_01440	NA	hypothetical protein
PA14_RS00605	357.042	0.0577612	0.157532	0	1	1	PA14_01460	NA	C4-dicarboxylate transporter DctA
PA14_RS00610	253.048	-0.0611343	0.169253	0	1	1	PA14_01470	NA	transcriptional regulator
PA14_RS00615	106.166	0.18431	0.243833	0	1	1	PA14_01480	NA	hypothetical protein
PA14_RS00620	83228.7	-0.418894	0.115009	0	1	1	PA14_01490	NA	hemolysin
PA14_RS00625	5760.47	-0.17179	0.184715	0	1	1	PA14_01500	NA	transcriptional regulator
PA14_RS00630	137.385	-0.150354	0.319886	0	1	1	PA14_01510	NA	hypothetical protein
PA14_RS00635	105.236	0.0221361	0.201046	0	1	1	PA14_01520	NA	hypothetical protein
PA14_RS00640	229.262	0.303651	0.194184	0	1	1	PA14_01540	NA	hypothetical protein
PA14_RS00645	269.443	0.0872309	0.143411	0	1	1	PA14_01550	NA	lipoprotein
PA14_RS00650	1286.17	0.0485825	0.19502	0	1	1	PA14_01560	NA	hypothetical protein
PA14_RS00655	3886.84	-0.558644	0.143367	0	1	1	PA14_01580	gabP	gamma-aminobutyrate permease
PA14_RS00660	10926.9	-0.506534	0.115574	0	1	1	PA14_01600	NA	aldehyde dehydrogenase
PA14_RS00665	676.409	-0.965079	0.179251	0	1	1	PA14_01610	NA	hypothetical protein
PA14_RS00670	3312.62	-1.30296	0.212611	-1.42494	0.154175	1	PA14_01620	aptA	beta alanine--pyruvate transaminase
PA14_RS00675	191.761	-0.175333	0.221991	0	1	1	PA14_01640	NA	LysR family transcriptional regulator
PA14_RS00680	371.237	0.351023	0.163835	0	1	1	PA14_01660	NA	guanine deaminase
PA14_RS31170	7.58225	0.364732	0.720909	0	1	1	NA	NA	NA
PA14_RS00690	94.6079	0.0471496	0.25774	0	1	1	PA14_01670	NA	ABC transporter ATP-binding protein
PA14_RS00695	35.3995	0.419795	0.335602	0	1	1	PA14_01680	NA	ABC transporter permease
PA14_RS00700	111.456	0.318209	0.265279	0	1	1	PA14_01690	NA	ABC transporter permease
PA14_RS29960	28.5924	0.0436699	0.426254	0	1	1	NA	NA	NA
PA14_RS00705	7134.01	-0.51292	0.15766	0	1	1	PA14_01710	ahpC	alkyl hydroperoxide reductase
PA14_RS00710	1556.86	0.362482	0.116858	0	1	1	PA14_01720	ahpF	alkyl hydroperoxide reductase
PA14_RS00715	3689.9	1.73563	0.210829	3.48924	0.000484404	0.0434349	PA14_01730	NA	hypothetical protein
PA14_RS00720	650.376	3.61775	0.153795	17.0211	5.73283e-65	3.5469e-61	PA14_01750	NA	hydroxydechloroatrazine ethylaminohydrolase
PA14_RS00725	907.811	-0.0336492	0.176851	0	1	1	PA14_01760	nuh	nonspecific ribonucleoside hydrolase
PA14_RS00730	465.087	-0.142009	0.156262	0	1	1	PA14_01770	NA	nucleoside-binding outer membrane protein
PA14_RS00735	143.996	-0.21837	0.255521	0	1	1	PA14_01780	NA	nucleoside 2-deoxyribosyltransferase
PA14_RS00740	144.475	0.0722415	0.283815	0	1	1	PA14_01790	NA	nucleoside 2-deoxyribosyltransferase
PA14_RS00745	119.431	0.518611	0.181804	0	1	1	PA14_01800	NA	hypothetical protein
PA14_RS00750	324.597	-0.561096	0.156887	0	1	1	PA14_01810	NA	oxidoreductase
PA14_RS00755	1084.24	-0.159811	0.141514	0	1	1	PA14_01830	NA	adenosine deaminase
PA14_RS00760	53.5483	0.495883	0.301634	0	1	1	PA14_01840	NA	RNA polymerase ECF-subfamily sigma-70 factor
PA14_RS00765	25.5971	0.337984	0.450888	0	1	1	PA14_01860	NA	transmembrane sensor
PA14_RS00770	179.428	0.452373	0.217122	0	1	1	PA14_01870	NA	TonB-dependent receptor
PA14_RS00775	328.415	0.560467	0.200208	0	1	1	PA14_01890	pcaQ	transcriptional regulator PcaQ
PA14_RS00780	399.13	-0.278007	0.168072	0	1	1	PA14_01900	pcaH	protocatechuate 3,4-dioxygenase subunit beta
PA14_RS00785	375.361	0.136007	0.170006	0	1	1	PA14_01910	pcaG	protocatechuate 3,4-dioxygenase subunit alpha
PA14_RS29965	35.1236	0.230136	0.37695	0	1	1	NA	NA	NA
PA14_RS00790	294.482	-0.470309	0.202984	0	1	1	PA14_01930	pcaR	transcriptional regulator PcaR
PA14_RS00795	1038.81	-0.211198	0.1875	0	1	1	PA14_01940	NA	RND efflux membrane fusion protein
PA14_RS00800	383.585	-0.3425	0.205821	0	1	1	PA14_01960	NA	RND efflux membrane fusion protein
PA14_RS00805	4047.27	-0.313681	0.116221	0	1	1	PA14_01970	NA	RND efflux transporter
PA14_RS00810	536.78	-0.288586	0.152021	0	1	1	PA14_01980	NA	LysR family transcriptional regulator
PA14_RS00815	177.459	0.216147	0.234734	0	1	1	PA14_01990	NA	hypothetical protein
PA14_RS00820	198.245	0.336542	0.496453	0	1	1	NA	NA	NA
PA14_RS00825	1765.25	0.0880594	0.12453	0	1	1	PA14_02020	NA	outer membrane porin
PA14_RS00830	221.834	0.0186194	0.247692	0	1	1	PA14_02030	NA	AraC family transcriptional regulator
PA14_RS00835	296.693	-0.0940235	0.169804	0	1	1	PA14_02050	NA	gamma-glutamyltranspeptidase
PA14_RS31175	217.104	-0.0274534	0.232387	0	1	1	NA	NA	NA
PA14_RS00845	475.044	-0.0923353	0.22006	0	1	1	PA14_02060	NA	hypothetical protein
PA14_RS00850	231.661	0.202159	0.205992	0	1	1	PA14_02070	NA	transporter
PA14_RS00855	827.305	-0.633097	0.18253	0	1	1	PA14_02090	NA	TetR family transcriptional regulator
PA14_RS00860	121.962	-0.615685	0.233018	0	1	1	PA14_02100	NA	hypothetical protein
PA14_RS00865	349.33	0.233084	0.14633	0	1	1	PA14_02110	NA	diguanylate cyclase
PA14_RS00870	159.926	0.177822	0.218164	0	1	1	PA14_02130	NA	hypothetical protein
PA14_RS00875	151.975	0.122163	0.267418	0	1	1	PA14_02140	NA	hypothetical protein
PA14_RS00880	831.654	0.954467	0.199773	0	1	1	PA14_02150	NA	hypothetical protein
PA14_RS00885	573.646	-0.461589	0.279495	0	1	1	PA14_02180	cheB	chemotaxis-specific methylesterase
PA14_RS00890	516.907	-1.2358	0.331181	-0.712002	0.476463	1	PA14_02190	NA	hypothetical protein
PA14_RS00895	2301.35	-1.30313	0.233048	-1.30073	0.193352	1	PA14_02200	NA	chemotaxis protein methyltransferase
PA14_RS00900	13134.5	-1.33599	0.165729	-2.02735	0.0426265	1	PA14_02220	NA	chemotaxis transducer
PA14_RS00905	2564.35	-1.57913	0.262746	-2.20414	0.0275143	1	PA14_02230	cheW	purine-binding chemotaxis protein
PA14_RS00910	8752.51	-1.54202	0.208044	-2.60532	0.00917885	0.567896	PA14_02250	cheA	two-component sensor
PA14_RS00915	12349.2	-1.49785	0.247804	-2.00905	0.0445317	1	PA14_02260	NA	two-component response regulator
PA14_RS00920	1988.01	-0.554383	0.136406	0	1	1	PA14_02270	NA	chemotaxis transducer
PA14_RS00925	352.609	-0.0975016	0.170031	0	1	1	PA14_02290	NA	LysR family transcriptional regulator
PA14_RS00930	79.4564	-0.068231	0.240336	0	1	1	PA14_02300	fabG	3-ketoacyl-ACP reductase
PA14_RS00935	231.39	-0.0503211	0.199482	0	1	1	PA14_02310	atsA	arylsulfatase
PA14_RS00940	29.6658	0.555806	0.516515	0	1	1	PA14_02330	NA	ABC transporter ATP-binding protein
PA14_RS00945	31.8811	0.226558	0.406103	0	1	1	PA14_02340	NA	ABC transporter permease
PA14_RS00950	186.511	0.556037	0.155477	0	1	1	PA14_02360	NA	ABC transporter substrate-binding protein
PA14_RS00955	86.7802	0.629305	0.303827	0	1	1	PA14_02370	NA	porin
PA14_RS00960	116.42	-0.0960428	0.240478	0	1	1	PA14_02380	NA	acid phosphatase
PA14_RS00965	162.766	-0.508738	0.343199	0	1	1	PA14_02390	NA	transcriptional regulator
PA14_RS29970	13.8346	0.612097	0.473823	0	1	1	NA	NA	NA
PA14_RS00970	145.177	0.0987367	0.202872	0	1	1	PA14_02410	NA	TonB-dependent receptor
PA14_RS00975	57.5567	0.303017	0.288304	0	1	1	PA14_02420	NA	hypothetical protein
PA14_RS00980	132.481	0.313132	0.253815	0	1	1	PA14_02435	NA	hypothetical protein
PA14_RS00985	402.816	-0.974423	0.161028	0	1	1	PA14_02450	NA	NAD(P) transhydrogenase subunit alpha part 1
PA14_RS00990	161.338	-1.40425	0.201388	-2.00732	0.0447155	1	PA14_02460	NA	NAD(P) transhydrogenase subunit alpha part 2
PA14_RS00995	669.735	-1.28049	0.154966	-1.81002	0.070292	1	PA14_02470	pntB	pyridine nucleotide transhydrogenase subunit beta
PA14_RS01000	61.194	0.693517	0.365012	0	1	1	PA14_02490	tonB2	hypothetical protein
PA14_RS01005	92.7873	0.131077	0.38465	0	1	1	PA14_02500	exbB1	transport protein ExbB
PA14_RS01010	206.238	0.641768	0.251763	0	1	1	PA14_02510	exbD1	transport protein ExbD
PA14_RS01015	425.732	0.506027	0.250549	0	1	1	PA14_02520	NA	hypothetical protein
PA14_RS01020	898.744	1.59177	0.249793	2.36903	0.0178347	0.882748	PA14_02530	NA	hypothetical protein
PA14_RS01025	1082.64	0.29927	0.185414	0	1	1	PA14_02550	mdcA	malonate decarboxylase subunit alpha
PA14_RS01030	23.2633	-1.36886	0.630993	-0.584576	0.558833	1	PA14_02560	NA	triphosphoribosyl-dephospho-CoA synthase
PA14_RS01035	9.51007	-1.65078	0.99212	-0.655951	0.511855	1	PA14_02570	mdcC	malonate decarboxylase subunit delta
PA14_RS01040	144.282	-0.577234	0.306109	0	1	1	PA14_02580	mdcD	malonate decarboxylase subunit beta
PA14_RS01045	167.731	-1.18223	0.295181	-0.61734	0.53701	1	PA14_02590	mdcE	malonate decarboxylase subunit gamma
PA14_RS01050	45.9915	-0.687353	0.410849	0	1	1	PA14_02610	NA	phosphoribosyl-dephospho-CoA transferase
PA14_RS01055	108.051	-0.679849	0.286867	0	1	1	PA14_02620	NA	epsilon subunit of malonate decarboxylase
PA14_RS01060	75.4735	-0.128066	0.334899	0	1	1	PA14_02630	NA	malonate carrier protein
PA14_RS01065	345.599	-0.0757335	0.175506	0	1	1	PA14_02640	NA	malonate transporter subunit MadM
PA14_RS01070	456.982	-0.210948	0.118888	0	1	1	PA14_02650	NA	malonate utilization transcriptional regulator
PA14_RS01075	452.688	-0.352036	0.159159	0	1	1	PA14_02660	NA	LysR family transcriptional regulator
PA14_RS29975	6.00201	0.162833	0.774629	0	1	1	NA	NA	NA
PA14_RS01080	91.1846	-0.530842	0.273871	0	1	1	PA14_02680	NA	aldehyde dehydrogenase
PA14_RS01085	163.433	-0.35077	0.212045	0	1	1	PA14_02690	NA	amino acid permease
PA14_RS01090	118.576	-0.332966	0.223012	0	1	1	PA14_02700	NA	aminotransferase
PA14_RS01095	58.5575	-0.231407	0.373115	0	1	1	PA14_02720	NA	hypothetical protein
PA14_RS01100	134.171	-0.0531069	0.219704	0	1	1	PA14_02730	NA	dihydrodipicolinate synthetase
PA14_RS01105	469.439	-0.25984	0.134227	0	1	1	PA14_02740	NA	class II aldolase/adducin domain-containing protein
PA14_RS01110	364.516	-0.4378	0.174543	0	1	1	PA14_02750	NA	transcriptional regulator
PA14_RS01115	1904.26	0.119558	0.199493	0	1	1	PA14_02760	NA	CoA transferase, subunit A
PA14_RS01120	760.826	-0.0873457	0.21886	0	1	1	PA14_02770	NA	CoA transferase subunit B
PA14_RS01125	914.88	-0.240643	0.243236	0	1	1	PA14_02790	pcaF	beta-ketoadipyl CoA thiolase
PA14_RS01130	1203.24	-0.011513	0.21086	0	1	1	PA14_02810	pcaT	dicarboxylic acid transporter PcaT
PA14_RS01135	654.387	-0.137648	0.230354	0	1	1	PA14_02830	pcaB	3-carboxy-cis,cis-muconate cycloisomerase
PA14_RS01140	501.902	-0.288689	0.205666	0	1	1	PA14_02840	pcaD	beta-ketoadipate enol-lactone hydrolase
PA14_RS01145	732.855	-0.547314	0.176827	0	1	1	PA14_02850	pcaC	gamma-carboxymuconolactone decarboxylase
PA14_RS01150	564.694	-0.329278	0.155502	0	1	1	PA14_02870	NA	transcriptional regulator
PA14_RS01155	217.376	0.894071	0.195322	0	1	1	PA14_02890	NA	hypothetical protein
PA14_RS01160	276.597	0.338691	0.226758	0	1	1	PA14_02900	pcaK	4-hydroxybenzoate transporter PcaK
PA14_RS01165	216.817	-0.359397	0.262114	0	1	1	PA14_02910	NA	IclR family transcriptional regulator
PA14_RS01170	65.0154	-0.155751	0.275802	0	1	1	PA14_02930	NA	oxidoreductase
PA14_RS01175	73.045	-0.309783	0.35298	0	1	1	PA14_02960	NA	hypothetical protein
PA14_RS01180	133.297	0.200421	0.178888	0	1	1	PA14_02970	NA	hypothetical protein
PA14_RS01185	377.165	-0.308766	0.150991	0	1	1	PA14_02980	NA	porin
PA14_RS01190	126.72	-0.517811	0.253562	0	1	1	PA14_02990	NA	MFS transporter
PA14_RS01195	140.916	0.442816	0.317797	0	1	1	PA14_03000	NA	hypothetical protein
PA14_RS01200	351.679	-0.267097	0.205977	0	1	1	PA14_03010	NA	TetR family transcriptional regulator
PA14_RS01205	25.3112	0.361628	0.370304	0	1	1	PA14_03020	NA	shikimate 5-dehydrogenase
PA14_RS01210	70.1942	0.117151	0.241731	0	1	1	PA14_03030	aroQ2	3-dehydroquinate dehydratase
PA14_RS01215	362.656	0.0564947	0.205655	0	1	1	PA14_03040	NA	MFS transporter
PA14_RS01220	260.421	-0.140878	0.155328	0	1	1	PA14_03050	pobA	4-hydroxybenzoate 3-monooxygenase
PA14_RS01225	289.431	-0.0895164	0.209479	0	1	1	PA14_03070	NA	transcriptional regulator
PA14_RS01230	222.449	-0.22534	0.228613	0	1	1	PA14_03080	NA	acetyltransferase
PA14_RS01235	1053.75	-0.496357	0.15298	0	1	1	PA14_03090	NA	hypothetical protein
PA14_RS01240	222.755	0.739697	0.19647	0	1	1	PA14_03100	NA	hypothetical protein
PA14_RS01245	87.3153	0.295524	0.215072	0	1	1	PA14_03110	NA	hypothetical protein
PA14_RS01250	173.777	0.269113	0.222527	0	1	1	PA14_03120	NA	transcriptional regulator
PA14_RS01255	316.962	-0.185406	0.181309	0	1	1	PA14_03130	NA	hypothetical protein
PA14_RS01260	459.467	-0.035636	0.161064	0	1	1	PA14_03150	NA	hypothetical protein
PA14_RS01265	3876.54	0.146353	0.154447	0	1	1	PA14_03160	NA	hypothetical protein
PA14_RS01270	9064.18	-0.26906	0.130447	0	1	1	PA14_03163	NA	hypothetical protein
PA14_RS01275	866.479	0.00207452	0.174559	0	1	1	PA14_03166	NA	hypothetical protein
PA14_RS01280	1032.18	-0.161751	0.161318	0	1	1	PA14_03170	NA	hypothetical protein
PA14_RS29980	1782.72	-0.363271	0.137325	0	1	1	PA14_03190	tli3	Tli3
PA14_RS01295	1511.91	0.049012	0.1247	0	1	1	PA14_03200	tle3	Type VI effector Tle3
PA14_RS01300	78.1562	-0.156734	0.271811	0	1	1	PA14_03210	NA	hypothetical protein
PA14_RS01305	975.115	-0.341176	0.125916	0	1	1	PA14_03220	vgrG2b	VgrG2b
PA14_RS01310	221.509	-0.145021	0.160971	0	1	1	PA14_03240	hcpC	secreted protein Hcp
PA14_RS01315	925.834	0.536585	0.193119	0	1	1	NA	NA	NA
PA14_RS01320	1305.59	-0.248514	0.123398	0	1	1	PA14_03250	NA	hypothetical protein
PA14_RS01325	574.063	-0.448422	0.177955	0	1	1	PA14_03265	NA	hypothetical protein
PA14_RS01330	2723.89	-0.364374	0.182277	0	1	1	PA14_03270	NA	hypothetical protein
PA14_RS01335	969.936	-0.423789	0.189368	0	1	1	PA14_03285	NA	hypothetical protein
PA14_RS01345	8769.08	0.0999315	0.123293	0	1	1	PA14_03300	NA	hypothetical protein
PA14_RS01350	412.657	0.314323	0.181722	0	1	1	NA	NA	NA
PA14_RS01355	1484.23	0.0897737	0.177769	0	1	1	PA14_03310	NA	hypothetical protein
PA14_RS29985	685.399	-0.155044	0.168645	0	1	1	NA	NA	NA
PA14_RS01360	1158.11	-0.258162	0.161752	0	1	1	PA14_03320	NA	hypothetical protein
PA14_RS01365	537.225	-0.267569	0.167683	0	1	1	PA14_03330	NA	hypothetical protein
PA14_RS01370	1163.2	-0.129595	0.199623	0	1	1	PA14_03340	NA	hypothetical protein
PA14_RS01375	2032.86	-0.496671	0.197973	0	1	1	PA14_03350	NA	hypothetical protein
PA14_RS01380	1695.25	-0.626058	0.180884	0	1	1	PA14_03360	NA	hypothetical protein
PA14_RS01385	1007.62	-0.307533	0.138652	0	1	1	PA14_03370	NA	hypothetical protein
PA14_RS01390	1021.15	-0.23912	0.134565	0	1	1	NA	NA	NA
PA14_RS01395	2389.25	-0.334588	0.132944	0	1	1	PA14_03380	NA	hypothetical protein
PA14_RS01400	273.687	0.676585	0.218658	0	1	1	PA14_03390	NA	hypothetical protein
PA14_RS01405	177.864	1.42313	0.353637	1.19651	0.231499	1	PA14_03400	NA	hypothetical protein
PA14_RS01410	1030.56	0.538691	0.183738	0	1	1	NA	NA	NA
PA14_RS01415	470.705	0.233994	0.205686	0	1	1	PA14_03410	NA	tRNA-Arg
PA14_RS01420	1368.27	-0.307501	0.233119	0	1	1	NA	NA	NA
PA14_RS01425	12842.7	-1.02418	0.149425	-0.161827	0.871442	1	PA14_03430	gabD	succinate-semialdehyde dehydrogenase I
PA14_RS29990	2682.69	-0.723528	0.167794	0	1	1	NA	NA	NA
PA14_RS01430	20732.2	-0.766912	0.158912	0	1	1	PA14_03450	gabT	4-aminobutyrate aminotransferase
PA14_RS29995	455.825	-0.00838566	0.183408	0	1	1	NA	NA	NA
PA14_RS01435	688.747	-0.115055	0.236245	0	1	1	PA14_03470	NA	hypothetical protein
PA14_RS01440	297.261	0.495151	0.254148	0	1	1	PA14_03480	NA	GntR family transcriptional regulator
PA14_RS01445	490.899	-0.771541	0.21277	0	1	1	PA14_03490	NA	hypothetical protein
PA14_RS01450	322.412	-0.47667	0.208908	0	1	1	PA14_03510	NA	hypothetical protein
PA14_RS01455	327.169	-0.387009	0.194385	0	1	1	PA14_03520	NA	hypothetical protein
PA14_RS01460	463.939	-0.246495	0.144273	0	1	1	PA14_03530	NA	transcriptional regulator
PA14_RS01465	23.6938	-1.45718	0.533301	-0.85726	0.391301	1	PA14_03550	NA	MFS transporter
PA14_RS01470	88.2979	-0.355459	0.203998	0	1	1	PA14_03560	NA	hypothetical protein
PA14_RS01475	189.397	-0.494075	0.187516	0	1	1	PA14_03580	NA	transcriptional regulator
PA14_RS01480	367.449	-1.3841	0.242028	-1.58702	0.112508	1	PA14_03590	NA	hypothetical protein
PA14_RS01485	420.989	-0.0324582	0.184279	0	1	1	PA14_03610	NA	Zn-dependent protease with chaperone function
PA14_RS01490	71.9351	-0.165212	0.278221	0	1	1	PA14_03620	NA	hypothetical protein
PA14_RS01495	21.807	0.605321	0.44045	0	1	1	PA14_03630	NA	ArsR family transcriptional regulator
PA14_RS01500	492.314	-0.386468	0.471274	0	1	1	PA14_03650	cysA	sulfate transport protein CysA
PA14_RS01505	387.396	-0.427096	0.626389	0	1	1	PA14_03670	cysW	sulfate transport protein CysW
PA14_RS01510	343.098	-0.351861	0.692816	0	1	1	PA14_03680	cysT	sulfate transport protein CysT
PA14_RS01515	1250.39	-0.563925	0.760507	0	1	1	PA14_03700	sbp	sulfate-binding protein
PA14_RS01520	673.106	-0.672796	0.819266	0	1	1	PA14_03710	NA	hypothetical protein
PA14_RS01525	1395.85	0.0235911	0.103008	0	1	1	PA14_03720	NA	sensory box GGDEF domain-containing protein
PA14_RS01530	7505.13	0.0592435	0.109338	0	1	1	PA14_03730	NA	fatty acid desaturase
PA14_RS01535	137.235	1.06935	0.27245	0.254526	0.799089	1	PA14_03760	NA	sodium:solute symporter
PA14_RS01540	114.506	0.363234	0.172782	0	1	1	PA14_03770	speB1	agmatinase
PA14_RS01545	376.933	0.0405048	0.16664	0	1	1	PA14_03780	NA	transcriptional regulator
PA14_RS30000	8.12615	0.874974	0.696604	0	1	1	NA	NA	NA
PA14_RS01550	994.706	0.341531	0.168345	0	1	1	PA14_03790	NA	sensory box GGDEF domain-containing protein
PA14_RS01555	8427.35	0.208644	0.146034	0	1	1	PA14_03800	oprE	anaerobically-induced outer membrane porin OprE precursor
PA14_RS01560	1846.51	0.301799	0.139401	0	1	1	PA14_03810	aguA	agmatine deiminase
PA14_RS01565	439.477	0.389933	0.152599	0	1	1	PA14_03830	aguB	N-carbamoylputrescine amidohydrolase
PA14_RS01570	309.921	0.0357674	0.168928	0	1	1	PA14_03840	aguR	transcriptional regulator AguR
PA14_RS01575	1577.65	0.0590671	0.178304	0	1	1	PA14_03855	NA	periplasmic polyamine binding protein
PA14_RS01580	22826	-0.646163	0.190506	0	1	1	PA14_03860	NA	glutamine synthetase
PA14_RS01585	7711.07	-0.305771	0.183255	0	1	1	PA14_03870	spuA	glutamine amidotransferase
PA14_RS01590	25097.3	-1.00557	0.214682	-0.0259661	0.979284	1	PA14_03880	spuB	glutamine synthetase
PA14_RS01595	31343.7	-0.864021	0.177492	0	1	1	PA14_03900	spuC	aminotransferase
PA14_RS01600	22194.6	-0.75493	0.204619	0	1	1	PA14_03920	spuD	polyamine transport protein
PA14_RS01605	12692.6	-0.716017	0.199338	0	1	1	PA14_03930	spuE	polyamine transport protein
PA14_RS01610	7510.88	-0.911386	0.192467	0	1	1	PA14_03940	spuF	polyamine transport protein PotG
PA14_RS01615	5708.56	-0.982612	0.189685	0	1	1	PA14_03950	spuG	polyamine transport protein PotH
PA14_RS01620	4473.41	-0.714825	0.16162	0	1	1	PA14_03960	spuH	polyamine transport protein PotI
PA14_RS01625	1673.92	-0.32804	0.121667	0	1	1	PA14_03980	NA	hypothetical protein
PA14_RS30005	8.6743	0.476809	0.58916	0	1	1	NA	NA	NA
PA14_RS01630	465.944	-0.0104201	0.185887	0	1	1	PA14_04000	NA	transcriptional regulator
PA14_RS01635	1380.71	-0.0361785	0.114911	0	1	1	PA14_04010	NA	hypothetical protein
PA14_RS01640	350.416	0.10174	0.188022	0	1	1	PA14_04020	NA	hypothetical protein
PA14_RS01645	499.826	-0.0928919	0.179207	0	1	1	PA14_04030	NA	hypothetical protein
PA14_RS01650	741.399	-0.101732	0.165708	0	1	1	PA14_04040	NA	hypothetical protein
PA14_RS01655	461.189	0.44123	0.172029	0	1	1	PA14_04050	NA	proline hydroxylase
PA14_RS01660	267.071	0.992644	0.323238	0	1	1	PA14_04060	NA	hypothetical protein
PA14_RS01665	347.726	0.255153	0.14916	0	1	1	PA14_04070	NA	hypothetical protein
PA14_RS01670	762.351	-0.0185226	0.15201	0	1	1	PA14_04080	NA	ABC transporter permease
PA14_RS01675	1158.82	-0.293382	0.154048	0	1	1	PA14_04090	NA	ABC transporter substrate-binding protein
PA14_RS01680	3592	-0.628348	0.183591	0	1	1	PA14_04100	NA	hypothetical protein
PA14_RS01685	6741.46	-0.172174	0.103003	0	1	1	PA14_04110	serA	D-3-phosphoglycerate dehydrogenase
PA14_RS01690	4183.41	-0.0547076	0.102003	0	1	1	PA14_04140	NA	hypothetical protein
PA14_RS01695	1135.03	-0.14572	0.119234	0	1	1	PA14_04150	NA	hypothetical protein
PA14_RS01700	931.393	0.0981527	0.112696	0	1	1	PA14_04160	NA	transcriptional regulator
PA14_RS01705	200.206	0.213438	0.714631	0	NA	NA	PA14_04180	NA	hypothetical protein
PA14_RS01710	656.46	-0.805586	0.182231	0	1	1	PA14_04190	NA	acetylpolyamine aminohydrolase
PA14_RS01715	370.908	-0.720317	0.199864	0	1	1	PA14_04210	NA	transporter
PA14_RS01720	353.273	-1.2931	0.173541	-1.68892	0.0912357	1	PA14_04220	NA	ABC transporter substrate-binding protein
PA14_RS01725	157.483	-0.794137	0.227709	0	1	1	PA14_04230	NA	ABC transporter permease
PA14_RS01730	475.855	-0.646354	0.127838	0	1	1	PA14_04240	NA	ABC transporter permease
PA14_RS01735	251.165	-0.954751	0.242334	0	1	1	PA14_04250	NA	ABC transporter ATP-binding protein
PA14_RS30010	58.3516	0.441795	0.33977	0	1	1	NA	NA	NA
PA14_RS01740	544.235	-0.147689	0.202574	0	1	1	PA14_04270	NA	transcriptional regulator
PA14_RS01745	1135.23	-0.222585	0.134183	0	1	1	PA14_04290	NA	hypothetical protein
PA14_RS01750	1113.18	-0.0764002	0.125685	0	1	1	PA14_04300	NA	hypothetical protein
PA14_RS01755	1967.74	-0.186732	0.137365	0	1	1	PA14_04310	rpiA	ribose-5-phosphate isomerase A
PA14_RS01760	2190.03	-0.131394	0.15029	0	1	1	PA14_04320	ilvA1	threonine dehydratase
PA14_RS01765	245.255	-0.0295475	0.238911	0	1	1	PA14_04330	NA	hypothetical protein
PA14_RS01770	237.585	0.266854	0.228143	0	1	1	PA14_04340	NA	hypothetical protein
PA14_RS01775	281.269	-0.0692813	0.167121	0	1	1	PA14_04350	NA	integral membrane protein
PA14_RS01780	431.412	0.0437325	0.15238	0	1	1	PA14_04370	NA	MFS transporter
PA14_RS01785	763.437	-0.271178	0.151387	0	1	1	PA14_04380	NA	hypothetical protein
PA14_RS01790	3666.22	-0.22759	0.124222	0	1	1	PA14_04390	ygdP	dinucleoside polyphosphate hydrolase
PA14_RS01795	7753.9	-0.227593	0.0928839	0	1	1	PA14_04410	ptsP	phosphoenolpyruvate-protein phosphotransferase PtsP
PA14_RS01800	1072.91	0.178076	0.147015	0	1	1	PA14_04420	NA	hypothetical protein
PA14_RS01805	256.232	-0.520484	0.177237	0	1	1	PA14_04430	NA	hypothetical protein
PA14_RS01810	481.572	0.378755	0.175574	0	1	1	PA14_04440	NA	permease
PA14_RS01815	1036.92	-0.274527	0.146726	0	1	1	PA14_04460	lgt	prolipoprotein diacylglyceryl transferase
PA14_RS01820	1974.44	-0.0777075	0.114443	0	1	1	PA14_04480	thyA	thymidylate synthase
PA14_RS01825	1368.45	0.12143	0.114377	0	1	1	PA14_04490	NA	hypothetical protein
PA14_RS01830	766.617	-0.355229	0.144868	0	1	1	PA14_04510	NA	hypothetical protein
PA14_RS01835	283.337	0.388392	0.229631	0	1	1	PA14_04520	NA	hypothetical protein
PA14_RS01840	284.046	-0.223548	0.191375	0	1	1	PA14_04530	NA	hypothetical protein
PA14_RS01845	293.25	0.101271	0.158997	0	1	1	PA14_04550	glpQ	glycerophosphoryl diester phosphodiesterase, periplasmic
PA14_RS01850	167.372	-0.0772336	0.184767	0	1	1	PA14_04560	NA	hypothetical protein
PA14_RS01855	212.207	-0.0373852	0.186455	0	1	1	PA14_04570	NA	hypothetical protein
PA14_RS01860	159.493	-0.0118135	0.218422	0	1	1	PA14_04580	folA	dihydrofolate reductase
PA14_RS01865	671.95	-0.11862	0.147829	0	1	1	PA14_04590	NA	hypothetical protein
PA14_RS01870	880.221	-0.0732955	0.167229	0	1	1	PA14_04610	NA	transporter
PA14_RS01875	5618.65	-1.05715	0.162221	-0.352324	0.724595	1	PA14_04630	ilvD	dihydroxy-acid dehydratase
PA14_RS01880	1979.9	0.264048	0.114318	0	1	1	PA14_04640	NA	hypothetical protein
PA14_RS01885	3219.29	0.546423	0.187948	0	1	1	PA14_04650	pfpI	protease PfpI
PA14_RS01890	721.728	0.0307523	0.107908	0	1	1	PA14_04660	NA	hypothetical protein
PA14_RS01895	866.039	-0.115076	0.249261	0	1	1	PA14_04670	mutM	formamidopyrimidine-DNA glycosylase
PA14_RS01900	529.571	-0.188796	0.158776	0	1	1	PA14_04680	NA	hypothetical protein
PA14_RS01905	535.203	-0.390136	0.15066	0	1	1	PA14_04690	NA	hypothetical protein
PA14_RS01910	2011.28	-0.00384853	0.093718	0	1	1	PA14_04700	NA	hypothetical protein
PA14_RS01915	1163.37	-0.536797	0.17545	0	1	1	PA14_04710	NA	hypothetical protein
PA14_RS01920	1040.79	0.0806526	0.17221	0	1	1	PA14_04730	NA	gamma-glutamyltranspeptidase
PA14_RS01925	785.55	-0.217789	0.162624	0	1	1	PA14_04750	fdx1	ferredoxin (4Fe-4S)
PA14_RS01930	1219.98	-0.379764	0.172949	0	1	1	PA14_04760	coaD	phosphopantetheine adenylyltransferase
PA14_RS01935	688.757	-0.663575	0.155248	0	1	1	PA14_04780	laoA	LaoA
PA14_RS01940	400.187	-0.45702	0.174937	0	1	1	PA14_04790	laoB	LaoB
PA14_RS01945	1678.35	-0.568871	0.143889	0	1	1	PA14_04810	laoC	LaoC
PA14_RS01950	1199.62	-0.280032	0.130673	0	1	1	PA14_04820	laoR	LaoR
PA14_RS01955	100.667	0.0347463	0.199672	0	1	1	PA14_04830	NA	acetyltransferase
PA14_RS01960	561.662	0.135145	0.13571	0	1	1	PA14_04840	NA	hypothetical protein
PA14_RS01965	243.159	0.193411	0.186834	0	1	1	NA	NA	NA
PA14_RS01970	611.98	-0.250499	0.143007	0	1	1	PA14_04860	NA	methyltransferase
PA14_RS01975	1679.97	-0.0380789	0.128664	0	1	1	PA14_04870	NA	hypothetical protein
PA14_RS01980	1647.9	0.0042463	0.162601	0	1	1	PA14_04890	NA	zinc protease
PA14_RS01985	3022.68	0.0233463	0.11157	0	1	1	PA14_04900	ftsY	signal recognition particle receptor FtsY
PA14_RS01990	2265.45	-0.085449	0.132791	0	1	1	PA14_04910	ftsE	cell division ATP-binding protein FtsE
PA14_RS01995	1970.67	0.0344132	0.0909987	0	1	1	PA14_04920	ftsX	cell division protein FtsX
PA14_RS02000	12428.6	0.0647697	0.0737043	0	1	1	PA14_04930	rpoH	RNA polymerase factor sigma-32
PA14_RS02005	699.136	0.0995714	0.198668	0	1	1	PA14_04940	NA	hypothetical protein
PA14_RS02010	307.058	0.297232	0.164559	0	1	1	PA14_04950	mtgA	monofunctional biosynthetic peptidoglycan transglycosylase
PA14_RS02015	230.147	-0.0975374	0.158116	0	1	1	PA14_04960	NA	hypothetical protein
PA14_RS02020	50.1133	0.166598	0.389173	0	1	1	PA14_04970	NA	sulfur carrier protein ThiS
PA14_RS02025	1479.04	0.0583398	0.188535	0	1	1	PA14_04980	thiG	thiazole synthase
PA14_RS02030	1171.57	0.0840512	0.187178	0	1	1	PA14_05000	trmB	tRNA (guanine-N(7)-)-methyltransferase
PA14_RS02035	918.292	0.253243	0.130083	0	1	1	PA14_05010	NA	hypothetical protein
PA14_RS02040	107.084	-0.135934	0.238945	0	1	1	PA14_05020	NA	hypothetical protein
PA14_RS02045	240.202	0.214379	0.184815	0	1	1	PA14_05030	NA	hypothetical protein
PA14_RS02050	497.54	0.282915	0.180866	0	1	1	PA14_05040	NA	coproporphyrinogen III oxidase
PA14_RS02055	444.296	0.232059	0.151158	0	1	1	PA14_05050	NA	deoxyribonucleotide triphosphate pyrophosphatase
PA14_RS02060	1307.26	-0.0224157	0.210265	0	1	1	PA14_05060	NA	hypothetical protein
PA14_RS02065	451.154	-0.176544	0.172669	0	1	1	PA14_05070	NA	methionine biosynthesis protein
PA14_RS02070	909.221	-0.0392105	0.170561	0	1	1	PA14_05080	metX	homoserine O-acetyltransferase
PA14_RS02075	1119.02	-0.579632	0.145287	0	1	1	PA14_05110	NA	hypothetical protein
PA14_RS02080	243.378	-0.23826	0.209592	0	1	1	NA	NA	NA
PA14_RS02085	760.541	-0.154103	0.140793	0	1	1	PA14_05130	NA	hypothetical protein
PA14_RS02090	563.252	-0.0305951	0.177137	0	1	1	PA14_05150	proC	pyrroline-5-carboxylate reductase
PA14_RS02095	1518.88	0.0971127	0.128309	0	1	1	PA14_05160	NA	hypothetical protein
PA14_RS02100	2918.48	-0.274622	0.118954	0	1	1	PA14_05180	pilT	twitching motility protein PilT
PA14_RS02105	2765.79	-0.446078	0.131122	0	1	1	PA14_05190	pilU	twitching motility protein PilU
PA14_RS02110	825.997	0.17984	0.139816	0	1	1	PA14_05200	NA	cation efflux system protein
PA14_RS02115	536.556	-0.0959468	0.112036	0	1	1	PA14_05210	NA	hypothetical protein
PA14_RS02120	1344.53	-0.0386367	0.140551	0	1	1	PA14_05220	NA	cystathionine beta-synthase
PA14_RS02125	1795.11	-0.0449959	0.104536	0	1	1	PA14_05230	NA	cystathionine gamma-lyase
PA14_RS02130	1072.92	0.0492089	0.118095	0	1	1	PA14_05250	pyrC	dihydroorotase
PA14_RS02135	2260.73	-0.0729231	0.124505	0	1	1	PA14_05260	pyrB	aspartate carbamoyltransferase
PA14_RS02140	537.615	0.289308	0.185033	0	1	1	PA14_05270	pyrR	bifunctional pyrimidine regulatory protein PyrR/uracil phosphoribosyltransferase
PA14_RS02145	447.232	-0.0883815	0.146528	0	1	1	PA14_05280	yqgF	Holliday junction resolvase-like protein
PA14_RS02150	1034.64	-0.0204494	0.133412	0	1	1	PA14_05290	NA	hypothetical protein
PA14_RS02155	974.438	0.0691948	0.193246	0	1	1	PA14_05300	NA	TonB domain-containing protein
PA14_RS02160	3123.01	-0.383122	0.122709	0	1	1	PA14_05310	gshB	glutathione synthetase
PA14_RS02165	2806.37	-0.110449	0.138822	0	1	1	PA14_05320	pilG	twitching motility protein PilG
PA14_RS02170	1460.23	-0.39298	0.172435	0	1	1	PA14_05330	pilH	twitching motility protein PilH
PA14_RS02175	1448.42	0.0604244	0.13886	0	1	1	PA14_05340	pilI	twitching motility protein PilI
PA14_RS02180	7114.22	-0.279986	0.129949	0	1	1	PA14_05360	pilJ	twitching motility protein PilJ
PA14_RS02185	1372.88	0.0515973	0.148743	0	1	1	PA14_05380	pilK	methyltransferase PilK
PA14_RS02190	9460.42	-0.280044	0.111195	0	1	1	PA14_05390	chpA	ChpA
PA14_RS02195	1052.9	-0.396882	0.149011	0	1	1	PA14_05400	NA	methylesterase
PA14_RS02200	286.475	-0.332401	0.201113	0	1	1	PA14_05410	NA	chemotaxis protein
PA14_RS02205	278.929	-0.165865	0.181494	0	1	1	PA14_05420	NA	transcriptional regulator
PA14_RS02210	816.82	0.0101434	0.202708	0	1	1	PA14_05430	NA	chemotaxis protein
PA14_RS02215	1026.85	0.102124	0.144471	0	1	1	PA14_05440	NA	hypothetical protein
PA14_RS02220	204.816	-0.0249135	0.198513	0	1	1	PA14_05450	NA	16S ribosomal RNA methyltransferase RsmE
PA14_RS02225	925.43	-0.750213	0.180299	0	1	1	PA14_05460	bioA	adenosylmethionine-8-amino-7-oxononanoate aminotransferase
PA14_RS30015	28.0918	-1.04789	0.494168	-0.0969024	0.922804	1	NA	NA	NA
PA14_RS02230	905.792	-0.459691	0.202494	0	1	1	PA14_05480	NA	hypothetical protein
PA14_RS02235	764.622	0.19738	0.12031	0	1	1	PA14_05500	NA	hypothetical protein
PA14_RS02240	3901.27	-0.273655	0.141663	0	1	1	PA14_05510	NA	hypothetical protein
PA14_RS02245	1388.99	-0.103048	0.12395	0	1	1	PA14_05520	mexR	multidrug resistance operon repressor MexR
PA14_RS02250	2340.83	0.132538	0.120855	0	1	1	PA14_05530	mexA	RND multidrug efflux membrane fusion protein MexA
PA14_RS02255	8403.24	0.0261244	0.114352	0	1	1	PA14_05540	mexB	RND multidrug efflux transporter MexB
PA14_RS02260	4120.03	-0.000151771	0.10106	0	1	1	PA14_05550	oprM	major intrinsic multiple antibiotic resistance efflux outer membrane protein OprM precursor
PA14_RS02265	12040	0.234343	0.11858	0	1	1	PA14_05560	NA	ATP-dependent RNA helicase
PA14_RS02270	4578.16	0.200855	0.160479	0	1	1	PA14_05580	NA	hypothetical protein
PA14_RS02275	1686.6	0.182057	0.137564	0	1	1	PA14_05590	metF	5,10-methylenetetrahydrofolate reductase
PA14_RS02280	2219.7	0.24563	0.145776	0	1	1	PA14_05600	NA	hypothetical protein
PA14_RS02285	9650.54	0.125324	0.148968	0	1	1	PA14_05620	sahH	S-adenosyl-L-homocysteine hydrolase
PA14_RS02290	112.981	0.494731	0.3033	0	1	1	PA14_05630	NA	hypothetical protein
PA14_RS02295	674.382	0.108981	0.18304	0	1	1	PA14_05640	NA	hypothetical protein
PA14_RS02300	111.748	0.590597	0.277662	0	1	1	PA14_05650	NA	hypothetical protein
PA14_RS02305	2389.64	-0.306239	0.176802	0	1	1	PA14_05660	NA	transcriptional regulator
PA14_RS02310	672.877	-0.0678332	0.140013	0	1	1	PA14_05690	codA	cytosine deaminase
PA14_RS02315	333.232	0.274972	0.141278	0	1	1	PA14_05700	codB	cytosine permease
PA14_RS02320	375.027	0.13529	0.238604	0	1	1	PA14_05740	NA	dihydropyrimidine dehydrogenase
PA14_RS02325	232.137	0.00256038	0.249676	0	1	1	PA14_05750	NA	oxidoreductase
PA14_RS02330	1433.42	0.0545671	0.271206	0	1	1	PA14_05770	dhT	phenylhydantoinase
PA14_RS30025	13.0049	1.04207	0.63461	0.0662893	0.947147	1	NA	NA	NA
PA14_RS02335	9.36191	-0.54457	0.676168	0	1	1	NA	NA	NA
PA14_RS02340	471.029	0.108005	0.20489	0	1	1	PA14_05790	NA	transporter
PA14_RS02345	688.545	-0.863109	0.193775	0	1	1	PA14_05810	amaB	allantoate amidohydrolase
PA14_RS02350	1282.38	-1.33289	0.198895	-1.67371	0.0941873	1	PA14_05820	NA	hypothetical protein
PA14_RS02355	4867.08	-1.44859	0.214994	-2.08652	0.0369311	1	PA14_05840	gcdH	glutaryl-CoA dehydrogenase
PA14_RS02360	508.529	0.207695	0.156978	0	1	1	PA14_05850	NA	LysR family transcriptional regulator
PA14_RS02365	881.157	-0.31062	0.179868	0	1	1	PA14_05860	NA	hypothetical protein
PA14_RS02370	444.084	0.202203	0.178453	0	1	1	PA14_05870	NA	phosphate transporter
PA14_RS02375	1661.51	-0.0126325	0.326935	0	1	1	PA14_05880	NA	membrane-bound protease
PA14_RS02380	1303.93	-0.0727116	0.188456	0	1	1	PA14_05890	NA	stomatin-like protein
PA14_RS02385	562.189	-0.0715993	0.163328	0	1	1	PA14_05910	NA	periplasmic transport system
PA14_RS02390	1344.3	0.129429	0.112422	0	1	1	PA14_05920	NA	hypothetical protein
PA14_RS02395	2147.35	0.105349	0.118084	0	1	1	PA14_05950	dbpA	ATP-dependent RNA helicase DbpA
PA14_RS02400	262036	-0.0116652	0.146599	0	1	1	PA14_05960	NA	cold-shock protein
PA14_RS02405	1667.99	0.0776341	0.110301	0	1	1	PA14_05970	NA	hypothetical protein
PA14_RS02410	1397.1	0.676348	0.121891	0	1	1	PA14_05990	NA	EmrB/QacA family drug resistance transporter
PA14_RS30030	229.003	0.885374	0.234219	0	1	1	NA	NA	NA
PA14_RS02415	1749.6	0.952325	0.184375	0	1	1	PA14_06000	NA	ClpA/B protease ATP binding subunit
PA14_RS02420	2752.21	0.611034	0.152802	0	1	1	PA14_06010	NA	hypothetical protein
PA14_RS02425	2145.41	0.0302743	0.128849	0	1	1	PA14_06030	NA	acyltransferase
PA14_RS02430	1316.21	0.282091	0.171998	0	1	1	PA14_06040	NA	hypothetical protein
PA14_RS02435	276.971	-0.243107	0.202626	0	1	1	PA14_06060	creB	DNA-binding response regulator CreB
PA14_RS02440	745.913	-0.352242	0.18875	0	1	1	PA14_06070	creC	sensory histidine kinase CreC
PA14_RS02445	338.443	0.206071	0.125342	0	1	1	PA14_06080	creD	hypothetical protein
PA14_RS02450	33.0306	0.659478	0.375142	0	1	1	PA14_06090	NA	hypothetical protein
PA14_RS02460	102.884	-0.180786	0.28645	0	1	1	PA14_06120	NA	hypothetical protein
PA14_RS02465	151.082	-0.0977274	0.28298	0	1	1	PA14_06130	NA	hypothetical protein
PA14_RS02470	658.037	-0.200809	0.149343	0	1	1	PA14_06150	NA	hypothetical protein
PA14_RS30035	147.066	0.102303	0.297428	0	1	1	NA	NA	NA
PA14_RS02475	1029.67	-0.0104181	0.145251	0	1	1	PA14_06160	NA	hydroxamate-type ferrisiderophore receptor
PA14_RS02480	226.213	-0.313258	0.302325	0	1	1	PA14_06170	NA	transmembrane sensor
PA14_RS02485	332.505	-0.830398	0.293137	0	1	1	PA14_06180	NA	RNA polymerase sigma factor
PA14_RS02490	768.047	-1.0471	0.186589	-0.252422	0.800715	1	PA14_06190	NA	glutathione S-transferase
PA14_RS02495	16.8665	-0.602823	0.409286	0	1	1	PA14_06200	NA	hypothetical protein
PA14_RS02500	188.824	-0.337711	0.189139	0	1	1	PA14_06210	NA	transcriptional regulator
PA14_RS02505	1163.03	0.0385806	0.130309	0	1	1	PA14_06230	NA	permease
PA14_RS02510	276.18	0.101692	0.158405	0	1	1	PA14_06240	NA	LysR family transcriptional regulator
PA14_RS02515	188.932	-0.133978	0.166227	0	1	1	PA14_06250	NA	GNAT family acetyltransferase
PA14_RS02520	199.205	-0.00595191	0.234652	0	1	1	PA14_06260	NA	LysR family transcriptional regulator
PA14_RS02525	226.02	-0.517641	0.205927	0	1	1	PA14_06270	NA	hydrolase
PA14_RS02530	453.521	-0.17692	0.168418	0	1	1	PA14_06280	NA	hypothetical protein
PA14_RS02535	5866.89	-0.278746	0.184725	0	1	1	PA14_06290	glcB	malate synthase G
PA14_RS02540	1708.91	0.211209	0.157368	0	1	1	PA14_06300	NA	GNAT family acetyltransferase
PA14_RS02545	2472.62	0.0786958	0.141838	0	1	1	PA14_06310	NA	ACT domain-containing protein
PA14_RS02550	861.089	-0.0276275	0.114265	0	1	1	PA14_06320	NA	hypothetical protein
PA14_RS02555	1003.45	-0.114418	0.111453	0	1	1	PA14_06330	NA	serine/threonine protein kinase
PA14_RS02560	499.794	-0.365816	0.133866	0	1	1	PA14_06340	NA	molybdenum transport regulator
PA14_RS02565	134.767	0.0870834	0.225835	0	1	1	PA14_06350	NA	hypothetical protein
PA14_RS02570	95.8665	0.920007	0.307899	0	1	1	PA14_06360	NA	phosphoribosyl transferase
PA14_RS02575	856.488	0.359175	0.219406	0	1	1	PA14_06390	NA	hypothetical protein
PA14_RS02580	192.181	0.110228	0.161809	0	1	1	PA14_06400	NA	LysR family transcriptional regulator
PA14_RS02585	177.936	-0.654668	0.676924	0	NA	NA	PA14_06420	NA	hypothetical protein
PA14_RS02590	59.0669	-1.07029	0.426897	-0.164664	0.869209	1	PA14_06430	NA	hypothetical protein
PA14_RS02595	154.672	-0.773359	0.218779	0	1	1	PA14_06450	NA	acetyl-CoA carboxylase biotin carboxylase subunit
PA14_RS02600	230.714	-0.75331	0.191498	0	1	1	PA14_06460	NA	hypothetical protein
PA14_RS02605	199.786	-0.648171	0.20047	0	1	1	PA14_06480	NA	hydrolase
PA14_RS30040	181.586	-0.64301	0.245461	0	1	1	NA	NA	NA
PA14_RS02615	3149.84	0.115667	0.151899	0	1	1	PA14_06500	bioB	biotin synthase
PA14_RS02620	620.855	0.264346	0.135863	0	1	1	PA14_06510	bioF	8-amino-7-oxononanoate synthase
PA14_RS02625	353.322	0.190247	0.204971	0	1	1	PA14_06530	NA	biotin biosynthesis protein bioH
PA14_RS02630	182.89	0.168989	0.206173	0	1	1	PA14_06540	NA	biotin synthesis protein BioC
PA14_RS02635	103.594	0.205007	0.319606	0	1	1	PA14_06570	bioD	dithiobiotin synthetase
PA14_RS02640	1377.2	0.366972	0.188304	0	1	1	PA14_06580	NA	hypothetical protein
PA14_RS02645	7616.6	-0.883715	0.175133	0	1	1	PA14_06600	NA	acyl-CoA dehydrogenase
PA14_RS02650	1821.62	-2.31001	0.217066	-6.03507	1.58893e-09	5.17406e-07	PA14_06620	NA	acyl-CoA dehydrogenase
PA14_RS30045	37.0153	-2.10091	0.414679	-2.65484	0.00793462	0.51137	NA	NA	NA
PA14_RS02655	1103.97	-0.874824	0.183393	0	1	1	PA14_06640	NA	acyl-CoA dehydrogenase
PA14_RS02660	302.48	1.38801	0.449299	0.863591	0.387813	1	PA14_06650	nirN	c-type cytochrome
PA14_RS02665	58.0732	1.71386	0.513605	1.38989	0.164561	1	PA14_06660	nirE	uroporphyrin-III c-methyltransferase
PA14_RS02670	159.676	1.99716	0.320987	3.10654	0.00189288	0.137779	PA14_06670	nirJ	heme d1 biosynthesis protein NirJ
PA14_RS02675	51.4932	2.00612	0.418725	2.40282	0.0162691	0.846002	PA14_06680	nirH	hypothetical protein
PA14_RS02680	43.7311	2.31086	0.479546	2.73354	0.00626575	0.408065	PA14_06690	nirG	transcriptional regulator
PA14_RS02685	36.2257	0.934242	0.438992	0	1	1	PA14_06700	nirL	heme d1 biosynthesis protein NirL
PA14_RS02690	80.7036	1.03989	0.38349	0.104031	0.917145	1	PA14_06710	NA	transcriptional regulator
PA14_RS02695	319.101	1.49702	0.313422	1.58579	0.112787	1	PA14_06720	nirF	heme d1 biosynthesis protein NirF
PA14_RS02700	8.3449	1.39208	1.0643	0.368396	0.712578	1	PA14_06730	nirC	c-type cytochrome
PA14_RS02705	47.3636	3.00264	0.46266	4.32853	1.50106e-05	0.00215978	PA14_06740	nirM	cytochrome c-551
PA14_RS02710	1040.71	1.45501	0.191676	2.37387	0.0176029	0.882748	PA14_06750	nirS	nitrite reductase
PA14_RS02715	577.209	-0.655239	0.148836	0	1	1	PA14_06770	nirQ	regulatory protein NirQ
PA14_RS02720	44.708	0.0189	0.305868	0	1	1	PA14_06790	NA	cytochrome c oxidase subunit
PA14_RS02725	3.93127	4.54553	1.87629	1.88965	0.0588053	1	PA14_06800	NA	hypothetical protein
PA14_RS02730	34.9015	0.689587	0.377412	0	1	1	PA14_06810	norC	nitric-oxide reductase subunit C
PA14_RS02735	179.183	0.131312	0.240635	0	1	1	PA14_06830	norB	nitric-oxide reductase subunit B
PA14_RS02740	263.607	2.51808	0.479041	3.16899	0.00152968	0.114026	PA14_06840	NA	dinitrification protein NorD
PA14_RS02745	184.65	2.26979	0.286034	4.43929	9.0257e-06	0.00143185	PA14_06860	NA	hypothetical protein
PA14_RS02750	2326.38	1.40392	0.2232	1.80969	0.0703443	1	PA14_06870	dnr	transcriptional regulator Dnr
PA14_RS02755	308.796	0.350077	0.214257	0	1	1	PA14_06880	NA	LysR family transcriptional regulator
PA14_RS02760	700.972	-0.0473177	0.202879	0	1	1	PA14_06890	NA	hypothetical protein
PA14_RS02765	111.164	0.217341	0.292899	0	1	1	PA14_06900	NA	hypothetical protein
PA14_RS02770	370.254	0.252468	0.200594	0	1	1	PA14_06920	NA	class III pyridoxal phosphate-dependent aminotransferase
PA14_RS02775	270.378	0.471968	0.196465	0	1	1	PA14_06930	NA	glutamine amidotransferase
PA14_RS30050	191.103	-0.304252	0.282655	0	1	1	NA	NA	NA
PA14_RS02785	590.455	-0.195502	0.15356	0	1	1	PA14_06950	NA	LuxR family transcriptional regulator
PA14_RS30055	27.9955	-0.0591701	0.456331	0	1	1	NA	NA	NA
PA14_RS02790	444.755	0.297914	0.165859	0	1	1	PA14_06960	NA	hypothetical protein
PA14_RS02795	343.047	0.327032	0.204428	0	1	1	PA14_06970	NA	Cro/CI family transcriptional regulator
PA14_RS02800	1004.57	0.234542	0.177033	0	1	1	PA14_06980	NA	hypothetical protein
PA14_RS02805	1006.62	0.0934443	0.145791	0	1	1	PA14_06990	NA	hypothetical protein
PA14_RS02810	394.005	-0.00363093	0.1827	0	1	1	PA14_07000	dsbB1	DsbB1
PA14_RS02815	105.163	0.911203	0.238438	0	1	1	PA14_07010	NA	hypothetical protein
PA14_RS02820	152.647	0.402043	0.190317	0	1	1	PA14_07020	NA	hypothetical protein
PA14_RS02825	956.917	0.305293	0.155627	0	1	1	PA14_07030	NA	cytochrome c'
PA14_RS02830	1224.32	0.137607	0.126233	0	1	1	PA14_07040	NA	hypothetical protein
PA14_RS02835	356.933	0.500315	0.299757	0	1	1	PA14_07050	NA	hypothetical protein
PA14_RS02840	515.622	-0.114412	0.182132	0	1	1	PA14_07060	NA	hypothetical protein
PA14_RS02845	1262.76	1.59965	0.241661	2.48137	0.0130877	0.716582	PA14_07070	NA	hypothetical protein
PA14_RS02850	3720.57	-0.340222	0.170543	0	1	1	PA14_07090	metK	S-adenosylmethionine synthetase
PA14_RS02855	1872.17	-0.105762	0.134775	0	1	1	PA14_07110	NA	ArsR family transcriptional regulator
PA14_RS02860	5440.26	-0.403402	0.178839	0	1	1	PA14_07130	tktA	transketolase
PA14_RS02865	636.284	0.0150129	0.18242	0	1	1	PA14_07140	NA	hypothetical protein
PA14_RS02870	729.662	0.160076	0.143135	0	1	1	PA14_07150	NA	hypothetical protein
PA14_RS02875	2221.3	-0.0999165	0.148123	0	1	1	PA14_07170	epd	D-erythrose 4-phosphate dehydrogenase
PA14_RS02880	2817.52	-0.330246	0.189168	0	1	1	PA14_07190	pgk	phosphoglycerate kinase
PA14_RS02885	1538.48	-0.318298	0.201794	0	1	1	PA14_07200	NA	hypothetical protein
PA14_RS02890	2254.98	0.168989	0.1608	0	1	1	PA14_07210	NA	hypothetical protein
PA14_RS02895	9502	-0.227277	0.174659	0	1	1	PA14_07230	fda	fructose-1,6-bisphosphate aldolase
PA14_RS02900	771.574	0.115337	0.201761	0	1	1	PA14_07240	NA	hypothetical protein
PA14_RS30060	1098.86	0.572314	0.167026	0	1	1	NA	NA	NA
PA14_RS02910	516.04	0.0271052	0.147537	0	1	1	PA14_07260	NA	hypothetical protein
PA14_RS02915	748.315	0.0222494	0.129499	0	1	1	PA14_07280	NA	hypothetical protein
PA14_RS02920	510.73	0.157442	0.195072	0	1	1	PA14_07290	NA	hypothetical protein
PA14_RS02925	939.453	0.430593	0.153781	0	1	1	PA14_07300	NA	hypothetical protein
PA14_RS02930	367.377	0.242837	0.178677	0	1	1	PA14_07310	NA	hydrolase
PA14_RS02935	1404.53	-0.164365	0.162715	0	1	1	PA14_07330	NA	hypothetical protein
PA14_RS02940	352.445	0.041269	0.131465	0	1	1	PA14_07340	NA	transcriptional regulator
PA14_RS02945	1309.73	-1.72417	0.225275	-3.21463	0.00130614	0.102292	PA14_07355	NA	hypothetical protein
PA14_RS02950	841.76	-1.15281	0.153247	-0.997127	0.318703	1	PA14_07360	NA	hypothetical protein
PA14_RS02955	3077.26	-0.778607	0.140565	0	1	1	PA14_07370	NA	hypothetical protein
PA14_RS02960	978.325	-0.0734593	0.191254	0	1	1	PA14_07380	NA	hypothetical protein
PA14_RS02965	287.732	-0.00772981	0.172074	0	1	1	PA14_07400	NA	hypothetical protein
PA14_RS02970	143.818	-0.0358048	0.2063	0	1	1	PA14_07410	NA	hypothetical protein
PA14_RS02975	290.222	0.0659863	0.160943	0	1	1	PA14_07420	NA	hypothetical protein
PA14_RS02980	735.09	-0.326144	0.1179	0	1	1	PA14_07430	NA	hypothetical protein
PA14_RS30065	43.1045	0.255699	0.411867	0	1	1	NA	NA	NA
PA14_RS02985	133.237	0.473901	0.285133	0	1	1	PA14_07440	NA	hypothetical protein
PA14_RS02990	946.276	0.132189	0.138869	0	1	1	PA14_07450	NA	hypothetical protein
PA14_RS30070	363.568	1.27459	0.258121	1.06379	0.287422	1	PA14_07460	NA	hypothetical protein
PA14_RS02995	353.626	1.17727	0.313577	0.565304	0.571867	1	PA14_07470	NA	tRNA-Met
PA14_RS03000	19993.6	0.164741	0.213871	0	1	1	PA14_07480	NA	reverse transcriptase
PA14_RS03005	2813.48	0.420013	0.195351	0	1	1	PA14_07500	rmcA	redox regulator of c_di_GMP, RmcA
PA14_RS03010	22285.7	-0.178519	0.100307	0	1	1	PA14_07520	rpoD	RNA polymerase sigma factor RpoD
PA14_RS03015	3557.67	0.55414	0.124409	0	1	1	PA14_07530	dnaG	DNA primase
PA14_RS03020	2246.3	0.560626	0.285702	0	1	1	PA14_07550	NA	hypothetical protein
PA14_RS03025	6035.85	0.386146	0.228254	0	1	1	PA14_07560	rpsU	30S ribosomal protein S21
PA14_RS03030	2134.5	0.299399	0.148948	0	1	1	PA14_07570	gcp	DNA-binding/iron metalloprotein/AP endonuclease
PA14_RS03035	970.478	0.26676	0.170408	0	1	1	PA14_07580	NA	glycerol-3-phosphate acyltransferase PlsY
PA14_RS03040	336.867	0.00390875	0.181779	0	1	1	PA14_07590	folB	dihydroneopterin aldolase
PA14_RS03045	442.886	0.0583839	0.134335	0	1	1	PA14_07600	NA	2-amino-4-hydroxy-6- hydroxymethyldihydropteridine pyrophosphokinase
PA14_RS03050	988.308	0.133182	0.109778	0	1	1	PA14_07620	cca	multifunctional tRNA nucleotidyl transferase/2'3'-cyclic phosphodiesterase/2'nucleotidase/phosphatase
PA14_RS03055	153.998	0.900173	0.221015	0	1	1	PA14_07630	NA	hypothetical protein
PA14_RS03060	4362.94	-0.295443	0.171119	0	1	1	PA14_07650	NA	SpoVR family protein
PA14_RS03065	3173.05	-0.15684	0.189223	0	1	1	PA14_07660	NA	hypothetical protein
PA14_RS03070	20513.1	-0.493552	0.203261	0	1	1	PA14_07680	NA	hypothetical protein
PA14_RS31180	1545.11	0.0157042	0.199173	0	1	1	NA	NA	NA
PA14_RS03075	471.065	0.0276056	0.175051	0	1	1	PA14_07690	glpE	thiosulfate sulfurtransferase
PA14_RS03080	1595.5	-0.0394497	0.108823	0	1	1	PA14_07700	apaH	diadenosine tetraphosphatase
PA14_RS03085	722.833	0.0765555	0.120216	0	1	1	PA14_07710	apaG	ApaG protein
PA14_RS03090	2496.79	0.287253	0.0918539	0	1	1	PA14_07730	ksgA	dimethyladenosine transferase
PA14_RS03095	1579.74	-0.0044247	0.123916	0	1	1	PA14_07740	pdxA	4-hydroxythreonine-4-phosphate dehydrogenase
PA14_RS03100	5955.35	-0.197272	0.13067	0	1	1	PA14_07760	surA	peptidyl-prolyl cis-trans isomerase SurA
PA14_RS03105	21395.8	-0.238341	0.134556	0	1	1	PA14_07770	ostA	organic solvent tolerance protein OstA
PA14_RS03110	1074.27	-0.112462	0.172446	0	1	1	PA14_07780	NA	hypothetical protein
PA14_RS03115	390.853	-0.0764759	0.165478	0	1	1	PA14_07790	NA	nucleotidyl transferase
PA14_RS03120	797.103	-0.155238	0.115044	0	1	1	PA14_07800	NA	hypothetical protein
PA14_RS03125	785.238	-0.390529	0.122817	0	1	1	PA14_07810	NA	hypothetical protein
PA14_RS03130	1562.04	-0.0754734	0.120692	0	1	1	PA14_07820	NA	histidine kinase
PA14_RS03135	971.619	-0.169567	0.156515	0	1	1	PA14_07840	NA	two-component response regulator
PA14_RS03140	835.225	-0.667304	0.14106	0	1	1	PA14_07850	NA	ABC transporter substrate-binding protein
PA14_RS03145	1782.81	-0.949137	0.173985	0	1	1	PA14_07860	NA	ABC transporter ATP-binding protein
PA14_RS03150	2494.38	-0.821113	0.14539	0	1	1	PA14_07870	NA	ABC transporter substrate-binding protein
PA14_RS03155	1069.48	-0.591279	0.183556	0	1	1	PA14_07890	NA	ABC transporter permease
PA14_RS03160	443.062	-0.476233	0.16011	0	1	1	PA14_07900	NA	ABC transporter permease
PA14_RS03165	1034.46	0.0674227	0.15797	0	1	1	PA14_07910	rpe	ribulose-phosphate 3-epimerase
PA14_RS03170	872.298	0.174414	0.158584	0	1	1	PA14_07930	NA	phosphoglycolate phosphatase
PA14_RS03175	3987.92	-0.211825	0.108176	0	1	1	PA14_07940	trpE	anthranilate synthase component I
PA14_RS03180	654.442	0.0910937	0.276636	0	1	1	PA14_07950	prtN	transcriptional regulator PrtN
PA14_RS03185	753.1	-0.30554	0.118031	0	1	1	PA14_07960	prtR	transcriptional regulator PrtR
PA14_RS03190	213.595	0.337919	0.341007	0	1	1	PA14_07970	NA	hypothetical protein
PA14_RS03195	704.968	0.179408	0.452981	0	1	1	PA14_07980	NA	hypothetical protein
PA14_RS03200	260.894	0.55218	0.544183	0	1	1	PA14_07990	NA	hypothetical protein
PA14_RS03205	1843.83	0.174391	0.280863	0	1	1	PA14_08000	NA	hypothetical protein
PA14_RS03210	1885.92	0.0639998	0.482117	0	1	1	PA14_08010	NA	hypothetical protein
PA14_RS03215	1087.79	0.251402	0.503007	0	1	1	PA14_08020	NA	bacteriophage protein
PA14_RS03220	2524.02	0.273533	0.484573	0	1	1	PA14_08030	NA	phage baseplate assembly protein
PA14_RS03225	2159.98	0.241011	0.45857	0	1	1	PA14_08040	NA	phage tail protein
PA14_RS03230	9167.74	0.150615	0.402534	0	1	1	PA14_08050	NA	tail fiber protein
PA14_RS03235	2144.94	0.138941	0.396992	0	1	1	PA14_08060	NA	tail fiber assembly protein
PA14_RS03240	9130.72	0.0769199	0.47179	0	1	1	PA14_08070	NA	phage tail sheath protein
PA14_RS03245	3472.43	0.126287	0.472298	0	1	1	PA14_08090	NA	phage tail tube protein
PA14_RS03250	1393.19	0.167419	0.478443	0	1	1	PA14_08100	NA	hypothetical protein
PA14_RS03255	12603.9	0.25541	0.51281	0	1	1	PA14_08120	NA	tail length determinator protein
PA14_RS03260	1633.96	0.487754	0.479482	0	1	1	PA14_08130	NA	hypothetical protein
PA14_RS03265	748.586	0.478376	0.480393	0	1	1	PA14_08140	NA	hypothetical protein
PA14_RS03270	2886.99	0.467794	0.488463	0	1	1	PA14_08150	NA	phage late control gene D protein
PA14_RS03275	748.535	0.683457	0.498424	0	1	1	PA14_08160	NA	lytic enzyme
PA14_RS03280	54.2241	0.65093	0.49631	0	1	1	PA14_08180	NA	hypothetical protein
PA14_RS30075	157.874	0.710352	0.589414	0	1	1	PA14_08190	NA	hypothetical protein
PA14_RS03285	233.696	0.569201	0.323359	0	1	1	NA	NA	NA
PA14_RS03290	3164.5	0.150282	0.484716	0	1	1	PA14_08210	NA	hypothetical protein
PA14_RS03295	1924.96	0.0866381	0.501017	0	1	1	PA14_08220	NA	hypothetical protein
PA14_RS03300	749.192	0.218407	0.439924	0	1	1	PA14_08230	NA	hypothetical protein
PA14_RS03305	4996.36	0.256571	0.502233	0	1	1	PA14_08240	NA	hypothetical protein
PA14_RS03310	816.283	0.435284	0.477751	0	1	1	PA14_08250	NA	hypothetical protein
PA14_RS03315	1390	0.506379	0.536405	0	1	1	PA14_08260	NA	minor tail protein L
PA14_RS03320	1471.44	0.405135	0.520494	0	1	1	PA14_08270	NA	hypothetical protein
PA14_RS03325	1419.67	0.434074	0.539075	0	1	1	PA14_08280	NA	bacteriophage protein
PA14_RS03330	7565.41	0.452528	0.461413	0	1	1	PA14_08300	NA	phage-related protein, tail component
PA14_RS31185	2103.11	0.256586	0.451642	0	1	1	NA	NA	NA
PA14_RS03335	3916.28	0.0876883	0.239818	0	1	1	PA14_08310	NA	hypothetical protein
PA14_RS03340	1275.32	0.0210984	0.234505	0	1	1	PA14_08320	NA	hypothetical protein
PA14_RS03345	828.771	0.000809819	0.204839	0	1	1	PA14_08330	NA	hypothetical protein
PA14_RS03350	2318.43	0.0675325	0.13623	0	1	1	PA14_08340	trpG	anthranilate synthase component II
PA14_RS03355	2108.54	0.106858	0.121956	0	1	1	PA14_08350	trpD	anthranilate phosphoribosyltransferase
PA14_RS03360	1939.27	-0.0102925	0.0960102	0	1	1	PA14_08360	trpC	indole-3-glycerol-phosphate synthase
PA14_RS03365	4522.35	-0.158343	0.127731	0	1	1	PA14_08370	vfr	cAMP-regulatory protein
PA14_RS03370	869.583	0.153361	0.140676	0	1	1	PA14_08380	NA	hypothetical protein
PA14_RS03375	2853.47	0.559305	0.115875	0	1	1	PA14_08390	speD	S-adenosylmethionine decarboxylase
PA14_RS03380	1921.15	0.261324	0.122617	0	1	1	PA14_08400	NA	hypothetical protein
PA14_RS03385	364.924	0.340866	0.18301	0	1	1	PA14_08420	NA	HIT family protein
PA14_RS03390	1016.07	-0.159514	0.120725	0	1	1	PA14_08430	NA	ATPase
PA14_RS03395	635.261	-0.063462	0.182676	0	1	1	PA14_08440	NA	short chain alcohol dehydrogenase
PA14_RS03400	1165	-0.27297	0.150049	0	1	1	PA14_08450	NA	hypothetical protein
PA14_RS03405	834.105	-0.512842	0.133006	0	1	1	PA14_08460	NA	hypothetical protein
PA14_RS03410	551.666	-0.437706	0.172247	0	1	1	PA14_08470	NA	hypothetical protein
PA14_RS03415	1154.48	-0.149576	0.178482	0	1	1	PA14_08480	argC	N-acetyl-gamma-glutamyl-phosphate reductase
PA14_RS03420	1011.08	-0.332141	0.156588	0	1	1	PA14_08490	NA	hypothetical protein
PA14_RS03425	906.399	-0.284348	0.119682	0	1	1	PA14_08500	NA	hypothetical protein
PA14_RS03430	2416.47	-0.0977722	0.126531	0	1	1	PA14_08510	NA	iron-sulfur cluster insertion protein ErpA
PA14_RS03435	2973.53	-0.160451	0.105277	0	1	1	PA14_08520	anmK	anhydro-N-acetylmuramic acid kinase
PA14_RS03440	7934.64	-0.261489	0.151461	0	1	1	PA14_08540	NA	hypothetical protein
PA14_RS03445	6074.03	-0.241768	0.231332	0	1	1	PA14_08560	tyrZ	tyrosyl-tRNA synthetase
PA14_RS03450	54944.4	-0.0770908	0.553733	0	1	1	PA14_08570	NA	16S ribosomal RNA
PA14_RS03455	26.5298	0.119976	0.336854	0	1	1	PA14_08580	NA	tRNA-Ile
PA14_RS03460	49.5394	0.429985	0.385088	0	1	1	PA14_08590	NA	tRNA-Ala
PA14_RS03465	63705.7	0.0464898	0.626648	0	1	1	PA14_08600	NA	23S ribosomal RNA
PA14_RS03470	531.435	0.92625	0.470967	0	1	1	PA14_08610	NA	5S ribosomal RNA
PA14_RS03475	3838.97	0.729284	0.156159	0	1	1	PA14_08620	birA	biotin--protein ligase
PA14_RS03480	1644.46	0.677355	0.155622	0	1	1	PA14_08630	NA	pantothenate kinase
PA14_RS03485	1521.81	0.538341	0.168371	0	1	1	PA14_08640	NA	hypothetical protein
PA14_RS03490	2156.98	0.253524	0.216631	0	1	1	PA14_08650	NA	tRNA-Tyr
PA14_RS03495	448.667	0.51193	0.197816	0	1	1	PA14_08660	NA	tRNA-Gly
PA14_RS03500	239.417	0.389445	0.248415	0	1	1	PA14_08670	NA	tRNA-Thr
PA14_RS03505	99849.8	-0.0532005	0.171065	0	1	1	PA14_08680	tufB	elongation factor Tu
PA14_RS03510	244.454	0.379001	0.455887	0	1	1	PA14_08690	NA	tRNA-Trp
PA14_RS03515	9543.73	0.163654	0.179726	0	1	1	PA14_08695	secE	preprotein translocase subunit SecE
PA14_RS03520	12675.8	0.27809	0.151501	0	1	1	PA14_08710	nusG	transcription antitermination protein NusG
PA14_RS03525	35173.1	-0.0913513	0.165812	0	1	1	PA14_08720	rplK	50S ribosomal protein L11
PA14_RS03530	45702.8	0.119609	0.145429	0	1	1	PA14_08730	rplA	50S ribosomal protein L1
PA14_RS03535	38631.7	-0.0236545	0.200522	0	1	1	PA14_08740	rplJ	50S ribosomal protein L10
PA14_RS03540	27274.8	-0.0947377	0.212167	0	1	1	PA14_08750	rplL	50S ribosomal protein L7/L12
PA14_RS03545	116468	-0.123122	0.261087	0	1	1	PA14_08760	rpoB	DNA-directed RNA polymerase subunit beta
PA14_RS03550	110554	-0.172658	0.217779	0	1	1	PA14_08780	rpoC	DNA-directed RNA polymerase subunit beta'
PA14_RS03555	34702.1	-0.19399	0.162728	0	1	1	PA14_08790	rpsL	30S ribosomal protein S12
PA14_RS03560	25046.1	-0.0301664	0.16532	0	1	1	PA14_08810	rpsG	30S ribosomal protein S7
PA14_RS03565	109655	0.0261775	0.177066	0	1	1	PA14_08820	fusA1	elongation factor G
PA14_RS03570	37256.3	-0.147157	0.202761	0	1	1	PA14_08830	tufA	elongation factor Tu
PA14_RS03575	27774.5	-0.24034	0.195934	0	1	1	PA14_08840	rpsJ	30S ribosomal protein S10
PA14_RS03580	22391	0.00889398	0.152763	0	1	1	PA14_08850	rplC	50S ribosomal protein L3
PA14_RS03585	23589.4	-0.0807229	0.181363	0	1	1	PA14_08860	rplD	50S ribosomal protein L4
PA14_RS03590	6567.08	-0.072058	0.203188	0	1	1	PA14_08870	rplW	50S ribosomal protein L23
PA14_RS03595	23907.2	-0.0695997	0.192436	0	1	1	PA14_08880	rplB	50S ribosomal protein L2
PA14_RS03600	19430.7	-0.279481	0.243052	0	1	1	PA14_08890	rpsS	30S ribosomal protein S19
PA14_RS03605	17222.9	-0.21359	0.23894	0	1	1	PA14_08900	rplV	50S ribosomal protein L22
PA14_RS03610	25794.1	-0.185692	0.256153	0	1	1	PA14_08910	rpsC	30S ribosomal protein S3
PA14_RS03615	14034.1	-0.0839231	0.283004	0	1	1	PA14_08920	rplP	50S ribosomal protein L16
PA14_RS03620	5515.04	-0.104316	0.296824	0	1	1	PA14_08930	rpmC	50S ribosomal protein L29
PA14_RS03625	4144.65	-0.158495	0.286639	0	1	1	PA14_08940	rpsQ	30S ribosomal protein S17
PA14_RS03630	11432.5	-0.108172	0.307423	0	1	1	PA14_08950	rplN	50S ribosomal protein L14
PA14_RS03635	8850.04	-0.235132	0.324148	0	1	1	PA14_08960	rplX	50S ribosomal protein L24
PA14_RS03640	23268.6	-0.136428	0.268751	0	1	1	PA14_08970	rplE	50S ribosomal protein L5
PA14_RS03645	6323.75	-0.0306339	0.282588	0	1	1	PA14_08980	rpsN	30S ribosomal protein S14
PA14_RS03650	20104.1	0.0981575	0.160241	0	1	1	PA14_08990	rpsH	30S ribosomal protein S8
PA14_RS03655	22043.5	0.0593081	0.159271	0	1	1	PA14_09000	rplF	50S ribosomal protein L6
PA14_RS03660	14075	0.0743686	0.157837	0	1	1	PA14_09010	rplR	50S ribosomal protein L18
PA14_RS03665	22033.7	0.00710907	0.169572	0	1	1	PA14_09020	rpsE	30S ribosomal protein S5
PA14_RS03670	8016.24	-0.0441104	0.16897	0	1	1	PA14_09030	rpmD	50S ribosomal protein L30
PA14_RS03675	18958.8	0.0763892	0.177054	0	1	1	PA14_09040	rplO	50S ribosomal protein L15
PA14_RS03680	49087.9	0.207239	0.185877	0	1	1	PA14_09050	secY	preprotein translocase subunit SecY
PA14_RS03685	5746.03	-0.0966424	0.290563	0	1	1	PA14_09070	rpmJ	50S ribosomal protein L36
PA14_RS03690	17859.3	0.0126004	0.272861	0	1	1	PA14_09080	rpsM	30S ribosomal protein S13
PA14_RS03695	10635.8	-0.0353024	0.266164	0	1	1	PA14_09090	rpsK	30S ribosomal protein S11
PA14_RS03700	18811	0.0346853	0.277091	0	1	1	PA14_09100	rpsD	30S ribosomal protein S4
PA14_RS03705	38632.6	0.0156684	0.226412	0	1	1	PA14_09115	rpoA	DNA-directed RNA polymerase subunit alpha
PA14_RS03710	9773.51	0.0318979	0.265689	0	1	1	PA14_09130	rplQ	50S ribosomal protein L17
PA14_RS03715	5240.96	0.481116	0.144262	0	1	1	PA14_09150	katA	catalase
PA14_RS03720	1851.03	0.487474	0.113179	0	1	1	PA14_09160	bfrA	bacterioferritin
PA14_RS03725	3439.88	-0.0792888	0.115777	0	1	1	PA14_09180	uvrA	excinuclease ABC subunit A
PA14_RS03730	2157.04	0.463985	0.189296	0	1	1	PA14_09195	NA	major facilitator transporter
PA14_RS03735	3136.78	0.0311865	0.128354	0	1	1	PA14_09200	ssb	single-stranded DNA-binding protein
PA14_RS03740	5996.07	-0.217931	0.149179	0	1	1	PA14_09210	pchA	salicylate biosynthesis isochorismate synthase
PA14_RS03745	488.967	-0.796796	0.268685	0	1	1	PA14_09220	pchB	isochorismate-pyruvate lyase
PA14_RS03750	387.022	-1.59902	0.351846	-1.7025	0.0886612	1	PA14_09230	pchC	pyochelin biosynthetic protein PchC
PA14_RS03755	3505.7	-1.23827	0.256343	-0.929486	0.352637	1	PA14_09240	pchD	pyochelin biosynthesis protein PchD
PA14_RS03760	412.445	-0.449885	0.180798	0	1	1	PA14_09260	pchR	transcriptional regulator PchR
PA14_RS03765	4570.31	-0.523772	0.221186	0	1	1	PA14_09270	pchE	dihydroaeruginoic acid synthetase
PA14_RS03770	5589.83	-0.322349	0.20741	0	1	1	PA14_09280	pchF	pyochelin synthetase
PA14_RS03775	1075.58	-0.119081	0.145655	0	1	1	PA14_09290	pchG	pyochelin biosynthetic protein PchG
PA14_RS03780	1456.15	-0.118639	0.179253	0	1	1	PA14_09300	NA	ABC transporter ATP-binding protein
PA14_RS03785	672.611	-0.242637	0.215596	0	1	1	PA14_09320	NA	ABC transporter ATP-binding protein
PA14_RS03790	7196.28	-0.580193	0.191588	0	1	1	PA14_09340	fptA	Fe(III)-pyochelin outer membrane receptor
PA14_RS03795	344.635	-0.329957	0.221353	0	1	1	PA14_09350	NA	hypothetical protein
PA14_RS03800	482.57	-0.528108	0.179339	0	1	1	PA14_09370	NA	hypothetical protein
PA14_RS03805	1295.67	-0.235539	0.133376	0	1	1	PA14_09380	NA	transporter
PA14_RS03810	2296.49	-0.206484	0.175243	0	1	1	PA14_09400	phzS	hypothetical protein
PA14_RS30080	535.694	0.150988	0.30823	0	1	1	NA	NA	NA
PA14_RS03815	736.597	0.63289	0.290875	0	1	1	PA14_09410	phzG1	pyrodoxamine 5'-phosphate oxidase
PA14_RS03820	1566.32	0.322485	0.270782	0	1	1	PA14_09420	phzF1	phenazine biosynthesis protein
PA14_RS03825	2847.53	-0.407944	0.223311	0	1	1	PA14_09440	phzE1	phenazine biosynthesis protein PhzE
PA14_RS03830	871.544	-0.407346	0.3549	0	1	1	PA14_09450	phzD1	phenazine biosynthesis protein PhzD
PA14_RS03835	826.361	-0.870238	0.412717	0	1	1	PA14_09460	phzC1	phenazine biosynthesis protein PhzC
PA14_RS03840	2747.58	-1.02582	0.276012	-0.0935541	0.925463	1	PA14_09470	phzB1	phenazine biosynthesis protein
PA14_RS03845	971.663	0.00482588	0.388064	0	1	1	PA14_09480	phzA1	phenazine biosynthesis protein
PA14_RS30085	2791.3	-0.582632	0.261877	0	1	1	NA	NA	NA
PA14_RS03850	4593.07	-0.0693978	0.166504	0	1	1	PA14_09490	phzM	phenazine-specific methyltransferase
PA14_RS03855	974.002	-0.0358376	0.219576	0	1	1	PA14_09500	opmD	outer membrane protein
PA14_RS03860	1112.93	-0.0418909	0.286778	0	1	1	PA14_09520	mexI	RND efflux transporter
PA14_RS03865	425.808	-0.0126628	0.334352	0	1	1	PA14_09530	mexH	RND efflux membrane fusion protein
PA14_RS03870	598.223	-0.0784962	0.250314	0	1	1	PA14_09540	mexG	hypothetical protein
PA14_RS03875	1127.91	0.532628	0.218301	0	1	1	PA14_09550	NA	hypothetical protein
PA14_RS03880	52.3116	-0.672419	0.296417	0	1	1	PA14_09570	NA	LysR family transcriptional regulator
PA14_RS03885	83.2588	0.198085	0.328036	0	1	1	PA14_09580	NA	hypothetical protein
PA14_RS03890	1848.88	-0.448834	0.166605	0	1	1	PA14_09600	ddlA	D-alanine--D-alanine ligase
PA14_RS03895	475.828	-0.200185	0.159369	0	1	1	PA14_09610	NA	hypothetical protein
PA14_RS03900	1681.55	-0.13007	0.159939	0	1	1	PA14_09630	NA	acyl-CoA dehydrogenase
PA14_RS03905	603.497	-0.187	0.164149	0	1	1	PA14_09660	NA	acyl-CoA synthetase
PA14_RS03910	299.244	-0.221676	0.172969	0	1	1	PA14_09680	NA	two-component sensor
PA14_RS03915	145.327	-0.184227	0.232568	0	1	1	PA14_09690	NA	two-component response regulator
PA14_RS03920	394.356	-0.296304	0.201411	0	1	1	PA14_09700	NA	monooxygenase
PA14_RS03925	118.234	-0.213013	0.217441	0	1	1	PA14_09710	NA	aldehyde dehydrogenase
PA14_RS03930	39.0654	-0.305042	0.366858	0	1	1	PA14_09730	NA	dihydrodipicolinate synthase
PA14_RS03935	101.886	-0.217444	0.203187	0	1	1	PA14_09740	NA	MFS transporter
PA14_RS03940	1315.34	-0.275006	0.168279	0	1	1	PA14_09750	NA	oxidoreductase
PA14_RS03945	257.534	-0.357826	0.200252	0	1	1	PA14_09760	NA	GntR family transcriptional regulator
PA14_RS03950	2522.26	0.0603875	0.148143	0	1	1	PA14_09770	souR	sarcosine oxidation and utilization regulator SouR
PA14_RS03955	4674.27	-0.285393	0.101586	0	1	1	PA14_09780	NA	hypothetical protein
PA14_RS03960	8976.67	-0.628313	0.148533	0	1	1	PA14_09790	NA	transcriptional regulator
PA14_RS03965	2884.79	-0.451151	0.193368	0	1	1	PA14_09810	NA	hypothetical protein
PA14_RS30090	7.77855	1.30517	0.710426	0.429553	0.667521	1	NA	NA	NA
PA14_RS03970	2108.95	-0.220172	0.101032	0	1	1	PA14_09820	NA	acetolactate synthase
PA14_RS03975	467.078	0.0986822	0.126031	0	1	1	PA14_09850	NA	porin
PA14_RS03980	230.186	0.407893	0.16714	0	1	1	PA14_09870	eftM	SAM-dependent methyltransferase , EftM
PA14_RS03985	47.1866	0.00842542	0.328164	0	1	1	PA14_09880	NA	hypothetical protein
PA14_RS03990	2841.51	-0.268354	0.146215	0	1	1	PA14_09890	ppiC2	peptidyl-prolyl cis-trans isomerase C2
PA14_RS03995	2363.88	0.0177426	0.11323	0	1	1	PA14_09900	prpL	Pvds-regulated endoprotease, lysyl class
PA14_RS04000	288.766	-0.371665	0.172753	0	1	1	PA14_09910	NA	transcriptional regulator
PA14_RS04005	100.195	-0.338317	0.394166	0	1	1	PA14_09920	NA	translation initiation inhibitor
PA14_RS04010	1488.99	0.461833	0.310591	0	1	1	PA14_09930	NA	exonuclease III
PA14_RS04015	4061.58	0.0330091	0.217392	0	1	1	PA14_09940	NA	protease
PA14_RS04020	78.7202	0.0957855	0.267018	0	1	1	PA14_09950	NA	oxidoreductase
PA14_RS04025	183.196	0.0765746	0.21299	0	1	1	PA14_09960	NA	hypothetical protein
PA14_RS04030	1233.75	0.0552554	0.123924	0	1	1	PA14_09970	fpvB	type I ferripyoverdine receptor, FpvB
PA14_RS04035	67.1801	0.101959	0.243442	0	1	1	PA14_09980	dkgB	2,5-diketo-D-gluconate reductase B
PA14_RS04040	57.1108	-0.727206	0.295315	0	1	1	PA14_09990	NA	acetyltransferase
PA14_RS04045	214.108	-0.0473145	0.145658	0	1	1	PA14_10010	NA	transcriptional regulator
PA14_RS04050	242.777	-0.136346	0.175505	0	1	1	PA14_10020	NA	hypothetical protein
PA14_RS04055	1088.37	-0.259628	0.136807	0	1	1	PA14_10040	NA	amidase
PA14_RS04060	35.4866	-0.149224	0.319129	0	1	1	PA14_10050	NA	hypothetical protein
PA14_RS04065	37.8951	-0.318864	0.425586	0	1	1	PA14_10070	NA	zinc-dependent oxidoreductase
PA14_RS04070	100.229	-0.314715	0.268315	0	1	1	PA14_10080	NA	hypothetical protein
PA14_RS04075	218.058	-0.508252	0.21457	0	1	1	PA14_10090	NA	LysR family transcriptional regulator
PA14_RS04080	69.0032	0.298592	0.234899	0	1	1	PA14_10110	NA	transporter
PA14_RS04085	338.766	-0.109949	0.165739	0	1	1	PA14_10120	NA	LysR family transcriptional regulator
PA14_RS04090	124.888	-0.10576	0.298633	0	1	1	PA14_10130	NA	short chain dehydrogenase
PA14_RS04095	59.8533	0.363879	0.335677	0	1	1	PA14_10140	fepG	ferric enterobactin transport protein FepG
PA14_RS04100	7.99433	0.731186	0.711224	0	1	1	PA14_10160	fepD	ferric enterobactin transport protein FepD
PA14_RS04105	39.2522	0.218396	0.785212	0	1	1	PA14_10170	fepB	iron-enterobactin transporter periplasmic binding protein
PA14_RS04110	76.0505	0.428178	0.307354	0	1	1	PA14_10180	fepC	ferric enterobactin transport protein FepC
PA14_RS04115	155.236	-0.0372651	0.242502	0	1	1	PA14_10190	NA	transcriptional regulator
PA14_RS04120	325.796	0.164754	0.182849	0	1	1	PA14_10200	NA	TonB-dependent receptor protein
PA14_RS04125	43.2513	0.240012	0.375686	0	1	1	PA14_10210	NA	oxidoreductase
PA14_RS04130	106.636	0.628264	0.254184	0	1	1	PA14_10220	NA	SH3 domain-containing protein
PA14_RS04135	107.303	0.287033	0.230792	0	1	1	PA14_10230	adh	2,3-butanediol dehydrogenase
PA14_RS04140	68.0372	-0.00920947	0.280725	0	1	1	PA14_10240	NA	branched-chain alpha-keto acid dehydrogenase subunit E2
PA14_RS04145	147.919	0.1797	0.262079	0	1	1	PA14_10250	acoB	acetoin catabolism protein AcoB
PA14_RS04150	115.994	-0.0395674	0.270619	0	1	1	PA14_10260	NA	dehydrogenase E1 component
PA14_RS04155	34.7679	0.198799	0.357422	0	1	1	PA14_10270	NA	hypothetical protein
PA14_RS04160	74.4792	0.156125	0.270952	0	1	1	PA14_10280	NA	short-chain dehydrogenase
PA14_RS04165	3567	-0.52671	0.189253	0	1	1	PA14_10290	acoR	transcriptional regulator AcoR
PA14_RS04170	220.409	-0.0295669	0.189896	0	1	1	PA14_10300	NA	efflux protein
PA14_RS04175	349.759	-0.376773	0.152165	0	1	1	PA14_10320	NA	transcriptional regulator
PA14_RS04180	82.2672	-0.166656	0.247835	0	1	1	PA14_10330	NA	outer membrane protein
PA14_RS04185	257.226	-0.0813221	0.20482	0	1	1	PA14_10340	NA	toxin transporter
PA14_RS04190	339.249	-0.261407	0.18932	0	1	1	PA14_10350	NA	secretion protein
PA14_RS04195	1569.41	-0.691078	0.198102	0	1	1	PA14_10360	NA	hypothetical protein
PA14_RS04200	314.112	-0.0457352	0.189334	0	1	1	PA14_10370	NA	hypothetical protein
PA14_RS04205	244.008	-0.577124	0.313653	0	1	1	PA14_10380	NA	hypothetical protein
PA14_RS30095	6.59968	-0.390411	0.954557	0	1	1	NA	NA	NA
PA14_RS04210	105.891	0.19939	0.25809	0	1	1	PA14_10420	tyrS	tyrosyl-tRNA synthetase
PA14_RS04215	124.143	-0.364678	0.213604	0	1	1	PA14_10440	NA	porin
PA14_RS04220	80.653	-0.204323	0.297751	0	1	1	PA14_10470	NA	MFS transporter
PA14_RS04225	183.392	-0.588089	0.233548	0	1	1	PA14_10480	NA	transcriptional regulator
PA14_RS04230	62.8026	0.32285	0.321042	0	1	1	PA14_10490	NA	hypothetical protein
PA14_RS04235	1265.37	0.0703536	0.17682	0	1	1	PA14_10500	NA	cbb3-type cytochrome c oxidase subunit I
PA14_RS04240	665.074	-0.179105	0.177124	0	1	1	PA14_10530	NA	GntR family transcriptional regulator
PA14_RS04245	416.775	-0.357739	0.256765	0	1	1	PA14_10540	NA	iron-sulfur cluster-binding protein
PA14_RS04250	2510.4	0.18061	0.249858	0	1	1	PA14_10550	NA	sulfite or nitrite reductas
PA14_RS04255	497.386	-0.117878	0.332335	0	1	1	PA14_10560	NA	hypothetical protein
PA14_RS04260	104.819	-0.140526	0.315737	0	1	1	PA14_10570	NA	2,4-dihydroxyhept-2-ene-1,7-dioic acid aldolase
PA14_RS04265	171.029	0.00232683	0.190358	0	1	1	PA14_10590	hpcG	2-oxo-hepta-3-ene-1,7-dioic acid hydratase
PA14_RS04270	209.144	-0.0867888	0.194495	0	1	1	PA14_10600	NA	MFS transporter
PA14_RS04275	98.295	-0.483049	0.250023	0	1	1	PA14_10610	hpcD	5-carboxymethyl-2-hydroxymuconate isomerase
PA14_RS04280	208.583	-0.288533	0.169681	0	1	1	PA14_10620	hpcB	homoprotocatechuate 2,3-dioxygenase
PA14_RS04285	149.705	-0.18129	0.267839	0	1	1	PA14_10630	hpcC	5-carboxy-2-hydroxymuconate semialdehyde dehydrogenase
PA14_RS04290	98.6092	-0.0390676	0.282631	0	1	1	PA14_10640	NA	hypothetical protein
PA14_RS04295	67.2848	-1.18064	0.378868	-0.476786	0.633514	1	PA14_10650	NA	hypothetical protein
PA14_RS04300	93.6014	-0.0299731	0.247078	0	1	1	PA14_10660	NA	transcriptional regulator
PA14_RS04305	235.109	0.158031	0.212258	0	1	1	PA14_10670	aph	aminoglycoside 3'-phosphotransferase type IIB
PA14_RS04310	707.19	-0.0152684	0.133108	0	1	1	PA14_10680	NA	hypothetical protein
PA14_RS04315	5376.65	0.0298986	0.138036	0	1	1	PA14_10700	NA	bacteriophytochrome
PA14_RS04320	1382.76	0.254021	0.149611	0	1	1	PA14_10710	NA	hypothetical protein
PA14_RS04325	7228.51	0.246208	0.112346	0	1	1	PA14_10730	NA	hypothetical protein
PA14_RS04330	274.136	0.46311	0.205286	0	1	1	PA14_10740	NA	spermidine acetyltransferase
PA14_RS04335	471.326	0.931496	0.23354	0	1	1	PA14_10750	NA	sugar efflux transporter
PA14_RS04340	2200.07	-0.227969	0.172429	0	1	1	PA14_10770	NA	sensor/response regulator hybrid
PA14_RS04345	628.15	-0.144827	0.188245	0	1	1	PA14_10780	NA	hypothetical protein
PA14_RS04350	295.309	0.0332606	0.219141	0	1	1	PA14_10790	ampC	beta-lactamase
PA14_RS04355	317.183	-0.0517721	0.190857	0	1	1	PA14_10800	ampR	transcriptional regulator AmpR
PA14_RS30100	384.461	-0.38683	0.176287	0	1	1	NA	NA	NA
PA14_RS04360	1104.88	-0.173016	0.161185	0	1	1	PA14_10820	NA	HDIG domain-containing protein
PA14_RS04365	1524.87	-0.188911	0.125307	0	1	1	PA14_10830	NA	LysR family transcriptional regulator
PA14_RS04370	352.389	-0.299467	0.129288	0	1	1	PA14_10840	NA	dehydrogenase
PA14_RS04375	428.932	-0.097112	0.178039	0	1	1	PA14_10850	NA	dehydrogenase
PA14_RS04380	136.937	0.101122	0.263622	0	1	1	PA14_10870	NA	hypothetical protein
PA14_RS04385	29.2233	0.420066	0.471188	0	1	1	PA14_10890	NA	short-chain dehydrogenase
PA14_RS04390	13.2762	-0.115364	0.563542	0	1	1	PA14_10900	NA	alcohol dehydrogenase
PA14_RS04395	27.3966	0.907671	0.36743	0	1	1	PA14_10910	NA	major facilitator transporter
PA14_RS04400	36.8809	0.552435	0.425703	0	1	1	PA14_10920	NA	hypothetical protein
PA14_RS04405	958.982	-0.470091	0.154216	0	1	1	PA14_10940	NA	AraC family transcriptional regulator
PA14_RS04410	44.1789	-0.502171	0.358763	0	1	1	PA14_10950	NA	hypothetical protein
PA14_RS04415	186.565	-0.266935	0.162836	0	1	1	PA14_10960	NA	ferredoxin oxidoreductase subunit
PA14_RS04420	66.3776	0.34864	0.302353	0	1	1	PA14_10970	NA	flavodoxin reductase
PA14_RS04425	400.857	-0.480773	0.131239	0	1	1	PA14_10980	NA	hypothetical protein
PA14_RS04430	64.0332	-0.345468	0.300688	0	1	1	PA14_10990	hpaC	4-hydroxyphenylacetate 3-monooxygenase small subunit
PA14_RS04435	312.846	-0.0543983	0.175659	0	1	1	PA14_11000	hpaA	4-hydroxyphenylacetate 3-monooxygenase large chain
PA14_RS04440	301.753	-0.867497	0.243117	0	1	1	PA14_11010	NA	hypothetical protein
PA14_RS04445	110.465	-0.170931	0.33713	0	1	1	PA14_11020	NA	3-ketoacyl-ACP reductase
PA14_RS04450	52.7014	0.183902	0.323477	0	1	1	PA14_11030	NA	aminotransferase
PA14_RS04455	34.4293	0.347879	0.376721	0	1	1	PA14_11050	NA	hypothetical protein
PA14_RS04460	95.7092	-0.263611	0.250834	0	1	1	PA14_11060	cupB1	fimbrial subunit CupB1
PA14_RS04465	45.2917	-0.0886148	0.34952	0	1	1	PA14_11070	cupB2	chaperone CupB2
PA14_RS04470	544.234	0.037309	0.174041	0	1	1	PA14_11080	cupB3	usher CupB3
PA14_RS04475	14.8162	0.261917	0.479733	0	1	1	PA14_11090	cupB4	chaperone CupB4
PA14_RS04480	237.393	-0.0660787	0.174937	0	1	1	PA14_11100	cupB5	adhesive protein CupB5
PA14_RS04485	190.206	0.0691536	0.193649	0	1	1	PA14_11110	cupB6	fimbrial protein cupB6
PA14_RS04490	277.707	-0.431574	0.145095	0	1	1	PA14_11120	NA	response regulator
PA14_RS04495	461.025	-0.200035	0.179205	0	1	1	PA14_11130	NA	short chain dehydrogenase
PA14_RS04500	1024.28	0.188639	0.170044	0	1	1	PA14_11140	NA	nonribosomal peptide synthetase
PA14_RS04505	55.7867	-0.290999	0.259239	0	1	1	PA14_11150	NA	transcriptional regulator
PA14_RS04510	79.6734	-0.390384	0.243739	0	1	1	PA14_11160	NA	hypothetical protein
PA14_RS04515	504.928	-0.178813	0.266365	0	1	1	PA14_11170	NA	hypothetical protein
PA14_RS04520	119.948	0.121875	0.26863	0	1	1	PA14_11180	NA	transcriptional regulator
PA14_RS04525	147.882	-0.164468	0.205855	0	1	1	PA14_11190	NA	aldehyde dehydrogenase
PA14_RS04530	116.607	0.364694	0.229377	0	1	1	PA14_11210	NA	amino acid permease
PA14_RS04535	29.7542	0.668474	0.477454	0	1	1	PA14_11230	NA	hypothetical protein
PA14_RS04540	197.905	0.184094	0.215719	0	1	1	PA14_11240	NA	DNA-binding transcriptional activator FeaR
PA14_RS04545	1941.98	-0.366118	0.106482	0	1	1	PA14_11250	NA	hypothetical protein
PA14_RS04550	1580.1	0.0157649	0.110462	0	1	1	PA14_11260	NA	epimerase
PA14_RS04555	289.755	0.033572	0.20115	0	1	1	NA	NA	NA
PA14_RS04560	14053.6	1.72188	0.288765	2.4999	0.0124228	0.711229	PA14_11270	oprG	outer membrane protein OprG precursor
PA14_RS04565	366.752	-0.0780968	0.140178	0	1	1	PA14_11280	NA	hypothetical protein
PA14_RS04570	478.188	0.111094	0.13384	0	1	1	PA14_11290	NA	permease
PA14_RS04575	118.292	0.0849654	0.179524	0	1	1	PA14_11310	NA	ABC transporter ATP-binding protein
PA14_RS04580	238.631	-0.389866	0.248506	0	1	1	PA14_11320	NA	hypothetical protein
PA14_RS04585	20.3076	0.210285	0.490752	0	1	1	PA14_11330	NA	hypothetical protein
PA14_RS04590	1330	-0.35283	0.13785	0	1	1	PA14_11340	NA	thioredoxin
PA14_RS04595	154.591	-0.061175	0.226679	0	1	1	PA14_11350	NA	hypothetical protein
PA14_RS04600	89.1671	0.0109408	0.237299	0	1	1	PA14_11370	NA	lipoprotein
PA14_RS30105	17.3377	-0.00891526	0.609609	0	1	1	NA	NA	NA
PA14_RS04605	556.575	0.0969128	0.134701	0	1	1	PA14_11380	nrdR	transcriptional regulator NrdR
PA14_RS04610	918.656	-0.193691	0.217368	0	1	1	PA14_11400	ribD	riboflavin-specific deaminase/reductase
PA14_RS04615	1815.43	0.0188736	0.153925	0	1	1	PA14_11410	ribC	riboflavin synthase subunit alpha
PA14_RS04620	1770.35	-0.171099	0.134586	0	1	1	PA14_11420	ribB	bifunctional 3,4-dihydroxy-2-butanone 4-phosphate synthase/GTP cyclohydrolase II-like protein
PA14_RS04625	2401.03	0.0971338	0.148559	0	1	1	PA14_11430	ribH	6,7-dimethyl-8-ribityllumazine synthase
PA14_RS04630	1847.53	-0.00756959	0.117665	0	1	1	PA14_11450	nusB	transcription antitermination protein NusB
PA14_RS04635	379.239	0.339111	0.213329	0	1	1	PA14_11460	thiL	thiamine monophosphate kinase
PA14_RS04640	874.988	0.229085	0.148293	0	1	1	PA14_11470	pgpA	phosphatidylglycerophosphatase A
PA14_RS04645	894.885	0.290049	0.117386	0	1	1	PA14_11480	NA	hypothetical protein
PA14_RS04650	720.579	0.0680508	0.155511	0	1	1	PA14_11490	NA	hypothetical protein
PA14_RS04655	1650.26	0.152188	0.133858	0	1	1	PA14_11510	ribA	GTP cyclohydrolase II
PA14_RS04660	356.711	0.163358	0.152346	0	1	1	PA14_11520	NA	hypothetical protein
PA14_RS04665	674.222	0.31103	0.198631	0	1	1	PA14_11530	NA	hypothetical protein
PA14_RS04670	5949.84	-0.0339882	0.0980513	0	1	1	PA14_11550	dxs	1-deoxy-D-xylulose-5-phosphate synthase
PA14_RS04675	383.32	-0.237312	0.208257	0	1	1	PA14_11560	ispA	geranyltranstransferase
PA14_RS04680	665.106	-0.320599	0.234184	0	1	1	PA14_11570	xseB	exodeoxyribonuclease VII small subunit
PA14_RS04685	1385.33	0.679448	0.213335	0	1	1	PA14_11580	NA	hypothetical protein
PA14_RS04690	692.675	0.102656	0.147073	0	1	1	PA14_11590	NA	hypothetical protein
PA14_RS04695	947.151	-0.158419	0.158333	0	1	1	PA14_11600	NA	ABC transporter
PA14_RS04700	49.212	0.235155	0.333015	0	1	1	PA14_11610	NA	ABC transporter permease
PA14_RS04705	103.414	0.447169	0.254325	0	1	1	PA14_11620	NA	ABC transporter
PA14_RS04710	873.805	-0.308899	0.139233	0	1	1	PA14_11630	NA	two-component sensor
PA14_RS04715	399.542	-0.340934	0.207569	0	1	1	PA14_11650	NA	hypothetical protein
PA14_RS04720	257.7	-0.228292	0.350964	0	1	1	PA14_11660	aqpZ	aquaporin Z
PA14_RS04725	200.117	-0.366135	0.619915	0	1	1	PA14_11670	NA	hypothetical protein
PA14_RS04730	839.121	-0.112377	0.163559	0	1	1	PA14_11680	NA	two-component regulator
PA14_RS04735	2207.57	-0.189933	0.19243	0	1	1	PA14_11690	ppa	inorganic pyrophosphatase
PA14_RS04740	441.043	0.36232	0.183631	0	1	1	PA14_11700	NA	hypothetical protein
PA14_RS04745	612.121	0.400638	0.121142	0	1	1	PA14_11720	NA	hypothetical protein
PA14_RS04750	136.14	-0.332457	0.226222	0	1	1	PA14_11730	NA	protein kinase
PA14_RS04755	324.443	0.104957	0.226035	0	1	1	PA14_11740	NA	hypothetical protein
PA14_RS04760	925.336	-0.30386	0.198804	0	1	1	PA14_11750	NA	acetyltransferase
PA14_RS04765	536.602	0.404389	0.194848	0	1	1	PA14_11760	NA	ethanolamine ammonia-lyase small subunit
PA14_RS04770	1387.16	0.0933739	0.225971	0	1	1	PA14_11770	eutB	ethanolamine ammonia-lyase large subunit
PA14_RS04775	1093.01	0.400266	0.250688	0	1	1	PA14_11790	NA	amino acid transporter
PA14_RS04780	6089.34	-0.283857	0.229588	0	1	1	PA14_11810	NA	aldehyde dehydrogenase
PA14_RS04785	2330.45	-0.136383	0.160771	0	1	1	PA14_11830	NA	transcriptional regulator
PA14_RS04790	2082.27	-0.00443433	0.112053	0	1	1	PA14_11845	mpl	UDP-N-acetylmuramate:L-alanyl-gamma-D-glutamyl- meso-diaminopimelate ligase
PA14_RS04795	1357.77	0.0442827	0.109721	0	1	1	PA14_11860	NA	aromatic acid decarboxylase
PA14_RS04800	165.292	0.0723025	0.315221	0	1	1	PA14_11880	NA	hypothetical protein
PA14_RS04805	1822.44	-0.0208215	0.18067	0	1	1	PA14_11890	NA	hypothetical protein
PA14_RS04810	1097.82	-0.212342	0.1542	0	1	1	PA14_11900	NA	hypothetical protein
PA14_RS04815	1072.53	-1.85626	0.234793	-3.64688	0.000265439	0.0269224	PA14_11910	NA	hypothetical protein
PA14_RS04820	259.667	-0.10144	0.15315	0	1	1	PA14_11920	NA	hypothetical protein
PA14_RS04825	550.871	-0.204292	0.165707	0	1	1	PA14_11930	NA	hypothetical protein
PA14_RS04830	1104.57	-0.0571583	0.116689	0	1	1	PA14_11940	NA	hypothetical protein
PA14_RS04835	822.741	0.0168666	0.110506	0	1	1	PA14_11960	NA	hypothetical protein
PA14_RS04840	766.639	0.152258	0.144959	0	1	1	PA14_11970	NA	3-methyladenine DNA glycosylase
PA14_RS04845	198.437	-0.35788	0.171596	0	1	1	PA14_11980	NA	hypothetical protein
PA14_RS04850	211.832	-0.0678625	0.19345	0	1	1	PA14_11990	NA	hydrolase
PA14_RS04855	2728.26	0.0278328	0.14689	0	1	1	PA14_12010	proA	gamma-glutamyl phosphate reductase
PA14_RS04860	1297.82	0.181576	0.144457	0	1	1	PA14_12020	nadD	nicotinic acid mononucleotide adenylyltransferase
PA14_RS04865	2171.35	-0.0039398	0.120932	0	1	1	PA14_12030	NA	hypothetical protein
PA14_RS04870	1036.56	0.246952	0.13166	0	1	1	PA14_12050	NA	rRNA large subunit methyltransferase
PA14_RS04875	3380.86	0.365978	0.109234	0	1	1	PA14_12060	pbpA	penicillin-binding protein 2
PA14_RS04880	2291.06	0.227706	0.15938	0	1	1	PA14_12070	rodA	rod shape-determining protein
PA14_RS04885	2164.16	0.148833	0.113471	0	1	1	PA14_12080	sltB1	soluble lytic transglycosylase B
PA14_RS04890	2496.55	-0.17745	0.128568	0	1	1	PA14_12090	NA	RlpA family lipoprotein
PA14_RS04895	3657.94	-0.157294	0.13836	0	1	1	PA14_12100	dacC	D-ala-D-ala-carboxypeptidase
PA14_RS04900	2726.85	-0.39938	0.189312	0	1	1	PA14_12110	NA	hypothetical protein
PA14_RS04905	1920.84	-0.0155475	0.144214	0	1	1	PA14_12120	lipB	lipoate-protein ligase B
PA14_RS04910	3734.63	-0.229238	0.147534	0	1	1	PA14_12130	lis	lipoyl synthase
PA14_RS04915	430.639	0.163463	0.174874	0	1	1	PA14_12140	NA	transcriptional regulator
PA14_RS04920	191.722	0.286988	0.197577	0	1	1	PA14_12150	NA	epoxide hydrolase
PA14_RS31135	33.0233	-0.19334	0.342811	0	1	1	NA	NA	NA
PA14_RS04925	1935.44	-0.0166588	0.155533	0	1	1	PA14_12160	NA	murein transglycosylase
PA14_RS04930	207.727	0.465785	0.20608	0	1	1	NA	NA	NA
PA14_RS04940	109.58	0.540085	0.266938	0	1	1	PA14_12180	NA	hypothetical protein
PA14_RS04945	1441.47	0.118865	0.102844	0	1	1	PA14_12200	holA	DNA polymerase III subunit delta
PA14_RS04950	1667.78	-0.121378	0.155347	0	1	1	PA14_12210	NA	hypothetical protein
PA14_RS04955	11261.2	-0.0447605	0.119612	0	1	1	PA14_12230	leuS	leucyl-tRNA synthetase
PA14_RS04960	4318.31	-0.215447	0.211905	0	1	1	PA14_12260	NA	hypothetical protein
PA14_RS04965	627.718	-0.0356486	0.181385	0	1	1	PA14_12270	NA	hypothetical protein
PA14_RS04970	1495.54	0.0540131	0.120373	0	1	1	PA14_12280	lnt	apolipoprotein N-acyltransferase
PA14_RS04975	4850.54	-0.0630705	0.139409	0	1	1	PA14_12300	NA	hypothetical protein
PA14_RS04980	2742.71	0.0769559	0.172893	0	1	1	PA14_12310	NA	metalloprotease
PA14_RS04985	9062.12	-0.167863	0.155139	0	1	1	PA14_12330	NA	hypothetical protein
PA14_RS04990	3355.11	0.0325968	0.143916	0	1	1	PA14_12350	NA	(dimethylallyl)adenosine tRNA methylthiotransferase
PA14_RS04995	1022.16	0.695739	0.160065	0	1	1	PA14_12360	NA	hypothetical protein
PA14_RS05000	2634.89	0.176586	0.178107	0	1	1	PA14_12370	NA	hypothetical protein
PA14_RS05005	2804.97	-0.311712	0.114294	0	1	1	PA14_12390	hemL	glutamate-1-semialdehyde aminotransferase
PA14_RS05010	114.478	0.0450953	0.284824	0	1	1	PA14_12400	thiE	thiamine-phosphate pyrophosphorylase
PA14_RS05015	407.59	0.00413569	0.294567	0	1	1	PA14_12410	thiD	phosphomethylpyrimidine kinase
PA14_RS05020	7659.9	0.218161	0.110061	0	1	1	NA	NA	NA
PA14_RS05025	166.698	-0.859716	0.245859	0	1	1	PA14_12440	NA	AcrR family transcriptional regulator
PA14_RS05030	1208.51	-1.3601	0.142092	-2.53429	0.0112675	0.663925	PA14_12450	NA	acyl-CoA dehydrogenase
PA14_RS05035	213.185	-1.03602	0.181569	-0.198383	0.842746	1	PA14_12470	NA	hypothetical protein
PA14_RS05040	1953.47	-0.197094	0.136698	0	1	1	PA14_12490	NA	AMP nucleosidase
PA14_RS05045	177.241	0.266322	0.250641	0	1	1	NA	NA	NA
PA14_RS05050	880.143	0.0578858	0.144352	0	1	1	PA14_12530	NA	hypothetical protein
PA14_RS05055	308.581	0.232771	0.277273	0	1	1	PA14_12540	NA	pseudouridine synthase
PA14_RS05060	536.356	0.0273659	0.144361	0	1	1	PA14_12550	NA	hypothetical protein
PA14_RS05065	1064.37	0.324115	0.221293	0	1	1	PA14_12560	NA	hypothetical protein
PA14_RS05070	505.21	-0.138059	0.136287	0	1	1	PA14_12570	NA	transcription regulator AsnC
PA14_RS05075	132.236	0.0964711	0.269012	0	1	1	NA	NA	NA
PA14_RS05080	393.495	0.132861	0.183963	0	1	1	PA14_12610	NA	transporter
PA14_RS05085	1244.49	-0.0514875	0.165441	0	1	1	PA14_12620	NA	hypothetical protein
PA14_RS05090	1423.87	0.0584211	0.13653	0	1	1	PA14_12630	NA	ATP-dependent helicase
PA14_RS05095	127.321	-0.333024	0.184786	0	1	1	PA14_12640	NA	hypothetical protein
PA14_RS05100	201.796	-0.153777	0.147056	0	1	1	PA14_12650	NA	hypothetical protein
PA14_RS05105	686.375	0.0349116	0.163173	0	1	1	PA14_12670	NA	hypothetical protein
PA14_RS05110	587.127	0.173987	0.177219	0	1	1	PA14_12680	NA	short chain dehydrogenase
PA14_RS05115	107.634	-0.448266	0.251607	0	1	1	PA14_12690	NA	hypothetical protein
PA14_RS05120	380.073	-0.109737	0.146852	0	1	1	PA14_12700	NA	hypothetical protein
PA14_RS05125	271.847	-0.422073	0.21083	0	1	1	PA14_12710	NA	hypothetical protein
PA14_RS05130	93.8525	-0.5946	0.254651	0	1	1	PA14_12730	NA	hypothetical protein
PA14_RS05135	349.861	0.0986481	0.266158	0	1	1	PA14_12740	NA	hypothetical protein
PA14_RS05140	423.863	0.0122165	0.138729	0	1	1	PA14_12750	NA	hypothetical protein
PA14_RS05145	1291.84	0.0538835	0.140619	0	1	1	PA14_12760	NA	ATP-dependent RNA helicase
PA14_RS05150	1031.53	0.102639	0.130076	0	1	1	PA14_12770	NA	hypothetical protein
PA14_RS30110	155.334	0.400808	0.207734	0	1	1	NA	NA	NA
PA14_RS05155	1480.2	-0.233589	0.184849	0	1	1	PA14_12780	NA	two-component response regulator
PA14_RS05160	609.092	-0.134638	0.15379	0	1	1	PA14_12810	NA	two-component response regulator
PA14_RS05165	534.068	-0.0585449	0.144886	0	1	1	PA14_12820	NA	two-component sensor
PA14_RS05170	2363.51	-0.00869356	0.134306	0	1	1	PA14_12840	NA	acetyltransferase
PA14_RS05175	461.38	0.199171	0.183319	0	1	1	PA14_12850	NA	acetyltransferase
PA14_RS05180	1008.43	-0.0763154	0.160692	0	1	1	PA14_12860	NA	hypothetical protein
PA14_RS05185	1421.01	0.149617	0.134171	0	1	1	PA14_12870	tesB	acyl-CoA thioesterase
PA14_RS05190	944.513	0.231673	0.154918	0	1	1	PA14_12890	NA	hypothetical protein
PA14_RS05195	2938.25	-0.0165726	0.187826	0	1	1	PA14_12900	NA	DNA binding protein
PA14_RS05200	62.2492	0.704079	0.368954	0	1	1	PA14_12910	NA	hypothetical protein
PA14_RS05205	684.913	-0.151751	0.502334	0	1	1	PA14_12920	NA	taurine ABC transporter periplasmic protein
PA14_RS05210	161.241	0.214557	0.553153	0	1	1	PA14_12940	NA	taurine ABC transporter ATP-binding protein
PA14_RS05215	77.6931	0.568046	0.386054	0	1	1	PA14_12960	NA	taurine ABC transporter permease
PA14_RS05220	197.212	0.112995	0.329764	0	1	1	PA14_12970	tauD	taurine dioxygenase
PA14_RS05225	1938.42	0.100668	0.15195	0	1	1	PA14_12980	NA	hypothetical protein
PA14_RS05230	1598.21	-0.132424	0.123716	0	1	1	PA14_12990	NA	choline transporter
PA14_RS05235	408.587	-0.40743	0.678713	0	1	1	PA14_13000	NA	transcriptional regulator
PA14_RS05240	1606.14	-0.859311	0.914129	0	1	1	PA14_13010	NA	hypothetical protein
PA14_RS05245	4991.12	-0.321445	0.12263	0	1	1	PA14_13030	cioA	CioA, cyanide insensitive terminal oxidase
PA14_RS05250	3549.4	-0.469636	0.18384	0	1	1	PA14_13040	cioB	CioB, cyanide insensitive terminal oxidase
PA14_RS05255	384.006	-0.393996	0.227726	0	1	1	PA14_13050	NA	hypothetical protein
PA14_RS05260	325.147	-0.508894	0.189072	0	1	1	PA14_13060	NA	transcriptional regulator
PA14_RS05265	293.835	-0.0971129	0.15303	0	1	1	PA14_13070	NA	MFS family transporter
PA14_RS05270	753.143	-0.49741	0.156823	0	1	1	PA14_13090	NA	acyl-CoA thiolase
PA14_RS05275	2057.01	-1.61747	0.178594	-3.45741	0.0005454	0.0482056	PA14_13110	NA	long-chain-fatty-acid--CoA ligase
PA14_RS30115	90.5998	-1.35983	0.306049	-1.17571	0.23971	1	NA	NA	NA
PA14_RS05280	5207.2	-1.2512	0.164553	-1.52653	0.126877	1	PA14_13130	NA	hypothetical protein
PA14_RS05285	2807.35	-1.27207	0.183954	-1.47899	0.139142	1	PA14_13140	NA	hypothetical protein
PA14_RS05290	1990.22	-0.415317	0.142735	0	1	1	PA14_13150	NA	transcriptional regulator
PA14_RS05295	1296.52	2.83613	0.520883	3.52502	0.000423444	0.0396947	PA14_13170	NA	metal transporting P-type ATPase
PA14_RS30120	369.188	0.184897	0.247614	0	1	1	NA	NA	NA
PA14_RS05300	6431.22	-0.108382	0.238322	0	1	1	PA14_13190	NA	hypothetical protein
PA14_RS05305	630.872	0.26049	0.157004	0	1	1	PA14_13200	NA	hypothetical protein
PA14_RS05310	538.816	1.32168	0.314621	1.02244	0.306575	1	PA14_13210	NA	hypothetical protein
PA14_RS05315	97.1398	0.343529	0.302044	0	1	1	PA14_13220	NA	protein-tyrosine-phosphatase
PA14_RS05320	550.406	0.21822	0.160827	0	1	1	PA14_13230	moaC	molybdenum cofactor biosynthesis protein MoaC
PA14_RS05325	223.371	-0.111872	0.207134	0	1	1	PA14_13240	moaD	molybdopterin converting factor, small subunit
PA14_RS05330	253.221	0.0874528	0.192403	0	1	1	PA14_13250	moaE	molybdopterin converting factor, large subunit
PA14_RS05335	167.586	0.912624	0.209445	0	1	1	PA14_13260	moaB1	MoaB1
PA14_RS05340	65.8127	0.532763	0.347272	0	1	1	PA14_13280	moeA1	molybdenum cofactor biosynthetic protein A1
PA14_RS05345	362.812	1.65532	0.256382	2.55603	0.0105876	0.629857	PA14_13290	NA	protease
PA14_RS05350	272.739	1.58242	0.300107	1.94071	0.0522931	1	PA14_13300	NA	hypothetical protein
PA14_RS05355	228.001	1.35744	0.311288	1.14827	0.250857	1	PA14_13320	NA	hypothetical protein
PA14_RS05360	219.858	0.604108	0.217772	0	1	1	PA14_13330	NA	hypothetical protein
PA14_RS05365	367.329	0.0465256	0.172504	0	1	1	PA14_13340	NA	extracellular nuclease
PA14_RS05370	2100.87	-0.526564	0.169876	0	1	1	PA14_13350	NA	hypothetical protein
PA14_RS30125	817.024	-0.439525	0.242416	0	1	1	PA14_13360	NA	hypothetical protein
PA14_RS05380	648.273	-0.547814	0.223976	0	1	1	PA14_13370	NA	hypothetical protein
PA14_RS05385	851.633	-0.292104	0.225319	0	1	1	PA14_13380	NA	hypothetical protein
PA14_RS05390	187.245	0.223958	0.352963	0	1	1	PA14_13390	NA	hypothetical protein
PA14_RS05395	2518.24	-0.201448	0.172982	0	1	1	PA14_13410	prfC	peptide chain release factor 3
PA14_RS05400	527.196	0.110723	0.218089	0	1	1	PA14_13420	NA	hypothetical protein
PA14_RS05405	469.634	0.481811	0.158318	0	1	1	PA14_13430	fecA	Fe(III) dicitrate transport protein FecA
PA14_RS05410	44.5971	0.0231771	0.308134	0	1	1	PA14_13450	NA	transmembrane sensor
PA14_RS05415	71.602	0.483799	0.285571	0	1	1	PA14_13460	NA	RNA polymerase sigma factor
PA14_RS05420	549.047	0.413404	0.156893	0	1	1	PA14_13470	NA	AraC family transcriptional regulator
PA14_RS05425	273.192	0.697057	0.132157	0	1	1	PA14_13490	NA	hypothetical protein
PA14_RS05430	400.779	-0.142181	0.195136	0	1	1	PA14_13500	NA	2-hydroxyacid dehydrogenase
PA14_RS05435	600.485	0.054654	0.137329	0	1	1	PA14_13510	NA	LysR family transcriptional regulator
PA14_RS05440	250.326	-0.111352	0.218027	0	1	1	PA14_13520	NA	outer membrane protein
PA14_RS05445	228.584	0.0144488	0.183464	0	1	1	PA14_13530	NA	outer membrane protein
PA14_RS05450	42.6069	-0.453669	0.385154	0	1	1	NA	NA	NA
PA14_RS05455	278.902	0.556519	0.217152	0	1	1	PA14_13560	NA	hypothetical protein
PA14_RS05460	3764.89	0.728219	0.180113	0	1	1	PA14_13580	NA	ABC transporter ATP-binding protein
PA14_RS05465	1129.28	0.741415	0.186514	0	1	1	PA14_13590	NA	ABC transporter permease
PA14_RS05470	2208.02	0.892427	0.17186	0	1	1	PA14_13600	NA	ABC transporter substrate-binding protein
PA14_RS05475	1040.65	1.25086	0.221073	1.13476	0.256477	1	PA14_13610	NA	ABC transporter permease
PA14_RS30130	34.0097	0.333208	0.515255	0	1	1	NA	NA	NA
PA14_RS05480	783.802	0.300989	0.118287	0	1	1	PA14_13620	nhaP	Na+/H+ antiporter NhaP
PA14_RS05485	516.692	-0.0728211	0.206963	0	1	1	PA14_13630	NA	hypothetical protein
PA14_RS05490	361.118	-0.192282	0.147439	0	1	1	PA14_13650	NA	hypothetical protein
PA14_RS05495	50.5032	1.10503	0.312938	0.335615	0.737161	1	PA14_13660	tpbA	protein tyrosine phosphatase TpbA
PA14_RS05500	21.7492	0.0546706	0.523558	0	1	1	PA14_13670	NA	hypothetical protein
PA14_RS05505	112.533	0.477856	0.305068	0	1	1	PA14_13680	NA	short chain dehydrogenase
PA14_RS05510	230.288	0.00896749	0.178627	0	1	1	PA14_13690	NA	methyltransferase
PA14_RS05515	671.73	0.468237	0.174775	0	1	1	PA14_13710	NA	hypothetical protein
PA14_RS05520	139.726	1.78815	0.270127	2.91773	0.00352595	0.247898	PA14_13720	NA	hypothetical protein
PA14_RS05525	1004.65	1.0883	0.17006	0.519246	0.603589	1	PA14_13730	narL	transcriptional regulator NarL
PA14_RS05530	1705.95	0.890645	0.16752	0	1	1	PA14_13740	narX	two-component sensor NarX
PA14_RS05535	571.398	0.945918	0.318376	0	1	1	PA14_13750	narK1	nitrite extrusion protein 1
PA14_RS05540	288.502	-0.0320638	0.309249	0	1	1	PA14_13770	narK2	nitrite extrusion protein 2
PA14_RS05545	1256.14	0.168063	0.222054	0	1	1	PA14_13780	narG	respiratory nitrate reductase alpha subun
PA14_RS05550	512.147	0.229061	0.184489	0	1	1	PA14_13800	narH	respiratory nitrate reductase beta subuni
PA14_RS05555	64.1456	0.984922	0.424353	0	1	1	PA14_13810	narJ	respiratory nitrate reductase delta chain
PA14_RS05560	113.71	0.855843	0.347325	0	1	1	PA14_13830	narI	respiratory nitrate reductase gamma chain
PA14_RS05565	46.4998	1.31123	0.502676	0.619147	0.535819	1	PA14_13840	NA	peptidyl-prolyl cis-trans isomerase, PpiC-type
PA14_RS05570	90.135	0.524704	0.286463	0	1	1	PA14_13850	moaA	molybdenum cofactor biosynthesis protein A
PA14_RS05580	243.214	-0.0433825	0.201043	0	1	1	PA14_13870	NA	hypothetical protein
PA14_RS05585	386.521	0.0893472	0.205913	0	1	1	PA14_13890	NA	integrase
PA14_RS05590	318.618	0.40164	0.19424	0	1	1	NA	NA	NA
PA14_RS05595	3808.52	0.306687	0.20214	0	1	1	PA14_13940	NA	S-type pyocin protein
PA14_RS30135	1297.02	0.0255929	0.19762	0	1	1	PA14_13950	NA	hypothetical protein
PA14_RS31190	71.3064	0.653061	0.246155	0	1	1	NA	NA	NA
PA14_RS05600	782.148	0.138187	0.117818	0	1	1	PA14_13990	NA	amino acid ABC transporter
PA14_RS05605	383.852	0.0932473	0.140387	0	1	1	PA14_14000	NA	hypothetical protein
PA14_RS05610	234.368	0.163096	0.232173	0	1	1	PA14_14010	NA	amino acid oxidase
PA14_RS05615	299.015	0.62191	0.1798	0	1	1	PA14_14020	NA	hypothetical protein
PA14_RS05620	6979.26	-0.0687488	0.133978	0	1	1	PA14_14040	rhl	ATP-dependent RNA helicase RhlB
PA14_RS30140	10.5512	0.70718	0.712716	0	1	1	NA	NA	NA
PA14_RS05625	877.817	-1.36344	0.162937	-2.23057	0.0257098	1	PA14_14060	NA	AMP-binding protein
PA14_RS05630	761.781	-0.241461	0.148684	0	1	1	PA14_14080	NA	carboxylesterase
PA14_RS05635	1067.07	-0.0534133	0.137645	0	1	1	PA14_14100	NA	amino acid-binding protein
PA14_RS05640	1583.17	0.032942	0.142271	0	1	1	PA14_14110	pcs	phosphatidylserine synthase
PA14_RS05645	440.532	0.0172638	0.1662	0	1	1	PA14_14130	NA	hypothetical protein
PA14_RS05650	584.146	0.0695995	0.135764	0	1	1	PA14_14140	NA	hypothetical protein
PA14_RS05655	97.9802	0.11531	0.24711	0	1	1	PA14_14150	NA	GIY-YIG nuclease superfamily protein
PA14_RS05660	584.371	0.115904	0.187823	0	1	1	PA14_14160	NA	acetyltransferase
PA14_RS05665	1180.41	-0.532176	0.126433	0	1	1	PA14_14170	NA	hypothetical protein
PA14_RS05670	736.921	-0.502047	0.195868	0	1	1	PA14_14200	NA	hypothetical protein
PA14_RS05675	843.372	0.0558994	0.15106	0	1	1	PA14_14210	NA	hypothetical protein
PA14_RS05680	1227.25	0.145451	0.104098	0	1	1	PA14_14220	NA	nucleoid-associated protein NdpA
PA14_RS05685	627.639	-0.233698	0.131884	0	1	1	PA14_14230	NA	hypothetical protein
PA14_RS05690	454.969	0.0218276	0.203412	0	1	1	PA14_14250	NA	hypothetical protein
PA14_RS05695	1056.31	-0.0409652	0.124285	0	1	1	PA14_14270	NA	isochorismatase family hydrolase
PA14_RS05700	219.409	0.144312	0.225825	0	1	1	PA14_14280	NA	LysR family transcriptional regulator
PA14_RS05705	377.854	-0.293328	0.237667	0	1	1	PA14_14290	NA	hypothetical protein
PA14_RS05710	117.102	-0.790215	0.244357	0	1	1	PA14_14300	NA	zinc-binding oxidoreductase
PA14_RS05715	104.995	-0.232395	0.231568	0	1	1	PA14_14310	NA	transcriptional regulator
PA14_RS05720	36.9524	-0.559119	0.407464	0	1	1	PA14_14320	NA	hypothetical protein
PA14_RS05725	23.7573	0.855195	0.56285	0	1	1	NA	NA	NA
PA14_RS05730	81.8119	0.365685	0.324188	0	1	1	PA14_14330	NA	chaperone
PA14_RS05735	418.096	0.765915	0.161187	0	1	1	PA14_14340	NA	SAM-dependent methyltransferase
PA14_RS05740	1658.42	0.951787	0.157176	0	1	1	PA14_14360	NA	sodium:sulfate symporter
PA14_RS05745	994.457	-0.639414	0.159598	0	1	1	PA14_14370	NA	ABC-transporter ATP-binding component
PA14_RS05750	877.833	-0.697008	0.155819	0	1	1	PA14_14380	NA	ABC transporter permease
PA14_RS05755	2550.65	-0.647094	0.153593	0	1	1	PA14_14390	NA	ABC-type transport protein, periplasmic c
PA14_RS05760	272.097	-0.901284	0.20635	0	1	1	PA14_14420	NA	hypothetical protein
PA14_RS31195	41.5511	-0.482303	0.391372	0	1	1	NA	NA	NA
PA14_RS31200	36.079	-0.179599	0.458104	0	1	1	NA	NA	NA
PA14_RS05765	219.13	-0.212418	0.215697	0	1	1	PA14_14430	NA	hypothetical protein
PA14_RS05770	8030.63	-0.105826	0.118822	0	1	1	PA14_14440	valS	valyl-tRNA synthetase
PA14_RS05775	387.396	-0.355945	0.188962	0	1	1	PA14_14450	NA	hypothetical protein
PA14_RS05780	518.755	-0.239996	0.165769	0	1	1	PA14_14460	holC	DNA polymerase III subunit chi
PA14_RS05785	3194.37	-0.167276	0.106283	0	1	1	PA14_14470	pepA	leucyl aminopeptidase
PA14_RS05790	274.079	-0.145925	0.198224	0	1	1	PA14_14480	NA	transcriptional regulator
PA14_RS05795	233.744	-0.00126063	0.190386	0	1	1	PA14_14490	NA	hydrolase
PA14_RS05800	3350.75	0.193242	0.11632	0	1	1	PA14_14500	NA	hypothetical protein
PA14_RS05805	2172.7	0.193702	0.12833	0	1	1	PA14_14510	NA	hypothetical protein
PA14_RS05810	948.476	0.384912	0.146639	0	1	1	PA14_14520	NA	hypothetical protein
PA14_RS05815	1340.92	0.909555	0.170592	0	1	1	PA14_14530	NA	hypothetical protein
PA14_RS30145	1115.6	0.0821332	0.407887	0	1	1	PA14_14540	NA	hypothetical protein
PA14_RS30150	4016.54	-0.0797717	0.267014	0	1	1	PA14_14550	NA	hypothetical protein
PA14_RS05820	857.674	1.07529	0.248875	0.302534	0.762245	1	PA14_14570	NA	tRNA-Leu
PA14_RS05825	1769.01	0.484597	0.160462	0	1	1	PA14_14590	queA	S-adenosylmethionine--tRNA ribosyltransferase-isomerase
PA14_RS05830	2956.24	0.229589	0.113222	0	1	1	PA14_14600	tgt	queuine tRNA-ribosyltransferase
PA14_RS05835	3162.23	-0.0246605	0.207473	0	1	1	PA14_14610	yajC	preprotein translocase subunit YajC
PA14_RS05840	6863.35	-0.00113814	0.151126	0	1	1	PA14_14630	secD	preprotein translocase subunit SecD
PA14_RS05845	4962.72	0.0724692	0.138703	0	1	1	PA14_14650	secF	preprotein translocase subunit SecF
PA14_RS05850	8559.26	0.738221	0.109871	0	1	1	PA14_14660	NA	hypothetical protein
PA14_RS05855	3022.71	0.324437	0.109524	0	1	1	PA14_14680	NA	extragenic suppressor protein SuhB
PA14_RS05860	2070.83	0.325645	0.11007	0	1	1	PA14_14690	NA	methyltransferase
PA14_RS05865	3921.99	0.165466	0.163342	0	1	1	PA14_14700	cysE	serine O-acetyltransferase
PA14_RS05870	2680.31	0.366496	0.210757	0	1	1	PA14_14710	NA	Rrf2 family protein
PA14_RS05875	8461.72	-0.229831	0.143527	0	1	1	PA14_14730	iscS	cysteine desulfurase
PA14_RS05880	2762.78	-0.28577	0.178429	0	1	1	PA14_14740	NA	scaffold protein
PA14_RS05885	2144.17	-0.29163	0.200706	0	1	1	PA14_14750	NA	iron-binding protein IscA
PA14_RS05890	2508.64	-0.0848346	0.146411	0	1	1	PA14_14770	hscB	co-chaperone HscB
PA14_RS05895	6521.4	-0.0614723	0.13823	0	1	1	PA14_14780	hscA	chaperone protein HscA
PA14_RS05900	2681.8	-0.377665	0.225635	0	1	1	PA14_14800	fdx2	ferredoxin 2Fe-2S
PA14_RS05905	2604.04	-0.378468	0.19168	0	1	1	PA14_14810	NA	hypothetical protein
PA14_RS05910	12003.3	0.0284029	0.139519	0	1	1	PA14_14820	ndk	nucleoside diphosphate kinase
PA14_RS05915	9724.2	0.0565376	0.1282	0	1	1	PA14_14830	NA	hypothetical protein
PA14_RS05920	3170.74	0.359912	0.102485	0	1	1	PA14_14850	pilF	type 4 fimbrial biogenesis protein PilF
PA14_RS05925	2697.97	0.25597	0.100144	0	1	1	PA14_14860	NA	hypothetical protein
PA14_RS05930	4467.42	0.0732941	0.0910185	0	1	1	PA14_14880	ispG	4-hydroxy-3-methylbut-2-en-1-yl diphosphate synthase
PA14_RS05935	7011.79	0.0369935	0.179746	0	1	1	PA14_14890	hisS	histidyl-tRNA synthetase
PA14_RS05940	3939.38	0.0201166	0.167977	0	1	1	PA14_14900	NA	hypothetical protein
PA14_RS05945	7588.96	-0.0470645	0.148926	0	1	1	PA14_14910	NA	hypothetical protein
PA14_RS05950	7835	0.101943	0.151238	0	1	1	PA14_14930	engA	GTP-binding protein EngA
PA14_RS05955	1030	0.258375	0.143844	0	1	1	PA14_14940	NA	aminotransferase
PA14_RS05960	1675.63	-0.14602	0.135102	0	1	1	PA14_14960	NA	hypothetical protein
PA14_RS05965	469.479	0.15682	0.164303	0	1	1	PA14_14975	NA	hypothetical protein
PA14_RS05970	3552.93	0.112471	0.160173	0	1	1	PA14_14990	NA	oxidoreductase
PA14_RS05975	377.568	-0.0906064	0.167439	0	1	1	PA14_15000	NA	hypothetical protein
PA14_RS05980	396.261	-0.159863	0.130437	0	1	1	PA14_15020	NA	hypothetical protein
PA14_RS05985	7747.74	-0.467397	0.207503	0	1	1	PA14_15030	leuA	2-isopropylmalate synthase
PA14_RS05990	670.645	0.562741	0.158349	0	1	1	PA14_15050	NA	hypothetical protein
PA14_RS05995	679.408	-0.813727	0.172002	0	1	1	PA14_15070	oprC	outer membrane copper receptor OprC
PA14_RS06000	341.981	-0.306951	0.240169	0	1	1	PA14_15080	NA	hypothetical protein
PA14_RS06005	361.207	-0.106128	0.26307	0	1	1	PA14_15090	NA	hypothetical protein
PA14_RS06010	1376.88	-0.349452	0.133119	0	1	1	PA14_15100	NA	hypothetical protein
PA14_RS06015	531.379	0.0813955	0.186695	0	1	1	PA14_15110	NA	hypothetical protein
PA14_RS06020	328.24	-0.0789985	0.147942	0	1	1	PA14_15120	NA	hypothetical protein
PA14_RS06025	158.723	-0.0801316	0.200308	0	1	1	PA14_15130	NA	hypothetical protein
PA14_RS06030	191.271	-0.165558	0.170002	0	1	1	PA14_15140	NA	hypothetical protein
PA14_RS06035	440.908	0.0596123	0.205611	0	1	1	PA14_15150	NA	transcriptional regulator
PA14_RS06040	210.194	-0.339298	0.236412	0	1	1	PA14_15160	NA	hypothetical protein
PA14_RS06045	323.189	-0.134234	0.141079	0	1	1	PA14_15180	NA	transporter
PA14_RS06050	70.4343	-0.153322	0.228652	0	1	1	PA14_15190	NA	hypothetical protein
PA14_RS06055	391.669	-0.413496	0.174368	0	1	1	PA14_15200	NA	hypothetical protein
PA14_RS06060	243.596	0.24642	0.169743	0	1	1	PA14_15210	NA	LysR family transcriptional regulator
PA14_RS06065	416.424	0.159984	0.19125	0	1	1	PA14_15230	xseA	exodeoxyribonuclease VII large subunit
PA14_RS06070	32.7636	0.205056	0.348911	0	1	1	PA14_15240	NA	LysR family transcriptional regulator
PA14_RS06075	40.3855	-0.216522	0.362302	0	1	1	PA14_15250	NA	hypothetical protein
PA14_RS06080	22.9853	0.380594	0.462298	0	1	1	PA14_15260	NA	acetylpolyamine aminohydrolase
PA14_RS06085	15.7032	0.114894	0.657989	0	1	1	PA14_15270	NA	hypothetical protein
PA14_RS06090	65.0238	-0.277149	0.304596	0	1	1	PA14_15280	NA	hypothetical protein
PA14_RS06095	115.556	-0.26644	0.221096	0	1	1	PA14_15290	NA	transcriptional regulator
PA14_RS06100	6129.14	-0.111734	0.169672	0	1	1	PA14_15310	guaB	inosine 5'-monophosphate dehydrogenase
PA14_RS06105	6998.43	-0.36915	0.158968	0	1	1	PA14_15340	guaA	GMP synthase
PA14_RS06110	2151.82	-0.151572	0.171605	0	1	1	PA14_15350	NA	integrase
PA14_RS06115	175.324	0.195744	0.195314	0	1	1	NA	NA	NA
PA14_RS06120	1109.82	-0.359038	0.144118	0	1	1	PA14_15360	NA	hypothetical protein
PA14_RS06125	370.14	-0.655164	0.262453	0	1	1	NA	NA	NA
PA14_RS06130	89.0716	0.636902	0.269016	0	1	1	PA14_15380	repA	replicative helicase, RepA
PA14_RS06135	265.384	0.307201	0.207308	0	1	1	PA14_15400	NA	replication protein, RepC
PA14_RS06140	54.1231	0.286448	0.252874	0	1	1	NA	NA	NA
PA14_RS06145	16.3842	-0.14669	0.554254	0	1	1	NA	NA	NA
PA14_RS06150	225.948	0.28344	0.21351	0	1	1	PA14_15430	NA	resolvase, essential for transposition
PA14_RS06155	387.368	-0.0103144	0.19333	0	1	1	PA14_15435	NA	hypothetical protein
PA14_RS06160	130.765	-0.573269	0.234267	0	1	1	PA14_15445	merE	mercury resistance protein
PA14_RS06165	63.2582	0.142231	0.320396	0	1	1	PA14_15450	merD	transcriptional regulator MerD
PA14_RS06170	1214.38	0.0886463	0.123009	0	1	1	PA14_15460	merA	mercuric reductase
PA14_RS06175	353.043	-0.161719	0.192245	0	1	1	PA14_15470	merP	periplasmic mercuric ion binding protein, MerP
PA14_RS06180	295.929	0.0835572	0.181506	0	1	1	PA14_15475	merT	mercuric transport protein
PA14_RS06185	2870.75	-0.41575	0.170194	0	1	1	PA14_15480	merR	transcriptional regulator MerR
PA14_RS06190	423.271	0.228627	0.17686	0	1	1	PA14_15500	NA	oriT-binding protein, TraK
PA14_RS06195	432.33	0.402884	0.18528	0	1	1	PA14_15510	traJ	conjugal transfer relaxosome component TraJ
PA14_RS06200	799.18	0.243233	0.105012	0	1	1	PA14_15520	trbJ	conjugal transfer protein TrbJ
PA14_RS06205	23.5218	0.766532	0.525526	0	1	1	PA14_15530	NA	entry/exclusion protein TrbK
PA14_RS06210	506.398	0.504987	0.14802	0	1	1	PA14_15540	NA	mating pair formation protein TrbL
PA14_RS06215	222.558	0.461207	0.197949	0	1	1	NA	NA	NA
PA14_RS06220	1290.37	-0.224786	0.108036	0	1	1	PA14_15560	NA	hypothetical protein
PA14_RS06225	916.648	-0.0246017	0.186183	0	1	1	PA14_15570	NA	hypothetical protein
PA14_RS06230	7312.54	-0.122888	0.166158	0	1	1	PA14_15580	NA	Type II restriction enzyme, methylase subunit
PA14_RS06235	3367.87	-0.210123	0.20908	0	1	1	NA	NA	NA
PA14_RS06240	5959.81	-0.282894	0.180851	0	1	1	PA14_15590	NA	hypothetical protein
PA14_RS06245	3157.11	-0.247028	0.188796	0	1	1	PA14_15600	NA	hypothetical protein
PA14_RS06250	431.087	-0.45138	0.17782	0	1	1	NA	NA	NA
PA14_RS06255	5179.63	-0.355668	0.160672	0	1	1	PA14_15610	NA	hypothetical protein
PA14_RS06260	164.392	0.345089	0.207342	0	1	1	PA14_15620	NA	oxidoreductase
PA14_RS31205	502.531	-0.0192248	0.163146	0	1	1	PA14_15630	NA	hypothetical protein
PA14_RS06270	349.222	0.0726657	0.151953	0	1	1	PA14_15650	NA	hypothetical protein
PA14_RS06275	258.892	0.189015	0.164996	0	1	1	PA14_15660	NA	oxidoreductase
PA14_RS06280	811.232	0.0765298	0.176847	0	1	1	PA14_15670	NA	metallo-oxidoreductase
PA14_RS06285	301.827	0.376704	0.193081	0	1	1	PA14_15680	NA	hypothetical protein
PA14_RS30155	737.042	0.00444461	0.200136	0	1	1	NA	NA	NA
PA14_RS06290	3091.63	-0.255019	0.203951	0	1	1	PA14_15700	NA	amino acid permease
PA14_RS06295	57.5192	0.244266	0.251361	0	1	1	PA14_15710	NA	hypothetical protein
PA14_RS06300	1308.13	0.325761	0.124576	0	1	1	PA14_15720	NA	transglycosylase
PA14_RS06305	7346.32	-0.0815199	0.129336	0	1	1	PA14_15740	purL	phosphoribosylformylglycinamidine synthase
PA14_RS30160	368.139	-0.0926554	0.165516	0	1	1	PA14_15750	NA	hypothetical protein
PA14_RS06310	608.938	-0.0953302	0.116635	0	1	1	PA14_15770	NA	hypothetical protein
PA14_RS06315	477.062	-0.067594	0.116654	0	1	1	PA14_15780	NA	PTS system N-acetylglucosamine-specific IIBC component
PA14_RS06320	519.4	-0.0320733	0.142083	0	1	1	PA14_15790	NA	phosphoenolpyruvate-protein phosphotransferase
PA14_RS06325	123.185	-0.477267	0.217431	0	1	1	PA14_15810	NA	aminotransferase
PA14_RS06330	168.116	-0.325338	0.187586	0	1	1	PA14_15820	NA	N-acetylglucosamine-6-phosphate deacetylase
PA14_RS06335	208.239	-0.073179	0.221696	0	1	1	PA14_15830	NA	GntR family transcriptional regulator
PA14_RS06340	1067.6	0.080692	0.1566	0	1	1	PA14_15840	NA	hypothetical protein
PA14_RS06345	478.092	-0.159854	0.146538	0	1	1	PA14_15850	NA	hypothetical protein
PA14_RS06350	2634.7	-0.199368	0.145825	0	1	1	PA14_15860	NA	hypothetical protein
PA14_RS06355	3754.97	-0.337172	0.227427	0	1	1	PA14_15870	NA	hypothetical protein
PA14_RS06360	86.4906	-0.292188	0.310971	0	1	1	PA14_15880	NA	hypothetical protein
PA14_RS06365	1522.47	-0.270727	0.118813	0	1	1	PA14_15890	purT	phosphoribosylglycinamide formyltransferase 2
PA14_RS06370	257.342	-0.199034	0.168402	0	1	1	PA14_15910	NA	hypothetical protein
PA14_RS06375	507.69	-0.605925	0.125015	0	1	1	PA14_15920	NA	major facilitator transporter
PA14_RS31210	0.413718	0.387859	3.49458	0	1	1	NA	NA	NA
PA14_RS06380	698.154	0.0617795	0.123203	0	1	1	PA14_15930	NA	hemolysin
PA14_RS06385	1239.11	-0.0115049	0.152818	0	1	1	PA14_15940	NA	hypothetical protein
PA14_RS06390	4566.19	0.155323	0.152362	0	1	1	PA14_15960	ffh	signal recognition particle protein Ffh
PA14_RS06395	3799.88	0.257317	0.235622	0	1	1	PA14_15970	rpsP	30S ribosomal protein S16
PA14_RS06400	19005.2	0.365746	0.15304	0	1	1	PA14_15980	rimM	16S rRNA-processing protein RimM
PA14_RS06405	13026.9	0.400145	0.134157	0	1	1	PA14_15990	trmD	tRNA (guanine-N(1)-)-methyltransferase
PA14_RS06410	4030.03	0.103614	0.151891	0	1	1	PA14_16000	rplS	50S ribosomal protein L19
PA14_RS06415	1583.56	0.637524	0.144597	0	1	1	PA14_16010	NA	hypothetical protein
PA14_RS06420	2656.87	-0.365552	0.138917	0	1	1	PA14_16020	NA	hypothetical protein
PA14_RS06425	1731.79	0.405715	0.110122	0	1	1	PA14_16030	NA	sodium/hydrogen antiporter
PA14_RS06430	549.617	-0.0211893	0.121575	0	1	1	PA14_16040	xerD	site-specific tyrosine recombinase XerD
PA14_RS06435	5269.48	0.0869025	0.137547	0	1	1	PA14_16050	dsbC	thiol:disulfide interchange protein DsbC
PA14_RS06440	3699.38	-0.111291	0.115462	0	1	1	PA14_16070	hom	homoserine dehydrogenase
PA14_RS06445	3061.34	-0.404224	0.157792	0	1	1	PA14_16090	thrC	threonine synthase
PA14_RS06450	1509.2	0.0561891	0.124131	0	1	1	PA14_16100	NA	hypothetical protein
PA14_RS06455	2364.84	0.289975	0.237449	0	1	1	PA14_16110	NA	hypothetical protein
PA14_RS30165	280.684	0.361885	0.223297	0	1	1	NA	NA	NA
PA14_RS06460	1326.99	-0.131278	0.119733	0	1	1	PA14_16130	NA	hypothetical protein
PA14_RS06465	787.107	-0.0325542	0.246051	0	1	1	PA14_16140	NA	hypothetical protein
PA14_RS06470	623.328	-0.186315	0.23601	0	1	1	PA14_16150	NA	hypothetical protein
PA14_RS06475	258.903	0.257695	0.235267	0	1	1	PA14_16160	NA	hypothetical protein
PA14_RS06480	1477.8	-0.345469	0.165583	0	1	1	PA14_16180	NA	hypothetical protein
PA14_RS06485	2491.18	-0.121685	0.125648	0	1	1	PA14_16190	NA	hypothetical protein
PA14_RS06490	211.391	-0.221487	0.192554	0	1	1	PA14_16200	NA	hypothetical protein
PA14_RS06495	437.004	0.392452	0.198564	0	1	1	PA14_16210	NA	hypothetical protein
PA14_RS06500	1750.46	0.356509	0.133806	0	1	1	PA14_16220	recJ	single-stranded-DNA-specific exonuclease RecJ
PA14_RS06505	31656	0.0175967	0.153532	0	1	1	PA14_16250	lasB	elastase LasB
PA14_RS06510	4269.22	-0.449234	0.179959	0	1	1	PA14_16260	NA	FMN oxidoreductase
PA14_RS06515	1273.39	0.38651	0.118774	0	1	1	PA14_16270	NA	hypothetical protein
PA14_RS06520	1518.14	0.483216	0.152946	0	1	1	PA14_16280	NA	transcriptional regulator
PA14_RS06525	420.416	0.0948517	0.341656	0	1	1	PA14_16290	NA	hypothetical protein
PA14_RS06530	80.9548	0.109161	0.350859	0	1	1	PA14_16300	NA	hypothetical protein
PA14_RS06535	144.204	0.194772	0.163336	0	1	1	PA14_16310	NA	MFS permease
PA14_RS06540	202.216	-0.198344	0.201855	0	1	1	PA14_16320	NA	peptidyl-prolyl cis-trans isomerase, FkbP-type
PA14_RS06545	1949.07	0.02638	0.133396	0	1	1	PA14_16330	NA	hypothetical protein
PA14_RS06550	624.935	0.265428	0.149346	0	1	1	PA14_16340	NA	hypothetical protein
PA14_RS06555	133.269	0.351419	0.180569	0	1	1	PA14_16350	NA	two-component response regulator
PA14_RS06560	536.879	-0.273312	0.15089	0	1	1	PA14_16360	NA	hypothetical protein
PA14_RS06565	543.901	-0.340051	0.189175	0	1	1	PA14_16370	NA	hypothetical protein
PA14_RS06570	629.355	-0.220851	0.168067	0	1	1	PA14_16380	NA	LysR family transcriptional regulator
PA14_RS06575	1417.18	-0.2181	0.215574	0	1	1	PA14_16390	NA	GMC-type oxidoreductase
PA14_RS06580	853.396	-0.131147	0.174468	0	1	1	PA14_16410	NA	MFS transporter
PA14_RS06585	2648.17	-0.376878	0.126469	0	1	1	PA14_16430	wspA	chemotaxis transducer
PA14_RS06590	521.493	-0.62417	0.198328	0	1	1	PA14_16440	NA	hypothetical protein
PA14_RS06595	974.153	-0.451367	0.176138	0	1	1	PA14_16450	wspC	methyltransferase
PA14_RS06600	379.185	-0.257149	0.157126	0	1	1	PA14_16460	wspD	CheW domain-containing protein
PA14_RS06605	1262.4	-0.460967	0.124541	0	1	1	PA14_16470	NA	chemotaxis sensor/effector fusion protein
PA14_RS06610	1199.22	-0.206701	0.111584	0	1	1	PA14_16480	wspF	chemotaxis-specific methylesterase
PA14_RS06615	1278.1	-0.336258	0.109506	0	1	1	PA14_16500	wspR	two-component response regulator
PA14_RS06620	5777.27	-0.0680821	0.11868	0	1	1	PA14_16510	NA	peptide chain release factor 2
PA14_RS06625	4315.15	-0.342299	0.142426	0	1	1	PA14_16530	lysS	lysyl-tRNA synthetase
PA14_RS06630	499.892	0.127969	0.159214	0	1	1	PA14_16550	NA	TetR family transcriptional regulator
PA14_RS06635	1006.94	-0.216323	0.123488	0	1	1	PA14_16560	NA	lipoprotein
PA14_RS06640	1642.26	-0.275008	0.180256	0	1	1	PA14_16580	NA	hypothetical protein
PA14_RS06645	1060.82	-0.292125	0.121706	0	1	1	PA14_16590	NA	hypothetical protein
PA14_RS06650	1404.01	-0.22161	0.134621	0	1	1	PA14_16600	NA	alpha/beta hydrolase
PA14_RS06655	434.401	-0.230618	0.201727	0	1	1	PA14_16610	NA	hypothetical protein
PA14_RS06660	1371.74	0.0932749	0.127653	0	1	1	PA14_16620	NA	hypothetical protein
PA14_RS06665	49177.6	0.128964	0.167146	0	1	1	PA14_16630	NA	outer membrane protein, OmpA
PA14_RS06670	54098.3	0.331366	0.196842	0	1	1	PA14_16640	NA	lipoprotein
PA14_RS06675	1453.28	-0.428911	0.238562	0	1	1	PA14_16660	NA	metal-transporting P-type ATPase
PA14_RS06680	1562.87	-0.208504	0.190652	0	1	1	PA14_16670	NA	transcriptional regulator CadR
PA14_RS06685	1331.52	-0.149455	0.210304	0	1	1	PA14_16680	NA	hypothetical protein
PA14_RS06690	2109.52	-0.371478	0.130124	0	1	1	PA14_16690	ppc	phosphoenolpyruvate carboxylase
PA14_RS06695	5618.84	0.133998	0.129079	0	1	1	PA14_16700	adk	adenylate kinase
PA14_RS06700	614.616	0.386206	0.196912	0	1	1	PA14_16710	NA	hypothetical protein
PA14_RS06705	125.038	0.19323	0.304909	0	1	1	PA14_16720	pemA	PemA
PA14_RS06710	1051.64	0.0551348	0.121514	0	1	1	PA14_16730	NA	hypothetical protein
PA14_RS06715	210.941	-0.0987998	0.204366	0	1	1	PA14_16740	NA	hypothetical protein
PA14_RS06720	112.405	-0.27899	0.250003	0	1	1	PA14_16750	NA	hypothetical protein
PA14_RS06725	306.096	-0.158798	0.169601	0	1	1	PA14_16770	NA	hypothetical protein
PA14_RS06730	397.425	-0.220154	0.164366	0	1	1	PA14_16780	NA	hypothetical protein
PA14_RS06735	497.866	-0.163282	0.1216	0	1	1	PA14_16790	NA	TetR family transcriptional regulator
PA14_RS06740	97.7541	0.11469	0.32238	0	1	1	PA14_16800	NA	efflux transmembrane protein
PA14_RS06745	1249.77	-0.030713	0.127796	0	1	1	PA14_16820	NA	efflux transmembrane protein
PA14_RS06750	653.147	-0.195368	0.13514	0	1	1	PA14_16830	NA	hypothetical protein
PA14_RS06755	482.389	0.144589	0.147579	0	1	1	PA14_16840	NA	lipoprotein
PA14_RS06760	2188.38	-0.147267	0.145853	0	1	1	PA14_16860	plsB	glycerol-3-phosphate acyltransferase
PA14_RS06765	192.65	0.24682	0.167599	0	1	1	PA14_16870	NA	ABC transporter ATP-binding protein
PA14_RS06770	134.381	-0.240539	0.200248	0	1	1	PA14_16880	NA	ABC transporter permease
PA14_RS06775	198.179	-0.558278	0.241787	0	1	1	PA14_16890	NA	auxiliary component of ABC transporter
PA14_RS06780	421.833	-0.135319	0.173006	0	1	1	PA14_16910	NA	hypothetical protein
PA14_RS06785	226.669	-0.129316	0.17569	0	1	1	PA14_16920	NA	hypothetical protein
PA14_RS06790	1587.67	0.0795408	0.157456	0	1	1	PA14_16930	NA	pyridoxal-phosphate dependent protein
PA14_RS06795	3620.17	0.0947352	0.134437	0	1	1	PA14_16950	dapD	tetrahydrodipicolinate succinylase
PA14_RS06800	182.343	0.301268	0.200579	0	1	1	PA14_16960	NA	amino acid transporter LysE
PA14_RS06805	778.733	-0.040453	0.157476	0	1	1	PA14_16970	NA	arsenate reductase
PA14_RS06810	663.144	0.242243	0.131976	0	1	1	PA14_16980	NA	hypothetical protein
PA14_RS06815	1975.5	-0.06146	0.142731	0	1	1	PA14_16990	NA	hypothetical protein
PA14_RS06820	91.1206	0.59352	0.379782	0	1	1	PA14_17000	NA	hypothetical protein
PA14_RS06825	742.293	0.442914	0.136931	0	1	1	PA14_17010	NA	Na(+)/H(+) exchanger protein
PA14_RS06830	1223.26	-0.0153217	0.119463	0	1	1	PA14_17030	NA	succinyldiaminopimelate transaminase
PA14_RS06835	3283.2	0.268972	0.103821	0	1	1	PA14_17040	glnD	PII uridylyl-transferase
PA14_RS06840	4556.99	-0.0756425	0.131457	0	1	1	PA14_17050	map	methionine aminopeptidase
PA14_RS06845	46454.4	0.0679461	0.171921	0	1	1	PA14_17060	rpsB	30S ribosomal protein S2
PA14_RS06850	20130.6	0.061922	0.16761	0	1	1	PA14_17070	tsf	elongation factor Ts
PA14_RS06855	5398.55	0.330416	0.172486	0	1	1	PA14_17080	pyrH	uridylate kinase
PA14_RS06860	3242.9	0.260545	0.155938	0	1	1	PA14_17100	frr	ribosome recycling factor
PA14_RS06865	2781.91	0.51024	0.14334	0	1	1	PA14_17110	uppS	UDP pyrophosphate synthetase
PA14_RS06870	2327.51	0.4938	0.178996	0	1	1	PA14_17120	cdsA	phosphatidate cytidylyltransferase
PA14_RS06875	2626.31	0.24214	0.16244	0	1	1	PA14_17130	dxr	1-deoxy-D-xylulose 5-phosphate reductoisomerase
PA14_RS06880	4719.89	0.223491	0.127882	0	1	1	PA14_17140	NA	membrane-associated zinc metalloprotease
PA14_RS06885	10433.2	-0.157235	0.130392	0	1	1	PA14_17150	NA	outer membrane antigen
PA14_RS06890	3557.55	-0.273089	0.154931	0	1	1	PA14_17170	NA	hypothetical protein
PA14_RS06895	4276.71	-0.0211135	0.116998	0	1	1	PA14_17180	lpxD	UDP-3-O-[3-hydroxymyristoyl] glucosamine N-acyltransferase
PA14_RS06900	3164.26	-0.142357	0.2328	0	1	1	PA14_17190	fabZ	(3R)-hydroxymyristoyl-ACP dehydratase
PA14_RS06905	5762.27	-0.0872604	0.143588	0	1	1	PA14_17210	lpxA	UDP-N-acetylglucosamine acyltransferase
PA14_RS06910	2873.78	0.137971	0.12642	0	1	1	PA14_17220	lpxB	lipid-A-disaccharide synthase
PA14_RS06915	1812.4	0.121494	0.138787	0	1	1	PA14_17230	rnhB	ribonuclease HII
PA14_RS06920	4506.25	0.80033	0.115018	0	1	1	PA14_17250	NA	amino acid permease
PA14_RS06925	8276.01	0.228275	0.0923542	0	1	1	PA14_17260	dnaE	DNA polymerase III subunit alpha
PA14_RS06930	5217.29	-0.264831	0.214212	0	1	1	PA14_17270	accA	acetyl-CoA carboxylase carboxyltransferase subunit alpha
PA14_RS06935	725.017	0.050224	0.198418	0	1	1	PA14_17280	NA	hypothetical protein
PA14_RS06940	11629	0.270381	0.104561	0	1	1	PA14_17290	pyrG	CTP synthetase
PA14_RS06945	3805.53	0.135244	0.117328	0	1	1	PA14_17310	kdsA	2-dehydro-3-deoxyphosphooctonate aldolase
PA14_RS06950	9078.88	-0.183356	0.121217	0	1	1	PA14_17320	eno	phosphopyruvate hydratase
PA14_RS06955	815.546	-0.0653836	0.157173	0	1	1	PA14_17330	NA	hypothetical protein
PA14_RS06960	962.098	0.224441	0.138105	0	1	1	PA14_17340	ispD	2-C-methyl-D-erythritol 4-phosphate cytidylyltransferase
PA14_RS06965	772.159	0.230659	0.169929	0	1	1	PA14_17350	NA	hypothetical protein
PA14_RS06970	1038.38	0.438041	0.102155	0	1	1	PA14_17370	NA	inner membrane protein
PA14_RS06975	406.439	-0.130192	0.166829	0	1	1	PA14_17380	gfnR	glutathione-dependent formaldehyde neutralization regulator GfnR
PA14_RS06980	3063.82	-0.728779	0.168556	0	1	1	PA14_17400	adhC	alcohol dehydrogenase
PA14_RS06985	1251.54	-0.625111	0.139006	0	1	1	PA14_17410	NA	esterase
PA14_RS06990	700.588	-0.0617512	0.177418	0	1	1	PA14_17420	ispF	2-C-methyl-D-erythritol 2,4-cyclodiphosphate synthase
PA14_RS06995	1171.95	-0.0244366	0.137502	0	1	1	PA14_17440	truD	tRNA pseudouridine synthase D
PA14_RS07000	1481.05	-0.268525	0.131254	0	1	1	PA14_17450	surE	stationary phase survival protein SurE
PA14_RS07005	2807.74	-0.517428	0.158803	0	1	1	PA14_17460	pcm	protein-L-isoaspartate O-methyltransferase
PA14_RS07010	52963.1	-0.322667	0.10212	0	1	1	PA14_17470	NA	hypothetical protein
PA14_RS07015	29456.9	-0.363387	0.196502	0	1	1	PA14_17480	rpoS	RNA polymerase sigma factor RpoS
PA14_RS07020	2845.6	-0.343315	0.184628	0	1	1	PA14_17490	fdxA	ferredoxin I
PA14_RS07025	2802.22	-0.0291527	0.137173	0	1	1	PA14_17500	mutS	DNA mismatch repair protein MutS
PA14_RS30170	41.0514	0.285439	0.47805	0	1	1	NA	NA	NA
PA14_RS07030	651.942	0.145858	0.150988	0	1	1	PA14_17510	NA	hypothetical protein
PA14_RS07035	324.911	0.131997	0.19893	0	1	1	PA14_17520	NA	hypothetical protein
PA14_RS07040	5507.51	0.132526	0.106389	0	1	1	PA14_17530	recA	recombinase A
PA14_RS07045	549.296	0.501039	0.171308	0	1	1	PA14_17540	recX	recombination regulator RecX
PA14_RS07050	2377.82	0.423766	0.126204	0	1	1	PA14_17550	NA	hypothetical protein
PA14_RS07055	1782.39	0.604569	0.122035	0	1	1	PA14_17570	NA	hypothetical protein
PA14_RS07060	2314.91	1.36254	0.157853	2.29667	0.0216377	1	PA14_17580	NA	hypothetical protein
PA14_RS07065	402.421	0.0843137	0.137949	0	1	1	PA14_17590	NA	hypothetical protein
PA14_RS07070	1352.18	-0.5096	0.180107	0	1	1	PA14_17600	NA	hypothetical protein
PA14_RS07075	262.957	0.203361	0.210221	0	1	1	PA14_17610	potD	polyamine ABC transporter
PA14_RS07080	61.4584	0.166492	0.302937	0	1	1	PA14_17620	potC	polyamine transport protein PotC
PA14_RS07085	96.478	-0.0364042	0.208564	0	1	1	PA14_17630	potB	polyamine transport protein PotB
PA14_RS07090	124.046	-0.115108	0.220955	0	1	1	PA14_17640	potA	polyamine transport protein PotA
PA14_RS07095	304.297	0.0869192	0.199785	0	1	1	PA14_17650	NA	hypothetical protein
PA14_RS07100	702.884	-0.0630416	0.141435	0	1	1	PA14_17660	NA	hypothetical protein
PA14_RS07105	1351.39	-0.145136	0.122758	0	1	1	PA14_17670	NA	LuxR family transcriptional regulator
PA14_RS07110	231.067	0.11868	0.198905	0	1	1	PA14_17675	dgkA	diacylglycerol kinase
PA14_RS07115	982.529	0.314058	0.127098	0	1	1	PA14_17690	NA	hypothetical protein
PA14_RS07120	175.349	-0.0358689	0.204371	0	1	1	PA14_17700	rpmE2	50S ribosomal protein L31
PA14_RS07125	29.6081	0.146234	0.406044	0	1	1	PA14_17710	rpmJ	50S ribosomal protein L36
PA14_RS07130	630.995	0.163297	0.146842	0	1	1	PA14_17720	NA	LuxR family transcriptional regulator
PA14_RS07135	334.943	0.206491	0.194517	0	1	1	PA14_17730	NA	hypothetical protein
PA14_RS07140	366.754	-0.00811776	0.185898	0	1	1	PA14_17740	NA	amino acid ABC transporter permease
PA14_RS07145	180.155	-0.010857	0.224647	0	1	1	PA14_17760	NA	methylated-DNA--protein-cysteine methyltransferase
PA14_RS07150	105.731	0.0039979	0.226671	0	1	1	PA14_17780	NA	major facilitator transporter
PA14_RS30175	11.3798	-0.646518	0.610438	0	1	1	NA	NA	NA
PA14_RS07155	221.156	-0.241874	0.167368	0	1	1	PA14_17790	NA	LysR family transcriptional regulator
PA14_RS07160	115.307	-0.174737	0.27277	0	1	1	PA14_17810	NA	acyl-CoA dehydrogenase
PA14_RS07165	32.3596	0.163949	0.387233	0	1	1	PA14_17820	NA	hypothetical protein
PA14_RS07170	13.3601	-0.409279	0.488599	0	1	1	PA14_17850	NA	enoyl-CoA hydratase
PA14_RS07175	106.282	0.224333	0.244224	0	1	1	PA14_17860	NA	3-hydroxyacyl-CoA dehydrogenase
PA14_RS07180	39.5345	0.716488	0.481284	0	1	1	PA14_17880	NA	acetyl-CoA acetyltransferase
PA14_RS07185	260.496	0.372826	0.175951	0	1	1	PA14_17890	NA	porin
PA14_RS07190	1188.74	-0.0192162	0.111128	0	1	1	PA14_17900	metR	transcriptional regulator MetR
PA14_RS07195	170.762	0.257746	0.19318	0	1	1	PA14_17910	NA	alpha/beta hydrolase
PA14_RS07200	173.178	0.389295	0.308254	0	1	1	PA14_17920	glpM	membrane protein GlpM
PA14_RS07205	2226.27	1.28713	0.271355	1.05812	0.290001	1	PA14_17930	glpD	glycerol-3-phosphate dehydrogenase
PA14_RS07210	1033.42	0.511774	0.1482	0	1	1	PA14_17940	glpR	glycerol-3-phosphate regulon repressor
PA14_RS30180	47.7674	1.10411	0.341693	0.304676	0.760613	1	NA	NA	NA
PA14_RS07215	2670.16	0.740698	0.173522	0	1	1	PA14_17960	glpK	glycerol kinase
PA14_RS07220	1325.22	0.909917	0.165016	0	1	1	PA14_17980	glpF	glycerol uptake facilitator protein
PA14_RS07225	634.174	1.04392	0.208545	0.210599	0.8332	1	PA14_17990	NA	hypothetical protein
PA14_RS07230	772.355	0.948698	0.173745	0	1	1	PA14_18010	NA	glycerol kinase
PA14_RS07235	3349.21	0.204753	0.15301	0	1	1	PA14_18020	NA	PhzF family phenazine biosynthesis protein
PA14_RS30185	279.058	0.724605	0.170366	0	1	1	NA	NA	NA
PA14_RS07240	2508.67	0.200294	0.229288	0	1	1	NA	NA	NA
PA14_RS07245	1441.08	0.332099	0.160595	0	1	1	PA14_18050	NA	hypothetical protein
PA14_RS07250	200.456	0.438025	0.168299	0	1	1	PA14_18060	NA	hypothetical protein
PA14_RS07255	288.031	2.16751	0.366236	3.18786	0.00143332	0.109481	PA14_18070	NA	periplasmic metal-binding protein
PA14_RS07260	843.419	1.54376	0.265205	2.05034	0.0403315	1	PA14_18080	NA	TetR family transcriptional regulator
PA14_RS07265	864.061	0.86917	0.217801	0	1	1	PA14_18090	NA	major facilitator subfamily transporter protein
PA14_RS07270	431.272	0.667597	0.174722	0	1	1	PA14_18100	NA	hypothetical protein
PA14_RS07275	257.384	0.184122	0.151376	0	1	1	PA14_18110	mmsR	transcriptional regulator MmsR
PA14_RS07280	592.302	1.82753	0.194295	4.25914	2.05218e-05	0.00282152	PA14_18120	mmsA	methylmalonate-semialdehyde dehydrogenase
PA14_RS07285	79.2412	1.44511	0.254051	1.75205	0.0797645	1	PA14_18140	mmsB	3-hydroxyisobutyrate dehydrogenase
PA14_RS07290	491.443	0.324547	0.128521	0	1	1	PA14_18150	NA	acetyl-coa synthetase
PA14_RS07295	844.702	-0.607688	0.166357	0	1	1	PA14_18160	NA	oxidoreductase
PA14_RS07300	355.311	-0.659384	0.241273	0	1	1	PA14_18180	NA	hypothetical protein
PA14_RS07305	228.811	-0.0906115	0.141168	0	1	1	PA14_18200	NA	LysR family transcriptional regulator
PA14_RS07310	62.9091	-0.162965	0.303911	0	1	1	NA	NA	NA
PA14_RS07315	90.3621	0.063759	0.311739	0	1	1	PA14_18210	NA	TatD family deoxyribonuclease
PA14_RS07320	551.673	-0.0562436	0.147987	0	1	1	PA14_18230	fruR	DNA-binding transcriptional regulator FruR
PA14_RS07325	212.237	-0.0930751	0.193381	0	1	1	PA14_18250	NA	phosphotransferase system enzyme I
PA14_RS07330	90.4809	-0.0998683	0.239537	0	1	1	PA14_18260	fruK	1-phosphofructokinase
PA14_RS07335	157.753	0.0858976	0.24072	0	1	1	PA14_18275	fruA	phosphotransferase system, fructose-specific IIBC component
PA14_RS07340	601.476	-0.077606	0.225367	0	1	1	PA14_18300	NA	nucleotide sugar dehydrogenase
PA14_RS07345	37.3706	0.551024	0.308664	0	1	1	PA14_18310	NA	hypothetical protein
PA14_RS07350	28.5946	-0.0249624	0.366241	0	1	1	PA14_18320	NA	hypothetical protein
PA14_RS07355	143.97	0.124066	0.249138	0	1	1	PA14_18330	arnT	4-amino-4-deoxy-L-arabinose transferase
PA14_RS07360	52.1798	0.681235	0.329867	0	1	1	PA14_18340	NA	hypothetical protein
PA14_RS07365	731.86	-0.263101	0.167169	0	1	1	PA14_18350	NA	bifunctional UDP-glucuronic acid decarboxylase/UDP-4-amino-4-deoxy-L-arabinose formyltransferase
PA14_RS07370	188.211	-0.313136	0.203483	0	1	1	PA14_18360	NA	glycosyl transferase family protein
PA14_RS07375	288.857	-0.228423	0.239303	0	1	1	PA14_18370	NA	UDP-4-amino-4-deoxy-L-arabinose--oxoglutarate aminotransferase
PA14_RS07380	274.571	0.0593979	0.219749	0	1	1	PA14_18380	algA	mannose-1-phosphate guanylyltransferase
PA14_RS07385	42.1657	-0.0679831	0.320251	0	1	1	PA14_18410	algF	alginate o-acetyltransferase AlgF
PA14_RS07390	43.2313	-0.046062	0.306784	0	1	1	PA14_18430	algJ	alginate o-acetyltransferase AlgJ
PA14_RS07395	172.588	0.291267	0.243621	0	1	1	PA14_18450	algI	alginate o-acetyltransferase AlgI
PA14_RS30195	14.3701	-0.0458774	0.564818	0	1	1	NA	NA	NA
PA14_RS07400	58.1697	0.165239	0.354352	0	1	1	PA14_18470	algL	poly(beta-D-mannuronate) lyase
PA14_RS07405	71.8531	-0.338514	0.319292	0	1	1	PA14_18480	algX	alginate biosynthesis protein AlgX
PA14_RS07410	1253.65	-0.0360981	0.154883	0	1	1	PA14_18500	algG	alginate-c5-mannuronan-epimerase AlgG
PA14_RS07415	146.493	0.309333	0.245101	0	1	1	PA14_18510	algE	alginate production outer membrane protein AlgE
PA14_RS07420	40.3894	0.333741	0.385497	0	1	1	PA14_18520	algK	alginate biosynthetic protein AlgK
PA14_RS07425	93.2322	-0.128322	0.2657	0	1	1	PA14_18550	alg44	alginate biosynthesis protein Alg44
PA14_RS07430	224.194	0.164684	0.185394	0	1	1	PA14_18565	alg8	alginate biosynthesis protein Alg8
PA14_RS07435	180.376	-0.16501	0.198349	0	1	1	PA14_18580	algD	GDP-mannose 6-dehydrogenase AlgD
PA14_RS07440	674.792	-0.234577	0.144441	0	1	1	PA14_18590	NA	hypothetical protein
PA14_RS07445	2022.45	-0.357811	0.0969207	0	1	1	PA14_18600	NA	ABC transporter ATP-binding protein
PA14_RS07450	1669.94	-0.461778	0.178648	0	1	1	PA14_18610	argF	ornithine carbamoyltransferase
PA14_RS07455	1083.43	0.0287673	0.170036	0	1	1	PA14_18620	NA	hypothetical protein
PA14_RS07460	2529.62	-0.606238	0.131313	0	1	1	PA14_18630	NA	serine protease
PA14_RS07465	1081.66	-1.59686	0.257758	-2.31557	0.0205819	1	PA14_18640	NA	oxidoreductase
PA14_RS07470	4546.27	-0.392238	0.180509	0	1	1	PA14_18650	NA	hypothetical protein
PA14_RS07475	4337.55	1.12008	0.273428	0.439161	0.660545	1	PA14_18660	NA	hypothetical protein
PA14_RS07480	15059.5	0.436762	0.239301	0	1	1	PA14_18670	bfrB	bacterioferritin
PA14_RS07485	432.582	-0.0163982	0.293888	0	1	1	PA14_18680	NA	hypothetical protein
PA14_RS07490	6713.98	0.0204207	0.132955	0	1	1	PA14_18690	NA	peroxidase
PA14_RS07495	2745.02	0.00420376	0.105153	0	1	1	PA14_18700	rnt	ribonuclease T
PA14_RS07500	1928.4	0.0256731	0.122357	0	1	1	PA14_18710	pyrC	dihydroorotase
PA14_RS07505	889.336	0.245372	0.161057	0	1	1	PA14_18720	NA	OmpA family membrane protein
PA14_RS07510	4454.22	-0.530044	0.153174	0	1	1	PA14_18740	argG	argininosuccinate synthase
PA14_RS07515	3101.26	-0.0722705	0.129336	0	1	1	PA14_18750	gloA1	lactoylglutathione lyase
PA14_RS07520	187.302	1.68248	0.354646	1.92441	0.0543037	1	PA14_18760	NA	RND efflux membrane fusion protein
PA14_RS07525	543.759	1.90477	0.473291	1.91165	0.0559205	1	PA14_18780	NA	RND efflux transporter
PA14_RS07530	89.0274	2.21128	0.46993	2.57758	0.00994944	0.597643	PA14_18790	NA	outer membrane efflux protein
PA14_RS31215	26.9139	1.05513	0.622384	0.0885733	0.929421	1	NA	NA	NA
PA14_RS07535	1938.46	2.12756	0.511997	2.20228	0.0276457	1	PA14_18800	NA	hypothetical protein
PA14_RS07540	1528.05	3.54198	0.672608	3.77928	0.00015728	0.0173767	PA14_18810	NA	hypothetical protein
PA14_RS07545	876.346	3.75665	0.711646	3.87362	0.000107231	0.0122858	PA14_18820	NA	hypothetical protein
PA14_RS07550	660.55	3.49216	0.725008	3.43743	0.000587264	0.0504981	PA14_18830	NA	adenylosuccinate lyase
PA14_RS07555	703.789	3.32624	0.720575	3.22831	0.00124526	0.0987747	PA14_18850	NA	adenylosuccinate lyase
PA14_RS07560	807.362	2.78551	0.691255	2.583	0.00979444	0.596507	PA14_18860	NA	hypothetical protein
PA14_RS07565	454.731	0.115744	0.196128	0	1	1	PA14_18870	NA	hypothetical protein
PA14_RS07570	774.013	0.141102	0.208278	0	1	1	PA14_18880	nth	endonuclease III
PA14_RS07575	304.174	0.538247	0.203809	0	1	1	PA14_18890	NA	electron transport complex protein RsxE
PA14_RS07580	148.086	0.261758	0.224402	0	1	1	PA14_18900	NA	hypothetical protein
PA14_RS07585	258.509	0.0968118	0.15206	0	1	1	PA14_18910	NA	hypothetical protein
PA14_RS07590	580.397	-0.152204	0.194629	0	1	1	PA14_18920	NA	electron transport complex protein RnfC
PA14_RS07595	216.492	-0.240893	0.196039	0	1	1	PA14_18930	NA	electron transport complex protein RnfB
PA14_RS07600	434.082	0.430328	0.177639	0	1	1	PA14_18950	NA	Na(+)-translocating NADH-quinone reductase subunit E
PA14_RS07605	794.3	-0.162702	0.208123	0	1	1	PA14_18960	tli5a	type VI secretion lipase immunity Tli5A
PA14_RS07610	857.968	-0.066805	0.116789	0	1	1	PA14_18970	pldA	phospholipase D
PA14_RS07615	577.115	0.189794	0.164285	0	1	1	PA14_18985	vgrG4b	VgrG4b
PA14_RS07620	143.64	0.0689965	0.241212	0	1	1	PA14_19010	tsi3	Tsi3
PA14_RS07625	573.982	0.309687	0.128939	0	1	1	PA14_19020	tse3	Tse3
PA14_RS07630	449.812	0.209978	0.173604	0	1	1	PA14_19030	NA	hypothetical protein
PA14_RS07635	7020.71	-0.192504	0.0983052	0	1	1	PA14_19050	metG	methionyl-tRNA synthetase
PA14_RS07640	1569.37	-0.243612	0.130258	0	1	1	PA14_19065	NA	hypothetical protein
PA14_RS07645	1342.44	-0.276329	0.136814	0	1	1	PA14_19090	dcd	deoxycytidine triphosphate deaminase
PA14_RS30200	31.3845	0.898202	0.397464	0	1	1	NA	NA	NA
PA14_RS07650	8521.13	0.535977	0.161251	0	1	1	PA14_19100	rhlA	rhamnosyltransferase chain A
PA14_RS07655	2297.72	0.247103	0.135591	0	1	1	PA14_19110	rhlB	rhamnosyltransferase chain B
PA14_RS07660	30623.6	-0.731507	0.172932	0	1	1	PA14_19120	rhlR	transcriptional regulator RhlR
PA14_RS07665	8215.85	-0.238543	0.127169	0	1	1	PA14_19130	rhlI	autoinducer synthesis protein RhlI
PA14_RS07670	1216.27	-0.131896	0.127115	0	1	1	PA14_19140	pheC	cyclohexadienyl dehydratase
PA14_RS07675	363.731	0.563287	0.178424	0	1	1	PA14_19150	NA	hypothetical protein
PA14_RS07680	400.03	0.484017	0.146075	0	1	1	PA14_19160	NA	hypothetical protein
PA14_RS07685	1387.23	0.336541	0.155604	0	1	1	PA14_19170	NA	hypothetical protein
PA14_RS30205	1103.4	0.0837879	0.217455	0	1	1	NA	NA	NA
PA14_RS07690	3383.27	-1.16248	0.184882	-0.878833	0.379492	1	PA14_19190	NA	malate dehydrogenase
PA14_RS07695	181.812	-0.202167	0.199749	0	1	1	PA14_19205	NA	hypothetical protein
PA14_RS07700	436.237	0.189855	0.149565	0	1	1	PA14_19210	NA	hypothetical protein
PA14_RS07705	916.541	0.133791	0.130598	0	1	1	PA14_19230	NA	hypothetical protein
PA14_RS07710	106.602	-0.232574	0.235574	0	1	1	PA14_19270	NA	MFS transporter
PA14_RS07715	1645.19	-0.107899	0.135191	0	1	1	PA14_19290	NA	ATP-dependent RNA helicase
PA14_RS07720	1921.44	0.825144	0.16678	0	1	1	PA14_19310	NA	hypothetical protein
PA14_RS07725	402.8	-0.0947204	0.13212	0	1	1	PA14_19320	NA	hypothetical protein
PA14_RS07730	117.19	-0.0967878	0.291342	0	1	1	PA14_19330	NA	hypothetical protein
PA14_RS07735	521.38	0.12371	0.146519	0	1	1	PA14_19340	NA	sensor/response regulator hybrid
PA14_RS07740	12472.3	0.0840039	0.1997	0	1	1	PA14_19350	NA	hypothetical protein
PA14_RS07745	15282	0.474062	0.173347	0	1	1	PA14_19360	NA	GNAT family acetyltransferase
PA14_RS07750	29037.9	0.762668	0.151111	0	1	1	PA14_19370	NA	asparagine synthetase
PA14_RS07755	587.012	0.698605	0.165711	0	1	1	PA14_19380	NA	transcriptional regulator
PA14_RS07760	386.001	0.482076	0.175976	0	1	1	PA14_19390	NA	hypothetical protein
PA14_RS07765	316.12	0.235058	0.183242	0	1	1	PA14_19400	mnmC	5-methylaminomethyl-2-thiouridine methyltransferase
PA14_RS30210	0.659197	3.71994	2.8621	0.950331	0.341944	1	NA	NA	NA
PA14_RS07770	2147.51	-0.464209	0.120724	0	1	1	PA14_19410	NA	hypothetical protein
PA14_RS07775	1652.45	-2.16734	0.230901	-5.05561	4.29007e-07	8.56215e-05	PA14_19430	NA	acyl-CoA thiolase
PA14_RS07780	727.362	-0.566588	0.190241	0	1	1	PA14_19450	NA	hypothetical protein
PA14_RS07785	2584.7	0.530509	0.143846	0	1	1	PA14_19470	mqoA	malate:quinone oxidoreductase
PA14_RS07790	762.741	0.23509	0.221768	0	1	1	PA14_19480	NA	hypothetical protein
PA14_RS07795	1573.27	-0.990084	0.852978	0	1	1	PA14_19490	lsfA	1-Cys peroxiredoxin LsfA
PA14_RS07800	119.712	-0.0852225	0.803138	0	1	1	PA14_19500	NA	hypothetical protein
PA14_RS07805	53.5807	0.0747389	0.481577	0	1	1	PA14_19510	NA	ABC transporter permease
PA14_RS07810	55.9776	-0.458874	0.50546	0	1	1	PA14_19520	NA	ABC transporter ATP-binding protein
PA14_RS07815	336.896	-0.760628	0.795979	0	1	1	PA14_19530	NA	NAD(P)H-dependent FMN reductase
PA14_RS07820	457.288	-0.218264	0.685269	0	1	1	PA14_19540	NA	hypothetical protein
PA14_RS07825	178.591	-0.494676	0.691181	0	1	1	PA14_19560	ssuD	alkanesulfonate monooxygenase
PA14_RS07830	192.359	-0.114428	0.520895	0	1	1	PA14_19570	NA	ABC transporter permease
PA14_RS07835	117.017	0.266727	0.2635	0	1	1	PA14_19580	ssuB	aliphatic sulfonates transport ATP-binding subunit
PA14_RS07840	395.015	-0.128619	0.237926	0	1	1	PA14_19590	NA	molybdopterin-binding protein
PA14_RS07845	1227.82	-0.474878	0.133026	0	1	1	PA14_19600	NA	hypothetical protein
PA14_RS07850	692.305	-0.445391	0.183804	0	1	1	PA14_19610	NA	hypothetical protein
PA14_RS07855	939.31	-0.35216	0.184588	0	1	1	PA14_19620	folX	D-erythro-7,8-dihydroneopterin triphosphate 2'-epimerase
PA14_RS07860	1158.73	-0.443454	0.151954	0	1	1	PA14_19630	folE1	GTP cyclohydrolase I
PA14_RS07865	624.315	-0.406518	0.145069	0	1	1	PA14_19640	NA	short chain dehydrogenase
PA14_RS07870	44.5185	0.816537	0.365822	0	1	1	PA14_19650	NA	hypothetical protein
PA14_RS07875	1106.64	-0.203274	0.10681	0	1	1	PA14_19660	NA	flavodoxin
PA14_RS07880	315.045	0.0604244	0.158286	0	1	1	PA14_19670	NA	LysR family transcriptional regulator
PA14_RS07885	32.4342	1.16757	0.548881	0.305291	0.760144	1	PA14_19680	NA	hypothetical protein
PA14_RS07890	111.81	0.457231	0.291315	0	1	1	PA14_19690	NA	hypothetical protein
PA14_RS07895	1311.39	-1.94803	0.207536	-4.568	4.92411e-06	0.000846262	PA14_19700	NA	aldolase
PA14_RS07900	374.432	-1.30523	0.167433	-1.82299	0.0683052	1	PA14_19710	NA	alpha/beta hydrolase
PA14_RS07905	251.849	-1.58673	0.268312	-2.18673	0.0287623	1	PA14_19720	NA	hypothetical protein
PA14_RS07910	2172.37	-1.90147	0.256128	-3.51961	0.00043219	0.0399098	PA14_19730	NA	oxidoreductase
PA14_RS07915	914.238	-0.952681	0.241826	0	1	1	PA14_19740	NA	enoyl-CoA hydratase
PA14_RS07920	325.531	-0.181632	0.18459	0	1	1	PA14_19750	NA	hypothetical protein
PA14_RS07925	704.009	0.336883	0.159092	0	1	1	PA14_19770	NA	hypothetical protein
PA14_RS07930	361.698	-0.203002	0.164424	0	1	1	PA14_19800	NA	AraC family transcriptional regulator
PA14_RS07935	1051.14	-3.51207	0.200855	-12.5069	6.84834e-36	1.05927e-32	PA14_19810	NA	hypothetical protein
PA14_RS07940	818.602	-3.72244	0.256147	-10.6284	2.19832e-26	1.51122e-23	PA14_19830	NA	hypothetical protein
PA14_RS07945	592.489	-2.59398	0.283026	-5.63193	1.78201e-08	5.25015e-06	PA14_19850	NA	transcriptional regulator
PA14_RS07950	521.333	-0.809289	0.18045	0	1	1	PA14_19860	NA	hypothetical protein
PA14_RS07955	2265.31	-0.206074	0.158323	0	1	1	PA14_19870	ldh	leucine dehydrogenase
PA14_RS07960	838.334	-0.119617	0.311618	0	1	1	PA14_19900	NA	pyruvate dehydrogenase E1 component subunit alpha
PA14_RS07965	1324.45	0.43075	0.329578	0	1	1	PA14_19910	NA	pyruvate dehydrogenase E1 component, beta chain
PA14_RS07970	674.828	0.225398	0.303006	0	1	1	PA14_19920	NA	branched-chain alpha-keto acid dehydrogenase subunit E2
PA14_RS07975	392.7	0.835839	0.338966	0	1	1	PA14_19930	NA	hypothetical protein
PA14_RS07980	979.836	0.0224343	0.34802	0	1	1	PA14_19940	NA	hypothetical protein
PA14_RS07985	775.73	-0.174917	0.127403	0	1	1	PA14_19950	NA	hypothetical protein
PA14_RS07990	245.118	-0.217208	0.231256	0	1	1	PA14_19960	NA	hypothetical protein
PA14_RS07995	9.88614	1.27356	0.696377	0.392827	0.694448	1	PA14_19970	NA	hypothetical protein
PA14_RS08000	80.3657	0.82869	0.237854	0	1	1	PA14_19990	NA	RNA polymerase ECF-subfamily sigma-70 factor
PA14_RS08005	22.6768	0.309789	0.441241	0	1	1	PA14_20000	NA	transmembrane sensor
PA14_RS08010	238.751	0.494039	0.159448	0	1	1	PA14_20010	hasR	heme uptake outer membrane receptor HasR
PA14_RS08015	280.01	-0.0896687	0.180816	0	1	1	PA14_20020	hasAp	heme acquisition protein HasAp
PA14_RS08020	33.828	0.135286	0.404286	0	1	1	PA14_20030	hasD	transport protein HasD
PA14_RS08025	62.4859	0.286621	0.361469	0	1	1	PA14_20040	hasE	metalloprotease secretion protein
PA14_RS08030	301.683	0.977612	0.320453	0	1	1	PA14_20050	NA	outer membrane protein
PA14_RS08035	520.878	0.28123	0.302772	0	1	1	PA14_20060	NA	hypothetical protein
PA14_RS08040	163.769	0.0243136	0.177808	0	1	1	PA14_20070	NA	hypothetical protein
PA14_RS08045	252.295	0.0196776	0.157742	0	1	1	PA14_20080	NA	hypothetical protein
PA14_RS08050	197.061	0.225349	0.195469	0	1	1	PA14_20100	NA	hypothetical protein
PA14_RS08055	315.487	-0.0478111	0.150834	0	1	1	PA14_20110	NA	hypothetical protein
PA14_RS08060	211.206	-0.122912	0.248328	0	1	1	PA14_20120	NA	hypothetical protein
PA14_RS08065	452.453	0.445041	0.128585	0	1	1	PA14_20130	NA	LysR family transcriptional regulator
PA14_RS08070	3655.48	-0.408816	0.166665	0	1	1	PA14_20140	fpr	ferredoxin--NADP+ reductase
PA14_RS08075	68.9915	0.486354	0.319176	0	1	1	PA14_20150	nosL	NosL protein
PA14_RS08080	48.289	0.85506	0.343933	0	1	1	PA14_20170	nosY	NosY protein
PA14_RS08085	25.5702	1.12392	0.630828	0.196441	0.844265	1	PA14_20180	nosF	NosF protein
PA14_RS08090	194.522	0.0204174	0.225424	0	1	1	PA14_20190	nosD	copper ABC transporter periplasmic substrate-binding protein
PA14_RS08095	206.183	0.329135	0.200589	0	1	1	PA14_20200	nosZ	nitrous-oxide reductase
PA14_RS08100	194.42	0.303634	0.198697	0	1	1	PA14_20230	nosR	regulatory protein NosR
PA14_RS08105	79.4646	0.41878	0.244318	0	1	1	PA14_20240	NA	ring-cleaving dioxygenase
PA14_RS08110	79.4152	0.496365	0.251772	0	1	1	PA14_20250	NA	hypothetical protein
PA14_RS08115	338.201	-0.449309	0.181078	0	1	1	PA14_20260	NA	hypothetical protein
PA14_RS08120	505.939	-1.72334	0.193635	-3.73559	0.000187273	0.0200159	PA14_20270	rhlG	beta-ketoacyl reductase
PA14_RS08125	1330.17	-0.37822	0.18731	0	1	1	PA14_20280	NA	hypothetical protein
PA14_RS08130	26893.2	-0.885271	0.207263	0	1	1	PA14_20290	amrZ	DNA binding-protein
PA14_RS08135	144.819	0.430081	0.231758	0	1	1	PA14_20300	phnC	ABC phosphonate transporter ATP-binding protein
PA14_RS08140	109.082	-0.323293	0.259075	0	1	1	PA14_20320	phnD	phosphonate ABC transporter substrate-binding protein
PA14_RS08145	55.124	0.760666	0.346613	0	1	1	PA14_20330	phnE	phosphonate ABC transporter permease
PA14_RS08150	50.5756	0.10092	0.306152	0	1	1	PA14_20350	phnF	transcriptional regulator
PA14_RS08155	12.3185	0.217271	0.6292	0	1	1	PA14_20360	phnG	phosphonate metabolism protein PhnG
PA14_RS08160	159.75	0.0648767	0.301645	0	1	1	PA14_20370	phnH	carbon-phosphorus lyase complex subunit
PA14_RS08165	221.07	0.449168	0.26828	0	1	1	PA14_20380	phnI	hypothetical protein
PA14_RS08170	146.293	-0.309897	0.289941	0	1	1	PA14_20390	phnJ	hypothetical protein
PA14_RS08175	49.2591	-0.299994	0.398474	0	1	1	PA14_20400	phnK	phosphonate C-P lyase system protein PhnK
PA14_RS08180	33.6816	0.462921	0.472897	0	1	1	PA14_20420	phnL	phosphonate ABC transporter ATPase
PA14_RS08185	229.769	-0.0391656	0.222907	0	1	1	PA14_20430	phnM	phosphonate metabolism protein
PA14_RS08190	324.545	0.0702905	0.29032	0	1	1	PA14_20440	phnN	phosphonate transport ATP-binding protein
PA14_RS08195	2188.6	-0.14476	0.300049	0	1	1	PA14_20450	phnP	carbon-phosphorus lyase complex accessory protein
PA14_RS08200	2664.36	0.199599	0.236323	0	1	1	PA14_20460	NA	hypothetical protein
PA14_RS08205	1287.79	-0.76139	0.267281	0	1	1	PA14_20470	NA	hypothetical protein
PA14_RS08210	2801.15	0.166762	0.197389	0	1	1	PA14_20480	NA	hypothetical protein
PA14_RS08215	199.992	-0.214297	0.180231	0	1	1	PA14_20491	NA	acetyltransferase
PA14_RS08220	82.802	0.564531	0.256886	0	1	1	PA14_20500	NA	tRNA-Arg
PA14_RS30215	832.488	0.128059	0.224347	0	1	1	PA14_20510	NA	hypothetical protein
PA14_RS08240	846.288	-0.21418	0.166794	0	1	1	PA14_20520	NA	hypothetical protein
PA14_RS08245	387.901	-0.301743	0.247282	0	1	1	PA14_20530	NA	hypothetical protein
PA14_RS08250	156.357	0.449001	0.166733	0	1	1	PA14_20550	NA	hypothetical protein
PA14_RS08255	1111.08	-0.135434	0.137649	0	1	1	PA14_20560	amiE	acylamide amidohydrolase
PA14_RS08260	323.138	-0.0664111	0.145603	0	1	1	PA14_20570	NA	chaperone
PA14_RS08265	484.101	-0.12586	0.134534	0	1	1	PA14_20580	amiC	aliphatic amidase expression-regulating protein
PA14_RS08270	446.053	-0.178223	0.131138	0	1	1	PA14_20590	amiR	aliphatic amidase regulator
PA14_RS08275	4976.1	-0.410979	0.194652	0	1	1	PA14_20600	NA	hypothetical protein
PA14_RS08280	36498.4	0.163863	0.21397	0	1	1	PA14_20610	lecB	fucose-binding lectin PA-IIL
PA14_RS08285	90.3626	0.312953	0.254131	0	1	1	PA14_20620	NA	HlyD family secretion protein
PA14_RS08290	252.159	-0.549929	0.142662	0	1	1	PA14_20630	NA	hypothetical protein
PA14_RS08295	78.9767	-0.447361	0.29505	0	1	1	PA14_20640	NA	hypothetical protein
PA14_RS08300	427.191	-0.606167	0.149057	0	1	1	PA14_20650	dsdA	D-serine dehydratase
PA14_RS08305	5656.04	-1.00095	0.152746	-0.00620927	0.995046	1	PA14_20670	NA	glutamine synthetase
PA14_RS08310	1412.5	-0.263679	0.132814	0	1	1	PA14_20680	NA	MFS transporter
PA14_RS08315	884.609	-0.134465	0.152993	0	1	1	PA14_20690	NA	hypothetical protein
PA14_RS08320	3371.65	0.250163	0.161634	0	1	1	PA14_20700	flgZ	FlgZ
PA14_RS08325	1662.14	0.348618	0.145921	0	1	1	PA14_20720	flgN	hypothetical protein
PA14_RS08330	2941.34	-0.00183835	0.11494	0	1	1	PA14_20730	flgM	hypothetical protein
PA14_RS08335	3478.8	-0.234848	0.220461	0	1	1	PA14_20740	flgA	flagellar basal body P-ring biosynthesis protein FlgA
PA14_RS08340	14566.1	-0.183452	0.146144	0	1	1	PA14_20750	NA	chemotaxis protein
PA14_RS08345	6440.56	0.0899683	0.140457	0	1	1	PA14_20760	NA	chemotaxis protein methyltransferase
PA14_RS08350	2359.66	0.23358	0.149207	0	1	1	PA14_20770	NA	hypothetical protein
PA14_RS08355	3783.45	-0.0271156	0.136002	0	1	1	PA14_20780	NA	two-component response regulator
PA14_RS08360	507.755	0.318357	0.169718	0	1	1	PA14_20800	NA	histidine phosphotransfer domain-containing protein
PA14_RS08365	3750.82	0.18037	0.175524	0	1	1	PA14_20810	recQ	ATP-dependent DNA helicase RecQ
PA14_RS08370	1125.64	-0.311379	0.146269	0	1	1	PA14_20820	NA	two-component response regulator
PA14_RS08375	818.354	-0.615435	0.153003	0	1	1	PA14_20840	NA	hypothetical protein
PA14_RS08380	1043.79	0.712715	0.125589	0	1	1	PA14_20850	NA	MarR family transcriptional regulator
PA14_RS30220	268.9	1.58746	0.244807	2.3997	0.0164086	0.846002	NA	NA	NA
PA14_RS08385	1616.52	0.597006	0.144518	0	1	1	PA14_20860	NA	Tfp pilus assembly protein FimV
PA14_RS08390	1996.16	0.592482	0.133861	0	1	1	PA14_20870	NA	hypothetical protein
PA14_RS08395	149.224	0.25877	0.19278	0	1	1	PA14_20880	NA	hypothetical protein
PA14_RS08400	1275.63	1.21129	0.224021	0.943194	0.345582	1	PA14_20890	rfaD	ADP-L-glycero-D-manno-heptose-6-epimerase
PA14_RS08405	356.56	1.82742	0.20198	4.09656	4.19337e-05	0.00508713	PA14_20900	NA	MFS transporter
PA14_RS08410	210.573	0.353366	0.264448	0	1	1	PA14_20920	NA	hypothetical protein
PA14_RS08415	98.8158	0.388052	0.354553	0	1	1	PA14_20940	NA	acyl carrier protein
PA14_RS08420	325.049	0.30967	0.196861	0	1	1	PA14_20950	fabH2	3-oxoacyl-ACP synthase
PA14_RS08425	194.69	-0.501005	0.347016	0	1	1	PA14_20960	NA	isomerase
PA14_RS08430	356.128	0.193655	0.19324	0	1	1	PA14_20970	cyp23	cytochrome P450
PA14_RS08435	95.7043	0.290392	0.35641	0	1	1	PA14_20980	NA	short chain dehydrogenas
PA14_RS08440	259.742	0.0450477	0.295947	0	1	1	PA14_21000	NA	hypothetical protein
PA14_RS08445	181.111	0.816943	0.370745	0	1	1	PA14_21010	NA	FAD-dependent monooxygenase
PA14_RS08450	1960.14	-0.183024	0.194234	0	1	1	PA14_21020	NA	non-ribosomal peptide synthetase
PA14_RS08455	6339.65	-0.373543	0.140763	0	1	1	PA14_21030	NA	ATP-dependent Clp protease proteolytic subunit
PA14_RS08460	402.625	0.71798	0.187119	0	1	1	PA14_21040	NA	hypothetical protein
PA14_RS08465	351.565	-0.252056	0.171395	0	1	1	PA14_21050	NA	short chain dehydrogenase
PA14_RS08470	84.8415	0.0155179	0.267307	0	1	1	PA14_21060	NA	hypothetical protein
PA14_RS08475	496.337	-0.484522	0.188685	0	1	1	PA14_21070	NA	MerR family transcriptional regulator
PA14_RS08480	118.803	-0.0665274	0.20879	0	1	1	PA14_21080	NA	LysR family transcriptional activator
PA14_RS08485	13.8299	0.413014	0.644134	0	1	1	PA14_21090	NA	hypothetical protein
PA14_RS30225	19.121	0.193258	0.553441	0	1	1	NA	NA	NA
PA14_RS08490	369.566	0.497914	0.162509	0	1	1	PA14_21110	plcN	non-hemolytic phospholipase C
PA14_RS08495	212.959	0.760078	0.222438	0	1	1	PA14_21120	NA	hypothetical protein
PA14_RS08500	242.041	0.238097	0.182152	0	1	1	PA14_21130	NA	outer membrane lipoprotein
PA14_RS08505	72.7527	-0.00887012	0.276242	0	1	1	PA14_21140	NA	ABC transporter permease
PA14_RS08510	147.341	-0.356734	0.299559	0	1	1	PA14_21150	NA	ABC transporter permease
PA14_RS08515	156.521	-0.274512	0.277103	0	1	1	PA14_21160	NA	ABC transporter ATP-binding protein
PA14_RS08520	996.613	-0.489699	0.168611	0	1	1	PA14_21175	NA	hypothetical protein
PA14_RS08525	340.298	-0.0993744	0.189321	0	1	1	PA14_21180	NA	3-hydroxyisobutyrate dehydrogenase
PA14_RS08530	1996.11	0.213158	0.148609	0	1	1	PA14_21190	NA	hypothetical protein
PA14_RS08535	1828.24	1.35285	0.178269	1.97933	0.0477788	1	PA14_21210	NA	hypothetical protein
PA14_RS08540	8457.16	1.36024	0.296311	1.21574	0.224086	1	PA14_21220	NA	hypothetical protein
PA14_RS30230	4.16922	0.62838	0.936716	0	1	1	NA	NA	NA
PA14_RS08545	3582.94	0.144985	0.229727	0	1	1	PA14_21230	hepA	ATP-dependent helicase HepA
PA14_RS08550	186.356	-0.228227	0.21975	0	1	1	PA14_21240	NA	hypothetical protein
PA14_RS08555	1116.19	0.0345701	0.145505	0	1	1	PA14_21250	alkB	hypothetical protein
PA14_RS08565	1079.15	1.03841	0.157943	0.243196	0.807854	1	PA14_21280	NA	hypothetical protein
PA14_RS08570	83.8986	0.35396	0.266206	0	1	1	NA	NA	NA
PA14_RS08575	404.687	0.782988	0.170302	0	1	1	PA14_21290	NA	hypothetical protein
PA14_RS08580	575.208	0.710701	0.237518	0	1	1	PA14_21300	NA	MFS transporte
PA14_RS08585	735.083	-0.279253	0.139677	0	1	1	PA14_21310	phaJ1	hypothetical protein
PA14_RS08590	487.338	0.085307	0.127562	0	1	1	PA14_21320	NA	hypothetical protein
PA14_RS08595	4423.61	-1.40256	0.167142	-2.40848	0.016019	0.846002	PA14_21340	fadD2	long-chain-fatty-acid--CoA ligase
PA14_RS08600	4424.25	-0.263672	0.126271	0	1	1	PA14_21370	fadD1	long-chain-fatty-acid--CoA ligase
PA14_RS08605	32.5445	0.643422	0.366108	0	1	1	PA14_21380	NA	hypothetical protein
PA14_RS30235	17.8378	0.186731	0.447047	0	1	1	NA	NA	NA
PA14_RS08610	3228.9	0.15061	0.104837	0	1	1	PA14_21400	hrpA	ATP-dependent helicase
PA14_RS08615	190.141	0.798728	0.216057	0	1	1	PA14_21410	phoA	alkaline phosphatase
PA14_RS08620	856.599	-0.602357	0.172171	0	1	1	PA14_21440	NA	HIT family protein
PA14_RS08625	381.529	0.0946662	0.165909	0	1	1	PA14_21450	NA	hypothetical protein
PA14_RS08630	101.964	-0.313378	0.2558	0	1	1	PA14_21460	NA	hypothetical protein
PA14_RS30240	85.3477	0.409543	0.321961	0	1	1	NA	NA	NA
PA14_RS30245	26.3892	0.85856	0.557233	0	1	1	NA	NA	NA
PA14_RS08635	61.11	-0.0796486	0.32213	0	1	1	PA14_21480	tli1	type VI secretion lipase immunity protein, Tli1
PA14_RS30250	2077.97	0.145822	0.0905993	0	1	1	PA14_21490	tle1	type VI secretion lipase effector Tle1
PA14_RS08650	210.074	-0.380999	0.201051	0	1	1	PA14_21510	NA	hypothetical protein
PA14_RS08655	338.395	0.288916	0.252154	0	1	1	PA14_21520	NA	hypothetical protein
PA14_RS08660	105.864	0.152331	0.239099	0	1	1	PA14_21530	NA	ankyrin domain-containing protein
PA14_RS08665	2798.28	-0.502566	0.119103	0	1	1	PA14_21540	NA	3-oxoacyl-ACP synthase
PA14_RS08670	2142.62	-0.281446	0.135327	0	1	1	PA14_21550	NA	RNA polymerase ECF-subfamily sigma-70 factor
PA14_RS08675	1042.6	0.185595	0.153786	0	1	1	PA14_21560	NA	hypothetical protein
PA14_RS08680	230.926	0.269665	0.181383	0	1	1	PA14_21570	NA	hypothetical protein
PA14_RS08685	248.084	0.417301	0.195252	0	1	1	PA14_21580	NA	hypothetical protein
PA14_RS08690	75.2058	0.38031	0.238471	0	1	1	PA14_21590	NA	hypothetical protein
PA14_RS08695	87.1752	0.421432	0.219636	0	1	1	PA14_21600	NA	hypothetical protein
PA14_RS08700	484.155	0.181268	0.177	0	1	1	PA14_21610	oprO	pyrophosphate-specific outer membrane porin OprO precursor
PA14_RS30255	25.5273	0.718423	0.40668	0	1	1	NA	NA	NA
PA14_RS08705	182.484	0.26205	0.222588	0	1	1	PA14_21620	oprP	phosphate-specific outer membrane porin OprP precursor
PA14_RS08710	875.051	1.40912	0.209028	1.95723	0.0503202	1	PA14_21630	NA	hypothetical protein
PA14_RS08715	4660.27	-1.95781	0.230178	-4.16118	3.16609e-05	0.00408096	PA14_21640	NA	short chain dehydrogenase
PA14_RS08720	1194.48	0.261306	0.21568	0	1	1	PA14_21650	NA	hypothetical protein
PA14_RS08725	1593.95	0.351776	0.260692	0	1	1	PA14_21660	NA	hypothetical protein
PA14_RS08730	4470.4	0.446169	0.220037	0	1	1	PA14_21670	NA	hypothetical protein
PA14_RS08735	852.449	0.704507	0.246402	0	1	1	NA	NA	NA
PA14_RS08740	3149.16	-0.118872	0.174079	0	1	1	PA14_21690	NA	ATP-dependent DNA helicase
PA14_RS08745	1688.89	0.639107	0.160722	0	1	1	PA14_21700	NA	two-component sensor
PA14_RS08750	349.373	0.239317	0.171205	0	1	1	PA14_21710	NA	hypothetical protein
PA14_RS08755	539.795	0.20943	0.144639	0	1	1	PA14_21720	NA	AraC family transcriptional regulator
PA14_RS08760	652.147	-0.0555781	0.186214	0	1	1	PA14_21730	NA	TonB-dependent receptor
PA14_RS08765	1980.86	0.623078	0.114733	0	1	1	PA14_21750	NA	hypothetical protein
PA14_RS08770	48855.6	0.192927	0.154118	0	1	1	PA14_21760	capB	cold acclimation protein B
PA14_RS08775	247.467	0.512382	0.206826	0	1	1	PA14_21770	NA	DMT family permease
PA14_RS08780	549.626	0.228321	0.147694	0	1	1	PA14_21780	NA	transporter
PA14_RS08785	1793.05	-0.0958212	0.123482	0	1	1	PA14_21790	rdgC	recombination associated protein
PA14_RS08790	172.846	1.23371	0.355254	0.657875	0.510619	1	PA14_21800	NA	tRNA-Val
PA14_RS08795	352.958	1.58457	0.547182	1.06833	0.285372	1	PA14_21810	NA	tRNA-Asp
PA14_RS08800	6953.43	-0.245855	0.148265	0	1	1	PA14_21820	NA	peptidyl-prolyl cis-trans isomerase, FkbP-type
PA14_RS08805	6804.16	0.375996	0.117424	0	1	1	PA14_21830	NA	hypothetical protein
PA14_RS08810	2437.75	0.136695	0.177078	0	1	1	PA14_21840	NA	hypothetical protein
PA14_RS08815	118.106	0.0657106	0.233826	0	1	1	PA14_21850	NA	transcriptional regulator
PA14_RS08820	486.028	0.0209013	0.190683	0	1	1	NA	NA	NA
PA14_RS08825	307.388	-0.372048	0.224107	0	1	1	PA14_21860	NA	hypothetical protein
PA14_RS08830	1096.74	0.357261	0.102066	0	1	1	PA14_21870	NA	EAL domain/GGDEF domain-containing protein
PA14_RS08835	22663.2	-0.336379	0.178021	0	1	1	PA14_21880	tsp	periplasmic tail-specific protease
PA14_RS08840	2262.84	-0.414755	0.139863	0	1	1	PA14_21890	NA	oxidoreductase
PA14_RS08845	1288.1	-0.450134	0.150204	0	1	1	PA14_21900	NA	HAD-superfamily hydrolase
PA14_RS08850	247.779	-0.337666	0.148865	0	1	1	PA14_21910	NA	ABC transporter ATP-binding protein
PA14_RS08855	176.623	-0.188589	0.219327	0	1	1	PA14_21920	NA	ABC transporter permease
PA14_RS08860	175.749	0.0263044	0.225287	0	1	1	PA14_21930	NA	ABC transporter permease
PA14_RS08865	212.213	0.0101807	0.193098	0	1	1	PA14_21940	NA	hypothetical protein
PA14_RS08870	996.666	-0.566752	0.18734	0	1	1	PA14_21960	NA	hypothetical protein
PA14_RS08875	297.678	0.672435	0.16624	0	1	1	PA14_21970	NA	transcriptional regulator
PA14_RS08880	591.774	0.261442	0.188893	0	1	1	PA14_21980	NA	hypothetical protein
PA14_RS08885	2376.55	-0.0496577	0.131872	0	1	1	PA14_21990	NA	aminopeptidase 2
PA14_RS08890	636.746	-0.0181061	0.156057	0	1	1	PA14_22000	rluA	pseudouridine synthase
PA14_RS08895	1572.5	-0.358318	0.153244	0	1	1	PA14_22010	minE	cell division topological specificity factor MinE
PA14_RS08900	3403.78	-0.353576	0.174162	0	1	1	PA14_22020	minD	cell division inhibitor MinD
PA14_RS08905	817.732	-0.380237	0.195273	0	1	1	PA14_22040	minC	septum formation inhibitor
PA14_RS08910	835.989	0.336217	0.161203	0	1	1	PA14_22050	htrB	lipid A biosynthesis lauroyl acyltransferase
PA14_RS08915	559.844	0.308921	0.183351	0	1	1	PA14_22060	NA	hypothetical protein
PA14_RS08920	2733.48	0.151073	0.112355	0	1	1	PA14_22075	NA	pirin-related protein
PA14_RS08935	1051.48	0.504039	0.205729	0	1	1	PA14_22080	NA	resolvase
PA14_RS08940	1564.59	-0.0994767	0.160935	0	1	1	PA14_22090	NA	hypothetical protein
PA14_RS30260	100.36	-0.325218	0.382721	0	1	1	PA14_22100	NA	hypothetical protein
PA14_RS08960	137.878	0.413065	0.311194	0	1	1	PA14_22110	NA	hypothetical protein
PA14_RS31220	32.7779	0.0807458	0.333229	0	1	1	NA	NA	NA
PA14_RS08965	311.403	0.0856535	0.195342	0	1	1	PA14_22120	NA	hypothetical protein
PA14_RS08970	59.4121	0.835985	0.41392	0	1	1	PA14_22130	NA	hypothetical protein
PA14_RS31225	35.318	0.122138	0.35458	0	1	1	NA	NA	NA
PA14_RS30265	105.961	0.251772	0.269663	0	1	1	PA14_22140	NA	hypothetical protein
PA14_RS30270	59.3306	0.376323	0.346642	0	1	1	NA	NA	NA
PA14_RS08985	40.5654	0.668484	0.292372	0	1	1	PA14_22160	NA	hypothetical protein
PA14_RS08990	670.845	-0.257888	0.157761	0	1	1	PA14_22190	NA	hypothetical protein
PA14_RS08995	58.9789	-0.291003	0.339545	0	1	1	PA14_22210	NA	hypothetical protein
PA14_RS30275	104.731	0.0525054	0.248917	0	1	1	NA	NA	NA
PA14_RS31230	61.6265	-0.131843	0.310641	0	1	1	NA	NA	NA
PA14_RS09000	44.0254	-0.207229	0.406559	0	1	1	PA14_22230	NA	hypothetical protein
PA14_RS31235	54.3565	0.0797297	0.273493	0	1	1	NA	NA	NA
PA14_RS30280	54.7852	0.173201	0.481013	0	1	1	PA14_22240	NA	hypothetical protein
PA14_RS30285	65.7619	0.210704	0.262073	0	1	1	PA14_22250	NA	hypothetical protein
PA14_RS30290	42.6771	0.450481	0.331133	0	1	1	PA14_22260	NA	hypothetical protein
PA14_RS09015	6874.01	0.41116	0.173215	0	1	1	PA14_22270	NA	recombinase
PA14_RS09020	482.171	0.943423	0.207117	0	1	1	PA14_22280	NA	pirin-related protein
PA14_RS09025	1013.93	0.184199	0.133865	0	1	1	PA14_22290	vacJ	hypothetical protein
PA14_RS09030	1479.02	-0.260075	0.165339	0	1	1	PA14_22310	NA	hypothetical protein
PA14_RS09035	181.402	0.272924	0.229246	0	1	1	PA14_22320	NA	hypothetical protein
PA14_RS09040	380.295	-0.5027	0.124455	0	1	1	PA14_22330	NA	glycine betaine-binding protein
PA14_RS09045	1815.87	0.734728	0.401875	0	1	1	PA14_22340	NA	hypothetical protein
PA14_RS09050	5289.53	0.94666	0.287183	0	1	1	PA14_22350	actP	acetate permease
PA14_RS09055	2328.26	1.1028	0.180816	0.568554	0.569659	1	PA14_22370	NA	hypothetical protein
PA14_RS09060	537.537	0.923876	0.274172	0	1	1	PA14_22380	NA	DNA polymerase III subunit epsilon
PA14_RS09065	15547.4	1.3198	0.242012	1.32144	0.186356	1	PA14_22400	NA	hypothetical protein
PA14_RS09070	3308.14	0.421365	0.225019	0	1	1	PA14_22410	NA	hypothetical protein
PA14_RS09075	402.386	0.291084	0.173136	0	1	1	PA14_22420	NA	hypothetical protein
PA14_RS09080	2019.74	-0.150899	0.115097	0	1	1	PA14_22440	NA	ABC transporter ATP-binding protein/permease
PA14_RS09085	1070.34	-0.41398	0.13733	0	1	1	PA14_22450	ppiA	peptidyl-prolyl cis-trans isomerase A
PA14_RS09090	575.426	-0.00208522	0.160113	0	1	1	PA14_22460	NA	alpha/beta hydrolase
PA14_RS09095	713.277	-0.136651	0.136049	0	1	1	PA14_22470	NA	LysR family transcriptional regulator
PA14_RS09100	1095.9	-0.299969	0.137582	0	1	1	PA14_22480	NA	hypothetical protein
PA14_RS09105	145.954	0.23125	0.192946	0	1	1	PA14_22490	acpD	ACP phosphodieterase
PA14_RS09110	207.837	0.0740884	0.243075	0	1	1	PA14_22500	NA	protein-disulfide isomerase
PA14_RS09115	68.8611	-0.466818	0.339484	0	1	1	PA14_22510	NA	hypothetical protein
PA14_RS09120	296.891	0.247868	0.177807	0	1	1	PA14_22520	NA	hypothetical protein
PA14_RS09125	542.178	-0.206156	0.134519	0	1	1	PA14_22530	NA	glutathione S-transferase
PA14_RS09130	133.954	0.185511	0.189745	0	1	1	PA14_22540	NA	flavodoxin
PA14_RS09135	449.369	-0.16411	0.166037	0	1	1	PA14_22550	NA	LysR family transcriptional regulator
PA14_RS09140	214.643	0.0649833	0.176677	0	1	1	PA14_22560	NA	permease
PA14_RS09145	258.97	0.0477528	0.155291	0	1	1	PA14_22570	csaA	CsaA protein
PA14_RS09150	117.501	0.0632423	0.278443	0	1	1	PA14_22580	NA	AraC family transcriptional regulator
PA14_RS09155	65.7112	0.880012	0.328584	0	1	1	PA14_22590	NA	hypothetical protein
PA14_RS09160	217.683	0.648834	0.233587	0	1	1	PA14_22600	NA	glycosyl transferase family protein
PA14_RS09165	1041.87	0.0528017	0.134473	0	1	1	PA14_22620	cyaB	hypothetical protein
PA14_RS09170	292.55	-0.0122588	0.196697	0	1	1	PA14_22630	NA	hypothetical protein
PA14_RS09175	1261.25	-0.0258198	0.129862	0	1	1	PA14_22640	NA	AraC family transcriptional regulator
PA14_RS09180	452.953	-0.174034	0.215906	0	1	1	PA14_22650	NA	ABC transporter
PA14_RS09185	1034.36	-0.138899	0.104339	0	1	1	PA14_22660	NA	hypothetical protein
PA14_RS09190	272.188	-0.475363	0.177566	0	1	1	PA14_22670	NA	ABC transporter ATP-binding protein
PA14_RS09195	1295.73	-0.128376	0.130597	0	1	1	PA14_22680	NA	ABC transporter permease
PA14_RS09200	1021.69	-0.0317341	0.119189	0	1	1	PA14_22690	trkH	potassium uptake protein TrkH
PA14_RS09205	62.8392	-0.128636	0.317988	0	1	1	PA14_22700	NA	ferredoxin
PA14_RS09210	185.08	0.102392	0.294911	0	1	1	PA14_22710	NA	hypothetical protein
PA14_RS09215	116.397	-0.122363	0.232098	0	1	1	PA14_22720	NA	hypothetical protein
PA14_RS09220	267.094	0.282111	0.135114	0	1	1	PA14_22730	cpxS	CpxS
PA14_RS09225	210.552	0.197357	0.199176	0	1	1	PA14_22740	NA	hypothetical protein
PA14_RS09230	293.173	0.114928	0.171669	0	1	1	PA14_22760	cpxR	two-component response regulator
PA14_RS09235	550.391	-0.0809363	0.149611	0	1	1	PA14_22770	NA	hypothetical protein
PA14_RS09240	632.193	-0.229446	0.166661	0	1	1	PA14_22780	yciI	YciI-like protein
PA14_RS09245	2595.96	0.0317526	0.143433	0	1	1	PA14_22800	yciB	intracellular septation protein A
PA14_RS09250	1227.81	0.462296	0.142165	0	1	1	PA14_22820	NA	PHP domain-containing protein
PA14_RS09255	1194.37	-0.0317021	0.139172	0	1	1	PA14_22830	NA	SUA5/yciO/yrdC family:Sua5/YciO/YrdC/YwlC family protein
PA14_RS09260	1395.56	0.0479615	0.116763	0	1	1	PA14_22840	NA	hypothetical protein
PA14_RS09265	1085.89	0.229544	0.159399	0	1	1	PA14_22860	NA	transcriptional regulator
PA14_RS09270	1092.44	0.615289	0.100285	0	1	1	PA14_22870	NA	hypothetical protein
PA14_RS09275	97.4978	1.56394	0.325975	1.73	0.08363	1	PA14_22880	NA	Fe-S protein
PA14_RS09280	6374.13	1.38083	0.159173	2.39253	0.0167327	0.855581	PA14_22890	gapA	glyceraldehyde-3-phosphate dehydrogenase
PA14_RS09285	3547.59	1.66044	0.144961	4.55598	5.21413e-06	0.000871887	PA14_22910	edd	phosphogluconate dehydratase
PA14_RS09290	1219.17	1.20207	0.174348	1.15902	0.24645	1	PA14_22930	glk	glucokinase
PA14_RS09295	1374.24	1.16787	0.181958	0.922549	0.356242	1	PA14_22940	gltR	two-component response regulator GltR
PA14_RS09300	856.266	0.983661	0.194165	0	1	1	PA14_22960	NA	two-component sensor
PA14_RS30295	323.501	0.69544	0.22592	0	1	1	NA	NA	NA
PA14_RS09305	3473.39	-0.234235	0.175808	0	1	1	PA14_22980	NA	sugar ABC transporter substrate-binding protein
PA14_RS09310	621.935	-0.177998	0.187286	0	1	1	PA14_22990	NA	ABC sugar transporter permease
PA14_RS09315	840.092	-0.0482612	0.16489	0	1	1	PA14_23000	NA	ABC sugar transporter permease
PA14_RS09320	1186.37	-0.23327	0.189934	0	1	1	PA14_23010	gltK	ABC transporter ATP-binding protein
PA14_RS09325	2993.83	-0.510582	0.162499	0	1	1	PA14_23030	oprB	glucose/carbohydrate outer membrane porin OprB precursor
PA14_RS30300	59.5643	-0.331626	0.38725	0	1	1	NA	NA	NA
PA14_RS09330	1904.01	0.109916	0.125879	0	1	1	PA14_23050	NA	hypothetical protein
PA14_RS09335	1101.91	0.439065	0.117671	0	1	1	PA14_23060	hexR	DNA-binding transcriptional regulator HexR
PA14_RS09340	4766.2	1.79234	0.146492	5.40878	6.34539e-08	1.63579e-05	PA14_23070	zwf	glucose-6-phosphate 1-dehydrogenase
PA14_RS09345	228.456	1.73893	0.264482	2.79389	0.00520782	0.354074	PA14_23080	pgl	6-phosphogluconolactonase
PA14_RS09350	991.571	1.40958	0.156816	2.61183	0.00900591	0.566363	PA14_23090	NA	keto-hydroxyglutarate-aldolase/keto-deoxy- phosphogluconate aldolase
PA14_RS09355	1007.63	0.888807	0.162674	0	1	1	PA14_23100	NA	hypothetical protein
PA14_RS09360	1647	0.427175	0.128356	0	1	1	PA14_23110	NA	hypothetical protein
PA14_RS31240	5.6595	0.766374	0.88819	0	1	1	NA	NA	NA
PA14_RS09365	468.688	0.120951	0.195608	0	1	1	PA14_23120	NA	hypothetical protein
PA14_RS09370	841.009	0.138862	0.101438	0	1	1	PA14_23130	NA	sensory box GGDEF domain-containing protein
PA14_RS09375	375.744	-0.48342	0.156276	0	1	1	PA14_23160	gltS	sodium/glutamate symporter
PA14_RS09380	282.201	-0.871703	0.221242	0	1	1	PA14_23170	NA	formimidoylglutamase
PA14_RS09385	362.001	0.196104	0.156539	0	1	1	PA14_23190	NA	transcriptional regulator
PA14_RS09390	1170.79	-0.146944	0.140511	0	1	1	PA14_23200	NA	short chain dehydrogenase
PA14_RS09395	729.692	-0.0951357	0.136547	0	1	1	PA14_23210	NA	phosphoglycolate phosphatase
PA14_RS09400	1243.05	-0.0821389	0.133322	0	1	1	PA14_23220	ubiG	3-demethylubiquinone-9 3-methyltransferase
PA14_RS09405	1287.42	-0.0304669	0.106266	0	1	1	PA14_23240	NA	N-ethylammeline chlorohydrolase
PA14_RS09410	1250.98	-0.00886463	0.166974	0	1	1	PA14_23250	mtnA	methylthioribose-1-phosphate isomerase
PA14_RS09415	18031.3	0.107272	0.108037	0	1	1	PA14_23260	gyrA	DNA gyrase subunit A
PA14_RS09420	4979.01	-0.0513204	0.142513	0	1	1	PA14_23270	serC	phosphoserine aminotransferase
PA14_RS09425	4690.69	-0.169383	0.158324	0	1	1	PA14_23280	pheA	chorismate mutase
PA14_RS09430	3119.3	-0.103262	0.137123	0	1	1	PA14_23290	hisC2	histidinol-phosphate aminotransferase
PA14_RS09435	5239.85	-0.0633876	0.170066	0	1	1	PA14_23310	NA	bifunctional cyclohexadienyl dehydrogenase/ 3-phosphoshikimate 1-carboxyvinyltransferase
PA14_RS09440	2760.8	0.00202066	0.119507	0	1	1	PA14_23320	cmk	cytidylate kinase
PA14_RS09445	116311	-0.226452	0.155201	0	1	1	PA14_23330	rpsA	30S ribosomal protein S1
PA14_RS09450	13772.4	0.123011	0.258687	0	1	1	PA14_23340	ihfB	integration host factor subunit beta
PA14_RS09455	1204.32	0.103345	0.165541	0	1	1	PA14_23350	orfA	hypothetical protein
PA14_RS09460	7374.46	0.080452	0.148365	0	1	1	PA14_23360	wzz	O-antigen chain length regulator
PA14_RS09465	7261.23	-0.197657	0.220189	0	1	1	PA14_23370	orfK	UDP-N-acetylglucosamine 2-epimerase
PA14_RS09470	9745.63	-0.347952	0.206887	0	1	1	PA14_23380	orfH	UDP-N-acetyl-D-mannosaminuronate dehydrogenase
PA14_RS09475	4434.68	-0.114372	0.246466	0	1	1	PA14_23390	orfE	polysaccharide biosynthesis protein
PA14_RS09480	3642.72	-0.368707	0.22299	0	1	1	PA14_23400	NA	hypothetical protein
PA14_RS29910	2713.92	-0.231997	0.216045	0	1	1	PA14_23410	orfJ	glycosyl transferase family protein
PA14_RS09485	15106.7	-0.267091	0.209966	0	1	1	PA14_23420	zbdP	ZbdP
PA14_RS09490	9031.82	-0.267463	0.224542	0	1	1	PA14_23430	hepP	HepP
PA14_RS29915	5641.93	-0.357275	0.220266	0	1	1	PA14_23440	orfL	group 1 glycosyl transferase
PA14_RS29920	4424.83	-0.491562	0.224309	0	1	1	PA14_23450	orfM	NAD dependent epimerase/dehydratase
PA14_RS09495	4625.78	-0.195363	0.21627	0	1	1	PA14_23460	orfN	group 4 glycosyl transferase
PA14_RS09500	10767.8	-0.117033	0.107781	0	1	1	PA14_23470	wbpM	nucleotide sugar epimerase/dehydratase WbpM
PA14_RS09505	881.849	1.10775	0.245878	0.438211	0.661233	1	PA14_23480	NA	hypothetical protein
PA14_RS09510	33.7599	-0.096773	0.381677	0	1	1	PA14_23490	NA	tRNA-Asn
PA14_RS09515	3458.16	-0.501201	0.124579	0	1	1	PA14_23500	tyrB	aromatic amino acid aminotransferase
PA14_RS09520	3340.02	-0.0336926	0.126877	0	1	1	PA14_23510	uvrB	excinuclease ABC subunit B
PA14_RS09525	893.59	-0.500196	0.116637	0	1	1	PA14_23520	NA	MFS transporter
PA14_RS09530	250.898	-1.19253	0.15065	-1.27803	0.201238	1	PA14_23530	NA	secretion protein
PA14_RS09535	406.165	0.24835	0.154882	0	1	1	PA14_23540	act	transcriptional regulator
PA14_RS09540	3314.02	-0.321701	0.145519	0	1	1	PA14_23560	gltX	glutamyl-tRNA synthetase
PA14_RS09545	188.598	0.492325	0.280832	0	1	1	NA	NA	NA
PA14_RS09550	194.962	1.10461	0.331224	0.315823	0.752137	1	NA	NA	NA
PA14_RS09555	308.498	1.34189	0.592025	0.57749	0.563609	1	PA14_23570	NA	tRNA-Ala
PA14_RS09560	211.41	0.881852	0.308241	0	1	1	PA14_23580	NA	tRNA-Glu
PA14_RS09565	187.318	1.22435	0.285685	0.785317	0.432267	1	PA14_23590	sawR	SawR
PA14_RS09570	173.46	0.492178	0.200554	0	1	1	PA14_23610	NA	hydrolase
PA14_RS09575	379.652	-0.172562	0.188937	0	1	1	PA14_23620	kdgA	aldolase
PA14_RS09580	265.358	-0.460563	0.186545	0	1	1	PA14_23630	NA	hypothetical protein
PA14_RS09585	747.83	0.1551	0.217053	0	1	1	PA14_23640	NA	hypothetical protein
PA14_RS09590	303.685	-0.57492	0.188762	0	1	1	PA14_23650	NA	short chain dehydrogenase
PA14_RS09595	387.972	-0.46005	0.171747	0	1	1	PA14_23670	NA	hypothetical protein
PA14_RS09600	550.594	-0.688678	0.304767	0	1	1	PA14_23680	ibpA	heat-shock protein IbpA
PA14_RS09605	129.029	-0.189793	0.265605	0	1	1	PA14_23690	NA	secreted protein
PA14_RS09610	252.33	-0.570016	0.18078	0	1	1	PA14_23700	NA	LysR family transcriptional regulator
PA14_RS09615	1448.54	-0.60558	0.135385	0	1	1	PA14_23720	NA	translation initiation inhibitor
PA14_RS09620	885.812	-0.0995835	0.119047	0	1	1	PA14_23730	NA	LysR family transcriptional regulator
PA14_RS09625	3175.18	-0.747412	0.123142	0	1	1	PA14_23750	leuC	isopropylmalate isomerase large subunit
PA14_RS09630	2706.38	-0.854092	0.136521	0	1	1	PA14_23760	leuD	isopropylmalate isomerase small subunit
PA14_RS09635	529.719	-0.719788	0.17081	0	1	1	PA14_23770	NA	biotin synthesis protein
PA14_RS09640	2287.29	-0.866665	0.148381	0	1	1	PA14_23790	leuB	3-isopropylmalate dehydrogenase
PA14_RS09645	6393.67	-0.469652	0.126966	0	1	1	PA14_23800	asd	aspartate-semialdehyde dehydrogenase
PA14_RS09650	1672.53	0.279913	0.215012	0	1	1	PA14_23810	NA	aspartate-semialdehyde dehydrogenase
PA14_RS09655	8996.5	-0.0999136	0.114749	0	1	1	PA14_23830	fimV	pilus assembly protein
PA14_RS09660	1275.78	0.125108	0.134285	0	1	1	PA14_23840	truA	tRNA pseudouridine synthase A
PA14_RS09665	4287.62	0.172077	0.154078	0	1	1	PA14_23850	trpF	N-(5'-phosphoribosyl)anthranilate isomerase
PA14_RS09670	5703.03	-0.0172871	0.096305	0	1	1	PA14_23860	accD	acetyl-CoA carboxylase subunit beta
PA14_RS09675	4079.9	0.0388803	0.0943348	0	1	1	PA14_23880	folC	folylpolyglutamate synthetase
PA14_RS09680	1124.39	0.112	0.137658	0	1	1	PA14_23890	NA	hypothetical protein
PA14_RS09685	790.112	0.741961	0.187147	0	1	1	PA14_23900	cvpA	hypothetical protein
PA14_RS09690	5225.83	-0.0692654	0.12292	0	1	1	PA14_23920	purF	amidophosphoribosyltransferase
[truncated: 4,190 more rows]

## Sheet: DEG_NE4h_v_MMM4h
NCBI_GeneID	baseMean	log2FoldChange	lfcSE	stat	pvalue	padj	GeneID	GeneName	Desc
PA14_RS00720	650.376	3.61775	0.153795	17.0211	5.73283e-65	3.5469e-61	PA14_01750	NA	hydroxydechloroatrazine ethylaminohydrolase
PA14_RS02650	1821.62	-2.31001	0.217066	-6.03507	1.58893e-09	5.17406e-07	PA14_06620	NA	acyl-CoA dehydrogenase
PA14_RS02705	47.3636	3.00264	0.46266	4.32853	1.50106e-05	0.00215978	PA14_06740	nirM	cytochrome c-551
PA14_RS02745	184.65	2.26979	0.286034	4.43929	9.0257e-06	0.00143185	PA14_06860	NA	hypothetical protein
PA14_RS07280	592.302	1.82753	0.194295	4.25914	2.05218e-05	0.00282152	PA14_18120	mmsA	methylmalonate-semialdehyde dehydrogenase
PA14_RS07775	1652.45	-2.16734	0.230901	-5.05561	4.29007e-07	8.56215e-05	PA14_19430	NA	acyl-CoA thiolase
PA14_RS07895	1311.39	-1.94803	0.207536	-4.568	4.92411e-06	0.000846262	PA14_19700	NA	aldolase
PA14_RS07935	1051.14	-3.51207	0.200855	-12.5069	6.84834e-36	1.05927e-32	PA14_19810	NA	hypothetical protein
PA14_RS07940	818.602	-3.72244	0.256147	-10.6284	2.19832e-26	1.51122e-23	PA14_19830	NA	hypothetical protein
PA14_RS07945	592.489	-2.59398	0.283026	-5.63193	1.78201e-08	5.25015e-06	PA14_19850	NA	transcriptional regulator
PA14_RS08405	356.56	1.82742	0.20198	4.09656	4.19337e-05	0.00508713	PA14_20900	NA	MFS transporter
PA14_RS08715	4660.27	-1.95781	0.230178	-4.16118	3.16609e-05	0.00408096	PA14_21640	NA	short chain dehydrogenase
PA14_RS09285	3547.59	1.66044	0.144961	4.55598	5.21413e-06	0.000871887	PA14_22910	edd	phosphogluconate dehydratase
PA14_RS09340	4766.2	1.79234	0.146492	5.40878	6.34539e-08	1.63579e-05	PA14_23070	zwf	glucose-6-phosphate 1-dehydrogenase
PA14_RS30350	536.512	2.3248	0.327094	4.05021	5.11713e-05	0.00608841	NA	NA	NA
PA14_RS12595	707.506	2.01849	0.256563	3.96973	7.19536e-05	0.00839956	PA14_30850	NA	TrbI-like protein
PA14_RS12890	647.102	2.60487	0.144175	11.1314	8.82293e-29	7.79821e-26	PA14_31470	NA	AMP-binding protein
PA14_RS12900	2461.15	3.512	0.16737	15.0086	6.44781e-51	1.99463e-47	PA14_31500	NA	AMP-binding protein
PA14_RS12905	515.062	3.30397	0.167191	13.7805	3.34047e-43	6.88917e-40	PA14_31510	NA	short-chain dehydrogenase
PA14_RS12910	788.405	3.08914	0.211557	9.87508	5.33884e-23	2.75262e-20	PA14_31530	NA	acyl-CoA thiolase
PA14_RS12915	1298.21	1.9594	0.174289	5.50464	3.69923e-08	1.04032e-05	PA14_31540	NA	acyl-CoA dehydrogenase
PA14_RS13465	1300.98	1.74201	0.154933	4.78923	1.67419e-06	0.000304653	PA14_33030	sdaA	L-serine dehydratase
PA14_RS13470	792.575	1.70348	0.160598	4.38036	1.18484e-05	0.00174539	PA14_33040	gcvT2	glycine cleavage system protein T2
PA14_RS13475	561.989	1.83502	0.164769	5.06782	4.02392e-07	8.50308e-05	PA14_33050	NA	hypothetical protein
PA14_RS14435	1339.38	2.88702	0.1954	9.65721	4.58155e-22	2.18046e-19	PA14_35490	lpdV	dihydrolipoamide dehydrogenase
PA14_RS14440	1535.15	3.45072	0.218908	11.1952	4.30346e-29	4.43758e-26	PA14_35500	bkdB	branched-chain alpha-keto acid dehydrogenase subunit E2
PA14_RS14445	1047.69	3.28326	0.223626	10.2102	1.78531e-24	1.00415e-21	PA14_35520	bkdA2	2-oxoisovalerate dehydrogenase subunit beta
PA14_RS14450	1858.41	3.30774	0.198994	11.5971	4.26522e-31	5.27778e-28	PA14_35530	bkdA1	2-oxoisovalerate dehydrogenase subunit alpha
PA14_RS15090	1984.67	1.78896	0.186041	4.24077	2.22755e-05	0.00293231	PA14_37070	NA	hypothetical protein
PA14_RS15620	741.039	2.9363	0.214358	9.03305	1.66951e-19	7.37802e-17	PA14_38430	gnyR	regulatory gene of gnyRDBHAL cluster, GnyR
PA14_RS15625	1884.26	2.70055	0.158951	10.6986	1.03343e-26	7.99228e-24	PA14_38440	gnyD	citronelloyl-CoA dehydrogenase, GnyD
PA14_RS15630	1013.88	2.67961	0.160741	10.4492	1.47818e-25	9.14553e-23	PA14_38460	gnyB	acyl-CoA carboxyltransferase subunit beta
PA14_RS15635	270.022	2.70702	0.207998	8.20687	2.27031e-16	8.77901e-14	PA14_38470	gnyH	gamma-carboxygeranoyl-CoA hydratase
PA14_RS15640	855.519	1.63429	0.140101	4.52736	5.97263e-06	0.000972439	PA14_38480	gnyA	alpha subunit of geranoyl-CoA carboxylase, GnyA
PA14_RS15790	1516.89	-2.30876	0.195571	-6.69199	2.2016e-11	7.56738e-09	PA14_38860	exaA	quinoprotein alcohol dehydrogenase
PA14_RS15830	204.707	-2.16291	0.220827	-5.26617	1.39302e-07	3.31486e-05	PA14_39000	NA	hypothetical protein
PA14_RS16570	2763.51	-2.0063	0.24373	-4.12874	3.64757e-05	0.00451351	PA14_40880	NA	hypothetical protein
PA14_RS16575	3042.88	-2.18945	0.269017	-4.42145	9.80392e-06	0.00151642	PA14_40890	NA	short chain dehydrogenase
PA14_RS17075	1171.84	-2.32339	0.156511	-8.45557	2.77725e-17	1.14552e-14	PA14_42080	NA	3-hydroxyacyl-CoA dehydrogenase
PA14_RS17080	511.131	-1.95536	0.180175	-5.30242	1.14277e-07	2.82813e-05	PA14_42090	NA	acetyl-CoA acetyltransferase
PA14_RS17545	689.893	-2.39771	0.255227	-5.47635	4.34193e-08	1.16798e-05	PA14_43180	NA	short chain dehydrogenase
PA14_RS17550	2036.68	-2.74609	0.294736	-5.92427	3.1369e-09	9.70399e-07	PA14_43190	NA	oxidoreductase
PA14_RS30655	270.848	-2.93441	0.467428	-4.13842	3.49705e-05	0.00441556	NA	NA	NA
PA14_RS18730	1443.74	2.31361	0.26792	4.903	9.4385e-07	0.000182488	PA14_46150	NA	hypothetical protein
PA14_RS18795	527.787	-1.78239	0.18445	-4.24174	2.2179e-05	0.00293231	PA14_46310	NA	hypothetical protein
PA14_RS18800	569.044	-2.52149	0.20158	-7.54779	4.42704e-14	1.61118e-11	PA14_46320	NA	pyruvate carboxylase
PA14_RS23490	1465.75	-1.92714	0.183114	-5.06319	4.12304e-07	8.50308e-05	NA	NA	NA
PA14_RS25150	1073.92	-1.76484	0.161262	-4.74286	2.10717e-06	0.000372488	PA14_61550	NA	hypothetical protein
PA14_RS25155	833.992	-1.9617	0.187231	-5.1364	2.80044e-07	6.18797e-05	PA14_61560	NA	MFS transporter
PA14_RS26025	1124.98	-1.64894	0.132846	-4.88493	1.03465e-06	0.000193981	PA14_63620	lipC	lipase LipC
PA14_RS29085	412.842	-1.75529	0.145	-5.20887	1.89989e-07	4.35357e-05	PA14_71410	NA	ring hydroxylating dioxygenase, alpha-subunit
PA14_RS29170	1789.37	1.89937	0.210396	4.27463	1.91452e-05	0.00269208	PA14_71630	adhA	alcohol dehydrogenase
PA14_RS29445	1603.9	1.87186	0.197636	4.41144	1.02687e-05	0.00154958	NA	NA	NA

## Sheet: All_genes_NE16h_v_MMM16h
NCBI_GeneID	baseMean	log2FoldChange	lfcSE	stat	pvalue	padj	GeneID	GeneName	Desc
PA14_RS00005	7984.64	-0.279323	0.0981118	0	1	1	PA14_00010	dnaA	chromosomal replication initiation protein
PA14_RS00010	5048.59	-0.427747	0.135659	0	1	1	PA14_00020	dnaN	DNA polymerase III subunit beta
PA14_RS00015	6646.12	-0.075945	0.131786	0	1	1	PA14_00030	recF	recombination protein F
PA14_RS00020	13164.6	-0.170531	0.161009	0	1	1	PA14_00050	gyrB	DNA gyrase subunit B
PA14_RS00025	990.362	-0.0516469	0.150461	0	1	1	PA14_00060	NA	acyltransferase
PA14_RS00030	1177.73	0.218618	0.116402	0	1	1	PA14_00070	NA	D,D-heptose 1,7-bisphosphate phosphatase
PA14_RS00035	6525.86	-0.0119276	0.106677	0	1	1	PA14_00080	NA	hypothetical protein
PA14_RS00040	3031.24	-0.525566	0.162634	0	1	1	PA14_00090	glyS	glycyl-tRNA synthetase subunit beta
PA14_RS00045	2800.73	-0.492189	0.174145	0	1	1	PA14_00100	glyQ	glycyl-tRNA synthetase subunit alpha
PA14_RS00050	327.546	-0.507236	0.201147	0	1	1	PA14_00110	tag	DNA-3-methyladenine glycosidase I
PA14_RS00055	2210.84	-0.143596	0.131425	0	1	1	PA14_00120	NA	lipid A biosynthesis lauroyl acyltransferase
PA14_RS00060	339.487	-0.139171	0.163714	0	1	1	PA14_00130	NA	hypothetical protein
PA14_RS00065	587.867	-0.592635	0.146441	0	1	1	PA14_00140	NA	hypothetical protein
PA14_RS00070	183.014	-0.32372	0.233577	0	1	1	PA14_00150	NA	hypothetical protein
PA14_RS00075	338.584	0.0229273	0.171538	0	1	1	PA14_00160	NA	hypothetical protein
PA14_RS00080	2967.09	-0.0801661	0.117371	0	1	1	PA14_00170	trkA	potassium transporter peripheral membrane protein
PA14_RS00085	1155.95	0.216744	0.117504	0	1	1	PA14_00180	NA	tRNA and rRNA cytosine-C5-methylases
PA14_RS00090	540.727	0.366895	0.154853	0	1	1	PA14_00190	fmt	methionyl-tRNA formyltransferase
PA14_RS00095	2935.53	0.217994	0.14028	0	1	1	PA14_00200	def	peptide deformylase
PA14_RS00100	2247.92	-0.707666	0.157768	0	1	1	PA14_00210	NA	lysin domain-containing protein
PA14_RS00105	38.5156	0.925489	0.460417	0	1	1	PA14_00230	NA	Rossmann fold nucleotide-binding protein
PA14_RS00110	503.448	-0.469725	0.167768	0	1	1	PA14_00240	NA	hypothetical protein
PA14_RS00115	947.941	-0.226275	0.149093	0	1	1	PA14_00250	qor	quinone oxidoreductase
PA14_RS00120	1481.83	-0.368145	0.175197	0	1	1	PA14_00280	hemF	coproporphyrinogen III oxidase
PA14_RS00125	897.651	-0.372798	0.180495	0	1	1	PA14_00290	aroE	shikimate 5-dehydrogenase
PA14_RS00130	1621.87	-0.928985	0.152573	0	1	1	PA14_00300	plcB	phospholipase C, PlcB
PA14_RS00135	2305.39	0.00764933	0.230732	0	1	1	PA14_00310	NA	peptidyl-prolyl isomerase
PA14_RS00140	272.368	-0.933578	0.153917	0	1	1	PA14_00320	NA	hypothetical protein
PA14_RS00145	262.27	-0.405378	0.174064	0	1	1	PA14_00340	NA	sulfate transporter
PA14_RS00150	92.5317	-0.121952	0.254825	0	1	1	PA14_00360	NA	hypothetical protein
PA14_RS00155	452.401	0.0664924	0.16659	0	1	1	PA14_00380	betC	choline sulfatase
PA14_RS00160	303.708	0.29324	0.166974	0	1	1	PA14_00400	NA	LysR family transcriptional regulator
PA14_RS00165	609.331	0.324162	0.155735	0	1	1	PA14_00410	NA	dioxygenase
PA14_RS00170	356.618	0.439817	0.151853	0	1	1	PA14_00420	NA	histidine phosphotransfer domain-containing protein
PA14_RS00175	272.516	0.282718	0.210471	0	1	1	PA14_00430	NA	two-component response regulator
PA14_RS00180	539.898	-0.0258685	0.169534	0	1	1	PA14_00440	trpA	tryptophan synthase subunit alpha
PA14_RS00185	899.43	-0.0467804	0.220664	0	1	1	PA14_00450	trpB	tryptophan synthase subunit beta
PA14_RS00190	213.912	-0.31323	0.233594	0	1	1	PA14_00460	trpI	transcriptional regulator TrpI
PA14_RS00195	13223.8	0.24593	0.185881	0	1	1	PA14_00470	NA	hypothetical protein
PA14_RS00200	14502.6	0.288177	0.193814	0	1	1	PA14_00480	NA	hypothetical protein
PA14_RS00205	739.064	0.216634	0.123541	0	1	1	PA14_00490	NA	hemolysin activation/secretion protein
PA14_RS00210	1326.56	0.142409	0.122638	0	1	1	PA14_00510	NA	hemagglutinin
PA14_RS31165	747.661	-0.118741	0.197828	0	1	1	NA	NA	NA
PA14_RS00215	542.825	-0.13146	0.334473	0	1	1	NA	NA	NA
PA14_RS00220	415.576	-0.274792	0.170694	0	1	1	PA14_00530	NA	hypothetical protein
PA14_RS29945	66.2543	-0.0280921	0.316138	0	1	1	NA	NA	NA
PA14_RS00225	277.599	0.522035	0.169392	0	1	1	PA14_00550	NA	hypothetical protein
PA14_RS00230	759.766	-0.216972	0.136671	0	1	1	PA14_00560	exoT	exoenzyme T
PA14_RS00235	1521.87	-0.182765	0.181369	0	1	1	PA14_00570	NA	lipoprotein
PA14_RS00240	500.806	-0.279317	0.280029	0	1	1	PA14_00580	NA	lipoprotein
PA14_RS00245	380.584	-0.299892	0.25992	0	1	1	PA14_00590	NA	lipoprotein
PA14_RS00250	205.816	0.125993	0.282509	0	1	1	PA14_00600	NA	transcriptional regulator
PA14_RS00255	131.295	0.88435	0.2859	0	1	1	PA14_00620	NA	hypothetical protein
PA14_RS00260	260.36	-0.179863	0.184924	0	1	1	PA14_00630	NA	hypothetical protein
PA14_RS00265	304.03	0.0227077	0.13868	0	1	1	PA14_00640	phzH	potential phenazine-modifying enzyme
PA14_RS00270	503.814	0.0984938	0.159641	0	1	1	PA14_00650	NA	hypothetical protein
PA14_RS00275	94.9465	-0.73813	0.278446	0	1	1	PA14_00660	NA	RNA 2'-phosphotransferase-like protein
PA14_RS00280	218.412	-0.16456	0.212886	0	1	1	PA14_00670	NA	hypothetical protein
PA14_RS00285	35.5107	0.374335	0.346563	0	1	1	PA14_00680	NA	LysR family transcriptional regulator
PA14_RS00290	154.496	0.47615	0.224451	0	1	1	PA14_00690	NA	hypothetical protein
PA14_RS00295	27.4518	0.744598	0.419557	0	1	1	PA14_00700	NA	hypothetical protein
PA14_RS00300	16120.8	-0.195883	0.143914	0	1	1	PA14_00710	osmC	osmotically inducible protein OsmC
PA14_RS00305	3022.79	-0.184157	0.165482	0	1	1	PA14_00720	NA	hypothetical protein
PA14_RS00310	870.777	0.508581	0.187098	0	1	1	PA14_00730	NA	hypothetical protein
PA14_RS00315	315.774	-0.0419156	0.159907	0	1	1	PA14_00740	NA	lipoprotein
PA14_RS00320	473.881	0.130493	0.131621	0	1	1	PA14_00750	NA	hypothetical protein
PA14_RS00325	525.558	-0.334829	0.168855	0	1	1	PA14_00760	NA	hypothetical protein
PA14_RS00330	284.337	-0.290896	0.199618	0	1	1	PA14_00770	NA	hypothetical protein
PA14_RS00335	352.954	-0.00768919	0.141581	0	1	1	PA14_00780	NA	hypothetical protein
PA14_RS00340	4166.51	0.0571954	0.156652	0	1	1	PA14_00790	prlC	oligopeptidase A
PA14_RS00345	392.384	0.258996	0.14241	0	1	1	PA14_00800	NA	hypothetical protein
PA14_RS00350	361.091	-0.0844686	0.23745	0	1	1	PA14_00810	NA	DNA repair photolyase
PA14_RS00355	1289.41	0.0670103	0.138079	0	1	1	PA14_00820	tagQ1	TagQ1
PA14_RS00360	1901.3	-0.000514631	0.159521	0	1	1	PA14_00830	tagR1	TagR1
PA14_RS00365	69.4665	0.883417	0.329638	0	1	1	PA14_00850	tagS1	TagS1
PA14_RS00370	5.94519	1.80287	1.006	0.798081	0.424823	1	PA14_00860	tagT1	TagT1
PA14_RS00375	819.279	0.35503	0.152371	0	1	1	PA14_00875	ppkA	serine/threonine protein kinase PpkA
PA14_RS00380	204.493	0.657793	0.194184	0	1	1	PA14_00890	pppA	PppA
PA14_RS00385	121.981	1.10083	0.275531	0.365931	0.714417	1	PA14_00900	tagF1	TagF1
PA14_RS00390	986.82	-0.145405	0.145367	0	1	1	PA14_00910	icmF1	IcmF1
PA14_RS00395	248.512	-0.120453	0.207751	0	1	1	PA14_00925	tssL1	TssL1
PA14_RS00400	302.212	0.12835	0.196341	0	1	1	PA14_00940	tssK1	TssK1
PA14_RS00405	61.3048	0.411121	0.310917	0	1	1	PA14_00960	tssJ1	TssJ1
PA14_RS00410	1240.17	0.115048	0.127788	0	1	1	NA	NA	NA
PA14_RS00415	1304.28	0.406311	0.22708	0	1	1	PA14_00990	tssA1	TssA1
PA14_RS00420	1078.26	-0.365598	0.231763	0	1	1	PA14_01010	hsiB1	HsiB1
PA14_RS00425	5086.07	-0.305598	0.202322	0	1	1	PA14_01020	hsiC1	HsiC1
PA14_RS00430	1863.06	-0.0180323	0.249752	0	1	1	PA14_01030	hcp1	Hcp1
PA14_RS00435	494.698	0.300921	0.209021	0	1	1	PA14_01040	tagJ1	TagJ1
PA14_RS00440	111.707	0.175322	0.254449	0	1	1	PA14_01060	tssE1	TssE1
PA14_RS00445	448.238	0.161905	0.152995	0	1	1	PA14_01070	tssF1	TssF1
PA14_RS00450	221.781	0.533343	0.20589	0	1	1	PA14_01080	tssG1	TssG1
PA14_RS00455	1004.49	0.445815	0.202998	0	1	1	PA14_01100	clpV1	ClpV1
PA14_RS00460	628.361	0.46927	0.145787	0	1	1	PA14_01110	vgrG1a	VgrG1a
PA14_RS00465	221.765	-0.204264	0.18981	0	1	1	PA14_01120	tsi6	Tsi6
PA14_RS00470	224.164	-0.703963	0.193451	0	1	1	PA14_01130	NA	hypothetical protein
PA14_RS00475	278.009	-0.721028	0.213046	0	1	1	PA14_01140	tse6	Tse6
PA14_RS00480	182.866	0.0585423	0.217392	0	1	1	PA14_01150	eagT6	EagT6
PA14_RS00485	2833.63	0.177906	0.1076	0	1	1	PA14_01160	NA	hypothetical protein
PA14_RS00490	88.5579	-0.0685329	0.370016	0	1	1	PA14_01170	NA	hypothetical protein
PA14_RS00495	173.431	0.121031	0.183139	0	1	1	PA14_01180	NA	hypothetical protein
PA14_RS00500	65.596	0.0819567	0.318563	0	1	1	PA14_01190	NA	3-oxoacyl-ACP synthase
PA14_RS00505	588.459	-0.439329	0.155696	0	1	1	PA14_01200	NA	hypothetical protein
PA14_RS00510	546.381	0.0803496	0.17083	0	1	1	PA14_01220	NA	hypothetical protein
PA14_RS00515	172.453	0.597886	0.187271	0	1	1	PA14_01230	NA	hypothetical protein
PA14_RS00520	713.046	0.142442	0.208887	0	1	1	PA14_01240	NA	carbonic anhydrase
PA14_RS00525	209.068	-0.504893	0.177067	0	1	1	PA14_01250	NA	sulfate transporter
PA14_RS00530	397.804	-0.512268	0.164885	0	1	1	NA	NA	NA
PA14_RS29955	293.527	-0.0371487	0.266409	0	1	1	NA	NA	NA
PA14_RS00535	12370.4	-0.128818	0.152613	0	1	1	PA14_01290	coxB	cytochrome c oxidase subunit II
PA14_RS00540	4919.12	-0.159621	0.17529	0	1	1	PA14_01300	coxA	cytochrome c oxidase subunit I
PA14_RS00545	1021.98	0.0324925	0.217209	0	1	1	PA14_01310	NA	cytochrome C oxidase assembly protein
PA14_RS00550	3624.99	-0.0426911	0.155349	0	1	1	PA14_01320	coIII	cytochrome c oxidase subunit III
PA14_RS00555	1197.42	0.0898914	0.172854	0	1	1	PA14_01330	NA	hypothetical protein
PA14_RS00560	349.609	-0.0436617	0.211171	0	1	1	PA14_01340	NA	hypothetical protein
PA14_RS00565	217.055	-0.257282	0.177256	0	1	1	PA14_01350	NA	hypothetical protein
PA14_RS00570	280.034	0.0885578	0.21698	0	1	1	PA14_01360	NA	hypothetical protein
PA14_RS00575	394.37	-0.265171	0.198183	0	1	1	PA14_01380	NA	protoheme IX farnesyltransferase
PA14_RS00580	1002.29	-0.168921	0.162322	0	1	1	PA14_01390	NA	hypothetical protein
PA14_RS00585	528.755	-0.235379	0.160655	0	1	1	PA14_01400	NA	hypothetical protein
PA14_RS00590	740.842	-0.135596	0.118437	0	1	1	PA14_01410	NA	hypothetical protein
PA14_RS00595	124.999	-0.102379	0.267652	0	1	1	PA14_01430	NA	short chain dehydrogenase
PA14_RS00600	174.499	-0.149096	0.322028	0	1	1	PA14_01440	NA	hypothetical protein
PA14_RS00605	357.042	0.254537	0.163586	0	1	1	PA14_01460	NA	C4-dicarboxylate transporter DctA
PA14_RS00610	253.048	-0.102582	0.170859	0	1	1	PA14_01470	NA	transcriptional regulator
PA14_RS00615	106.166	0.485455	0.250022	0	1	1	PA14_01480	NA	hypothetical protein
PA14_RS00620	83228.7	-0.318103	0.107764	0	1	1	PA14_01490	NA	hemolysin
PA14_RS00625	5760.47	-0.0572677	0.172019	0	1	1	PA14_01500	NA	transcriptional regulator
PA14_RS00630	137.385	-0.290457	0.320813	0	1	1	PA14_01510	NA	hypothetical protein
PA14_RS00635	105.236	0.384174	0.226403	0	1	1	PA14_01520	NA	hypothetical protein
PA14_RS00640	229.262	-0.338938	0.231346	0	1	1	PA14_01540	NA	hypothetical protein
PA14_RS00645	269.443	-0.0359079	0.158299	0	1	1	PA14_01550	NA	lipoprotein
PA14_RS00650	1286.17	0.211824	0.204677	0	1	1	PA14_01560	NA	hypothetical protein
PA14_RS00655	3886.84	-0.078084	0.151374	0	1	1	PA14_01580	gabP	gamma-aminobutyrate permease
PA14_RS00660	10926.9	0.0288835	0.116356	0	1	1	PA14_01600	NA	aldehyde dehydrogenase
PA14_RS00665	676.409	0.425025	0.202588	0	1	1	PA14_01610	NA	hypothetical protein
PA14_RS00670	3312.62	0.169391	0.217223	0	1	1	PA14_01620	aptA	beta alanine--pyruvate transaminase
PA14_RS00675	191.761	0.203082	0.228603	0	1	1	PA14_01640	NA	LysR family transcriptional regulator
PA14_RS00680	371.237	-0.0345523	0.161147	0	1	1	PA14_01660	NA	guanine deaminase
PA14_RS31170	7.58225	-0.317292	0.735777	0	1	1	NA	NA	NA
PA14_RS00690	94.6079	0.884053	0.264138	0	1	1	PA14_01670	NA	ABC transporter ATP-binding protein
PA14_RS00695	35.3995	0.00149748	0.35579	0	1	1	PA14_01680	NA	ABC transporter permease
PA14_RS00700	111.456	0.0710243	0.274916	0	1	1	PA14_01690	NA	ABC transporter permease
PA14_RS29960	28.5924	-0.532257	0.507148	0	1	1	NA	NA	NA
PA14_RS00705	7134.01	-0.672728	0.158552	0	1	1	PA14_01710	ahpC	alkyl hydroperoxide reductase
PA14_RS00710	1556.86	-0.495807	0.134879	0	1	1	PA14_01720	ahpF	alkyl hydroperoxide reductase
PA14_RS00715	3689.9	0.300847	0.212178	0	1	1	PA14_01730	NA	hypothetical protein
PA14_RS00720	650.376	0.365237	0.170966	0	1	1	PA14_01750	NA	hydroxydechloroatrazine ethylaminohydrolase
PA14_RS00725	907.811	-0.460658	0.181604	0	1	1	PA14_01760	nuh	nonspecific ribonucleoside hydrolase
PA14_RS00730	465.087	-0.516436	0.166549	0	1	1	PA14_01770	NA	nucleoside-binding outer membrane protein
PA14_RS00735	143.996	0.308671	0.266816	0	1	1	PA14_01780	NA	nucleoside 2-deoxyribosyltransferase
PA14_RS00740	144.475	1.07225	0.283538	0.254832	0.798853	1	PA14_01790	NA	nucleoside 2-deoxyribosyltransferase
PA14_RS00745	119.431	-0.0865582	0.20359	0	1	1	PA14_01800	NA	hypothetical protein
PA14_RS00750	324.597	0.30743	0.140536	0	1	1	PA14_01810	NA	oxidoreductase
PA14_RS00755	1084.24	-0.0584494	0.142816	0	1	1	PA14_01830	NA	adenosine deaminase
PA14_RS00760	53.5483	0.406897	0.327025	0	1	1	PA14_01840	NA	RNA polymerase ECF-subfamily sigma-70 factor
PA14_RS00765	25.5971	-0.106467	0.505971	0	1	1	PA14_01860	NA	transmembrane sensor
PA14_RS00770	179.428	-0.39411	0.216415	0	1	1	PA14_01870	NA	TonB-dependent receptor
PA14_RS00775	328.415	0.149255	0.224224	0	1	1	PA14_01890	pcaQ	transcriptional regulator PcaQ
PA14_RS00780	399.13	0.327041	0.169281	0	1	1	PA14_01900	pcaH	protocatechuate 3,4-dioxygenase subunit beta
PA14_RS00785	375.361	0.109912	0.172537	0	1	1	PA14_01910	pcaG	protocatechuate 3,4-dioxygenase subunit alpha
PA14_RS29965	35.1236	-0.126816	0.380231	0	1	1	NA	NA	NA
PA14_RS00790	294.482	-0.257744	0.208442	0	1	1	PA14_01930	pcaR	transcriptional regulator PcaR
PA14_RS00795	1038.81	-0.193359	0.181305	0	1	1	PA14_01940	NA	RND efflux membrane fusion protein
PA14_RS00800	383.585	-0.174404	0.196629	0	1	1	PA14_01960	NA	RND efflux membrane fusion protein
PA14_RS00805	4047.27	-0.220975	0.114585	0	1	1	PA14_01970	NA	RND efflux transporter
PA14_RS00810	536.78	0.205251	0.152499	0	1	1	PA14_01980	NA	LysR family transcriptional regulator
PA14_RS00815	177.459	-0.39471	0.240212	0	1	1	PA14_01990	NA	hypothetical protein
PA14_RS00820	198.245	-0.375601	0.540152	0	1	1	NA	NA	NA
PA14_RS00825	1765.25	0.0692924	0.134664	0	1	1	PA14_02020	NA	outer membrane porin
PA14_RS00830	221.834	0.563435	0.269689	0	1	1	PA14_02030	NA	AraC family transcriptional regulator
PA14_RS00835	296.693	0.23363	0.177129	0	1	1	PA14_02050	NA	gamma-glutamyltranspeptidase
PA14_RS31175	217.104	-0.0636425	0.254977	0	1	1	NA	NA	NA
PA14_RS00845	475.044	0.123237	0.232408	0	1	1	PA14_02060	NA	hypothetical protein
PA14_RS00850	231.661	0.472675	0.196835	0	1	1	PA14_02070	NA	transporter
PA14_RS00855	827.305	-0.161547	0.188817	0	1	1	PA14_02090	NA	TetR family transcriptional regulator
PA14_RS00860	121.962	0.802724	0.262783	0	1	1	PA14_02100	NA	hypothetical protein
PA14_RS00865	349.33	0.168495	0.16502	0	1	1	PA14_02110	NA	diguanylate cyclase
PA14_RS00870	159.926	0.377602	0.24993	0	1	1	PA14_02130	NA	hypothetical protein
PA14_RS00875	151.975	0.531757	0.340856	0	1	1	PA14_02140	NA	hypothetical protein
PA14_RS00880	831.654	0.169748	0.21296	0	1	1	PA14_02150	NA	hypothetical protein
PA14_RS00885	573.646	-0.0644248	0.164111	0	1	1	PA14_02180	cheB	chemotaxis-specific methylesterase
PA14_RS00890	516.907	-0.0306884	0.237946	0	1	1	PA14_02190	NA	hypothetical protein
PA14_RS00895	2301.35	-0.0543213	0.201685	0	1	1	PA14_02200	NA	chemotaxis protein methyltransferase
PA14_RS00900	13134.5	0.217441	0.15579	0	1	1	PA14_02220	NA	chemotaxis transducer
PA14_RS00905	2564.35	0.494884	0.234097	0	1	1	PA14_02230	cheW	purine-binding chemotaxis protein
PA14_RS00910	8752.51	0.48878	0.201821	0	1	1	PA14_02250	cheA	two-component sensor
PA14_RS00915	12349.2	0.301135	0.243394	0	1	1	PA14_02260	NA	two-component response regulator
PA14_RS00920	1988.01	-0.327787	0.126933	0	1	1	PA14_02270	NA	chemotaxis transducer
PA14_RS00925	352.609	-0.137599	0.169712	0	1	1	PA14_02290	NA	LysR family transcriptional regulator
PA14_RS00930	79.4564	0.0114915	0.258168	0	1	1	PA14_02300	fabG	3-ketoacyl-ACP reductase
PA14_RS00935	231.39	-0.133958	0.217658	0	1	1	PA14_02310	atsA	arylsulfatase
PA14_RS00940	29.6658	0.630797	0.574913	0	1	1	PA14_02330	NA	ABC transporter ATP-binding protein
PA14_RS00945	31.8811	-0.0501258	0.469453	0	1	1	PA14_02340	NA	ABC transporter permease
PA14_RS00950	186.511	-0.0738169	0.194206	0	1	1	PA14_02360	NA	ABC transporter substrate-binding protein
PA14_RS00955	86.7802	0.574676	0.303442	0	1	1	PA14_02370	NA	porin
PA14_RS00960	116.42	-0.102461	0.238297	0	1	1	PA14_02380	NA	acid phosphatase
PA14_RS00965	162.766	0.355964	0.360454	0	1	1	PA14_02390	NA	transcriptional regulator
PA14_RS29970	13.8346	0.49006	0.942	0	1	1	NA	NA	NA
PA14_RS00970	145.177	-0.0701427	0.191637	0	1	1	PA14_02410	NA	TonB-dependent receptor
PA14_RS00975	57.5567	-0.138792	0.31323	0	1	1	PA14_02420	NA	hypothetical protein
PA14_RS00980	132.481	0.284702	0.225447	0	1	1	PA14_02435	NA	hypothetical protein
PA14_RS00985	402.816	0.245112	0.153195	0	1	1	PA14_02450	NA	NAD(P) transhydrogenase subunit alpha part 1
PA14_RS00990	161.338	-0.129699	0.187473	0	1	1	PA14_02460	NA	NAD(P) transhydrogenase subunit alpha part 2
PA14_RS00995	669.735	-0.131353	0.152809	0	1	1	PA14_02470	pntB	pyridine nucleotide transhydrogenase subunit beta
PA14_RS01000	61.194	0.355837	0.352783	0	1	1	PA14_02490	tonB2	hypothetical protein
PA14_RS01005	92.7873	0.422757	0.383842	0	1	1	PA14_02500	exbB1	transport protein ExbB
PA14_RS01010	206.238	-0.0854964	0.247829	0	1	1	PA14_02510	exbD1	transport protein ExbD
PA14_RS01015	425.732	-0.415253	0.245737	0	1	1	PA14_02520	NA	hypothetical protein
PA14_RS01020	898.744	-0.210907	0.329949	0	1	1	PA14_02530	NA	hypothetical protein
PA14_RS01025	1082.64	-0.559581	0.184469	0	1	1	PA14_02550	mdcA	malonate decarboxylase subunit alpha
PA14_RS01030	23.2633	0.206749	0.420724	0	1	1	PA14_02560	NA	triphosphoribosyl-dephospho-CoA synthase
PA14_RS01035	9.51007	1.04183	0.685792	0.0609966	0.951362	1	PA14_02570	mdcC	malonate decarboxylase subunit delta
PA14_RS01040	144.282	-0.129025	0.254036	0	1	1	PA14_02580	mdcD	malonate decarboxylase subunit beta
PA14_RS01045	167.731	0.196851	0.238988	0	1	1	PA14_02590	mdcE	malonate decarboxylase subunit gamma
PA14_RS01050	45.9915	0.593152	0.319905	0	1	1	PA14_02610	NA	phosphoribosyl-dephospho-CoA transferase
PA14_RS01055	108.051	0.414523	0.232042	0	1	1	PA14_02620	NA	epsilon subunit of malonate decarboxylase
PA14_RS01060	75.4735	0.414862	0.298479	0	1	1	PA14_02630	NA	malonate carrier protein
PA14_RS01065	345.599	0.12762	0.163595	0	1	1	PA14_02640	NA	malonate transporter subunit MadM
PA14_RS01070	456.982	-0.239571	0.127057	0	1	1	PA14_02650	NA	malonate utilization transcriptional regulator
PA14_RS01075	452.688	-0.110301	0.161019	0	1	1	PA14_02660	NA	LysR family transcriptional regulator
PA14_RS29975	6.00201	3.17355	1.2145	1.78966	0.0735081	1	NA	NA	NA
PA14_RS01080	91.1846	-0.0316441	0.304957	0	1	1	PA14_02680	NA	aldehyde dehydrogenase
PA14_RS01085	163.433	0.0681624	0.223569	0	1	1	PA14_02690	NA	amino acid permease
PA14_RS01090	118.576	0.233235	0.246054	0	1	1	PA14_02700	NA	aminotransferase
PA14_RS01095	58.5575	0.0905674	0.394182	0	1	1	PA14_02720	NA	hypothetical protein
PA14_RS01100	134.171	0.191456	0.238976	0	1	1	PA14_02730	NA	dihydrodipicolinate synthetase
PA14_RS01105	469.439	0.133634	0.135508	0	1	1	PA14_02740	NA	class II aldolase/adducin domain-containing protein
PA14_RS01110	364.516	-0.522538	0.18531	0	1	1	PA14_02750	NA	transcriptional regulator
PA14_RS01115	1904.26	-0.89923	0.193941	0	1	1	PA14_02760	NA	CoA transferase, subunit A
PA14_RS01120	760.826	-0.276911	0.198663	0	1	1	PA14_02770	NA	CoA transferase subunit B
PA14_RS01125	914.88	0.228507	0.226108	0	1	1	PA14_02790	pcaF	beta-ketoadipyl CoA thiolase
PA14_RS01130	1203.24	-0.639293	0.201378	0	1	1	PA14_02810	pcaT	dicarboxylic acid transporter PcaT
PA14_RS01135	654.387	0.115947	0.222252	0	1	1	PA14_02830	pcaB	3-carboxy-cis,cis-muconate cycloisomerase
PA14_RS01140	501.902	-0.244552	0.196868	0	1	1	PA14_02840	pcaD	beta-ketoadipate enol-lactone hydrolase
PA14_RS01145	732.855	-0.52053	0.165371	0	1	1	PA14_02850	pcaC	gamma-carboxymuconolactone decarboxylase
PA14_RS01150	564.694	0.247371	0.157806	0	1	1	PA14_02870	NA	transcriptional regulator
PA14_RS01155	217.376	-0.0834972	0.213327	0	1	1	PA14_02890	NA	hypothetical protein
PA14_RS01160	276.597	-0.59792	0.248231	0	1	1	PA14_02900	pcaK	4-hydroxybenzoate transporter PcaK
PA14_RS01165	216.817	-0.148078	0.263023	0	1	1	PA14_02910	NA	IclR family transcriptional regulator
PA14_RS01170	65.0154	-0.403613	0.279165	0	1	1	PA14_02930	NA	oxidoreductase
PA14_RS01175	73.045	0.526462	0.320185	0	1	1	PA14_02960	NA	hypothetical protein
PA14_RS01180	133.297	-0.174957	0.19375	0	1	1	PA14_02970	NA	hypothetical protein
PA14_RS01185	377.165	0.212183	0.141826	0	1	1	PA14_02980	NA	porin
PA14_RS01190	126.72	0.161332	0.242594	0	1	1	PA14_02990	NA	MFS transporter
PA14_RS01195	140.916	0.0279771	0.29972	0	1	1	PA14_03000	NA	hypothetical protein
PA14_RS01200	351.679	-0.213586	0.213734	0	1	1	PA14_03010	NA	TetR family transcriptional regulator
PA14_RS01205	25.3112	-1.22482	0.527094	-0.426525	0.669725	1	PA14_03020	NA	shikimate 5-dehydrogenase
PA14_RS01210	70.1942	-0.116117	0.281651	0	1	1	PA14_03030	aroQ2	3-dehydroquinate dehydratase
PA14_RS01215	362.656	0.116284	0.218613	0	1	1	PA14_03040	NA	MFS transporter
PA14_RS01220	260.421	-0.0772358	0.165536	0	1	1	PA14_03050	pobA	4-hydroxybenzoate 3-monooxygenase
PA14_RS01225	289.431	0.156403	0.221297	0	1	1	PA14_03070	NA	transcriptional regulator
PA14_RS01230	222.449	0.119809	0.231908	0	1	1	PA14_03080	NA	acetyltransferase
PA14_RS01235	1053.75	-0.138724	0.148874	0	1	1	PA14_03090	NA	hypothetical protein
PA14_RS01240	222.755	0.0148594	0.201707	0	1	1	PA14_03100	NA	hypothetical protein
PA14_RS01245	87.3153	0.181924	0.274277	0	1	1	PA14_03110	NA	hypothetical protein
PA14_RS01250	173.777	0.00975725	0.24876	0	1	1	PA14_03120	NA	transcriptional regulator
PA14_RS01255	316.962	-0.230824	0.192402	0	1	1	PA14_03130	NA	hypothetical protein
PA14_RS01260	459.467	0.457501	0.17093	0	1	1	PA14_03150	NA	hypothetical protein
PA14_RS01265	3876.54	-0.177935	0.151508	0	1	1	PA14_03160	NA	hypothetical protein
PA14_RS01270	9064.18	-0.233946	0.13025	0	1	1	PA14_03163	NA	hypothetical protein
PA14_RS01275	866.479	0.177687	0.179609	0	1	1	PA14_03166	NA	hypothetical protein
PA14_RS01280	1032.18	-0.155693	0.162943	0	1	1	PA14_03170	NA	hypothetical protein
PA14_RS29980	1782.72	0.0354542	0.137547	0	1	1	PA14_03190	tli3	Tli3
PA14_RS01295	1511.91	0.0379418	0.126836	0	1	1	PA14_03200	tle3	Type VI effector Tle3
PA14_RS01300	78.1562	0.0934038	0.276137	0	1	1	PA14_03210	NA	hypothetical protein
PA14_RS01305	975.115	-0.210676	0.127484	0	1	1	PA14_03220	vgrG2b	VgrG2b
PA14_RS01310	221.509	-0.433649	0.159043	0	1	1	PA14_03240	hcpC	secreted protein Hcp
PA14_RS01315	925.834	-0.0714108	0.196971	0	1	1	NA	NA	NA
PA14_RS01320	1305.59	-0.36576	0.129051	0	1	1	PA14_03250	NA	hypothetical protein
PA14_RS01325	574.063	-0.20694	0.185493	0	1	1	PA14_03265	NA	hypothetical protein
PA14_RS01330	2723.89	-0.270813	0.183578	0	1	1	PA14_03270	NA	hypothetical protein
PA14_RS01335	969.936	-0.142992	0.192122	0	1	1	PA14_03285	NA	hypothetical protein
PA14_RS01345	8769.08	-0.482274	0.124355	0	1	1	PA14_03300	NA	hypothetical protein
PA14_RS01350	412.657	-0.0681367	0.188303	0	1	1	NA	NA	NA
PA14_RS01355	1484.23	-0.0728142	0.179165	0	1	1	PA14_03310	NA	hypothetical protein
PA14_RS29985	685.399	-0.180248	0.176384	0	1	1	NA	NA	NA
PA14_RS01360	1158.11	-0.687666	0.165741	0	1	1	PA14_03320	NA	hypothetical protein
PA14_RS01365	537.225	-0.510384	0.186873	0	1	1	PA14_03330	NA	hypothetical protein
PA14_RS01370	1163.2	-0.167702	0.204193	0	1	1	PA14_03340	NA	hypothetical protein
PA14_RS01375	2032.86	-0.163579	0.199424	0	1	1	PA14_03350	NA	hypothetical protein
PA14_RS01380	1695.25	-0.0227766	0.182634	0	1	1	PA14_03360	NA	hypothetical protein
PA14_RS01385	1007.62	-0.0710341	0.142414	0	1	1	PA14_03370	NA	hypothetical protein
PA14_RS01390	1021.15	-0.0389294	0.137268	0	1	1	NA	NA	NA
PA14_RS01395	2389.25	-0.23038	0.13489	0	1	1	PA14_03380	NA	hypothetical protein
PA14_RS01400	273.687	-0.328773	0.239874	0	1	1	PA14_03390	NA	hypothetical protein
PA14_RS01405	177.864	-0.0675521	0.390573	0	1	1	PA14_03400	NA	hypothetical protein
PA14_RS01410	1030.56	-0.377587	0.18338	0	1	1	NA	NA	NA
PA14_RS01415	470.705	0.00232039	0.207099	0	1	1	PA14_03410	NA	tRNA-Arg
PA14_RS01420	1368.27	0.288682	0.246438	0	1	1	NA	NA	NA
PA14_RS01425	12842.7	-0.231026	0.150171	0	1	1	PA14_03430	gabD	succinate-semialdehyde dehydrogenase I
PA14_RS29990	2682.69	0.327313	0.173642	0	1	1	NA	NA	NA
PA14_RS01430	20732.2	0.239488	0.159524	0	1	1	PA14_03450	gabT	4-aminobutyrate aminotransferase
PA14_RS29995	455.825	-0.475643	0.21363	0	1	1	NA	NA	NA
PA14_RS01435	688.747	0.234726	0.245006	0	1	1	PA14_03470	NA	hypothetical protein
PA14_RS01440	297.261	0.112394	0.269172	0	1	1	PA14_03480	NA	GntR family transcriptional regulator
PA14_RS01445	490.899	0.0729503	0.209013	0	1	1	PA14_03490	NA	hypothetical protein
PA14_RS01450	322.412	-0.0410573	0.199276	0	1	1	PA14_03510	NA	hypothetical protein
PA14_RS01455	327.169	0.00782284	0.182306	0	1	1	PA14_03520	NA	hypothetical protein
PA14_RS01460	463.939	0.127784	0.14486	0	1	1	PA14_03530	NA	transcriptional regulator
PA14_RS01465	23.6938	0.31048	0.49215	0	1	1	PA14_03550	NA	MFS transporter
PA14_RS01470	88.2979	-0.131317	0.194641	0	1	1	PA14_03560	NA	hypothetical protein
PA14_RS01475	189.397	0.281515	0.178063	0	1	1	PA14_03580	NA	transcriptional regulator
PA14_RS01480	367.449	0.261647	0.197945	0	1	1	PA14_03590	NA	hypothetical protein
PA14_RS01485	420.989	0.050509	0.187114	0	1	1	PA14_03610	NA	Zn-dependent protease with chaperone function
PA14_RS01490	71.9351	0.293354	0.277452	0	1	1	PA14_03620	NA	hypothetical protein
PA14_RS01495	21.807	0.370959	0.494608	0	1	1	PA14_03630	NA	ArsR family transcriptional regulator
PA14_RS01500	492.314	-0.252455	0.483213	0	1	1	PA14_03650	cysA	sulfate transport protein CysA
PA14_RS01505	387.396	-0.0953538	0.636901	0	1	1	PA14_03670	cysW	sulfate transport protein CysW
PA14_RS01510	343.098	0.105949	0.705176	0	1	1	PA14_03680	cysT	sulfate transport protein CysT
PA14_RS01515	1250.39	-0.240417	0.765511	0	1	1	PA14_03700	sbp	sulfate-binding protein
PA14_RS01520	673.106	-0.182797	0.823352	0	1	1	PA14_03710	NA	hypothetical protein
PA14_RS01525	1395.85	-0.414754	0.108385	0	1	1	PA14_03720	NA	sensory box GGDEF domain-containing protein
PA14_RS01530	7505.13	-0.193751	0.110311	0	1	1	PA14_03730	NA	fatty acid desaturase
PA14_RS01535	137.235	-0.0472842	0.304349	0	1	1	PA14_03760	NA	sodium:solute symporter
PA14_RS01540	114.506	0.178899	0.234019	0	1	1	PA14_03770	speB1	agmatinase
PA14_RS01545	376.933	0.239599	0.163141	0	1	1	PA14_03780	NA	transcriptional regulator
PA14_RS30000	8.12615	0.295998	0.71323	0	1	1	NA	NA	NA
PA14_RS01550	994.706	-0.180209	0.158472	0	1	1	PA14_03790	NA	sensory box GGDEF domain-containing protein
PA14_RS01555	8427.35	0.272549	0.146724	0	1	1	PA14_03800	oprE	anaerobically-induced outer membrane porin OprE precursor
PA14_RS01560	1846.51	0.093491	0.144862	0	1	1	PA14_03810	aguA	agmatine deiminase
PA14_RS01565	439.477	-0.180192	0.164321	0	1	1	PA14_03830	aguB	N-carbamoylputrescine amidohydrolase
PA14_RS01570	309.921	-0.321479	0.183025	0	1	1	PA14_03840	aguR	transcriptional regulator AguR
PA14_RS01575	1577.65	0.0331661	0.187601	0	1	1	PA14_03855	NA	periplasmic polyamine binding protein
PA14_RS01580	22826	0.362305	0.191086	0	1	1	PA14_03860	NA	glutamine synthetase
PA14_RS01585	7711.07	0.313812	0.184313	0	1	1	PA14_03870	spuA	glutamine amidotransferase
PA14_RS01590	25097.3	0.198387	0.215486	0	1	1	PA14_03880	spuB	glutamine synthetase
PA14_RS01595	31343.7	0.0349245	0.178225	0	1	1	PA14_03900	spuC	aminotransferase
PA14_RS01600	22194.6	-0.114948	0.205018	0	1	1	PA14_03920	spuD	polyamine transport protein
PA14_RS01605	12692.6	-0.0379229	0.201259	0	1	1	PA14_03930	spuE	polyamine transport protein
PA14_RS01610	7510.88	0.0504288	0.195558	0	1	1	PA14_03940	spuF	polyamine transport protein PotG
PA14_RS01615	5708.56	-0.138018	0.192621	0	1	1	PA14_03950	spuG	polyamine transport protein PotH
PA14_RS01620	4473.41	-0.0235704	0.165236	0	1	1	PA14_03960	spuH	polyamine transport protein PotI
PA14_RS01625	1673.92	0.0261694	0.135008	0	1	1	PA14_03980	NA	hypothetical protein
PA14_RS30005	8.6743	-0.35309	0.953652	0	1	1	NA	NA	NA
PA14_RS01630	465.944	-0.0609922	0.19462	0	1	1	PA14_04000	NA	transcriptional regulator
PA14_RS01635	1380.71	-0.466699	0.11636	0	1	1	PA14_04010	NA	hypothetical protein
PA14_RS01640	350.416	-0.167908	0.19676	0	1	1	PA14_04020	NA	hypothetical protein
PA14_RS01645	499.826	-0.462002	0.189666	0	1	1	PA14_04030	NA	hypothetical protein
PA14_RS01650	741.399	-0.411179	0.168395	0	1	1	PA14_04040	NA	hypothetical protein
PA14_RS01655	461.189	-0.476398	0.176301	0	1	1	PA14_04050	NA	proline hydroxylase
PA14_RS01660	267.071	-0.0195911	0.345159	0	1	1	PA14_04060	NA	hypothetical protein
PA14_RS01665	347.726	-0.0468338	0.148143	0	1	1	PA14_04070	NA	hypothetical protein
PA14_RS01670	762.351	-0.228129	0.154617	0	1	1	PA14_04080	NA	ABC transporter permease
PA14_RS01675	1158.82	0.115211	0.155811	0	1	1	PA14_04090	NA	ABC transporter substrate-binding protein
PA14_RS01680	3592	-0.194858	0.183758	0	1	1	PA14_04100	NA	hypothetical protein
PA14_RS01685	6741.46	-0.211637	0.104064	0	1	1	PA14_04110	serA	D-3-phosphoglycerate dehydrogenase
PA14_RS01690	4183.41	-0.330965	0.103657	0	1	1	PA14_04140	NA	hypothetical protein
PA14_RS01695	1135.03	-0.204079	0.120384	0	1	1	PA14_04150	NA	hypothetical protein
PA14_RS01700	931.393	-0.0674266	0.123859	0	1	1	PA14_04160	NA	transcriptional regulator
PA14_RS01705	200.206	2.56094	0.72055	2.16632	NA	NA	PA14_04180	NA	hypothetical protein
PA14_RS01710	656.46	-0.297253	0.196565	0	1	1	PA14_04190	NA	acetylpolyamine aminohydrolase
PA14_RS01715	370.908	-0.133967	0.220043	0	1	1	PA14_04210	NA	transporter
PA14_RS01720	353.273	-0.129588	0.185452	0	1	1	PA14_04220	NA	ABC transporter substrate-binding protein
PA14_RS01725	157.483	-0.208228	0.233428	0	1	1	PA14_04230	NA	ABC transporter permease
PA14_RS01730	475.855	0.0611568	0.132	0	1	1	PA14_04240	NA	ABC transporter permease
PA14_RS01735	251.165	0.443115	0.289662	0	1	1	PA14_04250	NA	ABC transporter ATP-binding protein
PA14_RS30010	58.3516	-0.270104	0.368247	0	1	1	NA	NA	NA
PA14_RS01740	544.235	0.450404	0.203234	0	1	1	PA14_04270	NA	transcriptional regulator
PA14_RS01745	1135.23	-0.148201	0.138678	0	1	1	PA14_04290	NA	hypothetical protein
PA14_RS01750	1113.18	-0.606576	0.125857	0	1	1	PA14_04300	NA	hypothetical protein
PA14_RS01755	1967.74	-0.00454389	0.138964	0	1	1	PA14_04310	rpiA	ribose-5-phosphate isomerase A
PA14_RS01760	2190.03	-0.421188	0.155676	0	1	1	PA14_04320	ilvA1	threonine dehydratase
PA14_RS01765	245.255	0.324359	0.235895	0	1	1	PA14_04330	NA	hypothetical protein
PA14_RS01770	237.585	0.561213	0.244078	0	1	1	PA14_04340	NA	hypothetical protein
PA14_RS01775	281.269	-0.0360134	0.182841	0	1	1	PA14_04350	NA	integral membrane protein
PA14_RS01780	431.412	0.101588	0.167586	0	1	1	PA14_04370	NA	MFS transporter
PA14_RS01785	763.437	-0.0392696	0.158745	0	1	1	PA14_04380	NA	hypothetical protein
PA14_RS01790	3666.22	-0.488153	0.12597	0	1	1	PA14_04390	ygdP	dinucleoside polyphosphate hydrolase
PA14_RS01795	7753.9	-0.154708	0.0933355	0	1	1	PA14_04410	ptsP	phosphoenolpyruvate-protein phosphotransferase PtsP
PA14_RS01800	1072.91	-0.473239	0.146733	0	1	1	PA14_04420	NA	hypothetical protein
PA14_RS01805	256.232	0.218503	0.176439	0	1	1	PA14_04430	NA	hypothetical protein
PA14_RS01810	481.572	-0.00823935	0.187601	0	1	1	PA14_04440	NA	permease
PA14_RS01815	1036.92	-0.592148	0.153453	0	1	1	PA14_04460	lgt	prolipoprotein diacylglyceryl transferase
PA14_RS01820	1974.44	-0.111479	0.116815	0	1	1	PA14_04480	thyA	thymidylate synthase
PA14_RS01825	1368.45	-0.103551	0.116397	0	1	1	PA14_04490	NA	hypothetical protein
PA14_RS01830	766.617	-0.16879	0.136112	0	1	1	PA14_04510	NA	hypothetical protein
PA14_RS01835	283.337	0.208593	0.214147	0	1	1	PA14_04520	NA	hypothetical protein
PA14_RS01840	284.046	0.00581281	0.194205	0	1	1	PA14_04530	NA	hypothetical protein
PA14_RS01845	293.25	-0.0345898	0.163443	0	1	1	PA14_04550	glpQ	glycerophosphoryl diester phosphodiesterase, periplasmic
PA14_RS01850	167.372	0.158666	0.190718	0	1	1	PA14_04560	NA	hypothetical protein
PA14_RS01855	212.207	-0.112542	0.185652	0	1	1	PA14_04570	NA	hypothetical protein
PA14_RS01860	159.493	-0.0661376	0.252096	0	1	1	PA14_04580	folA	dihydrofolate reductase
PA14_RS01865	671.95	0.257866	0.15156	0	1	1	PA14_04590	NA	hypothetical protein
PA14_RS01870	880.221	-0.429383	0.18489	0	1	1	PA14_04610	NA	transporter
PA14_RS01875	5618.65	0.131396	0.16336	0	1	1	PA14_04630	ilvD	dihydroxy-acid dehydratase
PA14_RS01880	1979.9	0.0508415	0.11385	0	1	1	PA14_04640	NA	hypothetical protein
PA14_RS01885	3219.29	-0.366743	0.166759	0	1	1	PA14_04650	pfpI	protease PfpI
PA14_RS01890	721.728	-0.097581	0.12048	0	1	1	PA14_04660	NA	hypothetical protein
PA14_RS01895	866.039	-0.108073	0.256069	0	1	1	PA14_04670	mutM	formamidopyrimidine-DNA glycosylase
PA14_RS01900	529.571	-0.132007	0.181716	0	1	1	PA14_04680	NA	hypothetical protein
PA14_RS01905	535.203	0.591059	0.168005	0	1	1	PA14_04690	NA	hypothetical protein
PA14_RS01910	2011.28	-0.19019	0.0973127	0	1	1	PA14_04700	NA	hypothetical protein
PA14_RS01915	1163.37	-0.341853	0.188459	0	1	1	PA14_04710	NA	hypothetical protein
PA14_RS01920	1040.79	0.0392744	0.173588	0	1	1	PA14_04730	NA	gamma-glutamyltranspeptidase
PA14_RS01925	785.55	-0.2488	0.167504	0	1	1	PA14_04750	fdx1	ferredoxin (4Fe-4S)
PA14_RS01930	1219.98	-0.583004	0.17994	0	1	1	PA14_04760	coaD	phosphopantetheine adenylyltransferase
PA14_RS01935	688.757	-0.176726	0.150665	0	1	1	PA14_04780	laoA	LaoA
PA14_RS01940	400.187	0.131786	0.163752	0	1	1	PA14_04790	laoB	LaoB
PA14_RS01945	1678.35	0.153907	0.138335	0	1	1	PA14_04810	laoC	LaoC
PA14_RS01950	1199.62	-0.248715	0.131017	0	1	1	PA14_04820	laoR	LaoR
PA14_RS01955	100.667	0.476861	0.22521	0	1	1	PA14_04830	NA	acetyltransferase
PA14_RS01960	561.662	0.428587	0.142385	0	1	1	PA14_04840	NA	hypothetical protein
PA14_RS01965	243.159	0.105287	0.203446	0	1	1	NA	NA	NA
PA14_RS01970	611.98	-0.591517	0.150925	0	1	1	PA14_04860	NA	methyltransferase
PA14_RS01975	1679.97	-0.522142	0.132151	0	1	1	PA14_04870	NA	hypothetical protein
PA14_RS01980	1647.9	-0.519575	0.165948	0	1	1	PA14_04890	NA	zinc protease
PA14_RS01985	3022.68	-0.0834299	0.114188	0	1	1	PA14_04900	ftsY	signal recognition particle receptor FtsY
PA14_RS01990	2265.45	-0.268156	0.135083	0	1	1	PA14_04910	ftsE	cell division ATP-binding protein FtsE
PA14_RS01995	1970.67	-0.277248	0.0945242	0	1	1	PA14_04920	ftsX	cell division protein FtsX
PA14_RS02000	12428.6	-0.26283	0.0734209	0	1	1	PA14_04930	rpoH	RNA polymerase factor sigma-32
PA14_RS02005	699.136	0.0857208	0.200971	0	1	1	PA14_04940	NA	hypothetical protein
PA14_RS02010	307.058	0.221114	0.178949	0	1	1	PA14_04950	mtgA	monofunctional biosynthetic peptidoglycan transglycosylase
PA14_RS02015	230.147	0.0654402	0.17385	0	1	1	PA14_04960	NA	hypothetical protein
PA14_RS02020	50.1133	0.857467	0.508563	0	1	1	PA14_04970	NA	sulfur carrier protein ThiS
PA14_RS02025	1479.04	-0.426526	0.19721	0	1	1	PA14_04980	thiG	thiazole synthase
PA14_RS02030	1171.57	-0.511151	0.198316	0	1	1	PA14_05000	trmB	tRNA (guanine-N(7)-)-methyltransferase
PA14_RS02035	918.292	0.0234644	0.133933	0	1	1	PA14_05010	NA	hypothetical protein
PA14_RS02040	107.084	0.305335	0.240373	0	1	1	PA14_05020	NA	hypothetical protein
PA14_RS02045	240.202	-0.5495	0.219939	0	1	1	PA14_05030	NA	hypothetical protein
PA14_RS02050	497.54	0.168513	0.194468	0	1	1	PA14_05040	NA	coproporphyrinogen III oxidase
PA14_RS02055	444.296	0.286986	0.15518	0	1	1	PA14_05050	NA	deoxyribonucleotide triphosphate pyrophosphatase
PA14_RS02060	1307.26	0.136835	0.211384	0	1	1	PA14_05060	NA	hypothetical protein
PA14_RS02065	451.154	-0.362742	0.199966	0	1	1	PA14_05070	NA	methionine biosynthesis protein
PA14_RS02070	909.221	-0.47352	0.181535	0	1	1	PA14_05080	metX	homoserine O-acetyltransferase
PA14_RS02075	1119.02	-0.0486621	0.146673	0	1	1	PA14_05110	NA	hypothetical protein
PA14_RS02080	243.378	-0.0418612	0.239525	0	1	1	NA	NA	NA
PA14_RS02085	760.541	-0.533846	0.146292	0	1	1	PA14_05130	NA	hypothetical protein
PA14_RS02090	563.252	0.142768	0.182943	0	1	1	PA14_05150	proC	pyrroline-5-carboxylate reductase
PA14_RS02095	1518.88	-0.0337115	0.134077	0	1	1	PA14_05160	NA	hypothetical protein
PA14_RS02100	2918.48	-0.223843	0.121749	0	1	1	PA14_05180	pilT	twitching motility protein PilT
PA14_RS02105	2765.79	-0.158554	0.131796	0	1	1	PA14_05190	pilU	twitching motility protein PilU
PA14_RS02110	825.997	0.256367	0.140549	0	1	1	PA14_05200	NA	cation efflux system protein
PA14_RS02115	536.556	-0.212997	0.134542	0	1	1	PA14_05210	NA	hypothetical protein
PA14_RS02120	1344.53	0.218214	0.143634	0	1	1	PA14_05220	NA	cystathionine beta-synthase
PA14_RS02125	1795.11	-0.152981	0.109363	0	1	1	PA14_05230	NA	cystathionine gamma-lyase
PA14_RS02130	1072.92	0.373987	0.12794	0	1	1	PA14_05250	pyrC	dihydroorotase
PA14_RS02135	2260.73	-0.0853707	0.128783	0	1	1	PA14_05260	pyrB	aspartate carbamoyltransferase
PA14_RS02140	537.615	0.111131	0.19979	0	1	1	PA14_05270	pyrR	bifunctional pyrimidine regulatory protein PyrR/uracil phosphoribosyltransferase
PA14_RS02145	447.232	0.093949	0.159873	0	1	1	PA14_05280	yqgF	Holliday junction resolvase-like protein
PA14_RS02150	1034.64	-0.0720033	0.141488	0	1	1	PA14_05290	NA	hypothetical protein
PA14_RS02155	974.438	0.0157585	0.199037	0	1	1	PA14_05300	NA	TonB domain-containing protein
PA14_RS02160	3123.01	-0.0583676	0.123918	0	1	1	PA14_05310	gshB	glutathione synthetase
PA14_RS02165	2806.37	-0.00180218	0.142698	0	1	1	PA14_05320	pilG	twitching motility protein PilG
PA14_RS02170	1460.23	-0.0807805	0.181477	0	1	1	PA14_05330	pilH	twitching motility protein PilH
PA14_RS02175	1448.42	0.440913	0.151507	0	1	1	PA14_05340	pilI	twitching motility protein PilI
PA14_RS02180	7114.22	-0.362218	0.131886	0	1	1	PA14_05360	pilJ	twitching motility protein PilJ
PA14_RS02185	1372.88	-0.0050184	0.15476	0	1	1	PA14_05380	pilK	methyltransferase PilK
PA14_RS02190	9460.42	0.306967	0.112514	0	1	1	PA14_05390	chpA	ChpA
PA14_RS02195	1052.9	0.24541	0.156797	0	1	1	PA14_05400	NA	methylesterase
PA14_RS02200	286.475	0.387386	0.205538	0	1	1	PA14_05410	NA	chemotaxis protein
PA14_RS02205	278.929	0.362348	0.195713	0	1	1	PA14_05420	NA	transcriptional regulator
PA14_RS02210	816.82	-0.00943292	0.210007	0	1	1	PA14_05430	NA	chemotaxis protein
PA14_RS02215	1026.85	-0.0384449	0.152669	0	1	1	PA14_05440	NA	hypothetical protein
PA14_RS02220	204.816	-0.130995	0.234038	0	1	1	PA14_05450	NA	16S ribosomal RNA methyltransferase RsmE
PA14_RS02225	925.43	-0.306724	0.184838	0	1	1	PA14_05460	bioA	adenosylmethionine-8-amino-7-oxononanoate aminotransferase
PA14_RS30015	28.0918	-1.04564	0.443971	-0.102806	0.918117	1	NA	NA	NA
PA14_RS02230	905.792	-0.376123	0.207199	0	1	1	PA14_05480	NA	hypothetical protein
PA14_RS02235	764.622	-0.226554	0.124662	0	1	1	PA14_05500	NA	hypothetical protein
PA14_RS02240	3901.27	-0.641715	0.142788	0	1	1	PA14_05510	NA	hypothetical protein
PA14_RS02245	1388.99	-0.425187	0.122757	0	1	1	PA14_05520	mexR	multidrug resistance operon repressor MexR
PA14_RS02250	2340.83	0.0882266	0.123042	0	1	1	PA14_05530	mexA	RND multidrug efflux membrane fusion protein MexA
PA14_RS02255	8403.24	-0.36204	0.114783	0	1	1	PA14_05540	mexB	RND multidrug efflux transporter MexB
PA14_RS02260	4120.03	-0.114382	0.101959	0	1	1	PA14_05550	oprM	major intrinsic multiple antibiotic resistance efflux outer membrane protein OprM precursor
PA14_RS02265	12040	0.368363	0.119201	0	1	1	PA14_05560	NA	ATP-dependent RNA helicase
PA14_RS02270	4578.16	-0.114081	0.1607	0	1	1	PA14_05580	NA	hypothetical protein
PA14_RS02275	1686.6	-0.271242	0.140414	0	1	1	PA14_05590	metF	5,10-methylenetetrahydrofolate reductase
PA14_RS02280	2219.7	-0.156859	0.147869	0	1	1	PA14_05600	NA	hypothetical protein
PA14_RS02285	9650.54	-0.438124	0.149393	0	1	1	PA14_05620	sahH	S-adenosyl-L-homocysteine hydrolase
PA14_RS02290	112.981	-0.424337	0.322197	0	1	1	PA14_05630	NA	hypothetical protein
PA14_RS02295	674.382	0.0195702	0.180011	0	1	1	PA14_05640	NA	hypothetical protein
PA14_RS02300	111.748	-0.0803639	0.303676	0	1	1	PA14_05650	NA	hypothetical protein
PA14_RS02305	2389.64	0.0354661	0.176368	0	1	1	PA14_05660	NA	transcriptional regulator
PA14_RS02310	672.877	0.170115	0.148032	0	1	1	PA14_05690	codA	cytosine deaminase
PA14_RS02315	333.232	0.318476	0.164962	0	1	1	PA14_05700	codB	cytosine permease
PA14_RS02320	375.027	1.1937	0.215072	0.900642	0.367779	1	PA14_05740	NA	dihydropyrimidine dehydrogenase
PA14_RS02325	232.137	1.51405	0.213436	2.40846	0.0160202	1	PA14_05750	NA	oxidoreductase
PA14_RS02330	1433.42	1.40259	0.259858	1.54928	0.121314	1	PA14_05770	dhT	phenylhydantoinase
PA14_RS30025	13.0049	1.06661	0.53428	0.124667	0.900787	1	NA	NA	NA
PA14_RS02335	9.36191	1.05706	0.704056	0.0810487	0.935403	1	NA	NA	NA
PA14_RS02340	471.029	1.06156	0.196494	0.31331	0.754045	1	PA14_05790	NA	transporter
PA14_RS02345	688.545	1.10207	0.192752	0.529564	0.596414	1	PA14_05810	amaB	allantoate amidohydrolase
PA14_RS02350	1282.38	0.305471	0.204961	0	1	1	PA14_05820	NA	hypothetical protein
PA14_RS02355	4867.08	-0.144513	0.217805	0	1	1	PA14_05840	gcdH	glutaryl-CoA dehydrogenase
PA14_RS02360	508.529	-0.338531	0.186361	0	1	1	PA14_05850	NA	LysR family transcriptional regulator
PA14_RS02365	881.157	-0.276794	0.183432	0	1	1	PA14_05860	NA	hypothetical protein
PA14_RS02370	444.084	0.318783	0.189691	0	1	1	PA14_05870	NA	phosphate transporter
PA14_RS02375	1661.51	1.13779	0.278366	0.495013	0.620591	1	PA14_05880	NA	membrane-bound protease
PA14_RS02380	1303.93	0.468862	0.143999	0	1	1	PA14_05890	NA	stomatin-like protein
PA14_RS02385	562.189	0.00265415	0.159835	0	1	1	PA14_05910	NA	periplasmic transport system
PA14_RS02390	1344.3	0.0940583	0.113813	0	1	1	PA14_05920	NA	hypothetical protein
PA14_RS02395	2147.35	0.189977	0.118673	0	1	1	PA14_05950	dbpA	ATP-dependent RNA helicase DbpA
PA14_RS02400	262036	0.14852	0.146607	0	1	1	PA14_05960	NA	cold-shock protein
PA14_RS02405	1667.99	-0.240476	0.119118	0	1	1	PA14_05970	NA	hypothetical protein
PA14_RS02410	1397.1	-0.0412911	0.130462	0	1	1	PA14_05990	NA	EmrB/QacA family drug resistance transporter
PA14_RS30030	229.003	0.272763	0.21163	0	1	1	NA	NA	NA
PA14_RS02415	1749.6	0.0875207	0.181209	0	1	1	PA14_06000	NA	ClpA/B protease ATP binding subunit
PA14_RS02420	2752.21	0.036055	0.15016	0	1	1	PA14_06010	NA	hypothetical protein
PA14_RS02425	2145.41	-0.0906908	0.129637	0	1	1	PA14_06030	NA	acyltransferase
PA14_RS02430	1316.21	-0.168743	0.169644	0	1	1	PA14_06040	NA	hypothetical protein
PA14_RS02435	276.971	0.0573886	0.218269	0	1	1	PA14_06060	creB	DNA-binding response regulator CreB
PA14_RS02440	745.913	-0.100502	0.196039	0	1	1	PA14_06070	creC	sensory histidine kinase CreC
PA14_RS02445	338.443	0.0194817	0.136437	0	1	1	PA14_06080	creD	hypothetical protein
PA14_RS02450	33.0306	-0.245638	0.418136	0	1	1	PA14_06090	NA	hypothetical protein
PA14_RS02460	102.884	0.327923	0.286475	0	1	1	PA14_06120	NA	hypothetical protein
PA14_RS02465	151.082	0.653159	0.271804	0	1	1	PA14_06130	NA	hypothetical protein
PA14_RS02470	658.037	-0.00163719	0.149221	0	1	1	PA14_06150	NA	hypothetical protein
PA14_RS30035	147.066	0.141951	0.277939	0	1	1	NA	NA	NA
PA14_RS02475	1029.67	-0.0321672	0.138085	0	1	1	PA14_06160	NA	hydroxamate-type ferrisiderophore receptor
PA14_RS02480	226.213	-0.111929	0.227691	0	1	1	PA14_06170	NA	transmembrane sensor
PA14_RS02485	332.505	-0.0989616	0.234539	0	1	1	PA14_06180	NA	RNA polymerase sigma factor
PA14_RS02490	768.047	-0.255076	0.186836	0	1	1	PA14_06190	NA	glutathione S-transferase
PA14_RS02495	16.8665	-0.0067338	0.467793	0	1	1	PA14_06200	NA	hypothetical protein
PA14_RS02500	188.824	0.338682	0.202095	0	1	1	PA14_06210	NA	transcriptional regulator
PA14_RS02505	1163.03	0.216354	0.128002	0	1	1	PA14_06230	NA	permease
PA14_RS02510	276.18	0.985668	0.161679	0	1	1	PA14_06240	NA	LysR family transcriptional regulator
PA14_RS02515	188.932	0.408134	0.191511	0	1	1	PA14_06250	NA	GNAT family acetyltransferase
PA14_RS02520	199.205	0.406224	0.243255	0	1	1	PA14_06260	NA	LysR family transcriptional regulator
PA14_RS02525	226.02	0.468629	0.185757	0	1	1	PA14_06270	NA	hydrolase
PA14_RS02530	453.521	-0.626386	0.172374	0	1	1	PA14_06280	NA	hypothetical protein
PA14_RS02535	5866.89	-0.123642	0.184419	0	1	1	PA14_06290	glcB	malate synthase G
PA14_RS02540	1708.91	0.162303	0.149465	0	1	1	PA14_06300	NA	GNAT family acetyltransferase
PA14_RS02545	2472.62	0.0939008	0.133445	0	1	1	PA14_06310	NA	ACT domain-containing protein
PA14_RS02550	861.089	0.167575	0.121478	0	1	1	PA14_06320	NA	hypothetical protein
PA14_RS02555	1003.45	0.0734691	0.110543	0	1	1	PA14_06330	NA	serine/threonine protein kinase
PA14_RS02560	499.794	0.202953	0.135841	0	1	1	PA14_06340	NA	molybdenum transport regulator
PA14_RS02565	134.767	0.117018	0.21884	0	1	1	PA14_06350	NA	hypothetical protein
PA14_RS02570	95.8665	0.0518052	0.226271	0	1	1	PA14_06360	NA	phosphoribosyl transferase
PA14_RS02575	856.488	-0.422991	0.201067	0	1	1	PA14_06390	NA	hypothetical protein
PA14_RS02580	192.181	0.443253	0.192213	0	1	1	PA14_06400	NA	LysR family transcriptional regulator
PA14_RS02585	177.936	2.83141	0.685726	2.67076	NA	NA	PA14_06420	NA	hypothetical protein
PA14_RS02590	59.0669	0.773769	0.463688	0	1	1	PA14_06430	NA	hypothetical protein
PA14_RS02595	154.672	0.30098	0.250628	0	1	1	PA14_06450	NA	acetyl-CoA carboxylase biotin carboxylase subunit
PA14_RS02600	230.714	-0.0728595	0.203204	0	1	1	PA14_06460	NA	hypothetical protein
PA14_RS02605	199.786	0.198826	0.211774	0	1	1	PA14_06480	NA	hydrolase
PA14_RS30040	181.586	-0.251376	0.246303	0	1	1	NA	NA	NA
PA14_RS02615	3149.84	-0.263401	0.156508	0	1	1	PA14_06500	bioB	biotin synthase
PA14_RS02620	620.855	0.737194	0.157603	0	1	1	PA14_06510	bioF	8-amino-7-oxononanoate synthase
PA14_RS02625	353.322	0.485112	0.221366	0	1	1	PA14_06530	NA	biotin biosynthesis protein bioH
PA14_RS02630	182.89	0.393827	0.245758	0	1	1	PA14_06540	NA	biotin synthesis protein BioC
PA14_RS02635	103.594	0.641941	0.34978	0	1	1	PA14_06570	bioD	dithiobiotin synthetase
PA14_RS02640	1377.2	0.819537	0.176932	0	1	1	PA14_06580	NA	hypothetical protein
PA14_RS02645	7616.6	0.335824	0.174578	0	1	1	PA14_06600	NA	acyl-CoA dehydrogenase
PA14_RS02650	1821.62	0.215364	0.219345	0	1	1	PA14_06620	NA	acyl-CoA dehydrogenase
PA14_RS30045	37.0153	1.08694	0.510773	0.170217	0.864839	1	NA	NA	NA
PA14_RS02655	1103.97	-0.0429465	0.188549	0	1	1	PA14_06640	NA	acyl-CoA dehydrogenase
PA14_RS02660	302.48	-0.112677	0.462803	0	1	1	PA14_06650	nirN	c-type cytochrome
PA14_RS02665	58.0732	0.400533	0.589018	0	1	1	PA14_06660	nirE	uroporphyrin-III c-methyltransferase
PA14_RS02670	159.676	0.278511	0.319748	0	1	1	PA14_06670	nirJ	heme d1 biosynthesis protein NirJ
PA14_RS02675	51.4932	0.806157	0.524123	0	1	1	PA14_06680	nirH	hypothetical protein
PA14_RS02680	43.7311	0.795445	0.558798	0	1	1	PA14_06690	nirG	transcriptional regulator
PA14_RS02685	36.2257	1.2397	0.618256	0.387709	0.698232	1	PA14_06700	nirL	heme d1 biosynthesis protein NirL
PA14_RS02690	80.7036	0.42478	0.412566	0	1	1	PA14_06710	NA	transcriptional regulator
PA14_RS02695	319.101	-0.464093	0.320364	0	1	1	PA14_06720	nirF	heme d1 biosynthesis protein NirF
PA14_RS02700	8.3449	0.621602	0.910575	0	1	1	PA14_06730	nirC	c-type cytochrome
PA14_RS02705	47.3636	0.13312	0.647555	0	1	1	PA14_06740	nirM	cytochrome c-551
PA14_RS02710	1040.71	-0.424785	0.213446	0	1	1	PA14_06750	nirS	nitrite reductase
PA14_RS02715	577.209	0.128153	0.130042	0	1	1	PA14_06770	nirQ	regulatory protein NirQ
PA14_RS02720	44.708	-0.521892	0.285417	0	1	1	PA14_06790	NA	cytochrome c oxidase subunit
PA14_RS02725	3.93127	-1.75368	1.58979	-0.474078	0.635444	1	PA14_06800	NA	hypothetical protein
PA14_RS02730	34.9015	0.20689	0.378882	0	1	1	PA14_06810	norC	nitric-oxide reductase subunit C
PA14_RS02735	179.183	0.368346	0.254767	0	1	1	PA14_06830	norB	nitric-oxide reductase subunit B
PA14_RS02740	263.607	0.295366	0.517092	0	1	1	PA14_06840	NA	dinitrification protein NorD
PA14_RS02745	184.65	-0.0426268	0.423133	0	1	1	PA14_06860	NA	hypothetical protein
PA14_RS02750	2326.38	-0.309279	0.22751	0	1	1	PA14_06870	dnr	transcriptional regulator Dnr
PA14_RS02755	308.796	0.51027	0.229179	0	1	1	PA14_06880	NA	LysR family transcriptional regulator
PA14_RS02760	700.972	0.345383	0.198378	0	1	1	PA14_06890	NA	hypothetical protein
PA14_RS02765	111.164	0.589841	0.296923	0	1	1	PA14_06900	NA	hypothetical protein
PA14_RS02770	370.254	0.532299	0.206035	0	1	1	PA14_06920	NA	class III pyridoxal phosphate-dependent aminotransferase
PA14_RS02775	270.378	0.60831	0.158022	0	1	1	PA14_06930	NA	glutamine amidotransferase
PA14_RS30050	191.103	-0.450549	0.279561	0	1	1	NA	NA	NA
PA14_RS02785	590.455	-0.110289	0.158304	0	1	1	PA14_06950	NA	LuxR family transcriptional regulator
PA14_RS30055	27.9955	0.111157	0.437593	0	1	1	NA	NA	NA
PA14_RS02790	444.755	-0.138254	0.167991	0	1	1	PA14_06960	NA	hypothetical protein
PA14_RS02795	343.047	-0.62287	0.212876	0	1	1	PA14_06970	NA	Cro/CI family transcriptional regulator
PA14_RS02800	1004.57	-0.318278	0.177008	0	1	1	PA14_06980	NA	hypothetical protein
PA14_RS02805	1006.62	-0.529332	0.148155	0	1	1	PA14_06990	NA	hypothetical protein
PA14_RS02810	394.005	0.0755124	0.194448	0	1	1	PA14_07000	dsbB1	DsbB1
PA14_RS02815	105.163	0.392895	0.242243	0	1	1	PA14_07010	NA	hypothetical protein
PA14_RS02820	152.647	-0.740257	0.226356	0	1	1	PA14_07020	NA	hypothetical protein
PA14_RS02825	956.917	-0.530971	0.169695	0	1	1	PA14_07030	NA	cytochrome c'
PA14_RS02830	1224.32	-0.374723	0.138035	0	1	1	PA14_07040	NA	hypothetical protein
PA14_RS02835	356.933	0.383794	0.269748	0	1	1	PA14_07050	NA	hypothetical protein
PA14_RS02840	515.622	0.0445415	0.179594	0	1	1	PA14_07060	NA	hypothetical protein
PA14_RS02845	1262.76	-0.147567	0.246011	0	1	1	PA14_07070	NA	hypothetical protein
PA14_RS02850	3720.57	-0.21368	0.17243	0	1	1	PA14_07090	metK	S-adenosylmethionine synthetase
PA14_RS02855	1872.17	0.289393	0.139891	0	1	1	PA14_07110	NA	ArsR family transcriptional regulator
PA14_RS02860	5440.26	-0.432007	0.179946	0	1	1	PA14_07130	tktA	transketolase
PA14_RS02865	636.284	0.259185	0.190722	0	1	1	PA14_07140	NA	hypothetical protein
PA14_RS02870	729.662	-0.0257054	0.151279	0	1	1	PA14_07150	NA	hypothetical protein
PA14_RS02875	2221.3	-0.255902	0.151951	0	1	1	PA14_07170	epd	D-erythrose 4-phosphate dehydrogenase
PA14_RS02880	2817.52	-0.445399	0.190526	0	1	1	PA14_07190	pgk	phosphoglycerate kinase
PA14_RS02885	1538.48	0.280387	0.197736	0	1	1	PA14_07200	NA	hypothetical protein
PA14_RS02890	2254.98	0.24565	0.160915	0	1	1	PA14_07210	NA	hypothetical protein
PA14_RS02895	9502	0.0503341	0.174808	0	1	1	PA14_07230	fda	fructose-1,6-bisphosphate aldolase
PA14_RS02900	771.574	0.508468	0.197259	0	1	1	PA14_07240	NA	hypothetical protein
PA14_RS30060	1098.86	0.12303	0.162512	0	1	1	NA	NA	NA
PA14_RS02910	516.04	-0.0719731	0.146509	0	1	1	PA14_07260	NA	hypothetical protein
PA14_RS02915	748.315	-0.100074	0.133075	0	1	1	PA14_07280	NA	hypothetical protein
PA14_RS02920	510.73	0.249889	0.205351	0	1	1	PA14_07290	NA	hypothetical protein
PA14_RS02925	939.453	-0.27232	0.161491	0	1	1	PA14_07300	NA	hypothetical protein
PA14_RS02930	367.377	-0.109519	0.195035	0	1	1	PA14_07310	NA	hydrolase
PA14_RS02935	1404.53	-0.0311071	0.169824	0	1	1	PA14_07330	NA	hypothetical protein
PA14_RS02940	352.445	0.217621	0.140706	0	1	1	PA14_07340	NA	transcriptional regulator
PA14_RS02945	1309.73	0.405218	0.226513	0	1	1	PA14_07355	NA	hypothetical protein
PA14_RS02950	841.76	0.630957	0.15608	0	1	1	PA14_07360	NA	hypothetical protein
PA14_RS02955	3077.26	-0.153773	0.134131	0	1	1	PA14_07370	NA	hypothetical protein
PA14_RS02960	978.325	-0.157689	0.184116	0	1	1	PA14_07380	NA	hypothetical protein
PA14_RS02965	287.732	-0.169947	0.172825	0	1	1	PA14_07400	NA	hypothetical protein
PA14_RS02970	143.818	0.308845	0.214111	0	1	1	PA14_07410	NA	hypothetical protein
PA14_RS02975	290.222	0.329735	0.171644	0	1	1	PA14_07420	NA	hypothetical protein
PA14_RS02980	735.09	-0.227365	0.121823	0	1	1	PA14_07430	NA	hypothetical protein
PA14_RS30065	43.1045	-0.0670605	0.479051	0	1	1	NA	NA	NA
PA14_RS02985	133.237	0.075739	0.302757	0	1	1	PA14_07440	NA	hypothetical protein
PA14_RS02990	946.276	-0.336238	0.149641	0	1	1	PA14_07450	NA	hypothetical protein
PA14_RS30070	363.568	0.108018	0.280004	0	1	1	PA14_07460	NA	hypothetical protein
PA14_RS02995	353.626	-0.473604	0.338972	0	1	1	PA14_07470	NA	tRNA-Met
PA14_RS03000	19993.6	-0.254632	0.21395	0	1	1	PA14_07480	NA	reverse transcriptase
PA14_RS03005	2813.48	0.400715	0.194016	0	1	1	PA14_07500	rmcA	redox regulator of c_di_GMP, RmcA
PA14_RS03010	22285.7	-0.27204	0.100693	0	1	1	PA14_07520	rpoD	RNA polymerase sigma factor RpoD
PA14_RS03015	3557.67	-0.540102	0.127445	0	1	1	PA14_07530	dnaG	DNA primase
PA14_RS03020	2246.3	-0.341402	0.291287	0	1	1	PA14_07550	NA	hypothetical protein
PA14_RS03025	6035.85	-0.745891	0.230243	0	1	1	PA14_07560	rpsU	30S ribosomal protein S21
PA14_RS03030	2134.5	-0.171466	0.151216	0	1	1	PA14_07570	gcp	DNA-binding/iron metalloprotein/AP endonuclease
PA14_RS03035	970.478	0.156255	0.173327	0	1	1	PA14_07580	NA	glycerol-3-phosphate acyltransferase PlsY
PA14_RS03040	336.867	-0.253221	0.189722	0	1	1	PA14_07590	folB	dihydroneopterin aldolase
PA14_RS03045	442.886	-0.144419	0.142321	0	1	1	PA14_07600	NA	2-amino-4-hydroxy-6- hydroxymethyldihydropteridine pyrophosphokinase
PA14_RS03050	988.308	0.318904	0.111953	0	1	1	PA14_07620	cca	multifunctional tRNA nucleotidyl transferase/2'3'-cyclic phosphodiesterase/2'nucleotidase/phosphatase
PA14_RS03055	153.998	-0.12019	0.209041	0	1	1	PA14_07630	NA	hypothetical protein
PA14_RS03060	4362.94	-0.0304188	0.166046	0	1	1	PA14_07650	NA	SpoVR family protein
PA14_RS03065	3173.05	0.173116	0.184541	0	1	1	PA14_07660	NA	hypothetical protein
PA14_RS03070	20513.1	-0.148558	0.202352	0	1	1	PA14_07680	NA	hypothetical protein
PA14_RS31180	1545.11	0.191922	0.192121	0	1	1	NA	NA	NA
PA14_RS03075	471.065	0.20665	0.180072	0	1	1	PA14_07690	glpE	thiosulfate sulfurtransferase
PA14_RS03080	1595.5	0.163607	0.110888	0	1	1	PA14_07700	apaH	diadenosine tetraphosphatase
PA14_RS03085	722.833	0.416575	0.121481	0	1	1	PA14_07710	apaG	ApaG protein
PA14_RS03090	2496.79	-0.356827	0.0927787	0	1	1	PA14_07730	ksgA	dimethyladenosine transferase
PA14_RS03095	1579.74	-0.0906548	0.125411	0	1	1	PA14_07740	pdxA	4-hydroxythreonine-4-phosphate dehydrogenase
PA14_RS03100	5955.35	-0.814138	0.131478	0	1	1	PA14_07760	surA	peptidyl-prolyl cis-trans isomerase SurA
PA14_RS03105	21395.8	-0.784331	0.134803	0	1	1	PA14_07770	ostA	organic solvent tolerance protein OstA
PA14_RS03110	1074.27	-0.0251851	0.173285	0	1	1	PA14_07780	NA	hypothetical protein
PA14_RS03115	390.853	0.157496	0.166004	0	1	1	PA14_07790	NA	nucleotidyl transferase
PA14_RS03120	797.103	0.0798986	0.112682	0	1	1	PA14_07800	NA	hypothetical protein
PA14_RS03125	785.238	-0.121638	0.123003	0	1	1	PA14_07810	NA	hypothetical protein
PA14_RS03130	1562.04	0.392442	0.123303	0	1	1	PA14_07820	NA	histidine kinase
PA14_RS03135	971.619	0.272425	0.157208	0	1	1	PA14_07840	NA	two-component response regulator
PA14_RS03140	835.225	-0.00571357	0.156585	0	1	1	PA14_07850	NA	ABC transporter substrate-binding protein
PA14_RS03145	1782.81	-0.456143	0.188732	0	1	1	PA14_07860	NA	ABC transporter ATP-binding protein
PA14_RS03150	2494.38	-0.654015	0.151577	0	1	1	PA14_07870	NA	ABC transporter substrate-binding protein
PA14_RS03155	1069.48	-0.342425	0.194301	0	1	1	PA14_07890	NA	ABC transporter permease
PA14_RS03160	443.062	-0.42286	0.185668	0	1	1	PA14_07900	NA	ABC transporter permease
PA14_RS03165	1034.46	-0.192894	0.176486	0	1	1	PA14_07910	rpe	ribulose-phosphate 3-epimerase
PA14_RS03170	872.298	-0.106568	0.174997	0	1	1	PA14_07930	NA	phosphoglycolate phosphatase
PA14_RS03175	3987.92	-0.194764	0.11133	0	1	1	PA14_07940	trpE	anthranilate synthase component I
PA14_RS03180	654.442	-0.271944	0.27895	0	1	1	PA14_07950	prtN	transcriptional regulator PrtN
PA14_RS03185	753.1	-0.262015	0.126282	0	1	1	PA14_07960	prtR	transcriptional regulator PrtR
PA14_RS03190	213.595	-0.965326	0.368734	0	1	1	PA14_07970	NA	hypothetical protein
PA14_RS03195	704.968	-0.392239	0.460348	0	1	1	PA14_07980	NA	hypothetical protein
PA14_RS03200	260.894	0.330865	0.556742	0	1	1	PA14_07990	NA	hypothetical protein
PA14_RS03205	1843.83	-0.0506888	0.282267	0	1	1	PA14_08000	NA	hypothetical protein
PA14_RS03210	1885.92	-0.204563	0.48386	0	1	1	PA14_08010	NA	hypothetical protein
PA14_RS03215	1087.79	-0.335692	0.506566	0	1	1	PA14_08020	NA	bacteriophage protein
PA14_RS03220	2524.02	-0.0672512	0.485661	0	1	1	PA14_08030	NA	phage baseplate assembly protein
PA14_RS03225	2159.98	-0.165993	0.460144	0	1	1	PA14_08040	NA	phage tail protein
PA14_RS03230	9167.74	-0.418384	0.402993	0	1	1	PA14_08050	NA	tail fiber protein
PA14_RS03235	2144.94	-1.05622	0.399548	-0.140712	0.888097	1	PA14_08060	NA	tail fiber assembly protein
PA14_RS03240	9130.72	-0.570439	0.472299	0	1	1	PA14_08070	NA	phage tail sheath protein
PA14_RS03245	3472.43	-0.870111	0.473618	0	1	1	PA14_08090	NA	phage tail tube protein
PA14_RS03250	1393.19	-0.0547366	0.480934	0	1	1	PA14_08100	NA	hypothetical protein
PA14_RS03255	12603.9	0.0455248	0.513	0	1	1	PA14_08120	NA	tail length determinator protein
PA14_RS03260	1633.96	0.0401742	0.481185	0	1	1	PA14_08130	NA	hypothetical protein
PA14_RS03265	748.586	-0.522446	0.485352	0	1	1	PA14_08140	NA	hypothetical protein
PA14_RS03270	2886.99	-0.218049	0.489596	0	1	1	PA14_08150	NA	phage late control gene D protein
PA14_RS03275	748.535	-0.264669	0.503421	0	1	1	PA14_08160	NA	lytic enzyme
PA14_RS03280	54.2241	0.963006	0.535374	0	1	1	PA14_08180	NA	hypothetical protein
PA14_RS30075	157.874	0.646483	0.606021	0	1	1	PA14_08190	NA	hypothetical protein
PA14_RS03285	233.696	-0.507492	0.355659	0	1	1	NA	NA	NA
PA14_RS03290	3164.5	-0.664758	0.486188	0	1	1	PA14_08210	NA	hypothetical protein
PA14_RS03295	1924.96	-0.7157	0.502792	0	1	1	PA14_08220	NA	hypothetical protein
PA14_RS03300	749.192	0.302759	0.444816	0	1	1	PA14_08230	NA	hypothetical protein
PA14_RS03305	4996.36	-0.251709	0.5029	0	1	1	PA14_08240	NA	hypothetical protein
PA14_RS03310	816.283	0.0286702	0.48115	0	1	1	PA14_08250	NA	hypothetical protein
PA14_RS03315	1390	0.00530044	0.538254	0	1	1	PA14_08260	NA	minor tail protein L
PA14_RS03320	1471.44	0.291951	0.522639	0	1	1	PA14_08270	NA	hypothetical protein
PA14_RS03325	1419.67	-0.521712	0.541381	0	1	1	PA14_08280	NA	bacteriophage protein
PA14_RS03330	7565.41	-0.228143	0.461864	0	1	1	PA14_08300	NA	phage-related protein, tail component
PA14_RS31185	2103.11	-1.23439	0.456858	-0.51305	0.607916	1	NA	NA	NA
PA14_RS03335	3916.28	-0.570526	0.241892	0	1	1	PA14_08310	NA	hypothetical protein
PA14_RS03340	1275.32	-0.63368	0.239528	0	1	1	PA14_08320	NA	hypothetical protein
PA14_RS03345	828.771	-0.444058	0.215387	0	1	1	PA14_08330	NA	hypothetical protein
PA14_RS03350	2318.43	-0.128297	0.139489	0	1	1	PA14_08340	trpG	anthranilate synthase component II
PA14_RS03355	2108.54	-0.0417753	0.124943	0	1	1	PA14_08350	trpD	anthranilate phosphoribosyltransferase
PA14_RS03360	1939.27	0.0284347	0.103813	0	1	1	PA14_08360	trpC	indole-3-glycerol-phosphate synthase
PA14_RS03365	4522.35	-0.116959	0.130589	0	1	1	PA14_08370	vfr	cAMP-regulatory protein
PA14_RS03370	869.583	-0.274908	0.150615	0	1	1	PA14_08380	NA	hypothetical protein
PA14_RS03375	2853.47	-0.263836	0.120026	0	1	1	PA14_08390	speD	S-adenosylmethionine decarboxylase
PA14_RS03380	1921.15	0.260323	0.122549	0	1	1	PA14_08400	NA	hypothetical protein
PA14_RS03385	364.924	-0.129264	0.177942	0	1	1	PA14_08420	NA	HIT family protein
PA14_RS03390	1016.07	0.154334	0.12248	0	1	1	PA14_08430	NA	ATPase
PA14_RS03395	635.261	-0.391452	0.186441	0	1	1	PA14_08440	NA	short chain alcohol dehydrogenase
PA14_RS03400	1165	-0.647265	0.161063	0	1	1	PA14_08450	NA	hypothetical protein
PA14_RS03405	834.105	-0.362099	0.140122	0	1	1	PA14_08460	NA	hypothetical protein
PA14_RS03410	551.666	-0.4537	0.186974	0	1	1	PA14_08470	NA	hypothetical protein
PA14_RS03415	1154.48	-0.124055	0.181549	0	1	1	PA14_08480	argC	N-acetyl-gamma-glutamyl-phosphate reductase
PA14_RS03420	1011.08	-0.679128	0.16327	0	1	1	PA14_08490	NA	hypothetical protein
PA14_RS03425	906.399	-0.317555	0.125993	0	1	1	PA14_08500	NA	hypothetical protein
PA14_RS03430	2416.47	-0.0603834	0.126413	0	1	1	PA14_08510	NA	iron-sulfur cluster insertion protein ErpA
PA14_RS03435	2973.53	-0.43094	0.105736	0	1	1	PA14_08520	anmK	anhydro-N-acetylmuramic acid kinase
PA14_RS03440	7934.64	-0.510948	0.151624	0	1	1	PA14_08540	NA	hypothetical protein
PA14_RS03445	6074.03	-0.227762	0.232747	0	1	1	PA14_08560	tyrZ	tyrosyl-tRNA synthetase
PA14_RS03450	54944.4	-0.467065	0.553733	0	1	1	PA14_08570	NA	16S ribosomal RNA
PA14_RS03455	26.5298	-0.646175	0.691624	0	1	1	PA14_08580	NA	tRNA-Ile
PA14_RS03460	49.5394	-0.681652	0.701717	0	1	1	PA14_08590	NA	tRNA-Ala
PA14_RS03465	63705.7	-0.680466	0.626631	0	1	1	PA14_08600	NA	23S ribosomal RNA
PA14_RS03470	531.435	-1.2633	0.493418	-0.533616	0.593607	1	PA14_08610	NA	5S ribosomal RNA
PA14_RS03475	3838.97	-0.587687	0.160443	0	1	1	PA14_08620	birA	biotin--protein ligase
PA14_RS03480	1644.46	-0.453679	0.161406	0	1	1	PA14_08630	NA	pantothenate kinase
PA14_RS03485	1521.81	-0.233627	0.171758	0	1	1	PA14_08640	NA	hypothetical protein
PA14_RS03490	2156.98	-0.376233	0.22779	0	1	1	PA14_08650	NA	tRNA-Tyr
PA14_RS03495	448.667	0.0254666	0.259566	0	1	1	PA14_08660	NA	tRNA-Gly
PA14_RS03500	239.417	0.0324614	0.328521	0	1	1	PA14_08670	NA	tRNA-Thr
PA14_RS03505	99849.8	-0.448747	0.171155	0	1	1	PA14_08680	tufB	elongation factor Tu
PA14_RS03510	244.454	-0.171457	0.506298	0	1	1	PA14_08690	NA	tRNA-Trp
PA14_RS03515	9543.73	-0.141543	0.180629	0	1	1	PA14_08695	secE	preprotein translocase subunit SecE
PA14_RS03520	12675.8	-0.410952	0.152383	0	1	1	PA14_08710	nusG	transcription antitermination protein NusG
PA14_RS03525	35173.1	-0.900886	0.165993	0	1	1	PA14_08720	rplK	50S ribosomal protein L11
PA14_RS03530	45702.8	-0.730416	0.145586	0	1	1	PA14_08730	rplA	50S ribosomal protein L1
PA14_RS03535	38631.7	-0.703443	0.200785	0	1	1	PA14_08740	rplJ	50S ribosomal protein L10
PA14_RS03540	27274.8	-0.690227	0.212529	0	1	1	PA14_08750	rplL	50S ribosomal protein L7/L12
PA14_RS03545	116468	0.295129	0.261124	0	1	1	PA14_08760	rpoB	DNA-directed RNA polymerase subunit beta
PA14_RS03550	110554	0.716379	0.217853	0	1	1	PA14_08780	rpoC	DNA-directed RNA polymerase subunit beta'
PA14_RS03555	34702.1	-0.435102	0.163041	0	1	1	PA14_08790	rpsL	30S ribosomal protein S12
PA14_RS03560	25046.1	-0.606745	0.1657	0	1	1	PA14_08810	rpsG	30S ribosomal protein S7
PA14_RS03565	109655	-0.734097	0.177134	0	1	1	PA14_08820	fusA1	elongation factor G
PA14_RS03570	37256.3	-0.397796	0.202897	0	1	1	PA14_08830	tufA	elongation factor Tu
PA14_RS03575	27774.5	-1.0714	0.196207	-0.363905	0.715929	1	PA14_08840	rpsJ	30S ribosomal protein S10
PA14_RS03580	22391	-1.08109	0.153147	-0.529469	0.59648	1	PA14_08850	rplC	50S ribosomal protein L3
PA14_RS03585	23589.4	-1.29248	0.181684	-1.60985	0.10743	1	PA14_08860	rplD	50S ribosomal protein L4
PA14_RS03590	6567.08	-1.47903	0.204076	-2.34732	0.018909	1	PA14_08870	rplW	50S ribosomal protein L23
PA14_RS03595	23907.2	-1.18998	0.192638	-0.986222	0.324024	1	PA14_08880	rplB	50S ribosomal protein L2
PA14_RS03600	19430.7	-1.35372	0.243258	-1.45411	0.145917	1	PA14_08890	rpsS	30S ribosomal protein S19
PA14_RS03605	17222.9	-1.14585	0.239158	-0.609848	0.541962	1	PA14_08900	rplV	50S ribosomal protein L22
PA14_RS03610	25794.1	-0.884661	0.256281	0	1	1	PA14_08910	rpsC	30S ribosomal protein S3
PA14_RS03615	14034.1	-0.652836	0.283219	0	1	1	PA14_08920	rplP	50S ribosomal protein L16
PA14_RS03620	5515.04	-0.442605	0.29737	0	1	1	PA14_08930	rpmC	50S ribosomal protein L29
PA14_RS03625	4144.65	-0.365021	0.287391	0	1	1	PA14_08940	rpsQ	30S ribosomal protein S17
PA14_RS03630	11432.5	-0.100586	0.307736	0	1	1	PA14_08950	rplN	50S ribosomal protein L14
PA14_RS03635	8850.04	0.186403	0.324591	0	1	1	PA14_08960	rplX	50S ribosomal protein L24
PA14_RS03640	23268.6	0.324208	0.268899	0	1	1	PA14_08970	rplE	50S ribosomal protein L5
PA14_RS03645	6323.75	0.670576	0.283198	0	1	1	PA14_08980	rpsN	30S ribosomal protein S14
PA14_RS03650	20104.1	-0.860869	0.160824	0	1	1	PA14_08990	rpsH	30S ribosomal protein S8
PA14_RS03655	22043.5	-1.05256	0.15967	-0.329159	0.742035	1	PA14_09000	rplF	50S ribosomal protein L6
PA14_RS03660	14075	-1.07405	0.158483	-0.467263	0.640312	1	PA14_09010	rplR	50S ribosomal protein L18
PA14_RS03665	22033.7	-1.13395	0.169924	-0.78828	0.430533	1	PA14_09020	rpsE	30S ribosomal protein S5
PA14_RS03670	8016.24	-1.28423	0.169895	-1.67298	0.0943307	1	PA14_09030	rpmD	50S ribosomal protein L30
PA14_RS03675	18958.8	-1.20471	0.177449	-1.15361	0.24866	1	PA14_09040	rplO	50S ribosomal protein L15
PA14_RS03680	49087.9	-0.928359	0.185989	0	1	1	PA14_09050	secY	preprotein translocase subunit SecY
PA14_RS03685	5746.03	-0.696218	0.291095	0	1	1	PA14_09070	rpmJ	50S ribosomal protein L36
PA14_RS03690	17859.3	-0.266375	0.273102	0	1	1	PA14_09080	rpsM	30S ribosomal protein S13
PA14_RS03695	10635.8	-0.11958	0.266581	0	1	1	PA14_09090	rpsK	30S ribosomal protein S11
PA14_RS03700	18811	-0.104176	0.277277	0	1	1	PA14_09100	rpsD	30S ribosomal protein S4
PA14_RS03705	38632.6	0.206357	0.226503	0	1	1	PA14_09115	rpoA	DNA-directed RNA polymerase subunit alpha
PA14_RS03710	9773.51	0.465404	0.266132	0	1	1	PA14_09130	rplQ	50S ribosomal protein L17
PA14_RS03715	5240.96	-0.554837	0.144921	0	1	1	PA14_09150	katA	catalase
PA14_RS03720	1851.03	-0.227298	0.119915	0	1	1	PA14_09160	bfrA	bacterioferritin
PA14_RS03725	3439.88	-0.648207	0.117914	0	1	1	PA14_09180	uvrA	excinuclease ABC subunit A
PA14_RS03730	2157.04	0.306007	0.191614	0	1	1	PA14_09195	NA	major facilitator transporter
PA14_RS03735	3136.78	0.0447895	0.130983	0	1	1	PA14_09200	ssb	single-stranded DNA-binding protein
PA14_RS03740	5996.07	-0.166637	0.146678	0	1	1	PA14_09210	pchA	salicylate biosynthesis isochorismate synthase
PA14_RS03745	488.967	-0.239556	0.243859	0	1	1	PA14_09220	pchB	isochorismate-pyruvate lyase
PA14_RS03750	387.022	0.253331	0.292955	0	1	1	PA14_09230	pchC	pyochelin biosynthetic protein PchC
PA14_RS03755	3505.7	-0.359869	0.249393	0	1	1	PA14_09240	pchD	pyochelin biosynthesis protein PchD
PA14_RS03760	412.445	-0.390401	0.172066	0	1	1	PA14_09260	pchR	transcriptional regulator PchR
PA14_RS03765	4570.31	-0.17492	0.220259	0	1	1	PA14_09270	pchE	dihydroaeruginoic acid synthetase
PA14_RS03770	5589.83	0.542192	0.206882	0	1	1	PA14_09280	pchF	pyochelin synthetase
PA14_RS03775	1075.58	0.406232	0.143475	0	1	1	PA14_09290	pchG	pyochelin biosynthetic protein PchG
PA14_RS03780	1456.15	0.277122	0.178776	0	1	1	PA14_09300	NA	ABC transporter ATP-binding protein
PA14_RS03785	672.611	-0.0234944	0.214618	0	1	1	PA14_09320	NA	ABC transporter ATP-binding protein
PA14_RS03790	7196.28	-0.272887	0.191189	0	1	1	PA14_09340	fptA	Fe(III)-pyochelin outer membrane receptor
PA14_RS03795	344.635	0.0744292	0.215395	0	1	1	PA14_09350	NA	hypothetical protein
PA14_RS03800	482.57	0.329818	0.175324	0	1	1	PA14_09370	NA	hypothetical protein
PA14_RS03805	1295.67	0.279483	0.13146	0	1	1	PA14_09380	NA	transporter
PA14_RS03810	2296.49	0.656512	0.170381	0	1	1	PA14_09400	phzS	hypothetical protein
PA14_RS30080	535.694	0.73079	0.28021	0	1	1	NA	NA	NA
PA14_RS03815	736.597	0.989434	0.215747	0	1	1	PA14_09410	phzG1	pyrodoxamine 5'-phosphate oxidase
PA14_RS03820	1566.32	0.532552	0.18972	0	1	1	PA14_09420	phzF1	phenazine biosynthesis protein
PA14_RS03825	2847.53	0.319076	0.196411	0	1	1	PA14_09440	phzE1	phenazine biosynthesis protein PhzE
PA14_RS03830	871.544	-0.115648	0.217175	0	1	1	PA14_09450	phzD1	phenazine biosynthesis protein PhzD
PA14_RS03835	826.361	0.0678231	0.215495	0	1	1	PA14_09460	phzC1	phenazine biosynthesis protein PhzC
PA14_RS03840	2747.58	-0.744384	0.177248	0	1	1	PA14_09470	phzB1	phenazine biosynthesis protein
PA14_RS03845	971.663	-0.655751	0.158491	0	1	1	PA14_09480	phzA1	phenazine biosynthesis protein
PA14_RS30085	2791.3	-0.240578	0.213713	0	1	1	NA	NA	NA
PA14_RS03850	4593.07	-0.013607	0.159516	0	1	1	PA14_09490	phzM	phenazine-specific methyltransferase
PA14_RS03855	974.002	0.390027	0.181476	0	1	1	PA14_09500	opmD	outer membrane protein
PA14_RS03860	1112.93	0.322308	0.280559	0	1	1	PA14_09520	mexI	RND efflux transporter
PA14_RS03865	425.808	0.703968	0.314927	0	1	1	PA14_09530	mexH	RND efflux membrane fusion protein
PA14_RS03870	598.223	0.345565	0.238995	0	1	1	PA14_09540	mexG	hypothetical protein
PA14_RS03875	1127.91	-0.764155	0.214189	0	1	1	PA14_09550	NA	hypothetical protein
PA14_RS03880	52.3116	0.435856	0.28408	0	1	1	PA14_09570	NA	LysR family transcriptional regulator
PA14_RS03885	83.2588	0.39953	0.340611	0	1	1	PA14_09580	NA	hypothetical protein
PA14_RS03890	1848.88	0.257331	0.165756	0	1	1	PA14_09600	ddlA	D-alanine--D-alanine ligase
PA14_RS03895	475.828	0.0868732	0.157342	0	1	1	PA14_09610	NA	hypothetical protein
PA14_RS03900	1681.55	0.468907	0.157725	0	1	1	PA14_09630	NA	acyl-CoA dehydrogenase
PA14_RS03905	603.497	-0.0058867	0.170444	0	1	1	PA14_09660	NA	acyl-CoA synthetase
PA14_RS03910	299.244	0.0624865	0.184182	0	1	1	PA14_09680	NA	two-component sensor
PA14_RS03915	145.327	0.202511	0.25196	0	1	1	PA14_09690	NA	two-component response regulator
PA14_RS03920	394.356	0.00660801	0.208063	0	1	1	PA14_09700	NA	monooxygenase
PA14_RS03925	118.234	0.319643	0.213183	0	1	1	PA14_09710	NA	aldehyde dehydrogenase
PA14_RS03930	39.0654	0.356322	0.388625	0	1	1	PA14_09730	NA	dihydrodipicolinate synthase
PA14_RS03935	101.886	0.154491	0.196789	0	1	1	PA14_09740	NA	MFS transporter
PA14_RS03940	1315.34	-0.0167211	0.166124	0	1	1	PA14_09750	NA	oxidoreductase
PA14_RS03945	257.534	-0.0621147	0.207951	0	1	1	PA14_09760	NA	GntR family transcriptional regulator
PA14_RS03950	2522.26	0.088415	0.148707	0	1	1	PA14_09770	souR	sarcosine oxidation and utilization regulator SouR
PA14_RS03955	4674.27	0.102198	0.101852	0	1	1	PA14_09780	NA	hypothetical protein
PA14_RS03960	8976.67	-0.239156	0.148454	0	1	1	PA14_09790	NA	transcriptional regulator
PA14_RS03965	2884.79	0.369999	0.194006	0	1	1	PA14_09810	NA	hypothetical protein
PA14_RS30090	7.77855	0.602697	0.75812	0	1	1	NA	NA	NA
PA14_RS03970	2108.95	0.130561	0.0996302	0	1	1	PA14_09820	NA	acetolactate synthase
PA14_RS03975	467.078	0.393725	0.120794	0	1	1	PA14_09850	NA	porin
PA14_RS03980	230.186	-0.391846	0.191416	0	1	1	PA14_09870	eftM	SAM-dependent methyltransferase , EftM
PA14_RS03985	47.1866	-0.722376	0.299058	0	1	1	PA14_09880	NA	hypothetical protein
PA14_RS03990	2841.51	-0.0151076	0.145813	0	1	1	PA14_09890	ppiC2	peptidyl-prolyl cis-trans isomerase C2
PA14_RS03995	2363.88	-0.0174852	0.11365	0	1	1	PA14_09900	prpL	Pvds-regulated endoprotease, lysyl class
PA14_RS04000	288.766	0.18214	0.156241	0	1	1	PA14_09910	NA	transcriptional regulator
PA14_RS04005	100.195	0.0147696	0.266971	0	1	1	PA14_09920	NA	translation initiation inhibitor
PA14_RS04010	1488.99	-0.218131	0.198778	0	1	1	PA14_09930	NA	exonuclease III
PA14_RS04015	4061.58	-0.339317	0.1772	0	1	1	PA14_09940	NA	protease
PA14_RS04020	78.7202	0.231072	0.268092	0	1	1	PA14_09950	NA	oxidoreductase
PA14_RS04025	183.196	0.468841	0.225212	0	1	1	PA14_09960	NA	hypothetical protein
PA14_RS04030	1233.75	0.0479869	0.116992	0	1	1	PA14_09970	fpvB	type I ferripyoverdine receptor, FpvB
PA14_RS04035	67.1801	0.455243	0.239647	0	1	1	PA14_09980	dkgB	2,5-diketo-D-gluconate reductase B
PA14_RS04040	57.1108	-0.133666	0.343252	0	1	1	PA14_09990	NA	acetyltransferase
PA14_RS04045	214.108	0.245089	0.15452	0	1	1	PA14_10010	NA	transcriptional regulator
PA14_RS04050	242.777	0.232497	0.176036	0	1	1	PA14_10020	NA	hypothetical protein
PA14_RS04055	1088.37	0.311319	0.138415	0	1	1	PA14_10040	NA	amidase
PA14_RS04060	35.4866	-0.315218	0.32172	0	1	1	PA14_10050	NA	hypothetical protein
PA14_RS04065	37.8951	0.867979	0.47584	0	1	1	PA14_10070	NA	zinc-dependent oxidoreductase
PA14_RS04070	100.229	0.0157195	0.267097	0	1	1	PA14_10080	NA	hypothetical protein
PA14_RS04075	218.058	-0.0211291	0.212455	0	1	1	PA14_10090	NA	LysR family transcriptional regulator
PA14_RS04080	69.0032	-0.154083	0.269888	0	1	1	PA14_10110	NA	transporter
PA14_RS04085	338.766	0.209737	0.168395	0	1	1	PA14_10120	NA	LysR family transcriptional regulator
PA14_RS04090	124.888	0.269903	0.30629	0	1	1	PA14_10130	NA	short chain dehydrogenase
PA14_RS04095	59.8533	0.00166527	0.334467	0	1	1	PA14_10140	fepG	ferric enterobactin transport protein FepG
PA14_RS04100	7.99433	0.0176032	0.782347	0	1	1	PA14_10160	fepD	ferric enterobactin transport protein FepD
PA14_RS04105	39.2522	0.743344	0.762078	0	1	1	PA14_10170	fepB	iron-enterobactin transporter periplasmic binding protein
PA14_RS04110	76.0505	0.280222	0.348154	0	1	1	PA14_10180	fepC	ferric enterobactin transport protein FepC
PA14_RS04115	155.236	0.383966	0.269233	0	1	1	PA14_10190	NA	transcriptional regulator
PA14_RS04120	325.796	0.0129469	0.167007	0	1	1	PA14_10200	NA	TonB-dependent receptor protein
PA14_RS04125	43.2513	0.285692	0.396794	0	1	1	PA14_10210	NA	oxidoreductase
PA14_RS04130	106.636	-0.681899	0.263083	0	1	1	PA14_10220	NA	SH3 domain-containing protein
PA14_RS04135	107.303	-0.108424	0.238523	0	1	1	PA14_10230	adh	2,3-butanediol dehydrogenase
PA14_RS04140	68.0372	0.281079	0.280885	0	1	1	PA14_10240	NA	branched-chain alpha-keto acid dehydrogenase subunit E2
PA14_RS04145	147.919	0.092798	0.258591	0	1	1	PA14_10250	acoB	acetoin catabolism protein AcoB
PA14_RS04150	115.994	-0.00103047	0.238246	0	1	1	PA14_10260	NA	dehydrogenase E1 component
PA14_RS04155	34.7679	1.01339	0.35902	0.0373065	0.970241	1	PA14_10270	NA	hypothetical protein
PA14_RS04160	74.4792	0.541362	0.266048	0	1	1	PA14_10280	NA	short-chain dehydrogenase
PA14_RS04165	3567	0.490787	0.182652	0	1	1	PA14_10290	acoR	transcriptional regulator AcoR
PA14_RS04170	220.409	0.585379	0.195617	0	1	1	PA14_10300	NA	efflux protein
PA14_RS04175	349.759	0.0475239	0.153758	0	1	1	PA14_10320	NA	transcriptional regulator
PA14_RS04180	82.2672	-0.141534	0.224064	0	1	1	PA14_10330	NA	outer membrane protein
PA14_RS04185	257.226	-0.502289	0.184128	0	1	1	PA14_10340	NA	toxin transporter
PA14_RS04190	339.249	-0.0241705	0.138016	0	1	1	PA14_10350	NA	secretion protein
PA14_RS04195	1569.41	-0.266801	0.180422	0	1	1	PA14_10360	NA	hypothetical protein
PA14_RS04200	314.112	-0.267668	0.176432	0	1	1	PA14_10370	NA	hypothetical protein
PA14_RS04205	244.008	-1.11399	0.312078	-0.365265	0.714914	1	PA14_10380	NA	hypothetical protein
PA14_RS30095	6.59968	-1.08134	0.809836	-0.100444	0.919991	1	NA	NA	NA
PA14_RS04210	105.891	0.472347	0.303532	0	1	1	PA14_10420	tyrS	tyrosyl-tRNA synthetase
PA14_RS04215	124.143	-0.294826	0.210354	0	1	1	PA14_10440	NA	porin
PA14_RS04220	80.653	0.540203	0.311149	0	1	1	PA14_10470	NA	MFS transporter
PA14_RS04225	183.392	-0.999274	0.260781	0	1	1	PA14_10480	NA	transcriptional regulator
PA14_RS04230	62.8026	-0.0995699	0.537774	0	1	1	PA14_10490	NA	hypothetical protein
PA14_RS04235	1265.37	-0.374581	0.177301	0	1	1	PA14_10500	NA	cbb3-type cytochrome c oxidase subunit I
PA14_RS04240	665.074	-0.130753	0.183192	0	1	1	PA14_10530	NA	GntR family transcriptional regulator
PA14_RS04245	416.775	-0.436228	0.230601	0	1	1	PA14_10540	NA	iron-sulfur cluster-binding protein
PA14_RS04250	2510.4	-0.00915192	0.250894	0	1	1	PA14_10550	NA	sulfite or nitrite reductas
PA14_RS04255	497.386	0.196681	0.323143	0	1	1	PA14_10560	NA	hypothetical protein
PA14_RS04260	104.819	0.365578	0.352219	0	1	1	PA14_10570	NA	2,4-dihydroxyhept-2-ene-1,7-dioic acid aldolase
PA14_RS04265	171.029	-0.169918	0.193481	0	1	1	PA14_10590	hpcG	2-oxo-hepta-3-ene-1,7-dioic acid hydratase
PA14_RS04270	209.144	0.122467	0.195173	0	1	1	PA14_10600	NA	MFS transporter
PA14_RS04275	98.295	-0.0255252	0.241831	0	1	1	PA14_10610	hpcD	5-carboxymethyl-2-hydroxymuconate isomerase
PA14_RS04280	208.583	-0.37988	0.172853	0	1	1	PA14_10620	hpcB	homoprotocatechuate 2,3-dioxygenase
PA14_RS04285	149.705	-0.0136552	0.252939	0	1	1	PA14_10630	hpcC	5-carboxy-2-hydroxymuconate semialdehyde dehydrogenase
PA14_RS04290	98.6092	-0.189197	0.262904	0	1	1	PA14_10640	NA	hypothetical protein
PA14_RS04295	67.2848	0.343623	0.331158	0	1	1	PA14_10650	NA	hypothetical protein
PA14_RS04300	93.6014	-0.337084	0.246857	0	1	1	PA14_10660	NA	transcriptional regulator
PA14_RS04305	235.109	0.111481	0.238607	0	1	1	PA14_10670	aph	aminoglycoside 3'-phosphotransferase type IIB
PA14_RS04310	707.19	-0.10586	0.140487	0	1	1	PA14_10680	NA	hypothetical protein
PA14_RS04315	5376.65	0.0705386	0.138053	0	1	1	PA14_10700	NA	bacteriophytochrome
PA14_RS04320	1382.76	0.120448	0.150454	0	1	1	PA14_10710	NA	hypothetical protein
PA14_RS04325	7228.51	0.148142	0.112241	0	1	1	PA14_10730	NA	hypothetical protein
PA14_RS04330	274.136	0.28859	0.217844	0	1	1	PA14_10740	NA	spermidine acetyltransferase
PA14_RS04335	471.326	-0.152776	0.249221	0	1	1	PA14_10750	NA	sugar efflux transporter
PA14_RS04340	2200.07	0.103203	0.16812	0	1	1	PA14_10770	NA	sensor/response regulator hybrid
PA14_RS04345	628.15	0.30794	0.174151	0	1	1	PA14_10780	NA	hypothetical protein
PA14_RS04350	295.309	0.115422	0.215363	0	1	1	PA14_10790	ampC	beta-lactamase
PA14_RS04355	317.183	0.46966	0.199067	0	1	1	PA14_10800	ampR	transcriptional regulator AmpR
PA14_RS30100	384.461	-0.0150082	0.177763	0	1	1	NA	NA	NA
PA14_RS04360	1104.88	0.180494	0.154228	0	1	1	PA14_10820	NA	HDIG domain-containing protein
PA14_RS04365	1524.87	-0.370587	0.119829	0	1	1	PA14_10830	NA	LysR family transcriptional regulator
PA14_RS04370	352.389	0.000257763	0.139452	0	1	1	PA14_10840	NA	dehydrogenase
PA14_RS04375	428.932	0.195145	0.183834	0	1	1	PA14_10850	NA	dehydrogenase
PA14_RS04380	136.937	0.284867	0.261403	0	1	1	PA14_10870	NA	hypothetical protein
PA14_RS04385	29.2233	-0.174913	0.504485	0	1	1	PA14_10890	NA	short-chain dehydrogenase
PA14_RS04390	13.2762	1.84543	0.690561	1.22426	0.220853	1	PA14_10900	NA	alcohol dehydrogenase
PA14_RS04395	27.3966	0.566423	0.394873	0	1	1	PA14_10910	NA	major facilitator transporter
PA14_RS04400	36.8809	-0.390717	0.378783	0	1	1	PA14_10920	NA	hypothetical protein
PA14_RS04405	958.982	0.12002	0.151107	0	1	1	PA14_10940	NA	AraC family transcriptional regulator
PA14_RS04410	44.1789	0.654836	0.338977	0	1	1	PA14_10950	NA	hypothetical protein
PA14_RS04415	186.565	0.0947773	0.169628	0	1	1	PA14_10960	NA	ferredoxin oxidoreductase subunit
PA14_RS04420	66.3776	0.257822	0.301242	0	1	1	PA14_10970	NA	flavodoxin reductase
PA14_RS04425	400.857	0.129334	0.142564	0	1	1	PA14_10980	NA	hypothetical protein
PA14_RS04430	64.0332	0.548677	0.31278	0	1	1	PA14_10990	hpaC	4-hydroxyphenylacetate 3-monooxygenase small subunit
PA14_RS04435	312.846	0.349768	0.171697	0	1	1	PA14_11000	hpaA	4-hydroxyphenylacetate 3-monooxygenase large chain
PA14_RS04440	301.753	-0.342246	0.232445	0	1	1	PA14_11010	NA	hypothetical protein
PA14_RS04445	110.465	0.148815	0.30192	0	1	1	PA14_11020	NA	3-ketoacyl-ACP reductase
PA14_RS04450	52.7014	0.130196	0.273214	0	1	1	PA14_11030	NA	aminotransferase
PA14_RS04455	34.4293	-0.186597	0.352946	0	1	1	PA14_11050	NA	hypothetical protein
PA14_RS04460	95.7092	-0.440062	0.269756	0	1	1	PA14_11060	cupB1	fimbrial subunit CupB1
PA14_RS04465	45.2917	-0.551287	0.314988	0	1	1	PA14_11070	cupB2	chaperone CupB2
PA14_RS04470	544.234	0.222605	0.149094	0	1	1	PA14_11080	cupB3	usher CupB3
PA14_RS04475	14.8162	1.10964	0.52786	0.207709	0.835456	1	PA14_11090	cupB4	chaperone CupB4
PA14_RS04480	237.393	-0.0342444	0.179005	0	1	1	PA14_11100	cupB5	adhesive protein CupB5
PA14_RS04485	190.206	-0.0561358	0.196901	0	1	1	PA14_11110	cupB6	fimbrial protein cupB6
PA14_RS04490	277.707	-0.0981492	0.153317	0	1	1	PA14_11120	NA	response regulator
PA14_RS04495	461.025	-0.0179553	0.181724	0	1	1	PA14_11130	NA	short chain dehydrogenase
PA14_RS04500	1024.28	-0.0465825	0.165099	0	1	1	PA14_11140	NA	nonribosomal peptide synthetase
PA14_RS04505	55.7867	-0.0333844	0.294022	0	1	1	PA14_11150	NA	transcriptional regulator
PA14_RS04510	79.6734	-0.275616	0.289285	0	1	1	PA14_11160	NA	hypothetical protein
PA14_RS04515	504.928	-0.153263	0.275213	0	1	1	PA14_11170	NA	hypothetical protein
PA14_RS04520	119.948	0.252822	0.277529	0	1	1	PA14_11180	NA	transcriptional regulator
PA14_RS04525	147.882	0.234203	0.208858	0	1	1	PA14_11190	NA	aldehyde dehydrogenase
PA14_RS04530	116.607	0.212218	0.222514	0	1	1	PA14_11210	NA	amino acid permease
PA14_RS04535	29.7542	0.854034	0.450712	0	1	1	PA14_11230	NA	hypothetical protein
PA14_RS04540	197.905	0.465515	0.202654	0	1	1	PA14_11240	NA	DNA-binding transcriptional activator FeaR
PA14_RS04545	1941.98	-0.127821	0.109876	0	1	1	PA14_11250	NA	hypothetical protein
PA14_RS04550	1580.1	-0.445778	0.116426	0	1	1	PA14_11260	NA	epimerase
PA14_RS04555	289.755	0.0124834	0.224134	0	1	1	NA	NA	NA
PA14_RS04560	14053.6	-0.663453	0.290636	0	1	1	PA14_11270	oprG	outer membrane protein OprG precursor
PA14_RS04565	366.752	-0.235858	0.147667	0	1	1	PA14_11280	NA	hypothetical protein
PA14_RS04570	478.188	0.0207878	0.138503	0	1	1	PA14_11290	NA	permease
PA14_RS04575	118.292	0.345349	0.216235	0	1	1	PA14_11310	NA	ABC transporter ATP-binding protein
PA14_RS04580	238.631	0.255128	0.262779	0	1	1	PA14_11320	NA	hypothetical protein
PA14_RS04585	20.3076	0.680129	0.550728	0	1	1	PA14_11330	NA	hypothetical protein
PA14_RS04590	1330	-0.0135355	0.14036	0	1	1	PA14_11340	NA	thioredoxin
PA14_RS04595	154.591	0.4911	0.221055	0	1	1	PA14_11350	NA	hypothetical protein
PA14_RS04600	89.1671	0.112168	0.274488	0	1	1	PA14_11370	NA	lipoprotein
PA14_RS30105	17.3377	0.0895143	0.652071	0	1	1	NA	NA	NA
PA14_RS04605	556.575	-0.0435469	0.152883	0	1	1	PA14_11380	nrdR	transcriptional regulator NrdR
PA14_RS04610	918.656	0.159087	0.221263	0	1	1	PA14_11400	ribD	riboflavin-specific deaminase/reductase
PA14_RS04615	1815.43	-0.671659	0.157117	0	1	1	PA14_11410	ribC	riboflavin synthase subunit alpha
PA14_RS04620	1770.35	-0.829459	0.137656	0	1	1	PA14_11420	ribB	bifunctional 3,4-dihydroxy-2-butanone 4-phosphate synthase/GTP cyclohydrolase II-like protein
PA14_RS04625	2401.03	-0.186814	0.152588	0	1	1	PA14_11430	ribH	6,7-dimethyl-8-ribityllumazine synthase
PA14_RS04630	1847.53	-0.392857	0.122196	0	1	1	PA14_11450	nusB	transcription antitermination protein NusB
PA14_RS04635	379.239	-0.0843772	0.235671	0	1	1	PA14_11460	thiL	thiamine monophosphate kinase
PA14_RS04640	874.988	-0.430561	0.15561	0	1	1	PA14_11470	pgpA	phosphatidylglycerophosphatase A
PA14_RS04645	894.885	0.032192	0.124735	0	1	1	PA14_11480	NA	hypothetical protein
PA14_RS04650	720.579	-0.000342791	0.161115	0	1	1	PA14_11490	NA	hypothetical protein
PA14_RS04655	1650.26	0.124346	0.136061	0	1	1	PA14_11510	ribA	GTP cyclohydrolase II
PA14_RS04660	356.711	0.313039	0.165776	0	1	1	PA14_11520	NA	hypothetical protein
PA14_RS04665	674.222	0.0688701	0.208543	0	1	1	PA14_11530	NA	hypothetical protein
PA14_RS04670	5949.84	-0.199532	0.0992993	0	1	1	PA14_11550	dxs	1-deoxy-D-xylulose-5-phosphate synthase
PA14_RS04675	383.32	0.126892	0.212369	0	1	1	PA14_11560	ispA	geranyltranstransferase
PA14_RS04680	665.106	-0.443707	0.242921	0	1	1	PA14_11570	xseB	exodeoxyribonuclease VII small subunit
PA14_RS04685	1385.33	0.166085	0.216142	0	1	1	PA14_11580	NA	hypothetical protein
PA14_RS04690	692.675	-0.00445494	0.136297	0	1	1	PA14_11590	NA	hypothetical protein
PA14_RS04695	947.151	0.00877288	0.153892	0	1	1	PA14_11600	NA	ABC transporter
PA14_RS04700	49.212	0.501545	0.313113	0	1	1	PA14_11610	NA	ABC transporter permease
PA14_RS04705	103.414	-0.159541	0.259009	0	1	1	PA14_11620	NA	ABC transporter
PA14_RS04710	873.805	-0.0297792	0.135223	0	1	1	PA14_11630	NA	two-component sensor
PA14_RS04715	399.542	-0.204743	0.217215	0	1	1	PA14_11650	NA	hypothetical protein
PA14_RS04720	257.7	1.61187	0.359257	1.70314	0.0885413	1	PA14_11660	aqpZ	aquaporin Z
PA14_RS04725	200.117	2.50712	0.621463	2.42512	0.0153033	1	PA14_11670	NA	hypothetical protein
PA14_RS04730	839.121	-0.444323	0.168425	0	1	1	PA14_11680	NA	two-component regulator
PA14_RS04735	2207.57	-0.524192	0.198536	0	1	1	PA14_11690	ppa	inorganic pyrophosphatase
PA14_RS04740	441.043	-0.321194	0.193154	0	1	1	PA14_11700	NA	hypothetical protein
PA14_RS04745	612.121	-0.247275	0.132077	0	1	1	PA14_11720	NA	hypothetical protein
PA14_RS04750	136.14	0.826026	0.222881	0	1	1	PA14_11730	NA	protein kinase
PA14_RS04755	324.443	0.570867	0.219161	0	1	1	PA14_11740	NA	hypothetical protein
PA14_RS04760	925.336	0.0357838	0.198266	0	1	1	PA14_11750	NA	acetyltransferase
PA14_RS04765	536.602	0.658427	0.195429	0	1	1	PA14_11760	NA	ethanolamine ammonia-lyase small subunit
PA14_RS04770	1387.16	0.577413	0.226844	0	1	1	PA14_11770	eutB	ethanolamine ammonia-lyase large subunit
PA14_RS04775	1093.01	1.07267	0.254272	0.285801	0.775031	1	PA14_11790	NA	amino acid transporter
PA14_RS04780	6089.34	0.799173	0.229723	0	1	1	PA14_11810	NA	aldehyde dehydrogenase
PA14_RS04785	2330.45	0.467044	0.158174	0	1	1	PA14_11830	NA	transcriptional regulator
PA14_RS04790	2082.27	0.111392	0.114673	0	1	1	PA14_11845	mpl	UDP-N-acetylmuramate:L-alanyl-gamma-D-glutamyl- meso-diaminopimelate ligase
PA14_RS04795	1357.77	0.0731991	0.110899	0	1	1	PA14_11860	NA	aromatic acid decarboxylase
PA14_RS04800	165.292	1.06727	0.319845	0.210318	0.833419	1	PA14_11880	NA	hypothetical protein
PA14_RS04805	1822.44	0.698878	0.177174	0	1	1	PA14_11890	NA	hypothetical protein
PA14_RS04810	1097.82	0.192136	0.155856	0	1	1	PA14_11900	NA	hypothetical protein
PA14_RS04815	1072.53	-0.270214	0.236433	0	1	1	PA14_11910	NA	hypothetical protein
PA14_RS04820	259.667	-0.39205	0.172392	0	1	1	PA14_11920	NA	hypothetical protein
PA14_RS04825	550.871	0.00338526	0.176977	0	1	1	PA14_11930	NA	hypothetical protein
PA14_RS04830	1104.57	0.0118643	0.118108	0	1	1	PA14_11940	NA	hypothetical protein
PA14_RS04835	822.741	0.192292	0.118728	0	1	1	PA14_11960	NA	hypothetical protein
PA14_RS04840	766.639	-0.043095	0.153975	0	1	1	PA14_11970	NA	3-methyladenine DNA glycosylase
PA14_RS04845	198.437	0.295128	0.162588	0	1	1	PA14_11980	NA	hypothetical protein
PA14_RS04850	211.832	0.0855476	0.178458	0	1	1	PA14_11990	NA	hydrolase
PA14_RS04855	2728.26	-0.053626	0.147527	0	1	1	PA14_12010	proA	gamma-glutamyl phosphate reductase
PA14_RS04860	1297.82	0.0632603	0.148365	0	1	1	PA14_12020	nadD	nicotinic acid mononucleotide adenylyltransferase
PA14_RS04865	2171.35	-0.197786	0.123838	0	1	1	PA14_12030	NA	hypothetical protein
PA14_RS04870	1036.56	0.244047	0.139232	0	1	1	PA14_12050	NA	rRNA large subunit methyltransferase
PA14_RS04875	3380.86	-0.137824	0.112362	0	1	1	PA14_12060	pbpA	penicillin-binding protein 2
PA14_RS04880	2291.06	0.0572307	0.160769	0	1	1	PA14_12070	rodA	rod shape-determining protein
PA14_RS04885	2164.16	-0.0824716	0.118215	0	1	1	PA14_12080	sltB1	soluble lytic transglycosylase B
PA14_RS04890	2496.55	-0.293228	0.130909	0	1	1	PA14_12090	NA	RlpA family lipoprotein
PA14_RS04895	3657.94	-0.205299	0.140076	0	1	1	PA14_12100	dacC	D-ala-D-ala-carboxypeptidase
PA14_RS04900	2726.85	-0.28021	0.190722	0	1	1	PA14_12110	NA	hypothetical protein
PA14_RS04905	1920.84	-0.117922	0.147028	0	1	1	PA14_12120	lipB	lipoate-protein ligase B
PA14_RS04910	3734.63	0.134357	0.148431	0	1	1	PA14_12130	lis	lipoyl synthase
PA14_RS04915	430.639	0.510953	0.169838	0	1	1	PA14_12140	NA	transcriptional regulator
PA14_RS04920	191.722	0.16212	0.206301	0	1	1	PA14_12150	NA	epoxide hydrolase
PA14_RS31135	33.0233	0.12409	0.47766	0	1	1	NA	NA	NA
PA14_RS04925	1935.44	-0.367704	0.158054	0	1	1	PA14_12160	NA	murein transglycosylase
PA14_RS04930	207.727	-0.14661	0.24564	0	1	1	NA	NA	NA
PA14_RS04940	109.58	-0.605361	0.36644	0	1	1	PA14_12180	NA	hypothetical protein
PA14_RS04945	1441.47	-0.363138	0.110245	0	1	1	PA14_12200	holA	DNA polymerase III subunit delta
PA14_RS04950	1667.78	-0.455611	0.162905	0	1	1	PA14_12210	NA	hypothetical protein
PA14_RS04955	11261.2	-0.398765	0.120668	0	1	1	PA14_12230	leuS	leucyl-tRNA synthetase
PA14_RS04960	4318.31	0.408798	0.183778	0	1	1	PA14_12260	NA	hypothetical protein
PA14_RS04965	627.718	0.577784	0.182755	0	1	1	PA14_12270	NA	hypothetical protein
PA14_RS04970	1495.54	-0.305731	0.126958	0	1	1	PA14_12280	lnt	apolipoprotein N-acyltransferase
PA14_RS04975	4850.54	0.088892	0.139877	0	1	1	PA14_12300	NA	hypothetical protein
PA14_RS04980	2742.71	0.391024	0.173917	0	1	1	PA14_12310	NA	metalloprotease
PA14_RS04985	9062.12	0.223093	0.155176	0	1	1	PA14_12330	NA	hypothetical protein
PA14_RS04990	3355.11	-0.403245	0.145225	0	1	1	PA14_12350	NA	(dimethylallyl)adenosine tRNA methylthiotransferase
PA14_RS04995	1022.16	-0.162914	0.169149	0	1	1	PA14_12360	NA	hypothetical protein
PA14_RS05000	2634.89	0.160324	0.1792	0	1	1	PA14_12370	NA	hypothetical protein
PA14_RS05005	2804.97	-0.440641	0.116102	0	1	1	PA14_12390	hemL	glutamate-1-semialdehyde aminotransferase
PA14_RS05010	114.478	0.293888	0.321476	0	1	1	PA14_12400	thiE	thiamine-phosphate pyrophosphorylase
PA14_RS05015	407.59	0.439774	0.301906	0	1	1	PA14_12410	thiD	phosphomethylpyrimidine kinase
PA14_RS05020	7659.9	0.269883	0.11024	0	1	1	NA	NA	NA
PA14_RS05025	166.698	0.756755	0.253674	0	1	1	PA14_12440	NA	AcrR family transcriptional regulator
PA14_RS05030	1208.51	0.357323	0.145233	0	1	1	PA14_12450	NA	acyl-CoA dehydrogenase
PA14_RS05035	213.185	0.431265	0.196616	0	1	1	PA14_12470	NA	hypothetical protein
PA14_RS05040	1953.47	0.3543	0.137503	0	1	1	PA14_12490	NA	AMP nucleosidase
PA14_RS05045	177.241	0.76889	0.254291	0	1	1	NA	NA	NA
PA14_RS05050	880.143	0.266389	0.141507	0	1	1	PA14_12530	NA	hypothetical protein
PA14_RS05055	308.581	-0.167554	0.295084	0	1	1	PA14_12540	NA	pseudouridine synthase
PA14_RS05060	536.356	-0.474545	0.179486	0	1	1	PA14_12550	NA	hypothetical protein
PA14_RS05065	1064.37	0.0588517	0.22576	0	1	1	PA14_12560	NA	hypothetical protein
PA14_RS05070	505.21	-0.258079	0.138513	0	1	1	PA14_12570	NA	transcription regulator AsnC
PA14_RS05075	132.236	-0.142275	0.249307	0	1	1	NA	NA	NA
PA14_RS05080	393.495	-0.286957	0.182844	0	1	1	PA14_12610	NA	transporter
PA14_RS05085	1244.49	-0.404373	0.162011	0	1	1	PA14_12620	NA	hypothetical protein
PA14_RS05090	1423.87	-0.249177	0.140721	0	1	1	PA14_12630	NA	ATP-dependent helicase
PA14_RS05095	127.321	-0.1701	0.222173	0	1	1	PA14_12640	NA	hypothetical protein
PA14_RS05100	201.796	-0.0849099	0.184533	0	1	1	PA14_12650	NA	hypothetical protein
PA14_RS05105	686.375	0.117217	0.166038	0	1	1	PA14_12670	NA	hypothetical protein
PA14_RS05110	587.127	0.666732	0.154748	0	1	1	PA14_12680	NA	short chain dehydrogenase
PA14_RS05115	107.634	0.281882	0.22532	0	1	1	PA14_12690	NA	hypothetical protein
PA14_RS05120	380.073	-0.368723	0.155126	0	1	1	PA14_12700	NA	hypothetical protein
PA14_RS05125	271.847	-0.0168898	0.216662	0	1	1	PA14_12710	NA	hypothetical protein
PA14_RS05130	93.8525	0.0144044	0.273654	0	1	1	PA14_12730	NA	hypothetical protein
PA14_RS05135	349.861	-0.37708	0.248595	0	1	1	PA14_12740	NA	hypothetical protein
PA14_RS05140	423.863	0.246489	0.144548	0	1	1	PA14_12750	NA	hypothetical protein
PA14_RS05145	1291.84	-0.176881	0.144346	0	1	1	PA14_12760	NA	ATP-dependent RNA helicase
PA14_RS05150	1031.53	-0.0850257	0.138194	0	1	1	PA14_12770	NA	hypothetical protein
PA14_RS30110	155.334	0.273414	0.236609	0	1	1	NA	NA	NA
PA14_RS05155	1480.2	0.10988	0.187732	0	1	1	PA14_12780	NA	two-component response regulator
PA14_RS05160	609.092	-0.0854665	0.150907	0	1	1	PA14_12810	NA	two-component response regulator
PA14_RS05165	534.068	-0.000415814	0.149103	0	1	1	PA14_12820	NA	two-component sensor
PA14_RS05170	2363.51	0.193381	0.127233	0	1	1	PA14_12840	NA	acetyltransferase
PA14_RS05175	461.38	0.320259	0.18132	0	1	1	PA14_12850	NA	acetyltransferase
PA14_RS05180	1008.43	0.327013	0.161187	0	1	1	PA14_12860	NA	hypothetical protein
PA14_RS05185	1421.01	0.0752842	0.139897	0	1	1	PA14_12870	tesB	acyl-CoA thioesterase
PA14_RS05190	944.513	-0.441154	0.162962	0	1	1	PA14_12890	NA	hypothetical protein
PA14_RS05195	2938.25	-0.753499	0.191321	0	1	1	PA14_12900	NA	DNA binding protein
PA14_RS05200	62.2492	-0.177512	0.436604	0	1	1	PA14_12910	NA	hypothetical protein
PA14_RS05205	684.913	0.143347	0.50942	0	1	1	PA14_12920	NA	taurine ABC transporter periplasmic protein
PA14_RS05210	161.241	0.690101	0.607569	0	1	1	PA14_12940	NA	taurine ABC transporter ATP-binding protein
PA14_RS05215	77.6931	-0.387188	0.456618	0	1	1	PA14_12960	NA	taurine ABC transporter permease
PA14_RS05220	197.212	-0.321771	0.349652	0	1	1	PA14_12970	tauD	taurine dioxygenase
PA14_RS05225	1938.42	-0.303093	0.15503	0	1	1	PA14_12980	NA	hypothetical protein
PA14_RS05230	1598.21	-0.27746	0.128905	0	1	1	PA14_12990	NA	choline transporter
PA14_RS05235	408.587	0.0433157	0.682389	0	1	1	PA14_13000	NA	transcriptional regulator
PA14_RS05240	1606.14	-0.195826	0.91664	0	1	1	PA14_13010	NA	hypothetical protein
PA14_RS05245	4991.12	-0.0257032	0.115948	0	1	1	PA14_13030	cioA	CioA, cyanide insensitive terminal oxidase
PA14_RS05250	3549.4	-0.167171	0.178782	0	1	1	PA14_13040	cioB	CioB, cyanide insensitive terminal oxidase
PA14_RS05255	384.006	0.398764	0.192042	0	1	1	PA14_13050	NA	hypothetical protein
PA14_RS05260	325.147	-0.103314	0.187267	0	1	1	PA14_13060	NA	transcriptional regulator
PA14_RS05265	293.835	0.0430869	0.167505	0	1	1	PA14_13070	NA	MFS family transporter
PA14_RS05270	753.143	-0.0399771	0.166796	0	1	1	PA14_13090	NA	acyl-CoA thiolase
PA14_RS05275	2057.01	-0.65067	0.17692	0	1	1	PA14_13110	NA	long-chain-fatty-acid--CoA ligase
PA14_RS30115	90.5998	-0.402638	0.307957	0	1	1	NA	NA	NA
PA14_RS05280	5207.2	-0.430142	0.16467	0	1	1	PA14_13130	NA	hypothetical protein
PA14_RS05285	2807.35	-0.240405	0.184485	0	1	1	PA14_13140	NA	hypothetical protein
PA14_RS05290	1990.22	-0.179069	0.141826	0	1	1	PA14_13150	NA	transcriptional regulator
PA14_RS05295	1296.52	0.559727	0.519822	0	1	1	PA14_13170	NA	metal transporting P-type ATPase
PA14_RS30120	369.188	0.692827	0.20012	0	1	1	NA	NA	NA
PA14_RS05300	6431.22	0.796698	0.234904	0	1	1	PA14_13190	NA	hypothetical protein
PA14_RS05305	630.872	0.779712	0.145271	0	1	1	PA14_13200	NA	hypothetical protein
PA14_RS05310	538.816	0.163573	0.181547	0	1	1	PA14_13210	NA	hypothetical protein
PA14_RS05315	97.1398	0.263159	0.277352	0	1	1	PA14_13220	NA	protein-tyrosine-phosphatase
PA14_RS05320	550.406	0.445665	0.167514	0	1	1	PA14_13230	moaC	molybdenum cofactor biosynthesis protein MoaC
PA14_RS05325	223.371	0.500233	0.213208	0	1	1	PA14_13240	moaD	molybdopterin converting factor, small subunit
PA14_RS05330	253.221	0.0768482	0.199088	0	1	1	PA14_13250	moaE	molybdopterin converting factor, large subunit
PA14_RS05335	167.586	0.796142	0.260677	0	1	1	PA14_13260	moaB1	MoaB1
PA14_RS05340	65.8127	0.852153	0.365488	0	1	1	PA14_13280	moeA1	molybdenum cofactor biosynthetic protein A1
PA14_RS05345	362.812	0.332595	0.304933	0	1	1	PA14_13290	NA	protease
PA14_RS05350	272.739	0.109224	0.341114	0	1	1	PA14_13300	NA	hypothetical protein
PA14_RS05355	228.001	0.194058	0.330422	0	1	1	PA14_13320	NA	hypothetical protein
PA14_RS05360	219.858	0.174857	0.220651	0	1	1	PA14_13330	NA	hypothetical protein
PA14_RS05365	367.329	-0.210974	0.17461	0	1	1	PA14_13340	NA	extracellular nuclease
PA14_RS05370	2100.87	-1.10604	0.17155	-0.618147	0.536478	1	PA14_13350	NA	hypothetical protein
PA14_RS30125	817.024	-1.03883	0.245838	-0.157933	0.874509	1	PA14_13360	NA	hypothetical protein
PA14_RS05380	648.273	-1.14123	0.231734	-0.609463	0.542218	1	PA14_13370	NA	hypothetical protein
PA14_RS05385	851.633	-1.27248	0.23213	-1.17381	0.240472	1	PA14_13380	NA	hypothetical protein
PA14_RS05390	187.245	0.494362	0.367711	0	1	1	PA14_13390	NA	hypothetical protein
PA14_RS05395	2518.24	-0.91401	0.175678	0	1	1	PA14_13410	prfC	peptide chain release factor 3
PA14_RS05400	527.196	-0.57052	0.21984	0	1	1	PA14_13420	NA	hypothetical protein
PA14_RS05405	469.634	-0.278673	0.158622	0	1	1	PA14_13430	fecA	Fe(III) dicitrate transport protein FecA
PA14_RS05410	44.5971	0.756464	0.319187	0	1	1	PA14_13450	NA	transmembrane sensor
PA14_RS05415	71.602	-0.162346	0.29032	0	1	1	PA14_13460	NA	RNA polymerase sigma factor
PA14_RS05420	549.047	0.21998	0.158555	0	1	1	PA14_13470	NA	AraC family transcriptional regulator
PA14_RS05425	273.192	0.316015	0.138205	0	1	1	PA14_13490	NA	hypothetical protein
PA14_RS05430	400.779	0.149917	0.205338	0	1	1	PA14_13500	NA	2-hydroxyacid dehydrogenase
PA14_RS05435	600.485	-0.019289	0.14253	0	1	1	PA14_13510	NA	LysR family transcriptional regulator
PA14_RS05440	250.326	0.481355	0.220032	0	1	1	PA14_13520	NA	outer membrane protein
PA14_RS05445	228.584	0.426867	0.189074	0	1	1	PA14_13530	NA	outer membrane protein
PA14_RS05450	42.6069	-0.549917	0.362783	0	1	1	NA	NA	NA
PA14_RS05455	278.902	0.453381	0.208272	0	1	1	PA14_13560	NA	hypothetical protein
PA14_RS05460	3764.89	-0.000773589	0.174386	0	1	1	PA14_13580	NA	ABC transporter ATP-binding protein
PA14_RS05465	1129.28	-0.14551	0.173113	0	1	1	PA14_13590	NA	ABC transporter permease
PA14_RS05470	2208.02	-0.32031	0.163291	0	1	1	PA14_13600	NA	ABC transporter substrate-binding protein
PA14_RS05475	1040.65	-0.0864468	0.209408	0	1	1	PA14_13610	NA	ABC transporter permease
PA14_RS30130	34.0097	0.208868	0.48712	0	1	1	NA	NA	NA
PA14_RS05480	783.802	0.304019	0.122851	0	1	1	PA14_13620	nhaP	Na+/H+ antiporter NhaP
PA14_RS05485	516.692	-0.142872	0.197817	0	1	1	PA14_13630	NA	hypothetical protein
PA14_RS05490	361.118	0.183465	0.158686	0	1	1	PA14_13650	NA	hypothetical protein
PA14_RS05495	50.5032	0.558261	0.343015	0	1	1	PA14_13660	tpbA	protein tyrosine phosphatase TpbA
PA14_RS05500	21.7492	1.29798	0.585987	0.508505	0.611099	1	PA14_13670	NA	hypothetical protein
PA14_RS05505	112.533	1.04048	0.325612	0.124327	0.901056	1	PA14_13680	NA	short chain dehydrogenase
PA14_RS05510	230.288	0.272687	0.178912	0	1	1	PA14_13690	NA	methyltransferase
PA14_RS05515	671.73	0.113978	0.173918	0	1	1	PA14_13710	NA	hypothetical protein
PA14_RS05520	139.726	0.559502	0.30647	0	1	1	PA14_13720	NA	hypothetical protein
PA14_RS05525	1004.65	0.541887	0.16885	0	1	1	PA14_13730	narL	transcriptional regulator NarL
PA14_RS05530	1705.95	0.47364	0.165964	0	1	1	PA14_13740	narX	two-component sensor NarX
PA14_RS05535	571.398	0.109955	0.341207	0	1	1	PA14_13750	narK1	nitrite extrusion protein 1
PA14_RS05540	288.502	0.0969631	0.34475	0	1	1	PA14_13770	narK2	nitrite extrusion protein 2
PA14_RS05545	1256.14	0.178672	0.22398	0	1	1	PA14_13780	narG	respiratory nitrate reductase alpha subun
PA14_RS05550	512.147	0.134102	0.182437	0	1	1	PA14_13800	narH	respiratory nitrate reductase beta subuni
PA14_RS05555	64.1456	-0.546206	0.405397	0	1	1	PA14_13810	narJ	respiratory nitrate reductase delta chain
PA14_RS05560	113.71	-0.246174	0.357645	0	1	1	PA14_13830	narI	respiratory nitrate reductase gamma chain
PA14_RS05565	46.4998	0.741351	0.563487	0	1	1	PA14_13840	NA	peptidyl-prolyl cis-trans isomerase, PpiC-type
PA14_RS05570	90.135	0.381143	0.284179	0	1	1	PA14_13850	moaA	molybdenum cofactor biosynthesis protein A
PA14_RS05580	243.214	-0.462895	0.205161	0	1	1	PA14_13870	NA	hypothetical protein
PA14_RS05585	386.521	0.16669	0.205099	0	1	1	PA14_13890	NA	integrase
PA14_RS05590	318.618	0.2033	0.198126	0	1	1	NA	NA	NA
PA14_RS05595	3808.52	-0.174775	0.205478	0	1	1	PA14_13940	NA	S-type pyocin protein
PA14_RS30135	1297.02	0.0642849	0.205475	0	1	1	PA14_13950	NA	hypothetical protein
PA14_RS31190	71.3064	0.215734	0.404932	0	1	1	NA	NA	NA
PA14_RS05600	782.148	0.185936	0.122301	0	1	1	PA14_13990	NA	amino acid ABC transporter
PA14_RS05605	383.852	-0.252233	0.155845	0	1	1	PA14_14000	NA	hypothetical protein
PA14_RS05610	234.368	-0.0375309	0.249404	0	1	1	PA14_14010	NA	amino acid oxidase
PA14_RS05615	299.015	0.389533	0.188303	0	1	1	PA14_14020	NA	hypothetical protein
PA14_RS05620	6979.26	-0.489139	0.13644	0	1	1	PA14_14040	rhl	ATP-dependent RNA helicase RhlB
PA14_RS30140	10.5512	-0.0247015	0.804993	0	1	1	NA	NA	NA
PA14_RS05625	877.817	0.0676342	0.174377	0	1	1	PA14_14060	NA	AMP-binding protein
PA14_RS05630	761.781	-0.143585	0.160352	0	1	1	PA14_14080	NA	carboxylesterase
PA14_RS05635	1067.07	0.0782755	0.134528	0	1	1	PA14_14100	NA	amino acid-binding protein
PA14_RS05640	1583.17	-0.0804371	0.141232	0	1	1	PA14_14110	pcs	phosphatidylserine synthase
PA14_RS05645	440.532	-0.0714868	0.160476	0	1	1	PA14_14130	NA	hypothetical protein
PA14_RS05650	584.146	-0.348504	0.134543	0	1	1	PA14_14140	NA	hypothetical protein
PA14_RS05655	97.9802	-0.0874382	0.269423	0	1	1	PA14_14150	NA	GIY-YIG nuclease superfamily protein
PA14_RS05660	584.371	0.242919	0.195165	0	1	1	PA14_14160	NA	acetyltransferase
PA14_RS05665	1180.41	0.221827	0.127079	0	1	1	PA14_14170	NA	hypothetical protein
PA14_RS05670	736.921	0.0946778	0.195596	0	1	1	PA14_14200	NA	hypothetical protein
PA14_RS05675	843.372	-0.270004	0.160791	0	1	1	PA14_14210	NA	hypothetical protein
PA14_RS05680	1227.25	-0.142247	0.107879	0	1	1	PA14_14220	NA	nucleoid-associated protein NdpA
PA14_RS05685	627.639	0.116275	0.128002	0	1	1	PA14_14230	NA	hypothetical protein
PA14_RS05690	454.969	-0.412281	0.203565	0	1	1	PA14_14250	NA	hypothetical protein
PA14_RS05695	1056.31	0.421672	0.115066	0	1	1	PA14_14270	NA	isochorismatase family hydrolase
PA14_RS05700	219.409	0.97892	0.21875	0	1	1	PA14_14280	NA	LysR family transcriptional regulator
PA14_RS05705	377.854	0.161552	0.225518	0	1	1	PA14_14290	NA	hypothetical protein
PA14_RS05710	117.102	0.137491	0.231756	0	1	1	PA14_14300	NA	zinc-binding oxidoreductase
PA14_RS05715	104.995	-0.55864	0.256798	0	1	1	PA14_14310	NA	transcriptional regulator
PA14_RS05720	36.9524	0.226921	0.466154	0	1	1	PA14_14320	NA	hypothetical protein
PA14_RS05725	23.7573	-1.04249	0.657025	-0.0646663	0.94844	1	NA	NA	NA
PA14_RS05730	81.8119	-0.631938	0.371131	0	1	1	PA14_14330	NA	chaperone
PA14_RS05735	418.096	-0.440114	0.175786	0	1	1	PA14_14340	NA	SAM-dependent methyltransferase
PA14_RS05740	1658.42	0.232943	0.162727	0	1	1	PA14_14360	NA	sodium:sulfate symporter
PA14_RS05745	994.457	-0.5201	0.170953	0	1	1	PA14_14370	NA	ABC-transporter ATP-binding component
PA14_RS05750	877.833	-0.601022	0.173508	0	1	1	PA14_14380	NA	ABC transporter permease
PA14_RS05755	2550.65	-0.38103	0.158121	0	1	1	PA14_14390	NA	ABC-type transport protein, periplasmic c
PA14_RS05760	272.097	-0.553985	0.210401	0	1	1	PA14_14420	NA	hypothetical protein
PA14_RS31195	41.5511	-0.736272	0.435839	0	1	1	NA	NA	NA
PA14_RS31200	36.079	-0.758758	0.516223	0	1	1	NA	NA	NA
PA14_RS05765	219.13	-0.204914	0.226117	0	1	1	PA14_14430	NA	hypothetical protein
PA14_RS05770	8030.63	-0.413141	0.119669	0	1	1	PA14_14440	valS	valyl-tRNA synthetase
PA14_RS05775	387.396	0.112886	0.180419	0	1	1	PA14_14450	NA	hypothetical protein
PA14_RS05780	518.755	-0.099966	0.176619	0	1	1	PA14_14460	holC	DNA polymerase III subunit chi
PA14_RS05785	3194.37	-0.198076	0.10834	0	1	1	PA14_14470	pepA	leucyl aminopeptidase
PA14_RS05790	274.079	0.112237	0.193358	0	1	1	PA14_14480	NA	transcriptional regulator
PA14_RS05795	233.744	-0.357674	0.186844	0	1	1	PA14_14490	NA	hydrolase
PA14_RS05800	3350.75	-0.166792	0.117996	0	1	1	PA14_14500	NA	hypothetical protein
PA14_RS05805	2172.7	-0.284666	0.130733	0	1	1	PA14_14510	NA	hypothetical protein
PA14_RS05810	948.476	-0.170135	0.152111	0	1	1	PA14_14520	NA	hypothetical protein
PA14_RS05815	1340.92	-0.057134	0.170445	0	1	1	PA14_14530	NA	hypothetical protein
PA14_RS30145	1115.6	-0.587658	0.413479	0	1	1	PA14_14540	NA	hypothetical protein
PA14_RS30150	4016.54	-0.438813	0.268034	0	1	1	PA14_14550	NA	hypothetical protein
PA14_RS05820	857.674	0.0233395	0.272902	0	1	1	PA14_14570	NA	tRNA-Leu
PA14_RS05825	1769.01	-0.148141	0.171199	0	1	1	PA14_14590	queA	S-adenosylmethionine--tRNA ribosyltransferase-isomerase
PA14_RS05830	2956.24	-0.482536	0.121253	0	1	1	PA14_14600	tgt	queuine tRNA-ribosyltransferase
PA14_RS05835	3162.23	-0.737733	0.220186	0	1	1	PA14_14610	yajC	preprotein translocase subunit YajC
PA14_RS05840	6863.35	-0.799756	0.155713	0	1	1	PA14_14630	secD	preprotein translocase subunit SecD
PA14_RS05845	4962.72	-0.759981	0.143862	0	1	1	PA14_14650	secF	preprotein translocase subunit SecF
PA14_RS05850	8559.26	-0.0395271	0.107328	0	1	1	PA14_14660	NA	hypothetical protein
PA14_RS05855	3022.71	-0.00822554	0.112693	0	1	1	PA14_14680	NA	extragenic suppressor protein SuhB
PA14_RS05860	2070.83	-0.186542	0.114276	0	1	1	PA14_14690	NA	methyltransferase
PA14_RS05865	3921.99	-0.301328	0.164048	0	1	1	PA14_14700	cysE	serine O-acetyltransferase
PA14_RS05870	2680.31	0.180918	0.211738	0	1	1	PA14_14710	NA	Rrf2 family protein
PA14_RS05875	8461.72	-0.599591	0.143459	0	1	1	PA14_14730	iscS	cysteine desulfurase
PA14_RS05880	2762.78	-0.785321	0.17823	0	1	1	PA14_14740	NA	scaffold protein
PA14_RS05885	2144.17	-0.743757	0.200587	0	1	1	PA14_14750	NA	iron-binding protein IscA
PA14_RS05890	2508.64	-0.172251	0.146756	0	1	1	PA14_14770	hscB	co-chaperone HscB
PA14_RS05895	6521.4	-0.355771	0.138497	0	1	1	PA14_14780	hscA	chaperone protein HscA
PA14_RS05900	2681.8	-0.602219	0.225944	0	1	1	PA14_14800	fdx2	ferredoxin 2Fe-2S
PA14_RS05905	2604.04	-0.289421	0.191494	0	1	1	PA14_14810	NA	hypothetical protein
PA14_RS05910	12003.3	-0.408953	0.140607	0	1	1	PA14_14820	ndk	nucleoside diphosphate kinase
PA14_RS05915	9724.2	-0.642375	0.128872	0	1	1	PA14_14830	NA	hypothetical protein
PA14_RS05920	3170.74	-0.578858	0.103963	0	1	1	PA14_14850	pilF	type 4 fimbrial biogenesis protein PilF
PA14_RS05925	2697.97	-0.475815	0.102064	0	1	1	PA14_14860	NA	hypothetical protein
PA14_RS05930	4467.42	-0.477629	0.0924137	0	1	1	PA14_14880	ispG	4-hydroxy-3-methylbut-2-en-1-yl diphosphate synthase
PA14_RS05935	7011.79	-0.272332	0.180243	0	1	1	PA14_14890	hisS	histidyl-tRNA synthetase
PA14_RS05940	3939.38	0.0406658	0.169249	0	1	1	PA14_14900	NA	hypothetical protein
PA14_RS05945	7588.96	0.158667	0.149885	0	1	1	PA14_14910	NA	hypothetical protein
PA14_RS05950	7835	-0.0373568	0.152161	0	1	1	PA14_14930	engA	GTP-binding protein EngA
PA14_RS05955	1030	-0.518313	0.154065	0	1	1	PA14_14940	NA	aminotransferase
PA14_RS05960	1675.63	0.289696	0.13389	0	1	1	PA14_14960	NA	hypothetical protein
PA14_RS05965	469.479	-0.0453265	0.153976	0	1	1	PA14_14975	NA	hypothetical protein
PA14_RS05970	3552.93	-0.555287	0.154341	0	1	1	PA14_14990	NA	oxidoreductase
PA14_RS05975	377.568	-0.489698	0.17404	0	1	1	PA14_15000	NA	hypothetical protein
PA14_RS05980	396.261	-0.344054	0.140826	0	1	1	PA14_15020	NA	hypothetical protein
PA14_RS05985	7747.74	-0.835864	0.207322	0	1	1	PA14_15030	leuA	2-isopropylmalate synthase
PA14_RS05990	670.645	-0.334009	0.165532	0	1	1	PA14_15050	NA	hypothetical protein
PA14_RS05995	679.408	0.00642106	0.170576	0	1	1	PA14_15070	oprC	outer membrane copper receptor OprC
PA14_RS06000	341.981	0.464103	0.231749	0	1	1	PA14_15080	NA	hypothetical protein
PA14_RS06005	361.207	0.228343	0.231714	0	1	1	PA14_15090	NA	hypothetical protein
PA14_RS06010	1376.88	0.339771	0.127373	0	1	1	PA14_15100	NA	hypothetical protein
PA14_RS06015	531.379	0.152726	0.186861	0	1	1	PA14_15110	NA	hypothetical protein
PA14_RS06020	328.24	-0.370674	0.166659	0	1	1	PA14_15120	NA	hypothetical protein
PA14_RS06025	158.723	-0.449231	0.225732	0	1	1	PA14_15130	NA	hypothetical protein
PA14_RS06030	191.271	-0.335497	0.195316	0	1	1	PA14_15140	NA	hypothetical protein
PA14_RS06035	440.908	0.352537	0.208473	0	1	1	PA14_15150	NA	transcriptional regulator
PA14_RS06040	210.194	-0.525809	0.25103	0	1	1	PA14_15160	NA	hypothetical protein
PA14_RS06045	323.189	-0.370879	0.1606	0	1	1	PA14_15180	NA	transporter
PA14_RS06050	70.4343	-0.181808	0.301708	0	1	1	PA14_15190	NA	hypothetical protein
PA14_RS06055	391.669	-0.457064	0.184106	0	1	1	PA14_15200	NA	hypothetical protein
PA14_RS06060	243.596	-0.256741	0.186597	0	1	1	PA14_15210	NA	LysR family transcriptional regulator
PA14_RS06065	416.424	0.0849827	0.202478	0	1	1	PA14_15230	xseA	exodeoxyribonuclease VII large subunit
PA14_RS06070	32.7636	-0.35457	0.383586	0	1	1	PA14_15240	NA	LysR family transcriptional regulator
PA14_RS06075	40.3855	0.0267108	0.360084	0	1	1	PA14_15250	NA	hypothetical protein
PA14_RS06080	22.9853	0.771969	0.450367	0	1	1	PA14_15260	NA	acetylpolyamine aminohydrolase
PA14_RS06085	15.7032	0.976729	0.61024	0	1	1	PA14_15270	NA	hypothetical protein
PA14_RS06090	65.0238	-0.659049	0.266914	0	1	1	PA14_15280	NA	hypothetical protein
PA14_RS06095	115.556	0.293794	0.205672	0	1	1	PA14_15290	NA	transcriptional regulator
PA14_RS06100	6129.14	-0.415397	0.170747	0	1	1	PA14_15310	guaB	inosine 5'-monophosphate dehydrogenase
PA14_RS06105	6998.43	-0.817463	0.159786	0	1	1	PA14_15340	guaA	GMP synthase
PA14_RS06110	2151.82	-0.66086	0.175839	0	1	1	PA14_15350	NA	integrase
PA14_RS06115	175.324	-0.61839	0.219468	0	1	1	NA	NA	NA
PA14_RS06120	1109.82	-0.301057	0.147538	0	1	1	PA14_15360	NA	hypothetical protein
PA14_RS06125	370.14	-0.0474826	0.26237	0	1	1	NA	NA	NA
PA14_RS06130	89.0716	-0.139383	0.293425	0	1	1	PA14_15380	repA	replicative helicase, RepA
PA14_RS06135	265.384	-0.129402	0.207229	0	1	1	PA14_15400	NA	replication protein, RepC
PA14_RS06140	54.1231	0.228261	0.268604	0	1	1	NA	NA	NA
PA14_RS06145	16.3842	-1.55809	0.545122	-1.02379	0.305934	1	NA	NA	NA
PA14_RS06150	225.948	0.0299143	0.216241	0	1	1	PA14_15430	NA	resolvase, essential for transposition
PA14_RS06155	387.368	-0.0732175	0.185631	0	1	1	PA14_15435	NA	hypothetical protein
PA14_RS06160	130.765	-0.179879	0.207769	0	1	1	PA14_15445	merE	mercury resistance protein
PA14_RS06165	63.2582	0.451946	0.284968	0	1	1	PA14_15450	merD	transcriptional regulator MerD
PA14_RS06170	1214.38	-0.128144	0.120552	0	1	1	PA14_15460	merA	mercuric reductase
PA14_RS06175	353.043	-0.386872	0.190555	0	1	1	PA14_15470	merP	periplasmic mercuric ion binding protein, MerP
PA14_RS06180	295.929	0.0474157	0.184426	0	1	1	PA14_15475	merT	mercuric transport protein
PA14_RS06185	2870.75	-0.216494	0.169221	0	1	1	PA14_15480	merR	transcriptional regulator MerR
PA14_RS06190	423.271	-0.116151	0.185271	0	1	1	PA14_15500	NA	oriT-binding protein, TraK
PA14_RS06195	432.33	-0.485542	0.189003	0	1	1	PA14_15510	traJ	conjugal transfer relaxosome component TraJ
PA14_RS06200	799.18	-0.0746509	0.117389	0	1	1	PA14_15520	trbJ	conjugal transfer protein TrbJ
PA14_RS06205	23.5218	0.625044	0.593092	0	1	1	PA14_15530	NA	entry/exclusion protein TrbK
PA14_RS06210	506.398	0.084726	0.150667	0	1	1	PA14_15540	NA	mating pair formation protein TrbL
PA14_RS06215	222.558	-0.119111	0.200011	0	1	1	NA	NA	NA
PA14_RS06220	1290.37	0.0596001	0.109068	0	1	1	PA14_15560	NA	hypothetical protein
PA14_RS06225	916.648	-0.443239	0.189808	0	1	1	PA14_15570	NA	hypothetical protein
PA14_RS06230	7312.54	-0.14446	0.16656	0	1	1	PA14_15580	NA	Type II restriction enzyme, methylase subunit
PA14_RS06235	3367.87	-0.152225	0.209424	0	1	1	NA	NA	NA
PA14_RS06240	5959.81	-0.0244755	0.181196	0	1	1	PA14_15590	NA	hypothetical protein
PA14_RS06245	3157.11	0.0938523	0.189515	0	1	1	PA14_15600	NA	hypothetical protein
PA14_RS06250	431.087	-0.30643	0.181753	0	1	1	NA	NA	NA
PA14_RS06255	5179.63	0.0269772	0.160838	0	1	1	PA14_15610	NA	hypothetical protein
PA14_RS06260	164.392	0.21189	0.207344	0	1	1	PA14_15620	NA	oxidoreductase
PA14_RS31205	502.531	-0.215833	0.15668	0	1	1	PA14_15630	NA	hypothetical protein
PA14_RS06270	349.222	-0.100281	0.152584	0	1	1	PA14_15650	NA	hypothetical protein
PA14_RS06275	258.892	-0.061796	0.163184	0	1	1	PA14_15660	NA	oxidoreductase
PA14_RS06280	811.232	-0.46939	0.179528	0	1	1	PA14_15670	NA	metallo-oxidoreductase
PA14_RS06285	301.827	0.133177	0.194274	0	1	1	PA14_15680	NA	hypothetical protein
PA14_RS30155	737.042	-0.19628	0.25492	0	1	1	NA	NA	NA
PA14_RS06290	3091.63	-0.142054	0.218311	0	1	1	PA14_15700	NA	amino acid permease
PA14_RS06295	57.5192	1.63718	0.340336	1.8722	0.0611792	1	PA14_15710	NA	hypothetical protein
PA14_RS06300	1308.13	-0.181659	0.129135	0	1	1	PA14_15720	NA	transglycosylase
PA14_RS06305	7346.32	-0.346429	0.130014	0	1	1	PA14_15740	purL	phosphoribosylformylglycinamidine synthase
PA14_RS30160	368.139	0.396279	0.161367	0	1	1	PA14_15750	NA	hypothetical protein
PA14_RS06310	608.938	-0.798697	0.118723	0	1	1	PA14_15770	NA	hypothetical protein
PA14_RS06315	477.062	0.0099353	0.121906	0	1	1	PA14_15780	NA	PTS system N-acetylglucosamine-specific IIBC component
PA14_RS06320	519.4	0.210277	0.144817	0	1	1	PA14_15790	NA	phosphoenolpyruvate-protein phosphotransferase
PA14_RS06325	123.185	0.328862	0.24047	0	1	1	PA14_15810	NA	aminotransferase
PA14_RS06330	168.116	-0.0446213	0.207121	0	1	1	PA14_15820	NA	N-acetylglucosamine-6-phosphate deacetylase
PA14_RS06335	208.239	0.0696516	0.240652	0	1	1	PA14_15830	NA	GntR family transcriptional regulator
PA14_RS06340	1067.6	0.00947549	0.158864	0	1	1	PA14_15840	NA	hypothetical protein
PA14_RS06345	478.092	0.169375	0.145212	0	1	1	PA14_15850	NA	hypothetical protein
PA14_RS06350	2634.7	0.125113	0.146374	0	1	1	PA14_15860	NA	hypothetical protein
PA14_RS06355	3754.97	0.162986	0.227481	0	1	1	PA14_15870	NA	hypothetical protein
PA14_RS06360	86.4906	1.01695	0.332051	0.0510441	0.95929	1	PA14_15880	NA	hypothetical protein
PA14_RS06365	1522.47	0.309545	0.123858	0	1	1	PA14_15890	purT	phosphoribosylglycinamide formyltransferase 2
PA14_RS06370	257.342	0.205044	0.194526	0	1	1	PA14_15910	NA	hypothetical protein
PA14_RS06375	507.69	0.225291	0.147757	0	1	1	PA14_15920	NA	major facilitator transporter
PA14_RS31210	0.413718	0	3.61642	0	1	1	NA	NA	NA
PA14_RS06380	698.154	-0.260914	0.128876	0	1	1	PA14_15930	NA	hemolysin
PA14_RS06385	1239.11	-0.206086	0.157909	0	1	1	PA14_15940	NA	hypothetical protein
PA14_RS06390	4566.19	-0.534317	0.153549	0	1	1	PA14_15960	ffh	signal recognition particle protein Ffh
PA14_RS06395	3799.88	-0.969311	0.237906	0	1	1	PA14_15970	rpsP	30S ribosomal protein S16
PA14_RS06400	19005.2	-1.14249	0.153682	-0.927204	0.353821	1	PA14_15980	rimM	16S rRNA-processing protein RimM
PA14_RS06405	13026.9	-1.19448	0.13569	-1.43324	0.151789	1	PA14_15990	trmD	tRNA (guanine-N(1)-)-methyltransferase
PA14_RS06410	4030.03	-0.428359	0.155285	0	1	1	PA14_16000	rplS	50S ribosomal protein L19
PA14_RS06415	1583.56	-0.0852934	0.145755	0	1	1	PA14_16010	NA	hypothetical protein
PA14_RS06420	2656.87	-0.120803	0.135995	0	1	1	PA14_16020	NA	hypothetical protein
PA14_RS06425	1731.79	-0.188748	0.103907	0	1	1	PA14_16030	NA	sodium/hydrogen antiporter
PA14_RS06430	549.617	-0.139569	0.13129	0	1	1	PA14_16040	xerD	site-specific tyrosine recombinase XerD
PA14_RS06435	5269.48	-0.371879	0.138783	0	1	1	PA14_16050	dsbC	thiol:disulfide interchange protein DsbC
PA14_RS06440	3699.38	-0.22705	0.118136	0	1	1	PA14_16070	hom	homoserine dehydrogenase
PA14_RS06445	3061.34	-0.200164	0.159895	0	1	1	PA14_16090	thrC	threonine synthase
PA14_RS06450	1509.2	0.117572	0.119692	0	1	1	PA14_16100	NA	hypothetical protein
PA14_RS06455	2364.84	-0.796509	0.217384	0	1	1	PA14_16110	NA	hypothetical protein
PA14_RS30165	280.684	-0.129642	0.162549	0	1	1	NA	NA	NA
PA14_RS06460	1326.99	-0.162318	0.117707	0	1	1	PA14_16130	NA	hypothetical protein
PA14_RS06465	787.107	-0.00392102	0.249586	0	1	1	PA14_16140	NA	hypothetical protein
PA14_RS06470	623.328	-0.0728608	0.240554	0	1	1	PA14_16150	NA	hypothetical protein
PA14_RS06475	258.903	-0.282364	0.261226	0	1	1	PA14_16160	NA	hypothetical protein
PA14_RS06480	1477.8	-0.38404	0.168417	0	1	1	PA14_16180	NA	hypothetical protein
PA14_RS06485	2491.18	0.00862324	0.128145	0	1	1	PA14_16190	NA	hypothetical protein
PA14_RS06490	211.391	-0.25695	0.206002	0	1	1	PA14_16200	NA	hypothetical protein
PA14_RS06495	437.004	-0.141289	0.22416	0	1	1	PA14_16210	NA	hypothetical protein
PA14_RS06500	1750.46	-0.164114	0.137494	0	1	1	PA14_16220	recJ	single-stranded-DNA-specific exonuclease RecJ
PA14_RS06505	31656	-0.782289	0.14937	0	1	1	PA14_16250	lasB	elastase LasB
PA14_RS06510	4269.22	0.351893	0.167355	0	1	1	PA14_16260	NA	FMN oxidoreductase
PA14_RS06515	1273.39	-0.17693	0.124998	0	1	1	PA14_16270	NA	hypothetical protein
PA14_RS06520	1518.14	-0.0960437	0.156414	0	1	1	PA14_16280	NA	transcriptional regulator
PA14_RS06525	420.416	0.914893	0.33963	0	1	1	PA14_16290	NA	hypothetical protein
PA14_RS06530	80.9548	0.939904	0.343605	0	1	1	PA14_16300	NA	hypothetical protein
PA14_RS06535	144.204	0.233686	0.187213	0	1	1	PA14_16310	NA	MFS permease
PA14_RS06540	202.216	-0.126832	0.220171	0	1	1	PA14_16320	NA	peptidyl-prolyl cis-trans isomerase, FkbP-type
PA14_RS06545	1949.07	-0.0264098	0.138507	0	1	1	PA14_16330	NA	hypothetical protein
PA14_RS06550	624.935	-0.179356	0.152742	0	1	1	PA14_16340	NA	hypothetical protein
PA14_RS06555	133.269	-0.239337	0.195785	0	1	1	PA14_16350	NA	two-component response regulator
PA14_RS06560	536.879	-0.0301177	0.155519	0	1	1	PA14_16360	NA	hypothetical protein
PA14_RS06565	543.901	0.00993073	0.170184	0	1	1	PA14_16370	NA	hypothetical protein
PA14_RS06570	629.355	-0.0537566	0.164881	0	1	1	PA14_16380	NA	LysR family transcriptional regulator
PA14_RS06575	1417.18	0.294325	0.21745	0	1	1	PA14_16390	NA	GMC-type oxidoreductase
PA14_RS06580	853.396	0.18196	0.173194	0	1	1	PA14_16410	NA	MFS transporter
PA14_RS06585	2648.17	-0.0899758	0.126965	0	1	1	PA14_16430	wspA	chemotaxis transducer
PA14_RS06590	521.493	-0.093349	0.198942	0	1	1	PA14_16440	NA	hypothetical protein
PA14_RS06595	974.153	-0.225479	0.176792	0	1	1	PA14_16450	wspC	methyltransferase
PA14_RS06600	379.185	-0.168787	0.162573	0	1	1	PA14_16460	wspD	CheW domain-containing protein
PA14_RS06605	1262.4	0.172972	0.126079	0	1	1	PA14_16470	NA	chemotaxis sensor/effector fusion protein
PA14_RS06610	1199.22	0.0186018	0.11061	0	1	1	PA14_16480	wspF	chemotaxis-specific methylesterase
PA14_RS06615	1278.1	0.146142	0.109916	0	1	1	PA14_16500	wspR	two-component response regulator
PA14_RS06620	5777.27	-0.313895	0.119848	0	1	1	PA14_16510	NA	peptide chain release factor 2
PA14_RS06625	4315.15	-0.671879	0.144198	0	1	1	PA14_16530	lysS	lysyl-tRNA synthetase
PA14_RS06630	499.892	-0.24506	0.168203	0	1	1	PA14_16550	NA	TetR family transcriptional regulator
PA14_RS06635	1006.94	-0.221689	0.126358	0	1	1	PA14_16560	NA	lipoprotein
PA14_RS06640	1642.26	-0.196712	0.18118	0	1	1	PA14_16580	NA	hypothetical protein
PA14_RS06645	1060.82	-0.0741255	0.12594	0	1	1	PA14_16590	NA	hypothetical protein
PA14_RS06650	1404.01	0.199528	0.137618	0	1	1	PA14_16600	NA	alpha/beta hydrolase
PA14_RS06655	434.401	-0.279792	0.204893	0	1	1	PA14_16610	NA	hypothetical protein
PA14_RS06660	1371.74	0.253085	0.123087	0	1	1	PA14_16620	NA	hypothetical protein
PA14_RS06665	49177.6	0.38432	0.165506	0	1	1	PA14_16630	NA	outer membrane protein, OmpA
PA14_RS06670	54098.3	0.203882	0.194565	0	1	1	PA14_16640	NA	lipoprotein
PA14_RS06675	1453.28	0.274609	0.234665	0	1	1	PA14_16660	NA	metal-transporting P-type ATPase
PA14_RS06680	1562.87	0.285682	0.187136	0	1	1	PA14_16670	NA	transcriptional regulator CadR
PA14_RS06685	1331.52	0.538047	0.194726	0	1	1	PA14_16680	NA	hypothetical protein
PA14_RS06690	2109.52	0.433108	0.128092	0	1	1	PA14_16690	ppc	phosphoenolpyruvate carboxylase
PA14_RS06695	5618.84	-0.134399	0.135501	0	1	1	PA14_16700	adk	adenylate kinase
PA14_RS06700	614.616	0.0959166	0.211299	0	1	1	PA14_16710	NA	hypothetical protein
PA14_RS06705	125.038	0.853925	0.320734	0	1	1	PA14_16720	pemA	PemA
PA14_RS06710	1051.64	-0.130024	0.125547	0	1	1	PA14_16730	NA	hypothetical protein
PA14_RS06715	210.941	0.612999	0.201802	0	1	1	PA14_16740	NA	hypothetical protein
PA14_RS06720	112.405	-0.121419	0.245221	0	1	1	PA14_16750	NA	hypothetical protein
PA14_RS06725	306.096	-0.377302	0.188917	0	1	1	PA14_16770	NA	hypothetical protein
PA14_RS06730	397.425	0.0870528	0.177574	0	1	1	PA14_16780	NA	hypothetical protein
PA14_RS06735	497.866	-0.315673	0.124985	0	1	1	PA14_16790	NA	TetR family transcriptional regulator
PA14_RS06740	97.7541	0.535718	0.348965	0	1	1	PA14_16800	NA	efflux transmembrane protein
PA14_RS06745	1249.77	-0.0750392	0.132992	0	1	1	PA14_16820	NA	efflux transmembrane protein
PA14_RS06750	653.147	-0.0518357	0.154242	0	1	1	PA14_16830	NA	hypothetical protein
PA14_RS06755	482.389	-0.201102	0.161081	0	1	1	PA14_16840	NA	lipoprotein
PA14_RS06760	2188.38	-0.794031	0.148644	0	1	1	PA14_16860	plsB	glycerol-3-phosphate acyltransferase
PA14_RS06765	192.65	0.0166184	0.198993	0	1	1	PA14_16870	NA	ABC transporter ATP-binding protein
PA14_RS06770	134.381	-0.0534543	0.211154	0	1	1	PA14_16880	NA	ABC transporter permease
PA14_RS06775	198.179	-0.547899	0.248783	0	1	1	PA14_16890	NA	auxiliary component of ABC transporter
PA14_RS06780	421.833	0.186178	0.174323	0	1	1	PA14_16910	NA	hypothetical protein
PA14_RS06785	226.669	0.244387	0.169818	0	1	1	PA14_16920	NA	hypothetical protein
PA14_RS06790	1587.67	0.499743	0.157347	0	1	1	PA14_16930	NA	pyridoxal-phosphate dependent protein
PA14_RS06795	3620.17	-0.142124	0.137342	0	1	1	PA14_16950	dapD	tetrahydrodipicolinate succinylase
PA14_RS06800	182.343	0.13931	0.22338	0	1	1	PA14_16960	NA	amino acid transporter LysE
PA14_RS06805	778.733	0.281558	0.164056	0	1	1	PA14_16970	NA	arsenate reductase
PA14_RS06810	663.144	0.569722	0.137218	0	1	1	PA14_16980	NA	hypothetical protein
PA14_RS06815	1975.5	0.306049	0.141405	0	1	1	PA14_16990	NA	hypothetical protein
PA14_RS06820	91.1206	-0.924826	0.43432	0	1	1	PA14_17000	NA	hypothetical protein
PA14_RS06825	742.293	0.202584	0.144845	0	1	1	PA14_17010	NA	Na(+)/H(+) exchanger protein
PA14_RS06830	1223.26	-0.227502	0.124342	0	1	1	PA14_17030	NA	succinyldiaminopimelate transaminase
PA14_RS06835	3283.2	-0.12984	0.105886	0	1	1	PA14_17040	glnD	PII uridylyl-transferase
PA14_RS06840	4556.99	-0.156671	0.132336	0	1	1	PA14_17050	map	methionine aminopeptidase
PA14_RS06845	46454.4	-0.836425	0.172321	0	1	1	PA14_17060	rpsB	30S ribosomal protein S2
PA14_RS06850	20130.6	-1.07249	0.168483	-0.430237	0.667023	1	PA14_17070	tsf	elongation factor Ts
PA14_RS06855	5398.55	-1.52868	0.175479	-3.01279	0.00258859	1	PA14_17080	pyrH	uridylate kinase
PA14_RS06860	3242.9	-1.13455	0.159707	-0.842475	0.399522	1	PA14_17100	frr	ribosome recycling factor
PA14_RS06865	2781.91	-0.826831	0.149243	0	1	1	PA14_17110	uppS	UDP pyrophosphate synthetase
PA14_RS06870	2327.51	-0.387015	0.18469	0	1	1	PA14_17120	cdsA	phosphatidate cytidylyltransferase
PA14_RS06875	2626.31	-0.293719	0.166554	0	1	1	PA14_17130	dxr	1-deoxy-D-xylulose 5-phosphate reductoisomerase
PA14_RS06880	4719.89	-0.342294	0.128672	0	1	1	PA14_17140	NA	membrane-associated zinc metalloprotease
PA14_RS06885	10433.2	-0.510025	0.13149	0	1	1	PA14_17150	NA	outer membrane antigen
PA14_RS06890	3557.55	-0.666632	0.157029	0	1	1	PA14_17170	NA	hypothetical protein
PA14_RS06895	4276.71	-0.40895	0.119548	0	1	1	PA14_17180	lpxD	UDP-3-O-[3-hydroxymyristoyl] glucosamine N-acyltransferase
PA14_RS06900	3164.26	-0.118598	0.236434	0	1	1	PA14_17190	fabZ	(3R)-hydroxymyristoyl-ACP dehydratase
PA14_RS06905	5762.27	-0.237777	0.145334	0	1	1	PA14_17210	lpxA	UDP-N-acetylglucosamine acyltransferase
PA14_RS06910	2873.78	0.0362496	0.13436	0	1	1	PA14_17220	lpxB	lipid-A-disaccharide synthase
PA14_RS06915	1812.4	-0.0332595	0.147949	0	1	1	PA14_17230	rnhB	ribonuclease HII
PA14_RS06920	4506.25	-0.159746	0.121499	0	1	1	PA14_17250	NA	amino acid permease
PA14_RS06925	8276.01	-0.455744	0.0934243	0	1	1	PA14_17260	dnaE	DNA polymerase III subunit alpha
PA14_RS06930	5217.29	-0.0605371	0.215902	0	1	1	PA14_17270	accA	acetyl-CoA carboxylase carboxyltransferase subunit alpha
PA14_RS06935	725.017	0.345749	0.205823	0	1	1	PA14_17280	NA	hypothetical protein
PA14_RS06940	11629	-0.301726	0.105337	0	1	1	PA14_17290	pyrG	CTP synthetase
PA14_RS06945	3805.53	-0.496747	0.119439	0	1	1	PA14_17310	kdsA	2-dehydro-3-deoxyphosphooctonate aldolase
PA14_RS06950	9078.88	-0.625286	0.121886	0	1	1	PA14_17320	eno	phosphopyruvate hydratase
PA14_RS06955	815.546	0.182347	0.164104	0	1	1	PA14_17330	NA	hypothetical protein
PA14_RS06960	962.098	0.226229	0.148331	0	1	1	PA14_17340	ispD	2-C-methyl-D-erythritol 4-phosphate cytidylyltransferase
PA14_RS06965	772.159	-0.309005	0.182342	0	1	1	PA14_17350	NA	hypothetical protein
PA14_RS06970	1038.38	0.0436927	0.112767	0	1	1	PA14_17370	NA	inner membrane protein
PA14_RS06975	406.439	-0.186507	0.164966	0	1	1	PA14_17380	gfnR	glutathione-dependent formaldehyde neutralization regulator GfnR
PA14_RS06980	3063.82	0.0722283	0.168984	0	1	1	PA14_17400	adhC	alcohol dehydrogenase
PA14_RS06985	1251.54	0.170155	0.139833	0	1	1	PA14_17410	NA	esterase
PA14_RS06990	700.588	0.0662071	0.180516	0	1	1	PA14_17420	ispF	2-C-methyl-D-erythritol 2,4-cyclodiphosphate synthase
PA14_RS06995	1171.95	-0.041694	0.140454	0	1	1	PA14_17440	truD	tRNA pseudouridine synthase D
PA14_RS07000	1481.05	-0.154464	0.134303	0	1	1	PA14_17450	surE	stationary phase survival protein SurE
PA14_RS07005	2807.74	-0.424201	0.15922	0	1	1	PA14_17460	pcm	protein-L-isoaspartate O-methyltransferase
PA14_RS07010	52963.1	-0.149836	0.101433	0	1	1	PA14_17470	NA	hypothetical protein
PA14_RS07015	29456.9	-0.220358	0.196185	0	1	1	PA14_17480	rpoS	RNA polymerase sigma factor RpoS
PA14_RS07020	2845.6	-0.397283	0.187303	0	1	1	PA14_17490	fdxA	ferredoxin I
PA14_RS07025	2802.22	-0.0960145	0.139167	0	1	1	PA14_17500	mutS	DNA mismatch repair protein MutS
PA14_RS30170	41.0514	-0.343175	0.439479	0	1	1	NA	NA	NA
PA14_RS07030	651.942	-0.0290475	0.138862	0	1	1	PA14_17510	NA	hypothetical protein
PA14_RS07035	324.911	-0.119729	0.19908	0	1	1	PA14_17520	NA	hypothetical protein
PA14_RS07040	5507.51	-0.0371728	0.107933	0	1	1	PA14_17530	recA	recombinase A
PA14_RS07045	549.296	0.358088	0.183674	0	1	1	PA14_17540	recX	recombination regulator RecX
PA14_RS07050	2377.82	0.302984	0.126217	0	1	1	PA14_17550	NA	hypothetical protein
PA14_RS07055	1782.39	0.203014	0.121018	0	1	1	PA14_17570	NA	hypothetical protein
PA14_RS07060	2314.91	0.0474398	0.159848	0	1	1	PA14_17580	NA	hypothetical protein
PA14_RS07065	402.421	-0.538146	0.146665	0	1	1	PA14_17590	NA	hypothetical protein
PA14_RS07070	1352.18	-0.566132	0.182052	0	1	1	PA14_17600	NA	hypothetical protein
PA14_RS07075	262.957	-0.386203	0.226885	0	1	1	PA14_17610	potD	polyamine ABC transporter
PA14_RS07080	61.4584	0.0276297	0.312687	0	1	1	PA14_17620	potC	polyamine transport protein PotC
PA14_RS07085	96.478	-0.0963942	0.235422	0	1	1	PA14_17630	potB	polyamine transport protein PotB
PA14_RS07090	124.046	0.370126	0.254219	0	1	1	PA14_17640	potA	polyamine transport protein PotA
PA14_RS07095	304.297	0.040499	0.206182	0	1	1	PA14_17650	NA	hypothetical protein
PA14_RS07100	702.884	-0.00676002	0.150033	0	1	1	PA14_17660	NA	hypothetical protein
PA14_RS07105	1351.39	0.0965237	0.131064	0	1	1	PA14_17670	NA	LuxR family transcriptional regulator
PA14_RS07110	231.067	0.259123	0.241567	0	1	1	PA14_17675	dgkA	diacylglycerol kinase
PA14_RS07115	982.529	-0.170287	0.130373	0	1	1	PA14_17690	NA	hypothetical protein
PA14_RS07120	175.349	0.0559321	0.208873	0	1	1	PA14_17700	rpmE2	50S ribosomal protein L31
PA14_RS07125	29.6081	-0.165012	0.429322	0	1	1	PA14_17710	rpmJ	50S ribosomal protein L36
PA14_RS07130	630.995	-0.230159	0.142963	0	1	1	PA14_17720	NA	LuxR family transcriptional regulator
PA14_RS07135	334.943	-0.170495	0.171421	0	1	1	PA14_17730	NA	hypothetical protein
PA14_RS07140	366.754	-0.181927	0.1719	0	1	1	PA14_17740	NA	amino acid ABC transporter permease
PA14_RS07145	180.155	-0.00881142	0.21415	0	1	1	PA14_17760	NA	methylated-DNA--protein-cysteine methyltransferase
PA14_RS07150	105.731	0.206963	0.242463	0	1	1	PA14_17780	NA	major facilitator transporter
PA14_RS30175	11.3798	0.0668068	0.661649	0	1	1	NA	NA	NA
PA14_RS07155	221.156	0.141664	0.170187	0	1	1	PA14_17790	NA	LysR family transcriptional regulator
PA14_RS07160	115.307	0.65485	0.253514	0	1	1	PA14_17810	NA	acyl-CoA dehydrogenase
PA14_RS07165	32.3596	0.0960804	0.369908	0	1	1	PA14_17820	NA	hypothetical protein
PA14_RS07170	13.3601	-0.906623	0.49625	0	1	1	PA14_17850	NA	enoyl-CoA hydratase
PA14_RS07175	106.282	0.3104	0.262547	0	1	1	PA14_17860	NA	3-hydroxyacyl-CoA dehydrogenase
PA14_RS07180	39.5345	0.460668	0.403683	0	1	1	PA14_17880	NA	acetyl-CoA acetyltransferase
PA14_RS07185	260.496	0.441516	0.181942	0	1	1	PA14_17890	NA	porin
PA14_RS07190	1188.74	0.31646	0.113465	0	1	1	PA14_17900	metR	transcriptional regulator MetR
PA14_RS07195	170.762	-0.0712254	0.207419	0	1	1	PA14_17910	NA	alpha/beta hydrolase
PA14_RS07200	173.178	-0.557702	0.334647	0	1	1	PA14_17920	glpM	membrane protein GlpM
PA14_RS07205	2226.27	1.94094	0.274402	3.42905	0.000605696	1	PA14_17930	glpD	glycerol-3-phosphate dehydrogenase
PA14_RS07210	1033.42	0.148554	0.157014	0	1	1	PA14_17940	glpR	glycerol-3-phosphate regulon repressor
PA14_RS30180	47.7674	1.9407	0.513566	1.83171	0.0669951	1	NA	NA	NA
PA14_RS07215	2670.16	1.00914	0.176627	0.0517224	0.95875	1	PA14_17960	glpK	glycerol kinase
PA14_RS07220	1325.22	1.42445	0.170841	2.48449	0.0129738	1	PA14_17980	glpF	glycerol uptake facilitator protein
PA14_RS07225	634.174	0.268089	0.246606	0	1	1	PA14_17990	NA	hypothetical protein
PA14_RS07230	772.355	0.128588	0.203602	0	1	1	PA14_18010	NA	glycerol kinase
PA14_RS07235	3349.21	0.236961	0.152401	0	1	1	PA14_18020	NA	PhzF family phenazine biosynthesis protein
PA14_RS30185	279.058	0.507073	0.162265	0	1	1	NA	NA	NA
PA14_RS07240	2508.67	-0.119653	0.22767	0	1	1	NA	NA	NA
PA14_RS07245	1441.08	0.370068	0.157247	0	1	1	PA14_18050	NA	hypothetical protein
PA14_RS07250	200.456	0.0878529	0.182837	0	1	1	PA14_18060	NA	hypothetical protein
PA14_RS07255	288.031	0.31995	0.369579	0	1	1	PA14_18070	NA	periplasmic metal-binding protein
PA14_RS07260	843.419	-0.245037	0.268455	0	1	1	PA14_18080	NA	TetR family transcriptional regulator
PA14_RS07265	864.061	0.176309	0.229318	0	1	1	PA14_18090	NA	major facilitator subfamily transporter protein
PA14_RS07270	431.272	-0.568857	0.178888	0	1	1	PA14_18100	NA	hypothetical protein
PA14_RS07275	257.384	-0.239659	0.163263	0	1	1	PA14_18110	mmsR	transcriptional regulator MmsR
PA14_RS07280	592.302	-0.123266	0.195777	0	1	1	PA14_18120	mmsA	methylmalonate-semialdehyde dehydrogenase
PA14_RS07285	79.2412	-0.370985	0.267418	0	1	1	PA14_18140	mmsB	3-hydroxyisobutyrate dehydrogenase
PA14_RS07290	491.443	0.102069	0.133391	0	1	1	PA14_18150	NA	acetyl-coa synthetase
PA14_RS07295	844.702	0.14042	0.173019	0	1	1	PA14_18160	NA	oxidoreductase
PA14_RS07300	355.311	0.122354	0.258884	0	1	1	PA14_18180	NA	hypothetical protein
PA14_RS07305	228.811	0.481364	0.148362	0	1	1	PA14_18200	NA	LysR family transcriptional regulator
PA14_RS07310	62.9091	0.408158	0.33044	0	1	1	NA	NA	NA
PA14_RS07315	90.3621	0.655695	0.327534	0	1	1	PA14_18210	NA	TatD family deoxyribonuclease
PA14_RS07320	551.673	0.217588	0.154877	0	1	1	PA14_18230	fruR	DNA-binding transcriptional regulator FruR
PA14_RS07325	212.237	0.000771717	0.196354	0	1	1	PA14_18250	NA	phosphotransferase system enzyme I
PA14_RS07330	90.4809	0.382422	0.24202	0	1	1	PA14_18260	fruK	1-phosphofructokinase
PA14_RS07335	157.753	0.435735	0.246693	0	1	1	PA14_18275	fruA	phosphotransferase system, fructose-specific IIBC component
PA14_RS07340	601.476	0.57599	0.229696	0	1	1	PA14_18300	NA	nucleotide sugar dehydrogenase
PA14_RS07345	37.3706	0.779113	0.394181	0	1	1	PA14_18310	NA	hypothetical protein
PA14_RS07350	28.5946	1.08996	0.481317	0.186904	0.851736	1	PA14_18320	NA	hypothetical protein
PA14_RS07355	143.97	0.713822	0.268794	0	1	1	PA14_18330	arnT	4-amino-4-deoxy-L-arabinose transferase
PA14_RS07360	52.1798	0.392159	0.347004	0	1	1	PA14_18340	NA	hypothetical protein
PA14_RS07365	731.86	-0.579229	0.17078	0	1	1	PA14_18350	NA	bifunctional UDP-glucuronic acid decarboxylase/UDP-4-amino-4-deoxy-L-arabinose formyltransferase
PA14_RS07370	188.211	-0.322187	0.212501	0	1	1	PA14_18360	NA	glycosyl transferase family protein
PA14_RS07375	288.857	-0.0873119	0.244586	0	1	1	PA14_18370	NA	UDP-4-amino-4-deoxy-L-arabinose--oxoglutarate aminotransferase
PA14_RS07380	274.571	-0.108004	0.211659	0	1	1	PA14_18380	algA	mannose-1-phosphate guanylyltransferase
PA14_RS07385	42.1657	0.0354204	0.320718	0	1	1	PA14_18410	algF	alginate o-acetyltransferase AlgF
PA14_RS07390	43.2313	-0.227823	0.287083	0	1	1	PA14_18430	algJ	alginate o-acetyltransferase AlgJ
PA14_RS07395	172.588	-0.361107	0.235727	0	1	1	PA14_18450	algI	alginate o-acetyltransferase AlgI
PA14_RS30195	14.3701	-0.297775	0.618339	0	1	1	NA	NA	NA
PA14_RS07400	58.1697	0.494427	0.365332	0	1	1	PA14_18470	algL	poly(beta-D-mannuronate) lyase
PA14_RS07405	71.8531	-0.0651142	0.296477	0	1	1	PA14_18480	algX	alginate biosynthesis protein AlgX
PA14_RS07410	1253.65	0.0571094	0.152079	0	1	1	PA14_18500	algG	alginate-c5-mannuronan-epimerase AlgG
PA14_RS07415	146.493	0.350695	0.226209	0	1	1	PA14_18510	algE	alginate production outer membrane protein AlgE
PA14_RS07420	40.3894	-0.108024	0.357041	0	1	1	PA14_18520	algK	alginate biosynthetic protein AlgK
PA14_RS07425	93.2322	-0.580079	0.267098	0	1	1	PA14_18550	alg44	alginate biosynthesis protein Alg44
PA14_RS07430	224.194	-0.0989793	0.17864	0	1	1	PA14_18565	alg8	alginate biosynthesis protein Alg8
PA14_RS07435	180.376	-0.202583	0.18601	0	1	1	PA14_18580	algD	GDP-mannose 6-dehydrogenase AlgD
PA14_RS07440	674.792	-0.387377	0.155839	0	1	1	PA14_18590	NA	hypothetical protein
PA14_RS07445	2022.45	-0.0137894	0.100344	0	1	1	PA14_18600	NA	ABC transporter ATP-binding protein
PA14_RS07450	1669.94	-0.265635	0.18364	0	1	1	PA14_18610	argF	ornithine carbamoyltransferase
PA14_RS07455	1083.43	0.0202548	0.17138	0	1	1	PA14_18620	NA	hypothetical protein
PA14_RS07460	2529.62	-0.018662	0.1332	0	1	1	PA14_18630	NA	serine protease
PA14_RS07465	1081.66	0.22005	0.258519	0	1	1	PA14_18640	NA	oxidoreductase
PA14_RS07470	4546.27	-0.195644	0.180649	0	1	1	PA14_18650	NA	hypothetical protein
PA14_RS07475	4337.55	0.327695	0.274918	0	1	1	PA14_18660	NA	hypothetical protein
PA14_RS07480	15059.5	0.881587	0.240653	0	1	1	PA14_18670	bfrB	bacterioferritin
PA14_RS07485	432.582	-0.331666	0.293083	0	1	1	PA14_18680	NA	hypothetical protein
PA14_RS07490	6713.98	-0.253931	0.134007	0	1	1	PA14_18690	NA	peroxidase
PA14_RS07495	2745.02	-0.189207	0.106741	0	1	1	PA14_18700	rnt	ribonuclease T
PA14_RS07500	1928.4	-0.179162	0.126473	0	1	1	PA14_18710	pyrC	dihydroorotase
PA14_RS07505	889.336	0.209295	0.163603	0	1	1	PA14_18720	NA	OmpA family membrane protein
PA14_RS07510	4454.22	-0.400965	0.155634	0	1	1	PA14_18740	argG	argininosuccinate synthase
PA14_RS07515	3101.26	0.360143	0.131213	0	1	1	PA14_18750	gloA1	lactoylglutathione lyase
PA14_RS07520	187.302	0.342665	0.356394	0	1	1	PA14_18760	NA	RND efflux membrane fusion protein
PA14_RS07525	543.759	0.113802	0.472904	0	1	1	PA14_18780	NA	RND efflux transporter
PA14_RS07530	89.0274	0.239537	0.478988	0	1	1	PA14_18790	NA	outer membrane efflux protein
PA14_RS31215	26.9139	-0.0831433	0.603713	0	1	1	NA	NA	NA
PA14_RS07535	1938.46	-0.179507	0.448153	0	1	1	PA14_18800	NA	hypothetical protein
PA14_RS07540	1528.05	-0.318253	0.672004	0	1	1	PA14_18810	NA	hypothetical protein
PA14_RS07545	876.346	-0.416809	0.710979	0	1	1	PA14_18820	NA	hypothetical protein
PA14_RS07550	660.55	0.19758	0.724544	0	1	1	PA14_18830	NA	adenylosuccinate lyase
PA14_RS07555	703.789	0.184017	0.720075	0	1	1	PA14_18850	NA	adenylosuccinate lyase
PA14_RS07560	807.362	-0.143672	0.690914	0	1	1	PA14_18860	NA	hypothetical protein
PA14_RS07565	454.731	-1.09101	0.199953	-0.455158	0.648996	1	PA14_18870	NA	hypothetical protein
PA14_RS07570	774.013	-0.171087	0.214105	0	1	1	PA14_18880	nth	endonuclease III
PA14_RS07575	304.174	-0.3244	0.213788	0	1	1	PA14_18890	NA	electron transport complex protein RsxE
PA14_RS07580	148.086	-0.170618	0.243772	0	1	1	PA14_18900	NA	hypothetical protein
PA14_RS07585	258.509	-0.712123	0.162547	0	1	1	PA14_18910	NA	hypothetical protein
PA14_RS07590	580.397	-0.489552	0.202082	0	1	1	PA14_18920	NA	electron transport complex protein RnfC
PA14_RS07595	216.492	-0.148826	0.223017	0	1	1	PA14_18930	NA	electron transport complex protein RnfB
PA14_RS07600	434.082	-0.183426	0.188619	0	1	1	PA14_18950	NA	Na(+)-translocating NADH-quinone reductase subunit E
PA14_RS07605	794.3	-0.296177	0.206561	0	1	1	PA14_18960	tli5a	type VI secretion lipase immunity Tli5A
PA14_RS07610	857.968	-0.313741	0.119128	0	1	1	PA14_18970	pldA	phospholipase D
PA14_RS07615	577.115	0.0927989	0.15318	0	1	1	PA14_18985	vgrG4b	VgrG4b
PA14_RS07620	143.64	-0.0540893	0.245099	0	1	1	PA14_19010	tsi3	Tsi3
PA14_RS07625	573.982	-0.541192	0.134837	0	1	1	PA14_19020	tse3	Tse3
PA14_RS07630	449.812	-0.153521	0.181521	0	1	1	PA14_19030	NA	hypothetical protein
PA14_RS07635	7020.71	-0.369669	0.0988902	0	1	1	PA14_19050	metG	methionyl-tRNA synthetase
PA14_RS07640	1569.37	0.0563197	0.132798	0	1	1	PA14_19065	NA	hypothetical protein
PA14_RS07645	1342.44	-0.356346	0.145822	0	1	1	PA14_19090	dcd	deoxycytidine triphosphate deaminase
PA14_RS30200	31.3845	0.462212	0.583895	0	1	1	NA	NA	NA
PA14_RS07650	8521.13	-0.11077	0.133546	0	1	1	PA14_19100	rhlA	rhamnosyltransferase chain A
PA14_RS07655	2297.72	0.046985	0.112481	0	1	1	PA14_19110	rhlB	rhamnosyltransferase chain B
PA14_RS07660	30623.6	-0.27998	0.172057	0	1	1	PA14_19120	rhlR	transcriptional regulator RhlR
PA14_RS07665	8215.85	-0.311872	0.12584	0	1	1	PA14_19130	rhlI	autoinducer synthesis protein RhlI
PA14_RS07670	1216.27	-0.345625	0.1251	0	1	1	PA14_19140	pheC	cyclohexadienyl dehydratase
PA14_RS07675	363.731	0.0936427	0.190542	0	1	1	PA14_19150	NA	hypothetical protein
PA14_RS07680	400.03	-0.165899	0.152139	0	1	1	PA14_19160	NA	hypothetical protein
PA14_RS07685	1387.23	-0.248354	0.155494	0	1	1	PA14_19170	NA	hypothetical protein
PA14_RS30205	1103.4	-0.30621	0.216244	0	1	1	NA	NA	NA
PA14_RS07690	3383.27	-0.671243	0.186371	0	1	1	PA14_19190	NA	malate dehydrogenase
PA14_RS07695	181.812	-0.0435765	0.22571	0	1	1	PA14_19205	NA	hypothetical protein
PA14_RS07700	436.237	-0.151338	0.16262	0	1	1	PA14_19210	NA	hypothetical protein
PA14_RS07705	916.541	-0.390326	0.141498	0	1	1	PA14_19230	NA	hypothetical protein
PA14_RS07710	106.602	-0.0108088	0.227151	0	1	1	PA14_19270	NA	MFS transporter
PA14_RS07715	1645.19	-0.229263	0.139383	0	1	1	PA14_19290	NA	ATP-dependent RNA helicase
PA14_RS07720	1921.44	0.229917	0.164394	0	1	1	PA14_19310	NA	hypothetical protein
PA14_RS07725	402.8	-0.101038	0.149452	0	1	1	PA14_19320	NA	hypothetical protein
PA14_RS07730	117.19	-0.37227	0.317445	0	1	1	PA14_19330	NA	hypothetical protein
PA14_RS07735	521.38	0.425765	0.138851	0	1	1	PA14_19340	NA	sensor/response regulator hybrid
PA14_RS07740	12472.3	0.41478	0.19181	0	1	1	PA14_19350	NA	hypothetical protein
PA14_RS07745	15282	0.475194	0.16565	0	1	1	PA14_19360	NA	GNAT family acetyltransferase
PA14_RS07750	29037.9	0.0993506	0.148053	0	1	1	PA14_19370	NA	asparagine synthetase
PA14_RS07755	587.012	0.312225	0.170826	0	1	1	PA14_19380	NA	transcriptional regulator
PA14_RS07760	386.001	-0.0242292	0.180837	0	1	1	PA14_19390	NA	hypothetical protein
PA14_RS07765	316.12	-0.0123699	0.195604	0	1	1	PA14_19400	mnmC	5-methylaminomethyl-2-thiouridine methyltransferase
PA14_RS30210	0.659197	2.95538	2.86811	0.681768	0.495386	1	NA	NA	NA
PA14_RS07770	2147.51	0.056909	0.119182	0	1	1	PA14_19410	NA	hypothetical protein
PA14_RS07775	1652.45	0.197763	0.23342	0	1	1	PA14_19430	NA	acyl-CoA thiolase
PA14_RS07780	727.362	-0.286269	0.200382	0	1	1	PA14_19450	NA	hypothetical protein
PA14_RS07785	2584.7	0.1655	0.146215	0	1	1	PA14_19470	mqoA	malate:quinone oxidoreductase
PA14_RS07790	762.741	-0.0949256	0.202974	0	1	1	PA14_19480	NA	hypothetical protein
PA14_RS07795	1573.27	-0.239211	0.85347	0	1	1	PA14_19490	lsfA	1-Cys peroxiredoxin LsfA
PA14_RS07800	119.712	0.845327	0.825994	0	1	1	PA14_19500	NA	hypothetical protein
PA14_RS07805	53.5807	0.387706	0.478515	0	1	1	PA14_19510	NA	ABC transporter permease
PA14_RS07810	55.9776	0.0663603	0.497921	0	1	1	PA14_19520	NA	ABC transporter ATP-binding protein
PA14_RS07815	336.896	0.373404	0.825057	0	1	1	PA14_19530	NA	NAD(P)H-dependent FMN reductase
PA14_RS07820	457.288	-0.00470177	0.690085	0	1	1	PA14_19540	NA	hypothetical protein
PA14_RS07825	178.591	0.542133	0.70494	0	1	1	PA14_19560	ssuD	alkanesulfonate monooxygenase
PA14_RS07830	192.359	0.212849	0.561482	0	1	1	PA14_19570	NA	ABC transporter permease
PA14_RS07835	117.017	0.381934	0.370105	0	1	1	PA14_19580	ssuB	aliphatic sulfonates transport ATP-binding subunit
PA14_RS07840	395.015	0.0429375	0.268635	0	1	1	PA14_19590	NA	molybdopterin-binding protein
PA14_RS07845	1227.82	-0.00745868	0.137956	0	1	1	PA14_19600	NA	hypothetical protein
PA14_RS07850	692.305	-0.44602	0.191786	0	1	1	PA14_19610	NA	hypothetical protein
PA14_RS07855	939.31	-0.435431	0.188237	0	1	1	PA14_19620	folX	D-erythro-7,8-dihydroneopterin triphosphate 2'-epimerase
PA14_RS07860	1158.73	0.0270536	0.155168	0	1	1	PA14_19630	folE1	GTP cyclohydrolase I
PA14_RS07865	624.315	0.240679	0.152335	0	1	1	PA14_19640	NA	short chain dehydrogenase
PA14_RS07870	44.5185	1.27689	0.404072	0.685259	0.493181	1	PA14_19650	NA	hypothetical protein
PA14_RS07875	1106.64	-0.00262155	0.109979	0	1	1	PA14_19660	NA	flavodoxin
PA14_RS07880	315.045	0.28389	0.176245	0	1	1	PA14_19670	NA	LysR family transcriptional regulator
PA14_RS07885	32.4342	-0.767156	0.595353	0	1	1	PA14_19680	NA	hypothetical protein
PA14_RS07890	111.81	-0.330416	0.311412	0	1	1	PA14_19690	NA	hypothetical protein
PA14_RS07895	1311.39	0.20453	0.205721	0	1	1	PA14_19700	NA	aldolase
PA14_RS07900	374.432	0.46701	0.166838	0	1	1	PA14_19710	NA	alpha/beta hydrolase
PA14_RS07905	251.849	0.102307	0.261053	0	1	1	PA14_19720	NA	hypothetical protein
PA14_RS07910	2172.37	0.577807	0.257814	0	1	1	PA14_19730	NA	oxidoreductase
PA14_RS07915	914.238	0.480785	0.240466	0	1	1	PA14_19740	NA	enoyl-CoA hydratase
PA14_RS07920	325.531	0.133099	0.185375	0	1	1	PA14_19750	NA	hypothetical protein
PA14_RS07925	704.009	0.242256	0.16485	0	1	1	PA14_19770	NA	hypothetical protein
PA14_RS07930	361.698	-0.0767499	0.172417	0	1	1	PA14_19800	NA	AraC family transcriptional regulator
PA14_RS07935	1051.14	-0.152651	0.205919	0	1	1	PA14_19810	NA	hypothetical protein
PA14_RS07940	818.602	0.301861	0.257713	0	1	1	PA14_19830	NA	hypothetical protein
PA14_RS07945	592.489	0.300752	0.287071	0	1	1	PA14_19850	NA	transcriptional regulator
PA14_RS07950	521.333	0.103145	0.171682	0	1	1	PA14_19860	NA	hypothetical protein
PA14_RS07955	2265.31	0.695538	0.1348	0	1	1	PA14_19870	ldh	leucine dehydrogenase
PA14_RS07960	838.334	0.778297	0.191936	0	1	1	PA14_19900	NA	pyruvate dehydrogenase E1 component subunit alpha
PA14_RS07965	1324.45	0.544116	0.191855	0	1	1	PA14_19910	NA	pyruvate dehydrogenase E1 component, beta chain
PA14_RS07970	674.828	0.425108	0.239829	0	1	1	PA14_19920	NA	branched-chain alpha-keto acid dehydrogenase subunit E2
PA14_RS07975	392.7	0.352642	0.295246	0	1	1	PA14_19930	NA	hypothetical protein
PA14_RS07980	979.836	0.671254	0.31275	0	1	1	PA14_19940	NA	hypothetical protein
PA14_RS07985	775.73	-0.341765	0.131801	0	1	1	PA14_19950	NA	hypothetical protein
PA14_RS07990	245.118	-0.572137	0.206522	0	1	1	PA14_19960	NA	hypothetical protein
PA14_RS07995	9.88614	1.23234	1.02555	0.226552	0.820772	1	PA14_19970	NA	hypothetical protein
PA14_RS08000	80.3657	-0.255988	0.299524	0	1	1	PA14_19990	NA	RNA polymerase ECF-subfamily sigma-70 factor
PA14_RS08005	22.6768	0.104754	0.431254	0	1	1	PA14_20000	NA	transmembrane sensor
PA14_RS08010	238.751	0.123689	0.149419	0	1	1	PA14_20010	hasR	heme uptake outer membrane receptor HasR
PA14_RS08015	280.01	0.044923	0.182369	0	1	1	PA14_20020	hasAp	heme acquisition protein HasAp
PA14_RS08020	33.828	0.513784	0.377181	0	1	1	PA14_20030	hasD	transport protein HasD
PA14_RS08025	62.4859	0.781505	0.316268	0	1	1	PA14_20040	hasE	metalloprotease secretion protein
PA14_RS08030	301.683	0.310356	0.219958	0	1	1	PA14_20050	NA	outer membrane protein
PA14_RS08035	520.878	-0.403207	0.24427	0	1	1	PA14_20060	NA	hypothetical protein
PA14_RS08040	163.769	-0.433113	0.202886	0	1	1	PA14_20070	NA	hypothetical protein
PA14_RS08045	252.295	-0.0781276	0.165609	0	1	1	PA14_20080	NA	hypothetical protein
PA14_RS08050	197.061	0.216999	0.204079	0	1	1	PA14_20100	NA	hypothetical protein
PA14_RS08055	315.487	-0.357431	0.156215	0	1	1	PA14_20110	NA	hypothetical protein
PA14_RS08060	211.206	0.363461	0.245787	0	1	1	PA14_20120	NA	hypothetical protein
PA14_RS08065	452.453	0.17178	0.131861	0	1	1	PA14_20130	NA	LysR family transcriptional regulator
PA14_RS08070	3655.48	0.220897	0.167447	0	1	1	PA14_20140	fpr	ferredoxin--NADP+ reductase
PA14_RS08075	68.9915	0.675885	0.371323	0	1	1	PA14_20150	nosL	NosL protein
PA14_RS08080	48.289	0.471586	0.427891	0	1	1	PA14_20170	nosY	NosY protein
PA14_RS08085	25.5702	0.774158	0.550195	0	1	1	PA14_20180	nosF	NosF protein
PA14_RS08090	194.522	0.106732	0.209138	0	1	1	PA14_20190	nosD	copper ABC transporter periplasmic substrate-binding protein
PA14_RS08095	206.183	0.123522	0.202365	0	1	1	PA14_20200	nosZ	nitrous-oxide reductase
PA14_RS08100	194.42	-0.244454	0.198127	0	1	1	PA14_20230	nosR	regulatory protein NosR
PA14_RS08105	79.4646	0.638772	0.268434	0	1	1	PA14_20240	NA	ring-cleaving dioxygenase
PA14_RS08110	79.4152	0.689928	0.279898	0	1	1	PA14_20250	NA	hypothetical protein
PA14_RS08115	338.201	0.222997	0.195822	0	1	1	PA14_20260	NA	hypothetical protein
PA14_RS08120	505.939	0.365541	0.203302	0	1	1	PA14_20270	rhlG	beta-ketoacyl reductase
PA14_RS08125	1330.17	0.271214	0.181561	0	1	1	PA14_20280	NA	hypothetical protein
PA14_RS08130	26893.2	0.097135	0.206704	0	1	1	PA14_20290	amrZ	DNA binding-protein
PA14_RS08135	144.819	-0.0930776	0.172445	0	1	1	PA14_20300	phnC	ABC phosphonate transporter ATP-binding protein
PA14_RS08140	109.082	-0.126756	0.217984	0	1	1	PA14_20320	phnD	phosphonate ABC transporter substrate-binding protein
PA14_RS08145	55.124	-0.135097	0.302032	0	1	1	PA14_20330	phnE	phosphonate ABC transporter permease
PA14_RS08150	50.5756	0.0742831	0.304045	0	1	1	PA14_20350	phnF	transcriptional regulator
PA14_RS08155	12.3185	0.376761	0.655117	0	1	1	PA14_20360	phnG	phosphonate metabolism protein PhnG
PA14_RS08160	159.75	0.65739	0.296739	0	1	1	PA14_20370	phnH	carbon-phosphorus lyase complex subunit
PA14_RS08165	221.07	0.104418	0.254867	0	1	1	PA14_20380	phnI	hypothetical protein
PA14_RS08170	146.293	-0.249689	0.256091	0	1	1	PA14_20390	phnJ	hypothetical protein
PA14_RS08175	49.2591	0.339131	0.346886	0	1	1	PA14_20400	phnK	phosphonate C-P lyase system protein PhnK
PA14_RS08180	33.6816	0.943537	0.41244	0	1	1	PA14_20420	phnL	phosphonate ABC transporter ATPase
PA14_RS08185	229.769	0.287454	0.1981	0	1	1	PA14_20430	phnM	phosphonate metabolism protein
PA14_RS08190	324.545	0.21399	0.282923	0	1	1	PA14_20440	phnN	phosphonate transport ATP-binding protein
PA14_RS08195	2188.6	-0.0919327	0.284254	0	1	1	PA14_20450	phnP	carbon-phosphorus lyase complex accessory protein
PA14_RS08200	2664.36	-0.503469	0.200801	0	1	1	PA14_20460	NA	hypothetical protein
PA14_RS08205	1287.79	-0.639982	0.193781	0	1	1	PA14_20470	NA	hypothetical protein
PA14_RS08210	2801.15	-0.458662	0.176284	0	1	1	PA14_20480	NA	hypothetical protein
PA14_RS08215	199.992	-0.188128	0.172097	0	1	1	PA14_20491	NA	acetyltransferase
PA14_RS08220	82.802	0.244445	0.293854	0	1	1	PA14_20500	NA	tRNA-Arg
PA14_RS30215	832.488	-0.201535	0.227953	0	1	1	PA14_20510	NA	hypothetical protein
PA14_RS08240	846.288	-0.172594	0.170458	0	1	1	PA14_20520	NA	hypothetical protein
PA14_RS08245	387.901	-1.10101	0.260164	-0.388237	0.697841	1	PA14_20530	NA	hypothetical protein
PA14_RS08250	156.357	-0.144469	0.18729	0	1	1	PA14_20550	NA	hypothetical protein
PA14_RS08255	1111.08	-0.274414	0.140683	0	1	1	PA14_20560	amiE	acylamide amidohydrolase
PA14_RS08260	323.138	0.0096447	0.160625	0	1	1	PA14_20570	NA	chaperone
PA14_RS08265	484.101	0.0878334	0.137659	0	1	1	PA14_20580	amiC	aliphatic amidase expression-regulating protein
PA14_RS08270	446.053	-0.0543647	0.124241	0	1	1	PA14_20590	amiR	aliphatic amidase regulator
PA14_RS08275	4976.1	0.0822263	0.187554	0	1	1	PA14_20600	NA	hypothetical protein
PA14_RS08280	36498.4	0.0292384	0.194865	0	1	1	PA14_20610	lecB	fucose-binding lectin PA-IIL
PA14_RS08285	90.3626	0.457134	0.260906	0	1	1	PA14_20620	NA	HlyD family secretion protein
PA14_RS08290	252.159	-0.110615	0.148409	0	1	1	PA14_20630	NA	hypothetical protein
PA14_RS08295	78.9767	0.171182	0.316243	0	1	1	PA14_20640	NA	hypothetical protein
PA14_RS08300	427.191	0.166496	0.153631	0	1	1	PA14_20650	dsdA	D-serine dehydratase
PA14_RS08305	5656.04	-0.0442367	0.154388	0	1	1	PA14_20670	NA	glutamine synthetase
PA14_RS08310	1412.5	0.194348	0.135286	0	1	1	PA14_20680	NA	MFS transporter
PA14_RS08315	884.609	0.438077	0.150872	0	1	1	PA14_20690	NA	hypothetical protein
PA14_RS08320	3371.65	0.129834	0.161258	0	1	1	PA14_20700	flgZ	FlgZ
PA14_RS08325	1662.14	0.327942	0.147184	0	1	1	PA14_20720	flgN	hypothetical protein
PA14_RS08330	2941.34	0.062856	0.115654	0	1	1	PA14_20730	flgM	hypothetical protein
PA14_RS08335	3478.8	-0.151106	0.220911	0	1	1	PA14_20740	flgA	flagellar basal body P-ring biosynthesis protein FlgA
PA14_RS08340	14566.1	0.0639959	0.146128	0	1	1	PA14_20750	NA	chemotaxis protein
PA14_RS08345	6440.56	0.187277	0.140413	0	1	1	PA14_20760	NA	chemotaxis protein methyltransferase
PA14_RS08350	2359.66	0.00249896	0.146714	0	1	1	PA14_20770	NA	hypothetical protein
PA14_RS08355	3783.45	0.0467693	0.131331	0	1	1	PA14_20780	NA	two-component response regulator
PA14_RS08360	507.755	0.125528	0.177494	0	1	1	PA14_20800	NA	histidine phosphotransfer domain-containing protein
PA14_RS08365	3750.82	-0.434712	0.176607	0	1	1	PA14_20810	recQ	ATP-dependent DNA helicase RecQ
PA14_RS08370	1125.64	-0.311286	0.143838	0	1	1	PA14_20820	NA	two-component response regulator
PA14_RS08375	818.354	-0.165312	0.149937	0	1	1	PA14_20840	NA	hypothetical protein
PA14_RS08380	1043.79	0.420852	0.12834	0	1	1	PA14_20850	NA	MarR family transcriptional regulator
PA14_RS30220	268.9	-0.0915724	0.264151	0	1	1	NA	NA	NA
PA14_RS08385	1616.52	0.469426	0.14217	0	1	1	PA14_20860	NA	Tfp pilus assembly protein FimV
PA14_RS08390	1996.16	0.0368599	0.130081	0	1	1	PA14_20870	NA	hypothetical protein
PA14_RS08395	149.224	-0.108569	0.198143	0	1	1	PA14_20880	NA	hypothetical protein
PA14_RS08400	1275.63	0.148839	0.227193	0	1	1	PA14_20890	rfaD	ADP-L-glycero-D-manno-heptose-6-epimerase
PA14_RS08405	356.56	0.1753	0.19104	0	1	1	PA14_20900	NA	MFS transporter
PA14_RS08410	210.573	-0.0401311	0.223031	0	1	1	PA14_20920	NA	hypothetical protein
PA14_RS08415	98.8158	-0.522084	0.271543	0	1	1	PA14_20940	NA	acyl carrier protein
PA14_RS08420	325.049	-0.189438	0.145464	0	1	1	PA14_20950	fabH2	3-oxoacyl-ACP synthase
PA14_RS08425	194.69	-0.289554	0.302922	0	1	1	PA14_20960	NA	isomerase
PA14_RS08430	356.128	0.0703012	0.153038	0	1	1	PA14_20970	cyp23	cytochrome P450
PA14_RS08435	95.7043	0.316377	0.224269	0	1	1	PA14_20980	NA	short chain dehydrogenas
PA14_RS08440	259.742	0.0726557	0.265713	0	1	1	PA14_21000	NA	hypothetical protein
PA14_RS08445	181.111	0.50535	0.306489	0	1	1	PA14_21010	NA	FAD-dependent monooxygenase
PA14_RS08450	1960.14	-0.293391	0.188725	0	1	1	PA14_21020	NA	non-ribosomal peptide synthetase
PA14_RS08455	6339.65	-0.291319	0.136206	0	1	1	PA14_21030	NA	ATP-dependent Clp protease proteolytic subunit
PA14_RS08460	402.625	0.0145844	0.166765	0	1	1	PA14_21040	NA	hypothetical protein
PA14_RS08465	351.565	0.138946	0.152906	0	1	1	PA14_21050	NA	short chain dehydrogenase
PA14_RS08470	84.8415	-0.082346	0.244867	0	1	1	PA14_21060	NA	hypothetical protein
PA14_RS08475	496.337	-0.399809	0.195464	0	1	1	PA14_21070	NA	MerR family transcriptional regulator
PA14_RS08480	118.803	0.0184311	0.225919	0	1	1	PA14_21080	NA	LysR family transcriptional activator
PA14_RS08485	13.8299	0.604755	0.651696	0	1	1	PA14_21090	NA	hypothetical protein
PA14_RS30225	19.121	0.744089	0.577573	0	1	1	NA	NA	NA
PA14_RS08490	369.566	-0.195302	0.146189	0	1	1	PA14_21110	plcN	non-hemolytic phospholipase C
PA14_RS08495	212.959	-0.468364	0.204378	0	1	1	PA14_21120	NA	hypothetical protein
PA14_RS08500	242.041	-0.301584	0.182405	0	1	1	PA14_21130	NA	outer membrane lipoprotein
PA14_RS08505	72.7527	-0.0854634	0.322568	0	1	1	PA14_21140	NA	ABC transporter permease
PA14_RS08510	147.341	-0.324264	0.339253	0	1	1	PA14_21150	NA	ABC transporter permease
PA14_RS08515	156.521	0.484574	0.279405	0	1	1	PA14_21160	NA	ABC transporter ATP-binding protein
PA14_RS08520	996.613	-0.190148	0.17275	0	1	1	PA14_21175	NA	hypothetical protein
PA14_RS08525	340.298	0.261498	0.187592	0	1	1	PA14_21180	NA	3-hydroxyisobutyrate dehydrogenase
PA14_RS08530	1996.11	0.129663	0.138598	0	1	1	PA14_21190	NA	hypothetical protein
PA14_RS08535	1828.24	-0.131076	0.179616	0	1	1	PA14_21210	NA	hypothetical protein
PA14_RS08540	8457.16	-0.196412	0.296596	0	1	1	PA14_21220	NA	hypothetical protein
PA14_RS30230	4.16922	-0.244293	0.914904	0	1	1	NA	NA	NA
PA14_RS08545	3582.94	-0.818632	0.231802	0	1	1	PA14_21230	hepA	ATP-dependent helicase HepA
PA14_RS08550	186.356	0.138536	0.209705	0	1	1	PA14_21240	NA	hypothetical protein
PA14_RS08555	1116.19	0.315816	0.14289	0	1	1	PA14_21250	alkB	hypothetical protein
PA14_RS08565	1079.15	0.275904	0.157424	0	1	1	PA14_21280	NA	hypothetical protein
PA14_RS08570	83.8986	0.533729	0.26707	0	1	1	NA	NA	NA
PA14_RS08575	404.687	0.327825	0.169982	0	1	1	PA14_21290	NA	hypothetical protein
PA14_RS08580	575.208	0.382386	0.243059	0	1	1	PA14_21300	NA	MFS transporte
PA14_RS08585	735.083	-0.632128	0.14889	0	1	1	PA14_21310	phaJ1	hypothetical protein
PA14_RS08590	487.338	-0.457968	0.138053	0	1	1	PA14_21320	NA	hypothetical protein
PA14_RS08595	4423.61	-0.267267	0.167711	0	1	1	PA14_21340	fadD2	long-chain-fatty-acid--CoA ligase
PA14_RS08600	4424.25	-0.370155	0.129208	0	1	1	PA14_21370	fadD1	long-chain-fatty-acid--CoA ligase
PA14_RS08605	32.5445	-0.0395715	0.388665	0	1	1	PA14_21380	NA	hypothetical protein
PA14_RS30235	17.8378	-0.18918	0.664904	0	1	1	NA	NA	NA
PA14_RS08610	3228.9	-0.149271	0.10656	0	1	1	PA14_21400	hrpA	ATP-dependent helicase
PA14_RS08615	190.141	0.389349	0.228253	0	1	1	PA14_21410	phoA	alkaline phosphatase
PA14_RS08620	856.599	-0.385558	0.1797	0	1	1	PA14_21440	NA	HIT family protein
PA14_RS08625	381.529	-0.396806	0.189216	0	1	1	PA14_21450	NA	hypothetical protein
PA14_RS08630	101.964	-0.179345	0.258802	0	1	1	PA14_21460	NA	hypothetical protein
PA14_RS30240	85.3477	-0.558898	0.352238	0	1	1	NA	NA	NA
PA14_RS30245	26.3892	-0.508899	0.611242	0	1	1	NA	NA	NA
PA14_RS08635	61.11	0.383975	0.377202	0	1	1	PA14_21480	tli1	type VI secretion lipase immunity protein, Tli1
PA14_RS30250	2077.97	0.151958	0.09	0	1	1	PA14_21490	tle1	type VI secretion lipase effector Tle1
PA14_RS08650	210.074	0.351571	0.178452	0	1	1	PA14_21510	NA	hypothetical protein
PA14_RS08655	338.395	0.296439	0.253072	0	1	1	PA14_21520	NA	hypothetical protein
PA14_RS08660	105.864	-0.316982	0.241059	0	1	1	PA14_21530	NA	ankyrin domain-containing protein
PA14_RS08665	2798.28	-0.309407	0.120162	0	1	1	PA14_21540	NA	3-oxoacyl-ACP synthase
PA14_RS08670	2142.62	-0.054327	0.135585	0	1	1	PA14_21550	NA	RNA polymerase ECF-subfamily sigma-70 factor
PA14_RS08675	1042.6	0.336724	0.153712	0	1	1	PA14_21560	NA	hypothetical protein
PA14_RS08680	230.926	0.121685	0.202739	0	1	1	PA14_21570	NA	hypothetical protein
PA14_RS08685	248.084	0.292844	0.211223	0	1	1	PA14_21580	NA	hypothetical protein
PA14_RS08690	75.2058	-0.11763	0.272715	0	1	1	PA14_21590	NA	hypothetical protein
PA14_RS08695	87.1752	0.429767	0.227879	0	1	1	PA14_21600	NA	hypothetical protein
PA14_RS08700	484.155	-0.156163	0.174271	0	1	1	PA14_21610	oprO	pyrophosphate-specific outer membrane porin OprO precursor
PA14_RS30255	25.5273	0.559857	0.38552	0	1	1	NA	NA	NA
PA14_RS08705	182.484	0.102147	0.199342	0	1	1	PA14_21620	oprP	phosphate-specific outer membrane porin OprP precursor
PA14_RS08710	875.051	-0.341941	0.218024	0	1	1	PA14_21630	NA	hypothetical protein
PA14_RS08715	4660.27	0.264803	0.231983	0	1	1	PA14_21640	NA	short chain dehydrogenase
PA14_RS08720	1194.48	0.734833	0.214609	0	1	1	PA14_21650	NA	hypothetical protein
PA14_RS08725	1593.95	1.08019	0.244862	0.327486	0.7433	1	PA14_21660	NA	hypothetical protein
PA14_RS08730	4470.4	0.266672	0.20083	0	1	1	PA14_21670	NA	hypothetical protein
PA14_RS08735	852.449	0.2871	0.205182	0	1	1	NA	NA	NA
PA14_RS08740	3149.16	0.855277	0.168194	0	1	1	PA14_21690	NA	ATP-dependent DNA helicase
PA14_RS08745	1688.89	0.345443	0.161104	0	1	1	PA14_21700	NA	two-component sensor
PA14_RS08750	349.373	-0.0810966	0.177847	0	1	1	PA14_21710	NA	hypothetical protein
PA14_RS08755	539.795	0.0592813	0.153547	0	1	1	PA14_21720	NA	AraC family transcriptional regulator
PA14_RS08760	652.147	-0.46784	0.189283	0	1	1	PA14_21730	NA	TonB-dependent receptor
PA14_RS08765	1980.86	-0.0688672	0.117403	0	1	1	PA14_21750	NA	hypothetical protein
PA14_RS08770	48855.6	0.176379	0.154255	0	1	1	PA14_21760	capB	cold acclimation protein B
PA14_RS08775	247.467	0.116654	0.215413	0	1	1	PA14_21770	NA	DMT family permease
PA14_RS08780	549.626	-0.0518208	0.158714	0	1	1	PA14_21780	NA	transporter
PA14_RS08785	1793.05	0.220567	0.128041	0	1	1	PA14_21790	rdgC	recombination associated protein
PA14_RS08790	172.846	0.520624	0.392657	0	1	1	PA14_21800	NA	tRNA-Val
PA14_RS08795	352.958	1.4411	0.645281	0.683581	0.49424	1	PA14_21810	NA	tRNA-Asp
PA14_RS08800	6953.43	-0.281603	0.150423	0	1	1	PA14_21820	NA	peptidyl-prolyl cis-trans isomerase, FkbP-type
PA14_RS08805	6804.16	-0.105521	0.10812	0	1	1	PA14_21830	NA	hypothetical protein
PA14_RS08810	2437.75	0.138596	0.173207	0	1	1	PA14_21840	NA	hypothetical protein
PA14_RS08815	118.106	0.695777	0.213595	0	1	1	PA14_21850	NA	transcriptional regulator
PA14_RS08820	486.028	0.562128	0.187361	0	1	1	NA	NA	NA
PA14_RS08825	307.388	0.427707	0.215355	0	1	1	PA14_21860	NA	hypothetical protein
PA14_RS08830	1096.74	0.166283	0.10246	0	1	1	PA14_21870	NA	EAL domain/GGDEF domain-containing protein
PA14_RS08835	22663.2	0.0395759	0.177915	0	1	1	PA14_21880	tsp	periplasmic tail-specific protease
PA14_RS08840	2262.84	0.088267	0.138434	0	1	1	PA14_21890	NA	oxidoreductase
PA14_RS08845	1288.1	0.0264334	0.150241	0	1	1	PA14_21900	NA	HAD-superfamily hydrolase
PA14_RS08850	247.779	0.169285	0.144132	0	1	1	PA14_21910	NA	ABC transporter ATP-binding protein
PA14_RS08855	176.623	0.261039	0.205217	0	1	1	PA14_21920	NA	ABC transporter permease
PA14_RS08860	175.749	0.152771	0.202369	0	1	1	PA14_21930	NA	ABC transporter permease
PA14_RS08865	212.213	0.00602896	0.165033	0	1	1	PA14_21940	NA	hypothetical protein
PA14_RS08870	996.666	-0.00660271	0.17633	0	1	1	PA14_21960	NA	hypothetical protein
PA14_RS08875	297.678	0.0947044	0.166015	0	1	1	PA14_21970	NA	transcriptional regulator
PA14_RS08880	591.774	0.0764757	0.194129	0	1	1	PA14_21980	NA	hypothetical protein
PA14_RS08885	2376.55	0.162268	0.133243	0	1	1	PA14_21990	NA	aminopeptidase 2
PA14_RS08890	636.746	-0.0284624	0.163802	0	1	1	PA14_22000	rluA	pseudouridine synthase
PA14_RS08895	1572.5	-1.2203	0.156726	-1.40564	0.159832	1	PA14_22010	minE	cell division topological specificity factor MinE
PA14_RS08900	3403.78	-0.855519	0.17597	0	1	1	PA14_22020	minD	cell division inhibitor MinD
PA14_RS08905	817.732	-0.227376	0.202911	0	1	1	PA14_22040	minC	septum formation inhibitor
PA14_RS08910	835.989	-0.14078	0.167474	0	1	1	PA14_22050	htrB	lipid A biosynthesis lauroyl acyltransferase
PA14_RS08915	559.844	0.0474116	0.191835	0	1	1	PA14_22060	NA	hypothetical protein
PA14_RS08920	2733.48	-0.0789588	0.114204	0	1	1	PA14_22075	NA	pirin-related protein
PA14_RS08935	1051.48	0.163048	0.207627	0	1	1	PA14_22080	NA	resolvase
PA14_RS08940	1564.59	-0.319294	0.158934	0	1	1	PA14_22090	NA	hypothetical protein
PA14_RS30260	100.36	-0.0873816	0.397643	0	1	1	PA14_22100	NA	hypothetical protein
PA14_RS08960	137.878	-0.340849	0.318602	0	1	1	PA14_22110	NA	hypothetical protein
PA14_RS31220	32.7779	-0.333087	0.378691	0	1	1	NA	NA	NA
PA14_RS08965	311.403	-0.118513	0.191656	0	1	1	PA14_22120	NA	hypothetical protein
PA14_RS08970	59.4121	-0.145523	0.406445	0	1	1	PA14_22130	NA	hypothetical protein
PA14_RS31225	35.318	0.756778	0.399239	0	1	1	NA	NA	NA
PA14_RS30265	105.961	0.0432961	0.27536	0	1	1	PA14_22140	NA	hypothetical protein
PA14_RS30270	59.3306	0.0312836	0.357079	0	1	1	NA	NA	NA
PA14_RS08985	40.5654	0.237023	0.522471	0	1	1	PA14_22160	NA	hypothetical protein
PA14_RS08990	670.845	-0.334606	0.167795	0	1	1	PA14_22190	NA	hypothetical protein
PA14_RS08995	58.9789	-0.134185	0.342621	0	1	1	PA14_22210	NA	hypothetical protein
PA14_RS30275	104.731	-0.211435	0.251805	0	1	1	NA	NA	NA
PA14_RS31230	61.6265	-0.095807	0.316579	0	1	1	NA	NA	NA
PA14_RS09000	44.0254	-0.534534	0.425521	0	1	1	PA14_22230	NA	hypothetical protein
PA14_RS31235	54.3565	0.373384	0.297454	0	1	1	NA	NA	NA
PA14_RS30280	54.7852	0.0910949	0.491045	0	1	1	PA14_22240	NA	hypothetical protein
PA14_RS30285	65.7619	-0.218902	0.30031	0	1	1	PA14_22250	NA	hypothetical protein
PA14_RS30290	42.6771	-0.610968	0.403319	0	1	1	PA14_22260	NA	hypothetical protein
PA14_RS09015	6874.01	0.0159948	0.173649	0	1	1	PA14_22270	NA	recombinase
PA14_RS09020	482.171	-0.0818196	0.207254	0	1	1	PA14_22280	NA	pirin-related protein
PA14_RS09025	1013.93	-0.419698	0.135266	0	1	1	PA14_22290	vacJ	hypothetical protein
PA14_RS09030	1479.02	-0.552155	0.165252	0	1	1	PA14_22310	NA	hypothetical protein
PA14_RS09035	181.402	-0.0883763	0.222608	0	1	1	PA14_22320	NA	hypothetical protein
PA14_RS09040	380.295	-0.482243	0.122741	0	1	1	PA14_22330	NA	glycine betaine-binding protein
PA14_RS09045	1815.87	0.128725	0.402681	0	1	1	PA14_22340	NA	hypothetical protein
PA14_RS09050	5289.53	0.468057	0.287495	0	1	1	PA14_22350	actP	acetate permease
PA14_RS09055	2328.26	0.480238	0.182196	0	1	1	PA14_22370	NA	hypothetical protein
PA14_RS09060	537.537	0.676704	0.276214	0	1	1	PA14_22380	NA	DNA polymerase III subunit epsilon
PA14_RS09065	15547.4	0.344416	0.235716	0	1	1	PA14_22400	NA	hypothetical protein
PA14_RS09070	3308.14	0.953509	0.223278	0	1	1	PA14_22410	NA	hypothetical protein
PA14_RS09075	402.386	0.0718714	0.167848	0	1	1	PA14_22420	NA	hypothetical protein
PA14_RS09080	2019.74	-0.354928	0.11548	0	1	1	PA14_22440	NA	ABC transporter ATP-binding protein/permease
PA14_RS09085	1070.34	-0.421628	0.140437	0	1	1	PA14_22450	ppiA	peptidyl-prolyl cis-trans isomerase A
PA14_RS09090	575.426	-0.26234	0.161064	0	1	1	PA14_22460	NA	alpha/beta hydrolase
PA14_RS09095	713.277	0.308647	0.13935	0	1	1	PA14_22470	NA	LysR family transcriptional regulator
PA14_RS09100	1095.9	-0.269476	0.139835	0	1	1	PA14_22480	NA	hypothetical protein
PA14_RS09105	145.954	-0.361555	0.198421	0	1	1	PA14_22490	acpD	ACP phosphodieterase
PA14_RS09110	207.837	-0.0444814	0.233721	0	1	1	PA14_22500	NA	protein-disulfide isomerase
PA14_RS09115	68.8611	-0.0482751	0.316147	0	1	1	PA14_22510	NA	hypothetical protein
PA14_RS09120	296.891	-0.113709	0.176059	0	1	1	PA14_22520	NA	hypothetical protein
PA14_RS09125	542.178	0.021095	0.131937	0	1	1	PA14_22530	NA	glutathione S-transferase
PA14_RS09130	133.954	0.100209	0.192783	0	1	1	PA14_22540	NA	flavodoxin
PA14_RS09135	449.369	-0.0827457	0.169939	0	1	1	PA14_22550	NA	LysR family transcriptional regulator
PA14_RS09140	214.643	-0.00647176	0.190785	0	1	1	PA14_22560	NA	permease
PA14_RS09145	258.97	-0.289235	0.173607	0	1	1	PA14_22570	csaA	CsaA protein
PA14_RS09150	117.501	0.402967	0.280113	0	1	1	PA14_22580	NA	AraC family transcriptional regulator
PA14_RS09155	65.7112	0.0590496	0.329095	0	1	1	PA14_22590	NA	hypothetical protein
PA14_RS09160	217.683	0.332957	0.257009	0	1	1	PA14_22600	NA	glycosyl transferase family protein
PA14_RS09165	1041.87	-0.0318611	0.138567	0	1	1	PA14_22620	cyaB	hypothetical protein
PA14_RS09170	292.55	0.151197	0.190574	0	1	1	PA14_22630	NA	hypothetical protein
PA14_RS09175	1261.25	-0.280266	0.131742	0	1	1	PA14_22640	NA	AraC family transcriptional regulator
PA14_RS09180	452.953	0.576801	0.217278	0	1	1	PA14_22650	NA	ABC transporter
PA14_RS09185	1034.36	-0.265385	0.108669	0	1	1	PA14_22660	NA	hypothetical protein
PA14_RS09190	272.188	0.193606	0.182182	0	1	1	PA14_22670	NA	ABC transporter ATP-binding protein
PA14_RS09195	1295.73	-0.30438	0.13229	0	1	1	PA14_22680	NA	ABC transporter permease
PA14_RS09200	1021.69	-0.0580306	0.122667	0	1	1	PA14_22690	trkH	potassium uptake protein TrkH
PA14_RS09205	62.8392	-0.42559	0.37701	0	1	1	PA14_22700	NA	ferredoxin
PA14_RS09210	185.08	0.615372	0.298406	0	1	1	PA14_22710	NA	hypothetical protein
PA14_RS09215	116.397	0.404496	0.259577	0	1	1	PA14_22720	NA	hypothetical protein
PA14_RS09220	267.094	0.218009	0.137299	0	1	1	PA14_22730	cpxS	CpxS
PA14_RS09225	210.552	0.00450052	0.195526	0	1	1	PA14_22740	NA	hypothetical protein
PA14_RS09230	293.173	0.231444	0.180935	0	1	1	PA14_22760	cpxR	two-component response regulator
PA14_RS09235	550.391	-0.0521018	0.154562	0	1	1	PA14_22770	NA	hypothetical protein
PA14_RS09240	632.193	0.369053	0.166548	0	1	1	PA14_22780	yciI	YciI-like protein
PA14_RS09245	2595.96	-0.0405548	0.143995	0	1	1	PA14_22800	yciB	intracellular septation protein A
PA14_RS09250	1227.81	0.241579	0.143125	0	1	1	PA14_22820	NA	PHP domain-containing protein
PA14_RS09255	1194.37	0.0627523	0.140384	0	1	1	PA14_22830	NA	SUA5/yciO/yrdC family:Sua5/YciO/YrdC/YwlC family protein
PA14_RS09260	1395.56	-0.0136732	0.116071	0	1	1	PA14_22840	NA	hypothetical protein
PA14_RS09265	1085.89	0.136171	0.162893	0	1	1	PA14_22860	NA	transcriptional regulator
PA14_RS09270	1092.44	0.128522	0.106477	0	1	1	PA14_22870	NA	hypothetical protein
PA14_RS09275	97.4978	0.600841	0.359362	0	1	1	PA14_22880	NA	Fe-S protein
PA14_RS09280	6374.13	0.0978887	0.15846	0	1	1	PA14_22890	gapA	glyceraldehyde-3-phosphate dehydrogenase
PA14_RS09285	3547.59	0.139233	0.14631	0	1	1	PA14_22910	edd	phosphogluconate dehydratase
PA14_RS09290	1219.17	0.120414	0.178301	0	1	1	PA14_22930	glk	glucokinase
PA14_RS09295	1374.24	-0.0420401	0.184783	0	1	1	PA14_22940	gltR	two-component response regulator GltR
PA14_RS09300	856.266	-0.0990808	0.196496	0	1	1	PA14_22960	NA	two-component sensor
PA14_RS30295	323.501	-0.0171648	0.229932	0	1	1	NA	NA	NA
PA14_RS09305	3473.39	0.272444	0.176152	0	1	1	PA14_22980	NA	sugar ABC transporter substrate-binding protein
PA14_RS09310	621.935	0.271359	0.191724	0	1	1	PA14_22990	NA	ABC sugar transporter permease
PA14_RS09315	840.092	0.130177	0.167556	0	1	1	PA14_23000	NA	ABC sugar transporter permease
PA14_RS09320	1186.37	0.0212646	0.192511	0	1	1	PA14_23010	gltK	ABC transporter ATP-binding protein
PA14_RS09325	2993.83	-0.12953	0.162972	0	1	1	PA14_23030	oprB	glucose/carbohydrate outer membrane porin OprB precursor
PA14_RS30300	59.5643	-0.13867	0.433874	0	1	1	NA	NA	NA
PA14_RS09330	1904.01	0.261834	0.127783	0	1	1	PA14_23050	NA	hypothetical protein
PA14_RS09335	1101.91	0.0484531	0.12468	0	1	1	PA14_23060	hexR	DNA-binding transcriptional regulator HexR
PA14_RS09340	4766.2	0.114923	0.149521	0	1	1	PA14_23070	zwf	glucose-6-phosphate 1-dehydrogenase
PA14_RS09345	228.456	0.848198	0.286923	0	1	1	PA14_23080	pgl	6-phosphogluconolactonase
PA14_RS09350	991.571	0.295821	0.159393	0	1	1	PA14_23090	NA	keto-hydroxyglutarate-aldolase/keto-deoxy- phosphogluconate aldolase
PA14_RS09355	1007.63	-0.122561	0.160286	0	1	1	PA14_23100	NA	hypothetical protein
PA14_RS09360	1647	-0.247867	0.131876	0	1	1	PA14_23110	NA	hypothetical protein
PA14_RS31240	5.6595	0.642349	1.20284	0	1	1	NA	NA	NA
PA14_RS09365	468.688	-0.227711	0.197677	0	1	1	PA14_23120	NA	hypothetical protein
PA14_RS09370	841.009	0.195658	0.102192	0	1	1	PA14_23130	NA	sensory box GGDEF domain-containing protein
PA14_RS09375	375.744	-0.415434	0.174948	0	1	1	PA14_23160	gltS	sodium/glutamate symporter
PA14_RS09380	282.201	0.296381	0.228968	0	1	1	PA14_23170	NA	formimidoylglutamase
PA14_RS09385	362.001	-0.134146	0.177984	0	1	1	PA14_23190	NA	transcriptional regulator
PA14_RS09390	1170.79	-0.118322	0.143887	0	1	1	PA14_23200	NA	short chain dehydrogenase
PA14_RS09395	729.692	0.0356324	0.140897	0	1	1	PA14_23210	NA	phosphoglycolate phosphatase
PA14_RS09400	1243.05	-0.251199	0.136868	0	1	1	PA14_23220	ubiG	3-demethylubiquinone-9 3-methyltransferase
PA14_RS09405	1287.42	0.156329	0.108755	0	1	1	PA14_23240	NA	N-ethylammeline chlorohydrolase
PA14_RS09410	1250.98	-0.47571	0.171963	0	1	1	PA14_23250	mtnA	methylthioribose-1-phosphate isomerase
PA14_RS09415	18031.3	-0.229794	0.10836	0	1	1	PA14_23260	gyrA	DNA gyrase subunit A
PA14_RS09420	4979.01	-0.479952	0.143053	0	1	1	PA14_23270	serC	phosphoserine aminotransferase
PA14_RS09425	4690.69	-0.474328	0.158697	0	1	1	PA14_23280	pheA	chorismate mutase
PA14_RS09430	3119.3	0.161182	0.139939	0	1	1	PA14_23290	hisC2	histidinol-phosphate aminotransferase
PA14_RS09435	5239.85	0.469584	0.171296	0	1	1	PA14_23310	NA	bifunctional cyclohexadienyl dehydrogenase/ 3-phosphoshikimate 1-carboxyvinyltransferase
PA14_RS09440	2760.8	-0.00478533	0.119906	0	1	1	PA14_23320	cmk	cytidylate kinase
PA14_RS09445	116311	-0.342345	0.155229	0	1	1	PA14_23330	rpsA	30S ribosomal protein S1
PA14_RS09450	13772.4	-0.436132	0.25872	0	1	1	PA14_23340	ihfB	integration host factor subunit beta
PA14_RS09455	1204.32	-0.717413	0.170024	0	1	1	PA14_23350	orfA	hypothetical protein
PA14_RS09460	7374.46	-0.734504	0.148996	0	1	1	PA14_23360	wzz	O-antigen chain length regulator
PA14_RS09465	7261.23	-0.534391	0.221276	0	1	1	PA14_23370	orfK	UDP-N-acetylglucosamine 2-epimerase
PA14_RS09470	9745.63	-0.608084	0.207652	0	1	1	PA14_23380	orfH	UDP-N-acetyl-D-mannosaminuronate dehydrogenase
PA14_RS09475	4434.68	-0.420258	0.247859	0	1	1	PA14_23390	orfE	polysaccharide biosynthesis protein
PA14_RS09480	3642.72	-0.194986	0.224122	0	1	1	PA14_23400	NA	hypothetical protein
PA14_RS29910	2713.92	0.0782084	0.220084	0	1	1	PA14_23410	orfJ	glycosyl transferase family protein
PA14_RS09485	15106.7	-0.0562497	0.211141	0	1	1	PA14_23420	zbdP	ZbdP
PA14_RS09490	9031.82	-0.235755	0.226812	0	1	1	PA14_23430	hepP	HepP
PA14_RS29915	5641.93	-0.323324	0.223448	0	1	1	PA14_23440	orfL	group 1 glycosyl transferase
PA14_RS29920	4424.83	-0.340703	0.227674	0	1	1	PA14_23450	orfM	NAD dependent epimerase/dehydratase
PA14_RS09495	4625.78	-0.267963	0.219163	0	1	1	PA14_23460	orfN	group 4 glycosyl transferase
PA14_RS09500	10767.8	-0.179497	0.108452	0	1	1	PA14_23470	wbpM	nucleotide sugar epimerase/dehydratase WbpM
PA14_RS09505	881.849	-0.0375169	0.258471	0	1	1	PA14_23480	NA	hypothetical protein
PA14_RS09510	33.7599	0.385517	0.416317	0	1	1	PA14_23490	NA	tRNA-Asn
PA14_RS09515	3458.16	-0.22737	0.126604	0	1	1	PA14_23500	tyrB	aromatic amino acid aminotransferase
PA14_RS09520	3340.02	-0.0720928	0.126239	0	1	1	PA14_23510	uvrB	excinuclease ABC subunit B
PA14_RS09525	893.59	0.12727	0.118121	0	1	1	PA14_23520	NA	MFS transporter
PA14_RS09530	250.898	0.123477	0.182236	0	1	1	PA14_23530	NA	secretion protein
PA14_RS09535	406.165	0.116647	0.158589	0	1	1	PA14_23540	act	transcriptional regulator
PA14_RS09540	3314.02	-0.498239	0.147285	0	1	1	PA14_23560	gltX	glutamyl-tRNA synthetase
PA14_RS09545	188.598	-0.705417	0.32513	0	1	1	NA	NA	NA
PA14_RS09550	194.962	-0.195491	0.435313	0	1	1	NA	NA	NA
PA14_RS09555	308.498	-0.620061	0.691328	0	1	1	PA14_23570	NA	tRNA-Ala
PA14_RS09560	211.41	-1.45741	0.473004	-0.967031	0.333529	1	PA14_23580	NA	tRNA-Glu
PA14_RS09565	187.318	-0.472237	0.316166	0	1	1	PA14_23590	sawR	SawR
PA14_RS09570	173.46	-0.442994	0.225126	0	1	1	PA14_23610	NA	hydrolase
PA14_RS09575	379.652	-0.141222	0.188698	0	1	1	PA14_23620	kdgA	aldolase
PA14_RS09580	265.358	0.178682	0.187273	0	1	1	PA14_23630	NA	hypothetical protein
PA14_RS09585	747.83	-0.191171	0.221021	0	1	1	PA14_23640	NA	hypothetical protein
PA14_RS09590	303.685	0.204568	0.18621	0	1	1	PA14_23650	NA	short chain dehydrogenase
PA14_RS09595	387.972	0.233685	0.173108	0	1	1	PA14_23670	NA	hypothetical protein
PA14_RS09600	550.594	-0.179479	0.302277	0	1	1	PA14_23680	ibpA	heat-shock protein IbpA
PA14_RS09605	129.029	0.124476	0.264	0	1	1	PA14_23690	NA	secreted protein
PA14_RS09610	252.33	-0.433723	0.198313	0	1	1	PA14_23700	NA	LysR family transcriptional regulator
PA14_RS09615	1448.54	-0.346431	0.129444	0	1	1	PA14_23720	NA	translation initiation inhibitor
PA14_RS09620	885.812	-0.117817	0.118402	0	1	1	PA14_23730	NA	LysR family transcriptional regulator
PA14_RS09625	3175.18	0.170295	0.124867	0	1	1	PA14_23750	leuC	isopropylmalate isomerase large subunit
PA14_RS09630	2706.38	0.310688	0.13691	0	1	1	PA14_23760	leuD	isopropylmalate isomerase small subunit
PA14_RS09635	529.719	0.596265	0.183853	0	1	1	PA14_23770	NA	biotin synthesis protein
PA14_RS09640	2287.29	0.159682	0.149558	0	1	1	PA14_23790	leuB	3-isopropylmalate dehydrogenase
PA14_RS09645	6393.67	-0.168256	0.128031	0	1	1	PA14_23800	asd	aspartate-semialdehyde dehydrogenase
PA14_RS09650	1672.53	-0.144454	0.218698	0	1	1	PA14_23810	NA	aspartate-semialdehyde dehydrogenase
PA14_RS09655	8996.5	-0.240091	0.116132	0	1	1	PA14_23830	fimV	pilus assembly protein
PA14_RS09660	1275.78	-0.124007	0.146719	0	1	1	PA14_23840	truA	tRNA pseudouridine synthase A
PA14_RS09665	4287.62	0.174625	0.154691	0	1	1	PA14_23850	trpF	N-(5'-phosphoribosyl)anthranilate isomerase
PA14_RS09670	5703.03	-0.248604	0.0978327	0	1	1	PA14_23860	accD	acetyl-CoA carboxylase subunit beta
PA14_RS09675	4079.9	-0.00492119	0.096305	0	1	1	PA14_23880	folC	folylpolyglutamate synthetase
PA14_RS09680	1124.39	-0.351986	0.141033	0	1	1	PA14_23890	NA	hypothetical protein
PA14_RS09685	790.112	-0.0178657	0.193392	0	1	1	PA14_23900	cvpA	hypothetical protein
PA14_RS09690	5225.83	-0.181521	0.123838	0	1	1	PA14_23920	purF	amidophosphoribosyltransferase
[truncated: 4,190 more rows]

## Sheet: DEG_NE16h_v_MMM16h
NCBI_GeneID	baseMean	log2FoldChange	lfcSE	stat	pvalue	padj	GeneID	GeneName	Desc

## Sheet: All_genes_AMDC4h_v_MMM4h
NCBI_GeneID	baseMean	log2FoldChange	lfcSE	stat	pvalue	padj	GeneID	GeneName	Desc
PA14_RS00005	7984.64	-0.101844	0.0970771	0	1	1	PA14_00010	dnaA	chromosomal replication initiation protein
PA14_RS00010	5048.59	-0.5045	0.134321	0	1	1	PA14_00020	dnaN	DNA polymerase III subunit beta
PA14_RS00015	6646.12	-0.07455	0.130144	0	1	1	PA14_00030	recF	recombination protein F
PA14_RS00020	13164.6	-0.41678	0.160448	0	1	1	PA14_00050	gyrB	DNA gyrase subunit B
PA14_RS00025	990.362	0.270339	0.144649	0	1	1	PA14_00060	NA	acyltransferase
PA14_RS00030	1177.73	-0.158393	0.113034	0	1	1	PA14_00070	NA	D,D-heptose 1,7-bisphosphate phosphatase
PA14_RS00035	6525.86	-0.0624816	0.109911	0	1	1	PA14_00080	NA	hypothetical protein
PA14_RS00040	3031.24	-0.511446	0.160158	0	1	1	PA14_00090	glyS	glycyl-tRNA synthetase subunit beta
PA14_RS00045	2800.73	-0.616415	0.171059	0	1	1	PA14_00100	glyQ	glycyl-tRNA synthetase subunit alpha
PA14_RS00050	327.546	-0.828342	0.196686	0	1	1	PA14_00110	tag	DNA-3-methyladenine glycosidase I
PA14_RS00055	2210.84	-0.384183	0.130506	0	1	1	PA14_00120	NA	lipid A biosynthesis lauroyl acyltransferase
PA14_RS00060	339.487	0.0315167	0.158109	0	1	1	PA14_00130	NA	hypothetical protein
PA14_RS00065	587.867	0.650108	0.141088	0	1	1	PA14_00140	NA	hypothetical protein
PA14_RS00070	183.014	1.00462	0.208177	0.0222119	0.982279	1	PA14_00150	NA	hypothetical protein
PA14_RS00075	338.584	0.022571	0.152783	0	1	1	PA14_00160	NA	hypothetical protein
PA14_RS00080	2967.09	-0.453081	0.114757	0	1	1	PA14_00170	trkA	potassium transporter peripheral membrane protein
PA14_RS00085	1155.95	-0.109404	0.110255	0	1	1	PA14_00180	NA	tRNA and rRNA cytosine-C5-methylases
PA14_RS00090	540.727	0.0402247	0.140618	0	1	1	PA14_00190	fmt	methionyl-tRNA formyltransferase
PA14_RS00095	2935.53	-0.234761	0.138434	0	1	1	PA14_00200	def	peptide deformylase
PA14_RS00100	2247.92	-1.19067	0.151772	-1.25626	0.20902	1	PA14_00210	NA	lysin domain-containing protein
PA14_RS00105	38.5156	0.148138	0.39243	0	1	1	PA14_00230	NA	Rossmann fold nucleotide-binding protein
PA14_RS00110	503.448	-0.0319257	0.151468	0	1	1	PA14_00240	NA	hypothetical protein
PA14_RS00115	947.941	-0.298544	0.144466	0	1	1	PA14_00250	qor	quinone oxidoreductase
PA14_RS00120	1481.83	0.380271	0.168062	0	1	1	PA14_00280	hemF	coproporphyrinogen III oxidase
PA14_RS00125	897.651	0.649457	0.169037	0	1	1	PA14_00290	aroE	shikimate 5-dehydrogenase
PA14_RS00130	1621.87	-0.396639	0.153155	0	1	1	PA14_00300	plcB	phospholipase C, PlcB
PA14_RS00135	2305.39	-0.578063	0.232277	0	1	1	PA14_00310	NA	peptidyl-prolyl isomerase
PA14_RS00140	272.368	-0.993664	0.168129	0	1	1	PA14_00320	NA	hypothetical protein
PA14_RS00145	262.27	-0.0416639	0.186529	0	1	1	PA14_00340	NA	sulfate transporter
PA14_RS00150	92.5317	-0.0889326	0.252104	0	1	1	PA14_00360	NA	hypothetical protein
PA14_RS00155	452.401	-0.0527899	0.166056	0	1	1	PA14_00380	betC	choline sulfatase
PA14_RS00160	303.708	0.242702	0.154316	0	1	1	PA14_00400	NA	LysR family transcriptional regulator
PA14_RS00165	609.331	0.155496	0.15479	0	1	1	PA14_00410	NA	dioxygenase
PA14_RS00170	356.618	0.115393	0.146574	0	1	1	PA14_00420	NA	histidine phosphotransfer domain-containing protein
PA14_RS00175	272.516	0.0095414	0.193095	0	1	1	PA14_00430	NA	two-component response regulator
PA14_RS00180	539.898	-1.1813	0.163102	-1.11158	0.26632	1	PA14_00440	trpA	tryptophan synthase subunit alpha
PA14_RS00185	899.43	-1.48506	0.217239	-2.23282	0.0255609	0.23853	PA14_00450	trpB	tryptophan synthase subunit beta
PA14_RS00190	213.912	-0.271156	0.184588	0	1	1	PA14_00460	trpI	transcriptional regulator TrpI
PA14_RS00195	13223.8	-0.157987	0.189326	0	1	1	PA14_00470	NA	hypothetical protein
PA14_RS00200	14502.6	-0.38985	0.195314	0	1	1	PA14_00480	NA	hypothetical protein
PA14_RS00205	739.064	0.580097	0.111601	0	1	1	PA14_00490	NA	hemolysin activation/secretion protein
PA14_RS00210	1326.56	0.250394	0.116576	0	1	1	PA14_00510	NA	hemagglutinin
PA14_RS31165	747.661	-0.486097	0.193609	0	1	1	NA	NA	NA
PA14_RS00215	542.825	0.00896397	0.315912	0	1	1	NA	NA	NA
PA14_RS00220	415.576	0.471622	0.142983	0	1	1	PA14_00530	NA	hypothetical protein
PA14_RS29945	66.2543	-0.0737111	0.285366	0	1	1	NA	NA	NA
PA14_RS00225	277.599	0.415236	0.156542	0	1	1	PA14_00550	NA	hypothetical protein
PA14_RS00230	759.766	0.314179	0.132127	0	1	1	PA14_00560	exoT	exoenzyme T
PA14_RS00235	1521.87	-0.180349	0.156722	0	1	1	PA14_00570	NA	lipoprotein
PA14_RS00240	500.806	-0.290782	0.214911	0	1	1	PA14_00580	NA	lipoprotein
PA14_RS00245	380.584	0.125418	0.202062	0	1	1	PA14_00590	NA	lipoprotein
PA14_RS00250	205.816	0.192619	0.232693	0	1	1	PA14_00600	NA	transcriptional regulator
PA14_RS00255	131.295	0.323332	0.228454	0	1	1	PA14_00620	NA	hypothetical protein
PA14_RS00260	260.36	0.263277	0.191105	0	1	1	PA14_00630	NA	hypothetical protein
PA14_RS00265	304.03	0.245775	0.15013	0	1	1	PA14_00640	phzH	potential phenazine-modifying enzyme
PA14_RS00270	503.814	-0.0429148	0.193051	0	1	1	PA14_00650	NA	hypothetical protein
PA14_RS00275	94.9465	-0.636161	0.213936	0	1	1	PA14_00660	NA	RNA 2'-phosphotransferase-like protein
PA14_RS00280	218.412	-0.737933	0.186201	0	1	1	PA14_00670	NA	hypothetical protein
PA14_RS00285	35.5107	0.5659	0.322054	0	1	1	PA14_00680	NA	LysR family transcriptional regulator
PA14_RS00290	154.496	-0.0136086	0.206047	0	1	1	PA14_00690	NA	hypothetical protein
PA14_RS00295	27.4518	-0.444486	0.373426	0	1	1	PA14_00700	NA	hypothetical protein
PA14_RS00300	16120.8	0.309477	0.151714	0	1	1	PA14_00710	osmC	osmotically inducible protein OsmC
PA14_RS00305	3022.79	-0.0156715	0.17057	0	1	1	PA14_00720	NA	hypothetical protein
PA14_RS00310	870.777	0.613782	0.195375	0	1	1	PA14_00730	NA	hypothetical protein
PA14_RS00315	315.774	1.17985	0.18732	0.960136	0.336987	1	PA14_00740	NA	lipoprotein
PA14_RS00320	473.881	0.00431188	0.121847	0	1	1	PA14_00750	NA	hypothetical protein
PA14_RS00325	525.558	-0.172785	0.163226	0	1	1	PA14_00760	NA	hypothetical protein
PA14_RS00330	284.337	-0.52364	0.191486	0	1	1	PA14_00770	NA	hypothetical protein
PA14_RS00335	352.954	-0.322334	0.130173	0	1	1	PA14_00780	NA	hypothetical protein
PA14_RS00340	4166.51	-0.445848	0.156293	0	1	1	PA14_00790	prlC	oligopeptidase A
PA14_RS00345	392.384	-0.382762	0.1406	0	1	1	PA14_00800	NA	hypothetical protein
PA14_RS00350	361.091	0.448143	0.224927	0	1	1	PA14_00810	NA	DNA repair photolyase
PA14_RS00355	1289.41	-0.553135	0.132219	0	1	1	PA14_00820	tagQ1	TagQ1
PA14_RS00360	1901.3	0.255868	0.157073	0	1	1	PA14_00830	tagR1	TagR1
PA14_RS00365	69.4665	0.914097	0.307672	0	1	1	PA14_00850	tagS1	TagS1
PA14_RS00370	5.94519	0.988731	0.865954	0	1	1	PA14_00860	tagT1	TagT1
PA14_RS00375	819.279	-0.186053	0.150295	0	1	1	PA14_00875	ppkA	serine/threonine protein kinase PpkA
PA14_RS00380	204.493	0.475216	0.180078	0	1	1	PA14_00890	pppA	PppA
PA14_RS00385	121.981	0.495049	0.259204	0	1	1	PA14_00900	tagF1	TagF1
PA14_RS00390	986.82	-0.0477395	0.144481	0	1	1	PA14_00910	icmF1	IcmF1
PA14_RS00395	248.512	0.0929057	0.206397	0	1	1	PA14_00925	tssL1	TssL1
PA14_RS00400	302.212	-0.159497	0.191372	0	1	1	PA14_00940	tssK1	TssK1
PA14_RS00405	61.3048	-0.0328036	0.281958	0	1	1	PA14_00960	tssJ1	TssJ1
PA14_RS00410	1240.17	0.304783	0.12826	0	1	1	NA	NA	NA
PA14_RS00415	1304.28	0.0215771	0.228562	0	1	1	PA14_00990	tssA1	TssA1
PA14_RS00420	1078.26	-1.08065	0.233586	-0.345277	0.729886	1	PA14_01010	hsiB1	HsiB1
PA14_RS00425	5086.07	-1.25438	0.202909	-1.25366	0.209965	1	PA14_01020	hsiC1	HsiC1
PA14_RS00430	1863.06	-1.4691	0.250574	-1.87212	0.0611901	0.532466	PA14_01030	hcp1	Hcp1
PA14_RS00435	494.698	-0.427441	0.208402	0	1	1	PA14_01040	tagJ1	TagJ1
PA14_RS00440	111.707	-0.61771	0.249612	0	1	1	PA14_01060	tssE1	TssE1
PA14_RS00445	448.238	-0.366994	0.151311	0	1	1	PA14_01070	tssF1	TssF1
PA14_RS00450	221.781	-0.135747	0.200578	0	1	1	PA14_01080	tssG1	TssG1
PA14_RS00455	1004.49	-0.49462	0.201762	0	1	1	PA14_01100	clpV1	ClpV1
PA14_RS00460	628.361	-0.233008	0.139338	0	1	1	PA14_01110	vgrG1a	VgrG1a
PA14_RS00465	221.765	0.0332977	0.175063	0	1	1	PA14_01120	tsi6	Tsi6
PA14_RS00470	224.164	-0.630452	0.181385	0	1	1	PA14_01130	NA	hypothetical protein
PA14_RS00475	278.009	-0.00967666	0.190819	0	1	1	PA14_01140	tse6	Tse6
PA14_RS00480	182.866	0.204641	0.175366	0	1	1	PA14_01150	eagT6	EagT6
PA14_RS00485	2833.63	-0.44491	0.111281	0	1	1	PA14_01160	NA	hypothetical protein
PA14_RS00490	88.5579	-0.139988	0.382809	0	1	1	PA14_01170	NA	hypothetical protein
PA14_RS00495	173.431	-0.173152	0.19088	0	1	1	PA14_01180	NA	hypothetical protein
PA14_RS00500	65.596	0.530495	0.315979	0	1	1	PA14_01190	NA	3-oxoacyl-ACP synthase
PA14_RS00505	588.459	-0.00155653	0.156324	0	1	1	PA14_01200	NA	hypothetical protein
PA14_RS00510	546.381	-0.440898	0.174161	0	1	1	PA14_01220	NA	hypothetical protein
PA14_RS00515	172.453	0.0233415	0.188279	0	1	1	PA14_01230	NA	hypothetical protein
PA14_RS00520	713.046	0.0579185	0.206251	0	1	1	PA14_01240	NA	carbonic anhydrase
PA14_RS00525	209.068	0.302124	0.165164	0	1	1	PA14_01250	NA	sulfate transporter
PA14_RS00530	397.804	-0.729924	0.155873	0	1	1	NA	NA	NA
PA14_RS29955	293.527	0.00516421	0.287324	0	1	1	NA	NA	NA
PA14_RS00535	12370.4	-0.536538	0.158775	0	1	1	PA14_01290	coxB	cytochrome c oxidase subunit II
PA14_RS00540	4919.12	-0.0945119	0.186248	0	1	1	PA14_01300	coxA	cytochrome c oxidase subunit I
PA14_RS00545	1021.98	-0.138298	0.261621	0	1	1	PA14_01310	NA	cytochrome C oxidase assembly protein
PA14_RS00550	3624.99	-0.226785	0.167868	0	1	1	PA14_01320	coIII	cytochrome c oxidase subunit III
PA14_RS00555	1197.42	-0.365699	0.206857	0	1	1	PA14_01330	NA	hypothetical protein
PA14_RS00560	349.609	-0.15218	0.295304	0	1	1	PA14_01340	NA	hypothetical protein
PA14_RS00565	217.055	-0.509032	0.326287	0	1	1	PA14_01350	NA	hypothetical protein
PA14_RS00570	280.034	0.701733	0.269732	0	1	1	PA14_01360	NA	hypothetical protein
PA14_RS00575	394.37	-0.879157	0.206319	0	1	1	PA14_01380	NA	protoheme IX farnesyltransferase
PA14_RS00580	1002.29	0.395366	0.159017	0	1	1	PA14_01390	NA	hypothetical protein
PA14_RS00585	528.755	-0.133166	0.147921	0	1	1	PA14_01400	NA	hypothetical protein
PA14_RS00590	740.842	-0.0647742	0.112858	0	1	1	PA14_01410	NA	hypothetical protein
PA14_RS00595	124.999	-0.273061	0.22771	0	1	1	PA14_01430	NA	short chain dehydrogenase
PA14_RS00600	174.499	-0.703394	0.31783	0	1	1	PA14_01440	NA	hypothetical protein
PA14_RS00605	357.042	-0.254586	0.155958	0	1	1	PA14_01460	NA	C4-dicarboxylate transporter DctA
PA14_RS00610	253.048	-0.283281	0.166176	0	1	1	PA14_01470	NA	transcriptional regulator
PA14_RS00615	106.166	-0.291028	0.241125	0	1	1	PA14_01480	NA	hypothetical protein
PA14_RS00620	83228.7	-0.221453	0.112792	0	1	1	PA14_01490	NA	hemolysin
PA14_RS00625	5760.47	-0.146403	0.181461	0	1	1	PA14_01500	NA	transcriptional regulator
PA14_RS00630	137.385	-0.93275	0.319708	0	1	1	PA14_01510	NA	hypothetical protein
PA14_RS00635	105.236	-0.195256	0.196542	0	1	1	PA14_01520	NA	hypothetical protein
PA14_RS00640	229.262	0.108922	0.192711	0	1	1	PA14_01540	NA	hypothetical protein
PA14_RS00645	269.443	-0.278161	0.141541	0	1	1	PA14_01550	NA	lipoprotein
PA14_RS00650	1286.17	-0.574032	0.194934	0	1	1	PA14_01560	NA	hypothetical protein
PA14_RS00655	3886.84	-1.68762	0.143445	-4.79363	1.6379e-06	2.63213e-05	PA14_01580	gabP	gamma-aminobutyrate permease
PA14_RS00660	10926.9	-0.533093	0.115475	0	1	1	PA14_01600	NA	aldehyde dehydrogenase
PA14_RS00665	676.409	-0.805394	0.17817	0	1	1	PA14_01610	NA	hypothetical protein
PA14_RS00670	3312.62	-0.740153	0.212339	0	1	1	PA14_01620	aptA	beta alanine--pyruvate transaminase
PA14_RS00675	191.761	0.401849	0.216251	0	1	1	PA14_01640	NA	LysR family transcriptional regulator
PA14_RS00680	371.237	0.31579	0.160848	0	1	1	PA14_01660	NA	guanine deaminase
PA14_RS31170	7.58225	0.134436	0.701261	0	1	1	NA	NA	NA
PA14_RS00690	94.6079	0.741773	0.243439	0	1	1	PA14_01670	NA	ABC transporter ATP-binding protein
PA14_RS00695	35.3995	1.91695	0.304596	3.01038	0.00260917	0.0290863	PA14_01680	NA	ABC transporter permease
PA14_RS00700	111.456	1.25578	0.25603	0.999035	0.317778	1	PA14_01690	NA	ABC transporter permease
PA14_RS29960	28.5924	0.111306	0.417269	0	1	1	NA	NA	NA
PA14_RS00705	7134.01	-0.869288	0.157599	0	1	1	PA14_01710	ahpC	alkyl hydroperoxide reductase
PA14_RS00710	1556.86	1.36287	0.115928	3.13012	0.00174738	0.0198732	PA14_01720	ahpF	alkyl hydroperoxide reductase
PA14_RS00715	3689.9	3.25178	0.210517	10.6964	1.05772e-26	6.05935e-25	PA14_01730	NA	hypothetical protein
PA14_RS00720	650.376	2.61885	0.153952	10.5153	7.34479e-26	3.88395e-24	PA14_01750	NA	hydroxydechloroatrazine ethylaminohydrolase
PA14_RS00725	907.811	-0.493453	0.17652	0	1	1	PA14_01760	nuh	nonspecific ribonucleoside hydrolase
PA14_RS00730	465.087	-0.103759	0.154655	0	1	1	PA14_01770	NA	nucleoside-binding outer membrane protein
PA14_RS00735	143.996	0.649167	0.24728	0	1	1	PA14_01780	NA	nucleoside 2-deoxyribosyltransferase
PA14_RS00740	144.475	0.434838	0.27677	0	1	1	PA14_01790	NA	nucleoside 2-deoxyribosyltransferase
PA14_RS00745	119.431	0.71805	0.175875	0	1	1	PA14_01800	NA	hypothetical protein
PA14_RS00750	324.597	-0.551575	0.148749	0	1	1	PA14_01810	NA	oxidoreductase
PA14_RS00755	1084.24	-0.166645	0.140425	0	1	1	PA14_01830	NA	adenosine deaminase
PA14_RS00760	53.5483	1.19038	0.288384	0.660162	0.50915	1	PA14_01840	NA	RNA polymerase ECF-subfamily sigma-70 factor
PA14_RS00765	25.5971	1.3252	0.431705	0.753282	0.45128	1	PA14_01860	NA	transmembrane sensor
PA14_RS00770	179.428	0.954567	0.211233	0	1	1	PA14_01870	NA	TonB-dependent receptor
PA14_RS00775	328.415	1.01557	0.198249	0.07855	0.937391	1	PA14_01890	pcaQ	transcriptional regulator PcaQ
PA14_RS00780	399.13	-0.668934	0.166017	0	1	1	PA14_01900	pcaH	protocatechuate 3,4-dioxygenase subunit beta
PA14_RS00785	375.361	-0.36788	0.16867	0	1	1	PA14_01910	pcaG	protocatechuate 3,4-dioxygenase subunit alpha
PA14_RS29965	35.1236	0.0895677	0.364288	0	1	1	NA	NA	NA
PA14_RS00790	294.482	-0.722188	0.200748	0	1	1	PA14_01930	pcaR	transcriptional regulator PcaR
PA14_RS00795	1038.81	-0.0109059	0.184929	0	1	1	PA14_01940	NA	RND efflux membrane fusion protein
PA14_RS00800	383.585	-0.212481	0.201121	0	1	1	PA14_01960	NA	RND efflux membrane fusion protein
PA14_RS00805	4047.27	-0.397099	0.115564	0	1	1	PA14_01970	NA	RND efflux transporter
PA14_RS00810	536.78	-0.323129	0.149948	0	1	1	PA14_01980	NA	LysR family transcriptional regulator
PA14_RS00815	177.459	2.38821	0.223391	6.21426	5.15669e-10	1.08151e-08	PA14_01990	NA	hypothetical protein
PA14_RS00820	198.245	1.91936	0.494071	1.86079	0.0627745	0.543958	NA	NA	NA
PA14_RS00825	1765.25	1.66928	0.123322	5.4271	5.72769e-08	1.06418e-06	PA14_02020	NA	outer membrane porin
PA14_RS00830	221.834	1.25389	0.243117	1.04429	0.296351	1	PA14_02030	NA	AraC family transcriptional regulator
PA14_RS00835	296.693	0.370801	0.165308	0	1	1	PA14_02050	NA	gamma-glutamyltranspeptidase
PA14_RS31175	217.104	-0.09259	0.230269	0	1	1	NA	NA	NA
PA14_RS00845	475.044	-0.976767	0.220153	0	1	1	PA14_02060	NA	hypothetical protein
PA14_RS00850	231.661	0.47867	0.198832	0	1	1	PA14_02070	NA	transporter
PA14_RS00855	827.305	-1.07797	0.182124	-0.428114	0.668568	1	PA14_02090	NA	TetR family transcriptional regulator
PA14_RS00860	121.962	-0.540214	0.227778	0	1	1	PA14_02100	NA	hypothetical protein
PA14_RS00865	349.33	-0.158603	0.145318	0	1	1	PA14_02110	NA	diguanylate cyclase
PA14_RS00870	159.926	-0.404245	0.217334	0	1	1	PA14_02130	NA	hypothetical protein
PA14_RS00875	151.975	-0.571886	0.267098	0	1	1	PA14_02140	NA	hypothetical protein
PA14_RS00880	831.654	0.825126	0.199403	0	1	1	PA14_02150	NA	hypothetical protein
PA14_RS00885	573.646	-0.111602	0.244638	0	1	1	PA14_02180	cheB	chemotaxis-specific methylesterase
PA14_RS00890	516.907	-1.34426	0.306615	-1.12277	0.261534	1	PA14_02190	NA	hypothetical protein
PA14_RS00895	2301.35	-1.56466	0.225779	-2.50094	0.0123865	0.12301	PA14_02200	NA	chemotaxis protein methyltransferase
PA14_RS00900	13134.5	-1.83288	0.164261	-5.07047	3.96824e-07	6.76351e-06	PA14_02220	NA	chemotaxis transducer
PA14_RS00905	2564.35	-1.71633	0.254454	-2.81516	0.00487527	0.0513855	PA14_02230	cheW	purine-binding chemotaxis protein
PA14_RS00910	8752.51	-2.03457	0.207047	-4.9968	5.82901e-07	9.82672e-06	PA14_02250	cheA	two-component sensor
PA14_RS00915	12349.2	-2.15314	0.247441	-4.66025	3.15825e-06	4.93437e-05	PA14_02260	NA	two-component response regulator
PA14_RS00920	1988.01	-0.475707	0.133139	0	1	1	PA14_02270	NA	chemotaxis transducer
PA14_RS00925	352.609	-0.0168729	0.166531	0	1	1	PA14_02290	NA	LysR family transcriptional regulator
PA14_RS00930	79.4564	0.738868	0.227263	0	1	1	PA14_02300	fabG	3-ketoacyl-ACP reductase
PA14_RS00935	231.39	1.19928	0.193488	1.02992	0.303046	1	PA14_02310	atsA	arylsulfatase
PA14_RS00940	29.6658	2.43274	0.493007	2.90612	0.00365945	0.039721	PA14_02330	NA	ABC transporter ATP-binding protein
PA14_RS00945	31.8811	1.34437	0.387254	0.88926	0.373864	1	PA14_02340	NA	ABC transporter permease
PA14_RS00950	186.511	0.726092	0.151941	0	1	1	PA14_02360	NA	ABC transporter substrate-binding protein
PA14_RS00955	86.7802	1.13322	0.294488	0.452391	0.650987	1	PA14_02370	NA	porin
PA14_RS00960	116.42	0.0124152	0.232835	0	1	1	PA14_02380	NA	acid phosphatase
PA14_RS00965	162.766	0.484782	0.338431	0	1	1	PA14_02390	NA	transcriptional regulator
PA14_RS29970	13.8346	0.73924	0.461086	0	1	1	NA	NA	NA
PA14_RS00970	145.177	0.860337	0.190002	0	1	1	PA14_02410	NA	TonB-dependent receptor
PA14_RS00975	57.5567	1.38422	0.271916	1.41303	0.157648	1	PA14_02420	NA	hypothetical protein
PA14_RS00980	132.481	1.30531	0.236008	1.29366	0.195784	1	PA14_02435	NA	hypothetical protein
PA14_RS00985	402.816	0.471665	0.149514	0	1	1	PA14_02450	NA	NAD(P) transhydrogenase subunit alpha part 1
PA14_RS00990	161.338	-0.322339	0.180482	0	1	1	PA14_02460	NA	NAD(P) transhydrogenase subunit alpha part 2
PA14_RS00995	669.735	-0.0112582	0.149125	0	1	1	PA14_02470	pntB	pyridine nucleotide transhydrogenase subunit beta
PA14_RS01000	61.194	2.41863	0.344252	4.1209	3.77396e-05	0.000517727	PA14_02490	tonB2	hypothetical protein
PA14_RS01005	92.7873	2.5939	0.366019	4.35469	1.33256e-05	0.000192629	PA14_02500	exbB1	transport protein ExbB
PA14_RS01010	206.238	2.78253	0.242403	7.35357	1.92981e-13	5.08075e-12	PA14_02510	exbD1	transport protein ExbD
PA14_RS01015	425.732	2.07026	0.246012	4.35043	1.35873e-05	0.000195955	PA14_02520	NA	hypothetical protein
PA14_RS01020	898.744	2.39348	0.249267	5.59031	2.26661e-08	4.30169e-07	PA14_02530	NA	hypothetical protein
PA14_RS01025	1082.64	0.803401	0.183777	0	1	1	PA14_02550	mdcA	malonate decarboxylase subunit alpha
PA14_RS01030	23.2633	1.06838	0.457579	0.149447	0.881201	1	PA14_02560	NA	triphosphoribosyl-dephospho-CoA synthase
PA14_RS01035	9.51007	0.806461	0.722844	0	1	1	PA14_02570	mdcC	malonate decarboxylase subunit delta
PA14_RS01040	144.282	1.07262	0.271601	0.267374	0.789181	1	PA14_02580	mdcD	malonate decarboxylase subunit beta
PA14_RS01045	167.731	0.674287	0.253196	0	1	1	PA14_02590	mdcE	malonate decarboxylase subunit gamma
PA14_RS01050	45.9915	0.890834	0.342794	0	1	1	PA14_02610	NA	phosphoribosyl-dephospho-CoA transferase
PA14_RS01055	108.051	0.43587	0.249964	0	1	1	PA14_02620	NA	epsilon subunit of malonate decarboxylase
PA14_RS01060	75.4735	0.363736	0.314173	0	1	1	PA14_02630	NA	malonate carrier protein
PA14_RS01065	345.599	0.110448	0.16942	0	1	1	PA14_02640	NA	malonate transporter subunit MadM
PA14_RS01070	456.982	-0.36138	0.116804	0	1	1	PA14_02650	NA	malonate utilization transcriptional regulator
PA14_RS01075	452.688	-0.733599	0.157689	0	1	1	PA14_02660	NA	LysR family transcriptional regulator
PA14_RS29975	6.00201	0.771859	0.724198	0	1	1	NA	NA	NA
PA14_RS01080	91.1846	-1.43471	0.274586	-1.58316	0.113384	0.92547	PA14_02680	NA	aldehyde dehydrogenase
PA14_RS01085	163.433	-1.09062	0.211563	-0.428347	0.668398	1	PA14_02690	NA	amino acid permease
PA14_RS01090	118.576	-1.63794	0.226932	-2.81116	0.00493637	0.0518529	PA14_02700	NA	aminotransferase
PA14_RS01095	58.5575	-0.656937	0.369984	0	1	1	PA14_02720	NA	hypothetical protein
PA14_RS01100	134.171	0.459107	0.213052	0	1	1	PA14_02730	NA	dihydrodipicolinate synthetase
PA14_RS01105	469.439	-0.430326	0.13156	0	1	1	PA14_02740	NA	class II aldolase/adducin domain-containing protein
PA14_RS01110	364.516	-0.722222	0.173103	0	1	1	PA14_02750	NA	transcriptional regulator
PA14_RS01115	1904.26	0.00916401	0.195043	0	1	1	PA14_02760	NA	CoA transferase, subunit A
PA14_RS01120	760.826	-0.105409	0.206854	0	1	1	PA14_02770	NA	CoA transferase subunit B
PA14_RS01125	914.88	0.273227	0.229414	0	1	1	PA14_02790	pcaF	beta-ketoadipyl CoA thiolase
PA14_RS01130	1203.24	-0.150448	0.208174	0	1	1	PA14_02810	pcaT	dicarboxylic acid transporter PcaT
PA14_RS01135	654.387	0.0928776	0.22618	0	1	1	PA14_02830	pcaB	3-carboxy-cis,cis-muconate cycloisomerase
PA14_RS01140	501.902	-0.866133	0.20417	0	1	1	PA14_02840	pcaD	beta-ketoadipate enol-lactone hydrolase
PA14_RS01145	732.855	-0.939582	0.174158	0	1	1	PA14_02850	pcaC	gamma-carboxymuconolactone decarboxylase
PA14_RS01150	564.694	-0.310077	0.153078	0	1	1	PA14_02870	NA	transcriptional regulator
PA14_RS01155	217.376	-0.364587	0.196964	0	1	1	PA14_02890	NA	hypothetical protein
PA14_RS01160	276.597	-0.842859	0.228524	0	1	1	PA14_02900	pcaK	4-hydroxybenzoate transporter PcaK
PA14_RS01165	216.817	-0.317016	0.258683	0	1	1	PA14_02910	NA	IclR family transcriptional regulator
PA14_RS01170	65.0154	0.0996818	0.259821	0	1	1	PA14_02930	NA	oxidoreductase
PA14_RS01175	73.045	0.291636	0.328165	0	1	1	PA14_02960	NA	hypothetical protein
PA14_RS01180	133.297	0.0538717	0.174334	0	1	1	PA14_02970	NA	hypothetical protein
PA14_RS01185	377.165	-0.257484	0.145263	0	1	1	PA14_02980	NA	porin
PA14_RS01190	126.72	-0.641847	0.245165	0	1	1	PA14_02990	NA	MFS transporter
PA14_RS01195	140.916	0.609357	0.309965	0	1	1	PA14_03000	NA	hypothetical protein
PA14_RS01200	351.679	-0.30619	0.204116	0	1	1	PA14_03010	NA	TetR family transcriptional regulator
PA14_RS01205	25.3112	0.729857	0.356686	0	1	1	PA14_03020	NA	shikimate 5-dehydrogenase
PA14_RS01210	70.1942	0.055724	0.235637	0	1	1	PA14_03030	aroQ2	3-dehydroquinate dehydratase
PA14_RS01215	362.656	0.124048	0.204042	0	1	1	PA14_03040	NA	MFS transporter
PA14_RS01220	260.421	-0.246105	0.149802	0	1	1	PA14_03050	pobA	4-hydroxybenzoate 3-monooxygenase
PA14_RS01225	289.431	0.324503	0.206306	0	1	1	PA14_03070	NA	transcriptional regulator
PA14_RS01230	222.449	-0.227229	0.225163	0	1	1	PA14_03080	NA	acetyltransferase
PA14_RS01235	1053.75	-0.202765	0.150202	0	1	1	PA14_03090	NA	hypothetical protein
PA14_RS01240	222.755	0.806618	0.193544	0	1	1	PA14_03100	NA	hypothetical protein
PA14_RS01245	87.3153	0.157858	0.211132	0	1	1	PA14_03110	NA	hypothetical protein
PA14_RS01250	173.777	0.304142	0.220002	0	1	1	PA14_03120	NA	transcriptional regulator
PA14_RS01255	316.962	0.464729	0.177562	0	1	1	PA14_03130	NA	hypothetical protein
PA14_RS01260	459.467	0.207495	0.15904	0	1	1	PA14_03150	NA	hypothetical protein
PA14_RS01265	3876.54	0.285757	0.15345	0	1	1	PA14_03160	NA	hypothetical protein
PA14_RS01270	9064.18	-0.219771	0.13024	0	1	1	PA14_03163	NA	hypothetical protein
PA14_RS01275	866.479	0.145551	0.173675	0	1	1	PA14_03166	NA	hypothetical protein
PA14_RS01280	1032.18	-0.0905566	0.16038	0	1	1	PA14_03170	NA	hypothetical protein
PA14_RS29980	1782.72	-0.386991	0.136556	0	1	1	PA14_03190	tli3	Tli3
PA14_RS01295	1511.91	0.174891	0.123864	0	1	1	PA14_03200	tle3	Type VI effector Tle3
PA14_RS01300	78.1562	-0.192613	0.26385	0	1	1	PA14_03210	NA	hypothetical protein
PA14_RS01305	975.115	-0.492532	0.124685	0	1	1	PA14_03220	vgrG2b	VgrG2b
PA14_RS01310	221.509	-0.20958	0.155868	0	1	1	PA14_03240	hcpC	secreted protein Hcp
PA14_RS01315	925.834	0.60334	0.192498	0	1	1	NA	NA	NA
PA14_RS01320	1305.59	-0.250918	0.122652	0	1	1	PA14_03250	NA	hypothetical protein
PA14_RS01325	574.063	-0.635548	0.176912	0	1	1	PA14_03265	NA	hypothetical protein
PA14_RS01330	2723.89	-0.604603	0.182078	0	1	1	PA14_03270	NA	hypothetical protein
PA14_RS01335	969.936	-0.58215	0.188736	0	1	1	PA14_03285	NA	hypothetical protein
PA14_RS01345	8769.08	0.306611	0.123182	0	1	1	PA14_03300	NA	hypothetical protein
PA14_RS01350	412.657	0.579002	0.179642	0	1	1	NA	NA	NA
PA14_RS01355	1484.23	0.241345	0.177197	0	1	1	PA14_03310	NA	hypothetical protein
PA14_RS29985	685.399	-0.172629	0.167715	0	1	1	NA	NA	NA
PA14_RS01360	1158.11	-0.423936	0.161253	0	1	1	PA14_03320	NA	hypothetical protein
PA14_RS01365	537.225	-0.425241	0.166824	0	1	1	PA14_03330	NA	hypothetical protein
PA14_RS01370	1163.2	-0.353099	0.199282	0	1	1	PA14_03340	NA	hypothetical protein
PA14_RS01375	2032.86	-0.925352	0.197797	0	1	1	PA14_03350	NA	hypothetical protein
PA14_RS01380	1695.25	-0.83604	0.180502	0	1	1	PA14_03360	NA	hypothetical protein
PA14_RS01385	1007.62	-0.418282	0.137736	0	1	1	PA14_03370	NA	hypothetical protein
PA14_RS01390	1021.15	-0.119456	0.133237	0	1	1	NA	NA	NA
PA14_RS01395	2389.25	-0.330534	0.132525	0	1	1	PA14_03380	NA	hypothetical protein
PA14_RS01400	273.687	1.44359	0.21595	2.05411	0.0399653	0.359398	PA14_03390	NA	hypothetical protein
PA14_RS01405	177.864	2.27081	0.351374	3.6167	0.000298384	0.00369221	PA14_03400	NA	hypothetical protein
PA14_RS01410	1030.56	0.862242	0.182643	0	1	1	NA	NA	NA
PA14_RS01415	470.705	0.121321	0.204324	0	1	1	PA14_03410	NA	tRNA-Arg
PA14_RS01420	1368.27	-1.04497	0.233091	-0.192914	0.847026	1	NA	NA	NA
PA14_RS01425	12842.7	-2.24403	0.149467	-8.32311	8.56813e-17	2.70464e-15	PA14_03430	gabD	succinate-semialdehyde dehydrogenase I
PA14_RS29990	2682.69	-2.12053	0.168013	-6.66931	2.57013e-11	5.97797e-10	NA	NA	NA
PA14_RS01430	20732.2	-2.18399	0.158945	-7.44906	9.40043e-14	2.53237e-12	PA14_03450	gabT	4-aminobutyrate aminotransferase
PA14_RS29995	455.825	-0.782918	0.183355	0	1	1	NA	NA	NA
PA14_RS01435	688.747	0.0754576	0.235489	0	1	1	PA14_03470	NA	hypothetical protein
PA14_RS01440	297.261	0.644114	0.252729	0	1	1	PA14_03480	NA	GntR family transcriptional regulator
PA14_RS01445	490.899	-0.928921	0.210343	0	1	1	PA14_03490	NA	hypothetical protein
PA14_RS01450	322.412	-0.483042	0.203857	0	1	1	PA14_03510	NA	hypothetical protein
PA14_RS01455	327.169	-0.404398	0.188663	0	1	1	PA14_03520	NA	hypothetical protein
PA14_RS01460	463.939	-0.299857	0.141457	0	1	1	PA14_03530	NA	transcriptional regulator
PA14_RS01465	23.6938	-0.576188	0.480237	0	1	1	PA14_03550	NA	MFS transporter
PA14_RS01470	88.2979	-0.617671	0.195635	0	1	1	PA14_03560	NA	hypothetical protein
PA14_RS01475	189.397	-0.451408	0.179578	0	1	1	PA14_03580	NA	transcriptional regulator
PA14_RS01480	367.449	0.191412	0.211168	0	1	1	PA14_03590	NA	hypothetical protein
PA14_RS01485	420.989	0.606069	0.180812	0	1	1	PA14_03610	NA	Zn-dependent protease with chaperone function
PA14_RS01490	71.9351	0.280523	0.263084	0	1	1	PA14_03620	NA	hypothetical protein
PA14_RS01495	21.807	0.885618	0.42436	0	1	1	PA14_03630	NA	ArsR family transcriptional regulator
PA14_RS01500	492.314	-0.607602	0.47097	0	1	1	PA14_03650	cysA	sulfate transport protein CysA
PA14_RS01505	387.396	-0.630174	0.626089	0	1	1	PA14_03670	cysW	sulfate transport protein CysW
PA14_RS01510	343.098	-0.516822	0.692507	0	1	1	PA14_03680	cysT	sulfate transport protein CysT
PA14_RS01515	1250.39	-0.228266	0.760375	0	1	1	PA14_03700	sbp	sulfate-binding protein
PA14_RS01520	673.106	-0.583642	0.819052	0	1	1	PA14_03710	NA	hypothetical protein
PA14_RS01525	1395.85	-0.0534014	0.102307	0	1	1	PA14_03720	NA	sensory box GGDEF domain-containing protein
PA14_RS01530	7505.13	-0.509563	0.109276	0	1	1	PA14_03730	NA	fatty acid desaturase
PA14_RS01535	137.235	1.2277	0.269914	0.843613	0.398886	1	PA14_03760	NA	sodium:solute symporter
PA14_RS01540	114.506	-0.0665962	0.170683	0	1	1	PA14_03770	speB1	agmatinase
PA14_RS01545	376.933	0.297598	0.16188	0	1	1	PA14_03780	NA	transcriptional regulator
PA14_RS30000	8.12615	0.650975	0.679152	0	1	1	NA	NA	NA
PA14_RS01550	994.706	0.598467	0.165025	0	1	1	PA14_03790	NA	sensory box GGDEF domain-containing protein
PA14_RS01555	8427.35	0.188324	0.145946	0	1	1	PA14_03800	oprE	anaerobically-induced outer membrane porin OprE precursor
PA14_RS01560	1846.51	0.354043	0.139035	0	1	1	PA14_03810	aguA	agmatine deiminase
PA14_RS01565	439.477	0.910005	0.150243	0	1	1	PA14_03830	aguB	N-carbamoylputrescine amidohydrolase
PA14_RS01570	309.921	0.35286	0.166163	0	1	1	PA14_03840	aguR	transcriptional regulator AguR
PA14_RS01575	1577.65	-0.728864	0.178294	0	1	1	PA14_03855	NA	periplasmic polyamine binding protein
PA14_RS01580	22826	-2.25294	0.19054	-6.57573	4.84155e-11	1.10534e-09	PA14_03860	NA	glutamine synthetase
PA14_RS01585	7711.07	-1.52511	0.183304	-2.8647	0.00417408	0.0446028	PA14_03870	spuA	glutamine amidotransferase
PA14_RS01590	25097.3	-3.13708	0.214739	-9.95198	2.47206e-23	1.17651e-21	PA14_03880	spuB	glutamine synthetase
PA14_RS01595	31343.7	-3.36741	0.177567	-13.3325	1.49867e-40	1.62672e-38	PA14_03900	spuC	aminotransferase
PA14_RS01600	22194.6	-3.11898	0.204704	-10.3514	4.12292e-25	2.10814e-23	PA14_03920	spuD	polyamine transport protein
PA14_RS01605	12692.6	-3.13618	0.199476	-10.7089	9.24132e-27	5.34356e-25	PA14_03930	spuE	polyamine transport protein
PA14_RS01610	7510.88	-3.29563	0.192722	-11.9116	1.02966e-32	7.40755e-31	PA14_03940	spuF	polyamine transport protein PotG
PA14_RS01615	5708.56	-3.47244	0.19009	-13.0067	1.12109e-38	1.08378e-36	PA14_03950	spuG	polyamine transport protein PotH
PA14_RS01620	4473.41	-2.96129	0.162057	-12.1024	1.02522e-33	7.6422e-32	PA14_03960	spuH	polyamine transport protein PotI
PA14_RS01625	1673.92	-1.43395	0.121862	-3.56099	0.000369461	0.00449972	PA14_03980	NA	hypothetical protein
PA14_RS30005	8.6743	0.957416	0.566935	0	1	1	NA	NA	NA
PA14_RS01630	465.944	0.72167	0.183479	0	1	1	PA14_04000	NA	transcriptional regulator
PA14_RS01635	1380.71	0.506334	0.113503	0	1	1	PA14_04010	NA	hypothetical protein
PA14_RS01640	350.416	0.792705	0.184768	0	1	1	PA14_04020	NA	hypothetical protein
PA14_RS01645	499.826	-0.0469721	0.177945	0	1	1	PA14_04030	NA	hypothetical protein
PA14_RS01650	741.399	0.0500536	0.164325	0	1	1	PA14_04040	NA	hypothetical protein
PA14_RS01655	461.189	0.720742	0.17004	0	1	1	PA14_04050	NA	proline hydroxylase
PA14_RS01660	267.071	1.61152	0.321674	1.90105	0.0572956	0.50282	PA14_04060	NA	hypothetical protein
PA14_RS01665	347.726	0.438848	0.145276	0	1	1	PA14_04070	NA	hypothetical protein
PA14_RS01670	762.351	-0.0442476	0.150882	0	1	1	PA14_04080	NA	ABC transporter permease
PA14_RS01675	1158.82	-0.482406	0.153384	0	1	1	PA14_04090	NA	ABC transporter substrate-binding protein
PA14_RS01680	3592	-1.28964	0.183527	-1.57818	0.114525	0.931097	PA14_04100	NA	hypothetical protein
PA14_RS01685	6741.46	-0.520265	0.1029	0	1	1	PA14_04110	serA	D-3-phosphoglycerate dehydrogenase
PA14_RS01690	4183.41	-0.331661	0.101822	0	1	1	PA14_04140	NA	hypothetical protein
PA14_RS01695	1135.03	-0.170611	0.118015	0	1	1	PA14_04150	NA	hypothetical protein
PA14_RS01700	931.393	-0.0951373	0.111991	0	1	1	PA14_04160	NA	transcriptional regulator
PA14_RS01705	200.206	-0.584522	0.71461	0	NA	NA	PA14_04180	NA	hypothetical protein
PA14_RS01710	656.46	-2.99644	0.185052	-10.7885	3.90076e-27	2.27679e-25	PA14_04190	NA	acetylpolyamine aminohydrolase
PA14_RS01715	370.908	-2.62379	0.203093	-7.99529	1.29268e-15	3.79042e-14	PA14_04210	NA	transporter
PA14_RS01720	353.273	-2.83221	0.17705	-10.3485	4.24878e-25	2.15469e-23	PA14_04220	NA	ABC transporter substrate-binding protein
PA14_RS01725	157.483	-1.80317	0.22935	-3.50195	0.000461868	0.00552723	PA14_04230	NA	ABC transporter permease
PA14_RS01730	475.855	-1.32881	0.127252	-2.58393	0.00976819	0.09811	PA14_04240	NA	ABC transporter permease
PA14_RS01735	251.165	-2.6665	0.245225	-6.79582	1.07698e-11	2.5628e-10	PA14_04250	NA	ABC transporter ATP-binding protein
PA14_RS30010	58.3516	0.487619	0.3336	0	1	1	NA	NA	NA
PA14_RS01740	544.235	-0.480444	0.201548	0	1	1	PA14_04270	NA	transcriptional regulator
PA14_RS01745	1135.23	-0.469807	0.133607	0	1	1	PA14_04290	NA	hypothetical protein
PA14_RS01750	1113.18	-0.293278	0.124792	0	1	1	PA14_04300	NA	hypothetical protein
PA14_RS01755	1967.74	-0.387398	0.136974	0	1	1	PA14_04310	rpiA	ribose-5-phosphate isomerase A
PA14_RS01760	2190.03	-0.264164	0.150048	0	1	1	PA14_04320	ilvA1	threonine dehydratase
PA14_RS01765	245.255	0.328359	0.233953	0	1	1	PA14_04330	NA	hypothetical protein
PA14_RS01770	237.585	0.639638	0.225173	0	1	1	PA14_04340	NA	hypothetical protein
PA14_RS01775	281.269	0.0288426	0.164348	0	1	1	PA14_04350	NA	integral membrane protein
PA14_RS01780	431.412	0.24844	0.150423	0	1	1	PA14_04370	NA	MFS transporter
PA14_RS01785	763.437	-0.242383	0.150343	0	1	1	PA14_04380	NA	hypothetical protein
PA14_RS01790	3666.22	-0.406702	0.124	0	1	1	PA14_04390	ygdP	dinucleoside polyphosphate hydrolase
PA14_RS01795	7753.9	-0.320569	0.0926647	0	1	1	PA14_04410	ptsP	phosphoenolpyruvate-protein phosphotransferase PtsP
PA14_RS01800	1072.91	0.32711	0.14573	0	1	1	PA14_04420	NA	hypothetical protein
PA14_RS01805	256.232	-0.129422	0.170304	0	1	1	PA14_04430	NA	hypothetical protein
PA14_RS01810	481.572	0.571808	0.174146	0	1	1	PA14_04440	NA	permease
PA14_RS01815	1036.92	-0.408101	0.146118	0	1	1	PA14_04460	lgt	prolipoprotein diacylglyceryl transferase
PA14_RS01820	1974.44	-0.314165	0.114026	0	1	1	PA14_04480	thyA	thymidylate synthase
PA14_RS01825	1368.45	0.0502367	0.113593	0	1	1	PA14_04490	NA	hypothetical protein
PA14_RS01830	766.617	-0.356734	0.141341	0	1	1	PA14_04510	NA	hypothetical protein
PA14_RS01835	283.337	0.757796	0.223099	0	1	1	PA14_04520	NA	hypothetical protein
PA14_RS01840	284.046	-0.106309	0.187881	0	1	1	PA14_04530	NA	hypothetical protein
PA14_RS01845	293.25	0.345716	0.155103	0	1	1	PA14_04550	glpQ	glycerophosphoryl diester phosphodiesterase, periplasmic
PA14_RS01850	167.372	0.198628	0.177915	0	1	1	PA14_04560	NA	hypothetical protein
PA14_RS01855	212.207	-0.0245458	0.181116	0	1	1	PA14_04570	NA	hypothetical protein
PA14_RS01860	159.493	-0.052194	0.215771	0	1	1	PA14_04580	folA	dihydrofolate reductase
PA14_RS01865	671.95	0.0619626	0.146069	0	1	1	PA14_04590	NA	hypothetical protein
PA14_RS01870	880.221	-0.166145	0.166709	0	1	1	PA14_04610	NA	transporter
PA14_RS01875	5618.65	-1.42847	0.162128	-2.64281	0.00822223	0.083395	PA14_04630	ilvD	dihydroxy-acid dehydratase
PA14_RS01880	1979.9	0.00686104	0.113748	0	1	1	PA14_04640	NA	hypothetical protein
PA14_RS01885	3219.29	0.68399	0.183367	0	1	1	PA14_04650	pfpI	protease PfpI
PA14_RS01890	721.728	0.0985645	0.106494	0	1	1	PA14_04660	NA	hypothetical protein
PA14_RS01895	866.039	0.0550457	0.248717	0	1	1	PA14_04670	mutM	formamidopyrimidine-DNA glycosylase
PA14_RS01900	529.571	-0.42565	0.157977	0	1	1	PA14_04680	NA	hypothetical protein
PA14_RS01905	535.203	-0.594145	0.14961	0	1	1	PA14_04690	NA	hypothetical protein
PA14_RS01910	2011.28	-0.144922	0.0931886	0	1	1	PA14_04700	NA	hypothetical protein
PA14_RS01915	1163.37	-0.797721	0.175116	0	1	1	PA14_04710	NA	hypothetical protein
PA14_RS01920	1040.79	0.311943	0.171224	0	1	1	PA14_04730	NA	gamma-glutamyltranspeptidase
PA14_RS01925	785.55	-0.701661	0.162188	0	1	1	PA14_04750	fdx1	ferredoxin (4Fe-4S)
PA14_RS01930	1219.98	-0.856541	0.172736	0	1	1	PA14_04760	coaD	phosphopantetheine adenylyltransferase
PA14_RS01935	688.757	-0.966772	0.153119	0	1	1	PA14_04780	laoA	LaoA
PA14_RS01940	400.187	-0.484888	0.169278	0	1	1	PA14_04790	laoB	LaoB
PA14_RS01945	1678.35	-0.415296	0.141214	0	1	1	PA14_04810	laoC	LaoC
PA14_RS01950	1199.62	-0.21711	0.129236	0	1	1	PA14_04820	laoR	LaoR
PA14_RS01955	100.667	0.486442	0.190208	0	1	1	PA14_04830	NA	acetyltransferase
PA14_RS01960	561.662	0.28252	0.133653	0	1	1	PA14_04840	NA	hypothetical protein
PA14_RS01965	243.159	0.298016	0.184275	0	1	1	NA	NA	NA
PA14_RS01970	611.98	-0.450652	0.141958	0	1	1	PA14_04860	NA	methyltransferase
PA14_RS01975	1679.97	-0.332891	0.128313	0	1	1	PA14_04870	NA	hypothetical protein
PA14_RS01980	1647.9	-0.0431896	0.162213	0	1	1	PA14_04890	NA	zinc protease
PA14_RS01985	3022.68	-0.344046	0.111383	0	1	1	PA14_04900	ftsY	signal recognition particle receptor FtsY
PA14_RS01990	2265.45	-0.324163	0.132497	0	1	1	PA14_04910	ftsE	cell division ATP-binding protein FtsE
PA14_RS01995	1970.67	-0.226011	0.090541	0	1	1	PA14_04920	ftsX	cell division protein FtsX
PA14_RS02000	12428.6	-0.127961	0.0735179	0	1	1	PA14_04930	rpoH	RNA polymerase factor sigma-32
PA14_RS02005	699.136	0.00171791	0.19783	0	1	1	PA14_04940	NA	hypothetical protein
PA14_RS02010	307.058	0.386862	0.162379	0	1	1	PA14_04950	mtgA	monofunctional biosynthetic peptidoglycan transglycosylase
PA14_RS02015	230.147	-0.17517	0.155195	0	1	1	PA14_04960	NA	hypothetical protein
PA14_RS02020	50.1133	0.713007	0.382421	0	1	1	PA14_04970	NA	sulfur carrier protein ThiS
PA14_RS02025	1479.04	0.0719179	0.188235	0	1	1	PA14_04980	thiG	thiazole synthase
PA14_RS02030	1171.57	0.343258	0.186683	0	1	1	PA14_05000	trmB	tRNA (guanine-N(7)-)-methyltransferase
PA14_RS02035	918.292	0.693608	0.128547	0	1	1	PA14_05010	NA	hypothetical protein
PA14_RS02040	107.084	0.204522	0.229984	0	1	1	PA14_05020	NA	hypothetical protein
PA14_RS02045	240.202	0.300191	0.182671	0	1	1	PA14_05030	NA	hypothetical protein
PA14_RS02050	497.54	0.505451	0.179557	0	1	1	PA14_05040	NA	coproporphyrinogen III oxidase
PA14_RS02055	444.296	0.256083	0.148735	0	1	1	PA14_05050	NA	deoxyribonucleotide triphosphate pyrophosphatase
PA14_RS02060	1307.26	-0.124045	0.209759	0	1	1	PA14_05060	NA	hypothetical protein
PA14_RS02065	451.154	-0.0899004	0.171375	0	1	1	PA14_05070	NA	methionine biosynthesis protein
PA14_RS02070	909.221	-0.0233723	0.169973	0	1	1	PA14_05080	metX	homoserine O-acetyltransferase
PA14_RS02075	1119.02	-0.908766	0.144504	0	1	1	PA14_05110	NA	hypothetical protein
PA14_RS02080	243.378	-0.587406	0.208373	0	1	1	NA	NA	NA
PA14_RS02085	760.541	-0.40251	0.139868	0	1	1	PA14_05130	NA	hypothetical protein
PA14_RS02090	563.252	0.297957	0.175149	0	1	1	PA14_05150	proC	pyrroline-5-carboxylate reductase
PA14_RS02095	1518.88	0.0217546	0.127778	0	1	1	PA14_05160	NA	hypothetical protein
PA14_RS02100	2918.48	-0.865044	0.118853	0	1	1	PA14_05180	pilT	twitching motility protein PilT
PA14_RS02105	2765.79	-0.925387	0.130908	0	1	1	PA14_05190	pilU	twitching motility protein PilU
PA14_RS02110	825.997	0.0137829	0.138642	0	1	1	PA14_05200	NA	cation efflux system protein
PA14_RS02115	536.556	-0.00743017	0.11027	0	1	1	PA14_05210	NA	hypothetical protein
PA14_RS02120	1344.53	-0.145035	0.139962	0	1	1	PA14_05220	NA	cystathionine beta-synthase
PA14_RS02125	1795.11	-0.20726	0.104067	0	1	1	PA14_05230	NA	cystathionine gamma-lyase
PA14_RS02130	1072.92	0.285479	0.117089	0	1	1	PA14_05250	pyrC	dihydroorotase
PA14_RS02135	2260.73	0.196485	0.124013	0	1	1	PA14_05260	pyrB	aspartate carbamoyltransferase
PA14_RS02140	537.615	0.864086	0.183508	0	1	1	PA14_05270	pyrR	bifunctional pyrimidine regulatory protein PyrR/uracil phosphoribosyltransferase
PA14_RS02145	447.232	0.0246669	0.144409	0	1	1	PA14_05280	yqgF	Holliday junction resolvase-like protein
PA14_RS02150	1034.64	-0.0847584	0.132687	0	1	1	PA14_05290	NA	hypothetical protein
PA14_RS02155	974.438	0.0955967	0.192654	0	1	1	PA14_05300	NA	TonB domain-containing protein
PA14_RS02160	3123.01	-0.850328	0.122523	0	1	1	PA14_05310	gshB	glutathione synthetase
PA14_RS02165	2806.37	-0.0142943	0.138549	0	1	1	PA14_05320	pilG	twitching motility protein PilG
PA14_RS02170	1460.23	-0.431274	0.172074	0	1	1	PA14_05330	pilH	twitching motility protein PilH
PA14_RS02175	1448.42	0.881293	0.138023	0	1	1	PA14_05340	pilI	twitching motility protein PilI
PA14_RS02180	7114.22	-0.0562801	0.12982	0	1	1	PA14_05360	pilJ	twitching motility protein PilJ
PA14_RS02185	1372.88	0.586885	0.147972	0	1	1	PA14_05380	pilK	methyltransferase PilK
PA14_RS02190	9460.42	0.100116	0.111057	0	1	1	PA14_05390	chpA	ChpA
PA14_RS02195	1052.9	-0.0882801	0.148116	0	1	1	PA14_05400	NA	methylesterase
PA14_RS02200	286.475	0.0989556	0.197333	0	1	1	PA14_05410	NA	chemotaxis protein
PA14_RS02205	278.929	0.345121	0.178042	0	1	1	PA14_05420	NA	transcriptional regulator
PA14_RS02210	816.82	-1.70573	0.203631	-3.46572	0.000528815	0.0062798	PA14_05430	NA	chemotaxis protein
PA14_RS02215	1026.85	-0.805795	0.144558	0	1	1	PA14_05440	NA	hypothetical protein
PA14_RS02220	204.816	0.130782	0.195815	0	1	1	PA14_05450	NA	16S ribosomal RNA methyltransferase RsmE
PA14_RS02225	925.43	-0.770911	0.179455	0	1	1	PA14_05460	bioA	adenosylmethionine-8-amino-7-oxononanoate aminotransferase
PA14_RS30015	28.0918	-0.597472	0.454503	0	1	1	NA	NA	NA
PA14_RS02230	905.792	-0.529697	0.201854	0	1	1	PA14_05480	NA	hypothetical protein
PA14_RS02235	764.622	0.611075	0.118381	0	1	1	PA14_05500	NA	hypothetical protein
PA14_RS02240	3901.27	-0.248499	0.141437	0	1	1	PA14_05510	NA	hypothetical protein
PA14_RS02245	1388.99	-0.0545697	0.122681	0	1	1	PA14_05520	mexR	multidrug resistance operon repressor MexR
PA14_RS02250	2340.83	0.169755	0.120435	0	1	1	PA14_05530	mexA	RND multidrug efflux membrane fusion protein MexA
PA14_RS02255	8403.24	0.214653	0.114195	0	1	1	PA14_05540	mexB	RND multidrug efflux transporter MexB
PA14_RS02260	4120.03	0.495496	0.100591	0	1	1	PA14_05550	oprM	major intrinsic multiple antibiotic resistance efflux outer membrane protein OprM precursor
PA14_RS02265	12040	-0.00686058	0.118528	0	1	1	PA14_05560	NA	ATP-dependent RNA helicase
PA14_RS02270	4578.16	0.0355972	0.160319	0	1	1	PA14_05580	NA	hypothetical protein
PA14_RS02275	1686.6	0.128856	0.13713	0	1	1	PA14_05590	metF	5,10-methylenetetrahydrofolate reductase
PA14_RS02280	2219.7	0.289673	0.145424	0	1	1	PA14_05600	NA	hypothetical protein
PA14_RS02285	9650.54	0.0373156	0.148898	0	1	1	PA14_05620	sahH	S-adenosyl-L-homocysteine hydrolase
PA14_RS02290	112.981	1.218	0.297495	0.732791	0.463686	1	PA14_05630	NA	hypothetical protein
PA14_RS02295	674.382	0.0889537	0.18109	0	1	1	PA14_05640	NA	hypothetical protein
PA14_RS02300	111.748	0.451643	0.274814	0	1	1	PA14_05650	NA	hypothetical protein
PA14_RS02305	2389.64	-0.386583	0.176216	0	1	1	PA14_05660	NA	transcriptional regulator
PA14_RS02310	672.877	-0.0931505	0.138687	0	1	1	PA14_05690	codA	cytosine deaminase
PA14_RS02315	333.232	0.485972	0.138793	0	1	1	PA14_05700	codB	cytosine permease
PA14_RS02320	375.027	0.832546	0.228645	0	1	1	PA14_05740	NA	dihydropyrimidine dehydrogenase
PA14_RS02325	232.137	0.979069	0.231844	0	1	1	PA14_05750	NA	oxidoreductase
PA14_RS02330	1433.42	2.44211	0.265137	5.43911	5.35466e-08	1.00089e-06	PA14_05770	dhT	phenylhydantoinase
PA14_RS30025	13.0049	2.23551	0.583938	2.11582	0.0343598	0.313546	NA	NA	NA
PA14_RS02335	9.36191	1.26121	0.598594	0.436374	0.662565	1	NA	NA	NA
PA14_RS02340	471.029	1.52955	0.198471	2.66817	0.00762652	0.0781214	PA14_05790	NA	transporter
PA14_RS02345	688.545	0.127376	0.190369	0	1	1	PA14_05810	amaB	allantoate amidohydrolase
PA14_RS02350	1282.38	-0.82223	0.198074	0	1	1	PA14_05820	NA	hypothetical protein
PA14_RS02355	4867.08	-1.16285	0.214833	-0.758015	0.448442	1	PA14_05840	gcdH	glutaryl-CoA dehydrogenase
PA14_RS02360	508.529	0.977879	0.15504	0	1	1	PA14_05850	NA	LysR family transcriptional regulator
PA14_RS02365	881.157	0.0429149	0.178641	0	1	1	PA14_05860	NA	hypothetical protein
PA14_RS02370	444.084	0.788939	0.176225	0	1	1	PA14_05870	NA	phosphate transporter
PA14_RS02375	1661.51	1.08822	0.307133	0.287246	0.773924	1	PA14_05880	NA	membrane-bound protease
PA14_RS02380	1303.93	0.144349	0.175654	0	1	1	PA14_05890	NA	stomatin-like protein
PA14_RS02385	562.189	0.186719	0.159343	0	1	1	PA14_05910	NA	periplasmic transport system
PA14_RS02390	1344.3	0.145428	0.111397	0	1	1	PA14_05920	NA	hypothetical protein
PA14_RS02395	2147.35	-0.285572	0.117728	0	1	1	PA14_05950	dbpA	ATP-dependent RNA helicase DbpA
PA14_RS02400	262036	-0.653112	0.146598	0	1	1	PA14_05960	NA	cold-shock protein
PA14_RS02405	1667.99	-0.742394	0.110306	0	1	1	PA14_05970	NA	hypothetical protein
PA14_RS02410	1397.1	0.569963	0.121462	0	1	1	PA14_05990	NA	EmrB/QacA family drug resistance transporter
PA14_RS30030	229.003	1.87912	0.224657	3.91317	9.10921e-05	0.00119404	NA	NA	NA
PA14_RS02415	1749.6	1.92498	0.183001	5.05448	4.31564e-07	7.29533e-06	PA14_06000	NA	ClpA/B protease ATP binding subunit
PA14_RS02420	2752.21	0.729728	0.151994	0	1	1	PA14_06010	NA	hypothetical protein
PA14_RS02425	2145.41	-0.058878	0.128391	0	1	1	PA14_06030	NA	acyltransferase
PA14_RS02430	1316.21	0.60265	0.170623	0	1	1	PA14_06040	NA	hypothetical protein
PA14_RS02435	276.971	0.0933357	0.199736	0	1	1	PA14_06060	creB	DNA-binding response regulator CreB
PA14_RS02440	745.913	-0.15426	0.187718	0	1	1	PA14_06070	creC	sensory histidine kinase CreC
PA14_RS02445	338.443	0.408489	0.121738	0	1	1	PA14_06080	creD	hypothetical protein
PA14_RS02450	33.0306	0.852951	0.365115	0	1	1	PA14_06090	NA	hypothetical protein
PA14_RS02460	102.884	0.338218	0.275642	0	1	1	PA14_06120	NA	hypothetical protein
PA14_RS02465	151.082	0.900099	0.269932	0	1	1	PA14_06130	NA	hypothetical protein
PA14_RS02470	658.037	0.444105	0.14579	0	1	1	PA14_06150	NA	hypothetical protein
PA14_RS30035	147.066	0.580279	0.286308	0	1	1	NA	NA	NA
PA14_RS02475	1029.67	0.298094	0.14205	0	1	1	PA14_06160	NA	hydroxamate-type ferrisiderophore receptor
PA14_RS02480	226.213	0.163148	0.275677	0	1	1	PA14_06170	NA	transmembrane sensor
PA14_RS02485	332.505	-1.30988	0.284881	-1.08775	0.276704	1	PA14_06180	NA	RNA polymerase sigma factor
PA14_RS02490	768.047	-2.50196	0.188355	-7.97407	1.5353e-15	4.48061e-14	PA14_06190	NA	glutathione S-transferase
PA14_RS02495	16.8665	-1.80296	0.42229	-1.90144	0.0572439	0.50282	PA14_06200	NA	hypothetical protein
PA14_RS02500	188.824	-0.726436	0.186266	0	1	1	PA14_06210	NA	transcriptional regulator
PA14_RS02505	1163.03	-0.104734	0.128976	0	1	1	PA14_06230	NA	permease
PA14_RS02510	276.18	0.0384338	0.154395	0	1	1	PA14_06240	NA	LysR family transcriptional regulator
PA14_RS02515	188.932	-0.216032	0.162779	0	1	1	PA14_06250	NA	GNAT family acetyltransferase
PA14_RS02520	199.205	0.45669	0.22949	0	1	1	PA14_06260	NA	LysR family transcriptional regulator
PA14_RS02525	226.02	0.328054	0.188945	0	1	1	PA14_06270	NA	hydrolase
PA14_RS02530	453.521	-0.751985	0.167812	0	1	1	PA14_06280	NA	hypothetical protein
PA14_RS02535	5866.89	-0.754137	0.184614	0	1	1	PA14_06290	glcB	malate synthase G
PA14_RS02540	1708.91	-0.17828	0.156064	0	1	1	PA14_06300	NA	GNAT family acetyltransferase
PA14_RS02545	2472.62	-0.275481	0.140449	0	1	1	PA14_06310	NA	ACT domain-containing protein
PA14_RS02550	861.089	-0.735377	0.114104	0	1	1	PA14_06320	NA	hypothetical protein
PA14_RS02555	1003.45	-0.187231	0.109784	0	1	1	PA14_06330	NA	serine/threonine protein kinase
PA14_RS02560	499.794	-0.280165	0.130804	0	1	1	PA14_06340	NA	molybdenum transport regulator
PA14_RS02565	134.767	0.27073	0.21758	0	1	1	PA14_06350	NA	hypothetical protein
PA14_RS02570	95.8665	1.36056	0.287411	1.25452	0.209653	1	PA14_06360	NA	phosphoribosyl transferase
PA14_RS02575	856.488	0.495791	0.214666	0	1	1	PA14_06390	NA	hypothetical protein
PA14_RS02580	192.181	0.0176081	0.158543	0	1	1	PA14_06400	NA	LysR family transcriptional regulator
PA14_RS02585	177.936	-1.35481	0.676652	-0.524364	NA	NA	PA14_06420	NA	hypothetical protein
PA14_RS02590	59.0669	-2.52703	0.433603	-3.52174	0.000428731	0.00517068	PA14_06430	NA	hypothetical protein
PA14_RS02595	154.672	-1.99301	0.221236	-4.48845	7.17433e-06	0.000107737	PA14_06450	NA	acetyl-CoA carboxylase biotin carboxylase subunit
PA14_RS02600	230.714	-1.71531	0.192301	-3.71974	0.000199426	0.00251293	PA14_06460	NA	hypothetical protein
PA14_RS02605	199.786	-1.12312	0.198323	-0.620796	0.534734	1	PA14_06480	NA	hydrolase
PA14_RS30040	181.586	-1.24219	0.243941	-0.992834	0.320791	1	NA	NA	NA
PA14_RS02615	3149.84	0.319505	0.151674	0	1	1	PA14_06500	bioB	biotin synthase
PA14_RS02620	620.855	0.906331	0.133961	0	1	1	PA14_06510	bioF	8-amino-7-oxononanoate synthase
PA14_RS02625	353.322	0.928984	0.202367	0	1	1	PA14_06530	NA	biotin biosynthesis protein bioH
PA14_RS02630	182.89	0.928606	0.201467	0	1	1	PA14_06540	NA	biotin synthesis protein BioC
PA14_RS02635	103.594	1.5503	0.309822	1.77619	0.0757009	0.645126	PA14_06570	bioD	dithiobiotin synthetase
PA14_RS02640	1377.2	0.504707	0.185202	0	1	1	PA14_06580	NA	hypothetical protein
PA14_RS02645	7616.6	-0.501083	0.174723	0	1	1	PA14_06600	NA	acyl-CoA dehydrogenase
PA14_RS02650	1821.62	-3.47119	0.217494	-11.3621	6.45653e-30	4.2049e-28	PA14_06620	NA	acyl-CoA dehydrogenase
PA14_RS30045	37.0153	-2.78888	0.412097	-4.34092	1.41884e-05	0.000203203	NA	NA	NA
PA14_RS02655	1103.97	-0.895799	0.182741	0	1	1	PA14_06640	NA	acyl-CoA dehydrogenase
PA14_RS02660	302.48	2.80531	0.447738	4.03206	5.52895e-05	0.000743644	PA14_06650	nirN	c-type cytochrome
PA14_RS02665	58.0732	3.36367	0.505942	4.67181	2.98556e-06	4.67636e-05	PA14_06660	nirE	uroporphyrin-III c-methyltransferase
PA14_RS02670	159.676	3.33873	0.316169	7.3971	1.39191e-13	3.69603e-12	PA14_06670	nirJ	heme d1 biosynthesis protein NirJ
PA14_RS02675	51.4932	3.4628	0.409169	6.01902	1.75474e-09	3.58303e-08	PA14_06680	nirH	hypothetical protein
PA14_RS02680	43.7311	3.93354	0.468843	6.25697	3.92539e-10	8.37463e-09	PA14_06690	nirG	transcriptional regulator
[truncated: 5,638 more rows]

## Sheet: DEG_AMDC4h_v_MMM4h
NCBI_GeneID	baseMean	log2FoldChange	lfcSE	stat	pvalue	padj	GeneID	GeneName	Desc
[truncated: 530 more rows]

[truncated: 2 more sheets: All_genes_AMDC16h_v_MMM16h, DEG_AMDC16h_v_MMM16h]
