# Supplementary material for: Host- and microbial-mediated mucin degradation differentially shape Pseudomonas aeruginosa physiology and gene expression
Source: PLoS Pathog. 2025 Oct 3;21(10):e1013568. doi: 10.1371/journal.ppat.1013568 (PMC12503327; doi:10.1371/journal.ppat.1013568)
Supplement: S2 File — Raw counts, normalized sequence counts, and accuracy scores for the core P. aeruginosa gene set (5147 genes). (S2_File.XLSX) [file ppat.1013568.s006.xlsx]

## Sheet: S2a. Raw Counts
Dataset S2A. VST-normalized count data for all RNA-seq samples and sputum transcriptomes
					From Lewin et al., 2023.																								From Lewin et al., 2023.			This Study
LocusID	Gene Name	Gene Synonyns	Product Name	Product Synonyms	Sputum 13	Sputum 24	Sputum 30	Sputum 33	Sputum 35B	Sputum 36	Sputum 37B	Sputum 43	Sputum 48B	Sputum 49	Sputum 53B	Sputum 55B	Sputum 59	Sputum 6	Sputum 60B	Sputum 61B	Sputum 70A	Sputum A	Sputum B	Sputum C	Sputum D	Sputum E	Sputum F	Sputum G	EpiSCFM1	EpiSCFM2	EpiSCFM3	Untreated 4.1	Untreated 4.2	Untreated 4.3	HNE 4.1	HNE 4.2	HNE 4.3	AMDC 4.1	AMDC 4.2	AMDC 4.3	Untreated 16.1	Untreated 16.2	Untreated 16.3	HNE 16.1	HNE 16.2	HNE 16.3	AMDC 16.1	AMDC 16.2	AMDC 16.3
PA0001	dnaA	--	chromosomal replication initiator protein DnaA	--	1251	236	345	1778	904	267	393	564	271	190	871	1692	1535	477	134	272	3527	644	5007	3454	463	924	341	13897	4625	7759	1903	16116	15303	12070	12724	13659	10257	21668	19526	16419	3820	3858	9213	3391	8648	5934	2801	3119	2043
PA0002	dnaN	--	DNA polymerase III beta chain	--	246	88	151	129	319	61	124	342	73	92	347	608	180	320	55	76	1214	145	492	789	242	283	75	1942	1990	2998	1162	12719	11808	10165	10198	8395	7112	13904	12176	10013	2735	2325	6449	2153	5127	3594	1652	2077	1250
PA0003	recF	--	RecF protein	--	232	26	221	276	313	490	227	143	118	95	797	496	321	270	102	171	1175	199	535	766	108	319	930	2634	4477	8528	2683	16930	16411	13318	15003	13461	11095	23088	19501	17639	2686	2341	5334	2421	6121	4164	3128	3321	2571
PA0004	gyrB	--	DNA gyrase subunit B	--	173	71	112	213	332	79	180	256	95	113	320	471	288	234	55	72	938	131	576	1113	288	177	90	3056	2929	3758	1195	33361	28561	25986	26189	24534	18903	37864	31374	26957	5377	4380	10698	3829	12648	8413	3812	5373	3087
PA0005	lptA	plsC	lysophosphatidic acid acyltransferase LptA	lysophosphatidic acid acyltransferase, LptA	54	0	14	73	74	18	18	42	24	13	69	111	53	48	20	10	175	70	317	294	22	46	15	948	619	853	302	2732	2511	1636	1781	2009	1471	4654	3398	2865	501	500	1412	513	1388	1118	712	759	535
PA0006	--	yaeD	conserved hypothetical protein	--	68	13	43	51	112	31	19	63	47	69	144	124	90	78	26	11	191	51	117	122	20	41	21	672	536	780	218	2479	2264	1692	1771	1809	1496	3524	2738	2194	659	685	1548	780	2149	1456	885	934	635
PA0007	--	--	hypothetical protein	--	2	9	19	20	19	3	7	0	2	11	10	66	6	17	3	2	16	15	49	20	13	2	7	92	197	613	190	1716	1681	1019	1158	1107	983	2182	1932	1862	5984	6036	15227	6550	16801	11327	7224	10089	7199
PA0008	glyS	--	glycyl-tRNA synthetase beta chain	--	107	0	64	90	120	40	36	283	36	39	131	247	172	271	29	28	405	64	260	336	106	88	39	1810	1005	1802	593	8110	6775	6499	5791	5362	4194	7481	6739	7221	982	1272	3638	1153	2081	1470	786	1114	689
PA0009	glyQ	--	glycyl-tRNA synthetase alpha chain	--	105	44	74	91	155	44	133	138	35	75	209	342	172	177	32	15	454	130	402	422	85	125	67	1707	1520	2389	701	7616	6272	6341	5656	4599	3959	6971	6273	5898	836	882	2696	888	1506	1131	752	835	480
PA0010	tag	--	DNA-3-methyladenine glycosidase I	--	7	20	27	13	22	1	11	17	3	13	20	42	7	24	1	4	48	11	46	36	10	7	7	162	67	159	63	593	581	423	394	295	205	485	397	428	259	240	543	162	431	377	173	283	140
PA0011	htrB1	2-OH-lauroyltransferase	acyltransferase HtrB1	2-OH-lauroyltransferase ; HtrB1 ; acyltransferase HtrB1	18	18	49	105	131	33	46	83	23	16	92	164	64	123	32	20	320	112	329	350	38	35	23	3178	327	696	254	3399	3002	2403	2471	2109	1726	3970	3039	2836	1505	1546	3187	1267	3586	2670	1419	1798	1111
PA0012	--	--	hypothetical protein	--	3	0	5	0	1	4	12	5	2	1	5	14	1	0	3	0	26	3	9	19	0	3	4	36	89	132	51	571	485	383	396	429	347	930	758	515	272	219	592	227	580	454	233	286	196
PA0013	--	yhhQ	conserved hypothetical protein	--	21	24	19	36	38	13	42	11	2	14	36	55	31	75	10	9	43	20	84	59	13	11	4	542	207	291	87	708	715	430	697	827	610	1826	1229	1156	365	453	748	297	706	447	370	433	313
PA0014	--	--	hypothetical protein	--	10	10	0	0	8	0	3	0	0	3	10	16	4	0	0	5	44	11	29	15	0	3	10	32	33	54	22	240	245	195	250	428	252	923	671	423	65	75	161	57	153	103	25	45	26
PA0015	--	--	hypothetical protein	--	9	0	5	8	62	15	11	65	16	13	87	711	30	10	9	10	169	16	174	125	84	26	9	436	284	660	170	690	754	565	574	643	393	975	857	825	112	138	274	133	325	273	146	215	116
PA0016	trkA	--	potassium uptake protein TrkA	--	17	9	40	8	28	5	13	37	25	27	74	105	30	17	12	14	79	9	28	84	12	16	8	193	600	1306	320	6668	6271	5505	4862	4746	3517	7217	6196	6077	1241	1270	2831	1203	3240	2232	1163	1564	1098
PA0017	--	sun ; fmu	conserved hypothetical protein	--	9	28	31	35	35	10	17	66	28	22	76	72	59	17	5	16	66	9	41	39	21	39	7	169	226	541	105	2789	2416	1981	2016	2101	1641	3431	2974	3020	399	423	1173	566	1413	910	450	546	329
PA0018	fmt	--	methionyl-tRNA formyltransferase	--	13	44	25	34	13	9	17	42	19	12	43	31	31	12	3	32	33	6	27	20	15	25	5	171	214	445	90	1546	1353	1144	1206	1340	1095	2053	1911	1852	185	212	505	288	675	441	291	327	178
PA0019	def	--	polypeptide deformylase	formylmethionine deformylase	37	88	139	33	149	44	193	69	55	95	182	319	139	103	30	84	518	89	242	335	79	94	29	1389	1316	1796	571	5715	5505	3918	4526	4036	3433	7262	5751	5513	1332	1250	2435	1346	3982	2692	1993	2195	1394
PA0020	tsaP	--	T4P secretin-associated protein TsaP	T4P secretin-associated protein TsaP	35	31	40	21	100	23	91	41	10	11	62	141	30	42	18	25	245	56	143	124	91	34	12	1004	902	2012	596	7279	6786	5966	4711	3252	2924	5145	3996	3687	516	588	1536	439	906	636	416	657	437
PA0021	--	smf	conserved hypothetical protein	--	0	0	0	0	0	0	0	0	0	6	3	4	0	0	0	0	4	4	3	0	0	2	0	4	9	28	7	99	77	51	37	100	78	153	113	96	7	24	41	37	45	34	28	26	15
PA0022	--	yrdC	conserved hypothetical protein	--	24	2	38	64	58	11	41	77	15	36	80	144	57	75	8	7	70	58	47	35	20	15	1	190	319	389	109	1126	1181	755	826	1007	805	1447	1419	1421	152	202	537	186	390	269	179	272	164
PA0023	qor	--	quinone oxidoreductase	NADPH:quinone reductase	20	47	18	17	49	7	32	29	8	14	66	69	19	28	3	11	78	31	28	49	22	31	17	79	201	637	205	1763	1694	1322	1202	1015	881	2043	1929	1694	500	450	1204	519	1076	747	473	792	508
PA0024	hemF	--	coproporphyrinogen III oxidase aerobic	--	39	13	46	106	56	13	38	39	19	15	63	104	88	90	16	20	153	31	76	61	18	32	14	279	688	1058	233	3074	3228	2645	3169	3082	2566	5956	5629	5460	366	440	1298	550	770	563	264	387	222
PA0025	aroE	--	shikimate dehydrogenase	--	13	0	30	31	42	5	6	39	13	19	62	78	45	28	5	3	50	18	41	31	11	18	7	99	289	531	195	2103	2270	1327	1872	2038	1553	4102	3830	4468	275	328	780	371	497	436	234	342	194
PA0026	plcB	--	phospholipase C PlcB	phospholipase C, PlcB	10	20	24	73	104	7	17	25	2	3	48	70	29	12	1	20	75	21	37	11	0	6	5	315	1240	1977	821	1569	1440	1216	1033	782	549	1888	1581	1365	1583	1637	4064	1098	2419	1452	1457	2472	1426
PA0027	--	--	hypothetical protein	--	3	0	8	4	54	1	5	39	2	2	31	41	2	0	3	4	34	17	4	14	0	4	0	161	694	1405	613	1539	1575	938	903	571	489	1500	1129	1194	1743	2715	5734	3673	4350	3033	2655	2961	2221
PA0028	--	--	hypothetical protein	--	3	0	6	5	26	0	8	14	0	5	9	25	2	2	0	2	29	10	4	1	0	2	1	311	50	557	144	279	214	176	96	114	80	193	166	153	320	376	841	267	534	302	220	388	220
PA0029	--	--	probable sulfate transporter	--	2	0	20	17	22	5	0	5	3	2	3	32	3	0	1	40	9	8	17	5	7	13	2	70	14	55	12	196	182	103	93	114	82	272	218	159	300	331	726	243	667	447	163	297	144
PA0030	cosX	--	CosX	CosX	1	0	0	9	8	0	0	0	0	13	0	7	1	0	0	0	3	2	15	6	0	5	0	17	18	43	19	106	139	48	72	81	50	196	97	124	63	61	184	62	191	118	83	82	53
PA0031	betC	--	choline sulfatase	--	3	0	9	6	24	14	35	5	5	23	29	65	23	37	7	8	115	60	55	71	3	12	4	416	32	105	46	475	533	320	392	413	237	785	519	497	350	314	714	383	853	615	528	496	325
PA0032	--	--	probable transcriptional regulator	--	7	24	17	35	35	8	9	5	14	16	27	89	12	3	5	16	74	31	23	25	6	19	8	73	46	162	62	651	678	365	474	577	452	1090	833	726	226	203	523	337	799	467	372	461	283
PA0033	hptC	--	Histidine phosphotransfer protein HptC	Histidine phosphotransfer protein HptC	0	0	11	19	10	4	2	6	4	5	26	36	6	0	7	6	5	5	12	8	7	3	4	19	3	35	5	610	711	481	482	493	395	958	815	804	224	313	629	340	998	721	447	647	445
PA0034	--	--	probable two-component response regulator	--	4	0	2	15	11	0	1	10	7	0	12	28	4	0	0	0	19	14	14	13	2	6	1	43	65	71	25	683	666	540	573	568	416	1033	820	703	170	169	348	158	614	442	284	368	257
PA0035	trpA	--	tryptophan synthase alpha chain	--	11	0	5	15	22	10	1	9	24	15	21	68	9	22	11	8	153	12	27	26	53	14	13	65	198	350	86	1542	1237	1278	1028	729	573	932	816	664	275	325	872	349	877	549	369	599	343
PA0036	trpB	--	tryptophan synthase beta chain	--	26	21	26	44	60	34	22	18	45	22	58	249	31	11	10	10	103	33	70	78	159	32	25	269	347	735	224	2712	2252	2199	1800	917	842	1277	1245	1068	386	501	1218	536	1229	742	510	843	441
PA0037	trpI	--	transcriptional regulator TrpI	--	11	24	18	18	26	13	11	22	6	16	30	76	11	20	3	7	40	25	38	39	11	6	26	227	59	245	79	578	663	394	478	403	388	777	605	576	32	59	116	38	129	73	52	68	34
PA0038	--	--	hypothetical protein	--	212	13	14	719	22	2	3	14	9	23	59	59	124	57	16	75	214	18	214	444	38	125	14	643	183	349	102	1077	1050	789	719	804	675	1583	1331	882	15244	12773	34482	13546	54851	33229	11472	16574	8962
PA0039	--	--	hypothetical protein	--	102	11	38	122	105	35	26	97	30	35	125	288	138	417	37	36	317	39	716	1084	307	90	44	4359	162	544	126	2384	2493	1581	1809	1678	1467	2987	2260	1854	18181	14518	38508	15086	65794	40419	8741	12670	6598
PA0040	--	--	conserved hypothetical protein	--	12	7	15	40	32	5	18	5	23	54	50	209	12	12	5	13	9	7	11	12	4	5	8	52	504	677	354	1258	1408	873	1107	1242	930	2751	1936	1823	212	242	537	330	653	488	342	449	375
PA0041	--	--	probable hemagglutinin	--	26	47	26	74	40	8	17	16	17	57	129	190	26	8	8	11	99	23	37	62	21	13	22	324	1048	2450	898	1820	1954	1261	1258	1376	1125	2993	2407	3006	306	332	790	422	973	632	328	505	289
PA0042	--	--	hypothetical protein	--	2	0	13	15	20	2	15	6	4	8	11	78	25	2	1	4	21	26	17	27	8	8	8	86	61	91	24	826	1069	585	673	882	716	1771	1470	1536	117	128	310	120	313	198	123	193	133
PA0043	--	--	hypothetical protein	--	20	0	21	29	32	5	6	27	15	9	18	109	9	12	12	3	28	7	32	20	9	18	5	93	99	185	67	424	409	279	317	450	309	801	690	673	118	116	331	184	408	299	190	348	176
PA0044	exoT	--	exoenzyme T	--	74	7	14	26	75	40	218	107	4	16	63	151	49	53	9	14	516	40	56	110	16	19	51	57	53	143	53	1224	952	718	894	748	580	1919	1614	1602	420	437	1064	494	944	640	431	505	344
PA0045	--	--	hypothetical protein	--	0	0	0	1	10	0	5	2	0	1	10	6	6	1	0	3	14	1	7	1	0	3	0	15	180	222	67	4111	3829	3562	3994	3759	2994	5079	4505	4883	99	121	312	96	292	205	179	167	152
PA0046	--	--	hypothetical protein	--	2	0	0	0	8	1	4	8	3	2	11	13	5	4	0	0	10	8	4	0	1	2	2	25	106	213	64	2313	1904	1700	2095	1848	1579	2432	2208	2443	39	60	122	40	88	97	24	54	36
PA0047	--	--	hypothetical protein	--	0	0	0	0	4	4	7	0	1	1	4	6	0	0	3	0	7	10	7	4	0	1	0	22	71	130	66	915	776	424	761	709	655	1112	945	1321	28	39	90	36	63	65	44	52	28
PA0048	--	--	probable transcriptional regulator	--	0	11	1	7	1	3	13	9	3	0	0	15	1	0	0	3	6	7	18	3	14	4	4	22	120	235	79	469	496	325	405	509	472	718	673	715	31	26	103	52	80	70	21	30	52
PA0049	--	--	hypothetical protein	--	10	0	4	0	2	12	0	16	11	2	9	12	23	24	3	14	26	9	11	12	5	11	0	131	960	1689	457	259	252	193	149	231	177	400	382	470	19	23	54	50	136	47	54	71	33
PA0050	--	--	hypothetical protein	--	4	0	7	13	11	1	6	9	0	4	10	14	8	0	3	2	33	1	3	13	7	7	3	25	73	82	39	126	153	133	118	160	125	260	276	195	144	232	424	185	439	290	295	471	270
PA0051	phzH	--	potential phenazine-modifying enzyme	probable glutamine amidotransferase	0	0	1	0	7	4	2	2	0	2	7	25	3	0	0	2	10	10	7	13	0	1	2	38	22	34	18	173	150	111	148	147	119	297	216	254	245	277	655	450	907	539	970	1015	742
PA0052	--	--	hypothetical protein	--	0	0	0	0	3	0	2	4	0	6	2	10	2	8	0	0	3	4	0	0	0	0	0	49	76	121	39	95	118	63	99	87	75	152	138	126	347	462	1069	682	1457	747	1256	1592	1248
PA0054	--	yjiI	conserved hypothetical protein	--	17	12	31	21	23	15	16	18	12	3	36	74	22	25	7	10	33	50	16	15	13	13	8	32	315	465	134	624	640	520	373	389	347	544	536	448	80	56	187	92	101	63	57	80	56
PA0055	--	--	hypothetical protein	--	21	12	7	17	20	7	8	24	8	9	21	77	7	0	9	17	58	23	26	30	11	40	11	60	255	495	138	920	889	844	566	606	467	830	775	675	119	93	322	150	208	158	138	186	129
PA0056	--	--	probable transcriptional regulator	--	1	8	1	3	9	2	16	13	1	2	20	74	11	9	0	2	12	14	8	18	9	3	6	61	42	71	23	78	74	22	49	72	53	111	116	89	25	35	94	64	105	75	30	43	43
PA0057	--	--	hypothetical protein	--	1	7	6	6	7	1	7	0	0	10	6	43	5	0	0	1	1	0	0	8	7	0	0	8	20	61	14	330	283	216	265	272	206	414	369	336	65	79	273	173	273	174	92	179	93
PA0058	dsbM	--	DsbM	DsbM	0	11	2	7	2	2	0	0	0	3	5	25	3	0	1	6	1	3	4	1	0	0	2	4	34	29	11	117	76	89	82	113	69	118	106	87	17	25	88	37	108	36	48	63	31
PA0059	osmC	--	osmotically inducible protein OsmC	--	134	24	16	276	20	1	24	16	9	5	40	44	122	54	18	72	125	48	47	149	13	615	13	119	63	77	18	595	612	423	503	786	534	1242	858	850	20007	25546	61312	24124	59509	39195	14798	21920	9606
PA0060	--	--	conserved hypothetical protein	--	12	116	38	139	89	10	45	61	8	45	78	236	199	14	24	57	184	68	187	405	55	65	7	392	122	250	90	854	760	626	808	730	636	1492	1044	894	6277	6617	17871	6889	20838	13082	3761	5782	2564
PA0061	--	--	hypothetical protein	--	15	50	24	148	42	12	31	30	9	27	20	81	66	9	4	43	51	58	58	134	0	35	4	105	55	206	57	338	341	222	289	374	304	762	585	643	717	1069	2890	1333	4259	2319	598	1029	546
PA0062	--	--	hypothetical protein	--	49	254	49	671	611	112	108	123	7	38	41	287	399	272	189	94	1627	1044	560	2082	57	153	14	7	65	155	39	126	186	94	169	246	200	553	406	395	463	539	1405	598	1410	918	192	285	157
PA0063	--	--	hypothetical protein	--	36	39	27	152	44	6	40	54	28	33	108	173	27	33	11	23	57	27	53	42	13	32	22	73	216	506	173	766	747	551	577	613	528	1259	1073	942	275	302	857	379	844	534	401	482	299
PA0064	--	--	hypothetical protein	--	6	15	34	8	40	16	14	42	15	40	93	107	43	15	15	16	53	31	41	41	18	20	9	139	320	458	242	983	1001	772	773	663	592	1212	1048	1114	378	295	808	321	780	449	257	463	289
PA0065	--	--	hypothetical protein	--	12	33	40	88	38	18	25	7	12	11	44	90	36	96	7	9	79	18	57	28	33	15	7	412	192	323	81	781	691	656	519	457	356	864	676	664	207	258	681	219	584	365	209	390	185
PA0066	--	yrdA	conserved hypothetical protein	--	11	25	22	30	30	7	5	4	4	4	32	83	7	8	4	15	51	24	71	70	45	32	9	187	184	328	115	703	698	515	466	407	346	862	637	687	194	225	558	234	525	379	266	444	212
PA0067	prlC	opdA	oligopeptidase A	--	192	121	203	217	575	85	205	273	149	170	518	691	153	108	57	153	803	130	344	362	273	186	85	1032	1108	2068	649	5500	4984	4334	4192	2882	2584	5721	5336	4793	2332	2544	6140	2494	7608	4921	3672	4863	3138
PA0068	--	--	hypothetical protein	--	40	10	20	15	198	9	22	87	81	25	38	64	28	196	12	42	354	75	134	68	42	49	20	170	132	436	157	895	866	604	603	672	428	976	799	715	326	362	978	467	1304	827	507	703	402
PA0069	--	--	conserved hypothetical protein	--	40	19	10	49	114	15	21	63	44	27	49	185	32	52	12	24	119	63	63	141	24	24	21	166	147	245	71	797	851	543	733	769	532	1404	1028	1041	177	210	410	195	564	341	499	338	252
PA0070	tagQ1	--	TagQ1	--	9	17	7	23	35	1	6	8	6	12	69	48	26	28	4	9	39	44	23	81	9	3	2	199	1008	1712	478	3136	2811	2720	2189	2484	1696	3284	2677	2988	499	498	1132	514	1466	926	326	467	288
PA0071	tagR1	--	TagR1	--	69	54	64	69	88	30	127	81	22	32	203	387	42	44	25	61	511	132	335	451	31	158	32	663	1616	3670	1131	3010	3172	2226	2502	3492	2080	5757	4358	4293	910	931	1697	816	2323	1731	1204	1193	828
PA0072	tagS1	--	TagS1	--	0	20	12	1	14	1	8	20	8	13	68	17	6	9	7	1	22	12	8	13	0	3	0	46	378	587	159	117	65	44	54	75	61	191	159	233	15	38	78	73	168	75	57	44	33
PA0073	tagT1	--	TagT1	--	3	15	4	0	6	4	4	12	8	4	64	5	4	0	3	4	6	9	28	13	19	4	1	83	219	347	170	52	69	52	40	36	29	78	75	70	15	16	61	36	129	39	11	25	18
PA0074	ppkA	tagE1	serine/threonine protein kinase PpkA	TagE1	52	6	26	33	43	14	18	78	10	34	195	74	31	9	12	6	133	22	62	142	24	22	8	554	1281	1493	554	1061	1098	916	680	684	504	1502	1099	1315	413	516	1190	556	1863	1157	607	662	479
PA0075	pppA	tagG1	PppA	PppA ; TagG1	20	0	1	0	12	0	5	4	3	11	37	1	9	18	6	1	31	15	18	60	3	6	3	297	537	853	559	316	329	243	215	211	191	642	442	621	77	100	311	211	380	261	176	222	171
PA0076	tagF1	--	TagF1	--	7	0	10	3	9	1	9	8	3	8	58	6	5	0	5	10	19	15	28	14	3	8	3	66	448	786	299	229	256	154	157	139	138	401	326	391	39	63	247	114	325	230	111	134	89
PA0077	icmF1	tssM1	IcmF1	IcmF1	40	15	0	11	25	7	29	32	21	33	167	70	23	35	8	29	146	25	96	106	18	25	4	386	1237	2050	724	1050	1127	851	654	778	619	1479	1239	1549	571	729	1824	762	1696	1144	742	1223	703
PA0078	tssL1	--	TssL1	--	1	0	3	2	16	1	2	2	0	9	25	7	3	1	3	0	39	7	18	23	4	4	8	40	178	311	150	350	348	239	212	193	165	443	371	458	172	212	566	269	511	260	235	472	295
PA0079	tssK1	--	TssK1	--	14	52	8	4	45	7	20	19	15	59	182	48	14	19	9	4	61	29	34	30	0	6	9	150	269	649	247	548	491	356	285	251	244	611	520	609	142	212	594	289	548	333	287	455	235
PA0080	tssJ1	--	TssJ1	--	9	11	1	37	32	9	29	13	7	19	158	44	25	1	1	16	83	6	102	143	12	13	6	448	186	313	110	248	234	182	143	133	113	290	290	263	85	102	224	130	210	186	145	207	101
PA0081	fha1	--	Fha1	Fha1	60	72	125	97	184	47	82	57	35	23	200	194	101	65	30	73	502	116	238	201	79	156	57	668	1341	2253	1018	1085	1082	714	803	998	652	1903	1640	1361	931	882	1885	944	2577	1798	1341	1627	1014
PA0082	tssA1	--	TssA1	--	227	174	218	477	659	121	337	356	230	332	457	394	507	321	106	150	939	448	1089	1283	392	437	279	5242	513	2027	1254	1008	1152	527	634	598	470	1271	1209	1070	1199	958	2160	1138	3397	2841	1920	1771	1063
PA0083	tssB1	--	TssB1	--	26	33	43	33	48	15	17	18	4	33	109	50	30	113	4	21	72	21	50	95	1	28	8	303	231	501	189	1245	1228	1118	780	597	497	814	741	934	1360	1120	3120	892	2662	2062	1250	2547	1412
PA0084	tssC1	--	TssC1	--	104	52	64	120	87	33	71	57	12	49	300	97	44	78	4	58	323	90	141	230	11	156	165	661	1283	1950	973	4522	4379	4407	2679	2020	1646	2890	2533	2642	5486	4320	11402	3618	11416	8150	5138	9852	6100
PA0085	hcp1	--	Hcp1	Hcp1	135	39	8	29	46	4	16	38	17	27	224	61	23	18	7	62	324	31	136	338	37	50	55	794	602	1694	846	2452	2770	2206	1422	1068	816	1367	1165	1336	2486	1478	4256	1354	5723	4125	1894	3643	1906
PA0086	tagJ1	hsiE1	TagJ1	--	62	54	44	71	74	13	36	51	10	70	309	131	25	68	7	12	81	49	79	121	22	26	7	251	796	1308	510	629	768	394	451	324	374	676	567	684	324	391	784	415	1193	916	426	707	440
PA0087	tssE1	--	TssE1	--	21	52	18	36	47	12	11	23	3	24	132	55	7	12	2	27	67	27	44	54	9	12	9	131	258	496	170	306	282	237	164	184	179	289	221	287	101	155	349	180	552	306	155	205	120
PA0088	tssF1	--	TssF1	--	36	7	40	8	19	7	10	32	11	15	153	88	16	8	2	9	46	12	17	46	0	10	21	99	1245	1650	422	666	677	521	430	397	299	727	615	690	330	355	855	380	1069	741	293	444	351
PA0089	tssG1	--	TssG1	--	20	14	1	22	4	6	2	11	5	9	66	27	5	0	2	14	43	7	16	57	4	14	11	221	420	646	298	530	490	366	322	331	256	710	506	580	232	248	568	263	841	596	223	250	201
PA0090	clpV1	--	ClpV1	ClpV1	38	44	22	13	34	11	14	47	14	36	228	52	19	4	2	18	69	26	62	128	26	20	10	583	625	1159	370	1596	1938	1244	1058	878	752	1873	1338	1624	652	660	1486	648	2794	1690	416	744	493
PA0091	vgrG1	vgrG1a	VgrG1	VgrG1 ; VgrG1a	33	67	15	30	61	7	21	34	13	25	129	66	18	76	6	7	34	20	43	66	2	6	11	699	346	669	213	1088	1411	936	729	725	559	1562	1158	1345	325	300	804	411	1313	808	235	408	248
PA0093	tse6	--	Tse6	Tse6	21	10	18	19	44	5	5	13	5	15	74	15	21	94	5	2	27	20	18	48	1	10	0	0	324	553	331	106	128	82	113	71	80	253	216	229	10	25	75	24	56	48	48	45	26
PA0094	eagT6	--	EagT6	EagT6 ; hypothetical protein	4	1	6	16	14	1	14	1	4	3	22	24	9	7	1	8	40	11	3	23	6	15	0	0	470	934	358	342	431	307	296	328	198	738	510	528	36	61	139	71	124	89	77	75	57
PA0095	--	vgr ; VgrG1b	vgrG1b	vgrG1b	129	64	112	184	189	42	64	201	43	62	187	328	163	313	101	103	708	395	540	1038	206	346	20	36	3555	3544	2508	1236	1329	833	800	704	567	1497	1110	1053	2126	2094	5356	2565	6514	4887	3522	4709	2933
PA0096	--	--	hypothetical protein	--	0	0	0	2	4	0	0	2	1	8	18	5	3	0	0	2	12	5	10	10	0	3	1	0	101	281	87	105	124	59	72	65	53	148	114	125	112	108	322	186	217	191	200	336	229
PA0097	--	--	hypothetical protein	--	3	0	0	15	12	0	0	5	0	10	21	23	1	12	1	5	14	4	23	9	0	5	3	0	79	285	78	154	183	112	83	77	78	210	172	170	137	165	406	220	365	257	284	436	361
PA0102	--	--	probable carbonic anhydrase	--	213	52	83	195	336	22	91	148	94	40	146	282	172	157	44	87	1037	362	660	1306	258	262	105	0	262	465	174	966	1002	587	688	431	463	1560	1207	1031	408	375	808	343	1220	860	491	722	586
PA0103	--	--	probable sulfate transporter	--	71	54	49	54	104	5	37	136	16	42	77	122	59	51	11	21	124	62	55	158	53	25	12	0	63	127	51	312	297	218	245	241	195	502	441	448	102	126	427	118	290	159	131	169	139
PA0104	--	--	hypothetical protein	--	15	13	89	13	43	5	19	60	35	19	34	102	32	25	3	9	65	25	26	34	26	13	1	0	25	158	27	824	803	604	607	534	356	794	623	615	226	239	584	228	405	281	190	231	159
PA0105	coxB	coII	cytochrome c oxidase subunit II	--	21	26	69	12	101	14	48	24	17	22	64	288	55	10	16	16	80	67	85	71	23	18	23	0	1737	3539	2021	1071	1073	609	808	845	611	1029	805	648	18134	19725	39081	15516	47946	33679	12458	15874	12362
PA0106	coxA	coI	cytochrome c oxidase subunit I	--	23	2	46	69	64	6	39	23	18	21	48	224	42	40	9	19	76	35	46	41	11	16	14	0	4209	4971	2418	313	393	250	254	330	224	542	393	340	7003	7226	17250	5297	20188	13119	2947	3976	2978
PA0107	--	--	conserved hypothetical protein	--	1	0	6	0	10	7	8	5	0	3	7	36	10	11	2	0	29	4	4	11	2	4	5	0	543	1261	456	82	111	62	87	89	68	186	126	99	1622	1925	4458	1491	5467	3758	1059	1258	855
PA0108	coIII	--	cytochrome c oxidase subunit III	--	16	10	0	2	24	29	35	3	10	9	23	112	30	0	9	4	47	16	44	19	1	4	7	0	2821	4101	1542	414	454	278	276	340	244	550	493	438	5287	5331	11669	4472	15197	10412	4198	6009	4024
PA0109	--	--	hypothetical protein	--	2	8	7	37	35	11	30	9	8	13	43	104	16	6	11	6	31	49	182	54	35	6	7	0	312	567	160	158	213	152	122	140	117	233	180	178	2541	2981	5513	2483	7338	5104	2125	2620	1792
PA0110	--	--	hypothetical protein	--	2	0	6	11	12	2	9	0	11	0	28	74	7	0	0	5	15	7	8	7	5	6	6	0	1239	2396	604	65	49	59	26	55	32	64	63	48	1029	1318	2659	973	2911	2095	481	542	339
PA0111	--	--	hypothetical protein	--	11	0	11	10	7	0	2	0	5	1	31	36	7	0	3	5	16	3	8	13	12	11	5	0	1420	2368	657	56	34	19	17	15	19	48	37	35	494	607	1339	378	1340	947	159	192	132
PA0112	--	--	hypothetical protein	--	4	0	10	0	8	3	8	3	4	1	10	41	3	14	0	0	16	12	6	12	8	1	5	0	978	2131	599	43	64	28	22	48	37	133	80	78	299	461	1097	415	1251	783	147	189	144
PA0113	--	--	probable cytochrome c oxidase assembly factor	--	16	11	15	24	26	2	11	12	20	1	14	54	17	15	3	8	52	10	13	8	6	13	1	0	1467	2088	736	346	424	327	283	304	195	575	406	395	537	520	1164	376	1452	856	238	227	152
PA0114	senC	--	SenC	SenC	20	7	26	74	32	4	11	33	31	20	29	56	20	69	3	4	55	20	9	27	1	25	17	0	776	784	216	1960	1924	1406	1603	1397	1063	3939	2991	2753	762	810	1598	584	2005	1311	503	573	353
PA0115	--	elaA	conserved hypothetical protein	--	23	0	11	7	15	6	12	11	17	3	9	33	18	9	1	2	43	28	17	27	38	21	5	0	53	132	29	1563	1394	1090	1005	984	780	2174	1728	1805	197	330	706	318	529	439	204	251	169
PA0116	--	--	hypothetical protein	--	10	9	12	19	44	6	22	47	5	11	55	208	36	28	14	8	62	30	151	112	46	44	33	0	62	252	75	1073	1245	802	707	727	548	1805	1376	1456	358	444	971	492	903	615	562	693	528
PA0117	--	--	probable short chain dehydrogenase	--	21	45	7	69	146	25	71	21	4	15	108	184	85	79	75	19	189	121	259	137	54	79	11	0	64	208	56	356	294	255	154	209	157	458	316	258	46	52	95	46	100	73	42	85	72
PA0118	--	--	hypothetical protein	--	4	0	5	13	10	6	18	9	6	1	53	126	14	0	5	6	7	7	28	10	7	27	6	0	30	113	25	243	304	208	168	98	106	272	205	175	96	159	181	157	212	125	322	172	159
PA0119	--	--	probable dicarboxylate transporter	--	95	127	162	134	322	75	76	84	25	24	101	150	67	80	36	108	213	3784	916	99	99	365	68	0	901	1337	587	597	514	386	420	480	366	784	621	421	177	176	428	202	649	396	188	275	160
PA0120	--	--	probable transcriptional regulator	--	4	3	16	34	33	10	11	14	4	13	17	30	15	22	0	9	30	62	113	10	5	47	3	0	265	735	180	318	393	256	233	234	247	466	363	289	136	185	438	179	497	252	186	229	159
PA0121	--	--	hypothetical protein	--	2	9	6	49	35	16	10	8	6	7	6	37	6	70	3	1	11	39	63	10	0	65	2	0	217	256	68	180	136	122	91	143	133	174	165	134	41	57	184	89	262	140	87	104	49
PA0122	rahU	--	rahU	rahU	2	0	8	5	32	11	8	5	4	5	16	44	17	24	1	15	76	93	81	18	15	42	12	0	576	1180	241	1305	1378	865	821	801	613	1787	1445	1214	104522	101929	238548	97350	221408	146519	83438	131810	80219
PA0123	--	--	probable transcriptional regulator	--	4	34	13	29	83	20	39	14	3	8	30	89	11	68	8	8	86	38	119	115	19	7	6	0	216	358	97	425	435	293	325	288	258	577	480	504	5645	7255	21571	10013	19808	11666	6402	11693	7971
PA0124	--	--	ParE toxin	ParE toxin	7	35	60	26	67	26	19	16	5	17	51	69	17	42	7	15	53	25	62	63	9	6	8	0	239	315	67	295	259	150	250	218	115	292	221	203	121	122	395	151	310	230	69	170	149
PA0125	--	--	ParD antitoxin	ParD antitoxin	60	136	73	126	164	50	49	37	7	56	112	214	95	249	29	36	166	105	150	106	36	62	36	0	122	253	117	252	214	158	198	206	116	297	232	198	48	63	144	88	155	111	58	109	65
PA0126	--	--	hypothetical protein	--	1	0	0	2	9	9	10	0	2	0	8	15	7	77	0	0	15	18	7	18	0	0	0	0	30	123	46	464	509	321	396	511	404	720	540	726	48	63	129	74	114	64	82	69	44
PA0127	--	--	hypothetical protein	--	6	0	4	2	8	2	13	5	3	4	10	25	8	0	0	0	5	11	21	10	0	4	5	0	38	73	22	570	639	419	423	530	370	724	541	478	111	136	339	172	294	246	210	273	137
PA0128	--	phnA	conserved hypothetical protein	--	25	3	12	31	39	20	12	23	9	8	37	46	38	1	6	4	90	48	99	142	23	31	9	0	253	499	270	3968	3748	2689	3032	3648	2346	4303	3367	2957	239	324	415	359	694	498	352	311	191
PA0129	bauD	--	Amino acid permease	Amino acid permease	9	44	20	42	40	17	22	22	17	8	34	64	39	119	10	9	92	15	26	31	7	11	16	0	124	241	102	15585	12785	13320	8931	9315	6032	8111	6338	5634	420	436	933	457	1012	760	354	528	269
PA0130	bauC	--	3-Oxopropanoate dehydrogenase	3-Oxopropanoate dehydrogenase	119	8	24	75	58	26	54	176	71	20	105	175	52	32	23	24	451	39	60	110	59	89	23	0	208	648	206	24344	21884	21349	14245	14851	10561	28290	21129	19356	3612	3952	8159	4310	9862	6817	6202	7227	5123
PA0131	bauB	--	BauB	BauB	7	1	9	0	13	15	9	29	16	2	2	28	2	8	2	1	24	2	8	8	12	14	2	0	39	98	23	3708	3477	3442	1856	1682	1119	4371	3084	2865	126	173	324	163	594	344	254	235	206
PA0132	bauA	oapT	Beta-alanine:pyruvate transaminase	omega-amino acid--pyruvate transaminase ; Beta-alanine:pyruvate transaminase	87	50	57	79	120	26	46	174	71	23	127	275	80	108	38	10	477	29	64	151	96	15	14	3	116	311	65	12473	11850	12199	6214	3581	3018	13154	10167	9810	385	511	1246	494	1648	1049	470	517	411
PA0133	bauR	--	BauR	BauR	15	24	44	36	61	26	26	20	5	8	21	42	13	34	13	5	42	39	59	28	1	12	10	0	85	170	62	304	322	181	234	166	172	642	457	436	94	88	341	169	306	227	145	210	144
PA0134	--	gda2	probable guanine deaminase	--	101	123	154	243	223	51	122	63	26	53	120	385	190	69	36	176	544	119	374	437	51	341	28	0	679	957	231	343	322	229	284	312	322	646	512	461	226	258	686	245	767	461	303	498	274
PA0136	--	--	probable ATP-binding component of ABC transporter	--	6	0	0	31	16	2	3	1	0	3	6	31	4	1	0	1	2	7	8	5	0	1	4	0	13	43	21	91	99	41	66	65	61	223	168	173	26	27	89	91	153	73	105	137	106
PA0137	--	--	probable permease of ABC transporter	--	1	13	7	25	19	4	0	2	1	3	15	22	7	6	0	6	4	3	1	6	0	0	1	0	15	60	19	41	33	36	32	65	49	262	182	161	26	23	61	16	68	43	21	44	37
PA0138	--	--	probable permease of ABC transporter	--	0	24	2	19	9	3	2	13	0	11	5	18	1	10	4	4	4	4	3	2	0	0	0	0	10	26	9	127	132	99	92	197	102	605	377	341	73	61	135	97	150	100	75	125	79
PA0139	ahpC	--	alkyl hydroperoxide reductase subunit C	--	3383	667	719	2816	6572	1035	1189	1320	268	244	3693	2275	696	4438	515	1422	43224	3296	8773	9751	7183	3090	2167	0	3382	7254	2316	12339	8698	9701	7482	5860	4284	10650	7847	7318	1815	2007	4260	1457	3126	1941	1034	1453	887
PA0140	ahpF	--	alkyl hydroperoxide reductase subunit F	--	1002	302	591	552	2723	435	570	304	263	125	1493	1165	296	761	236	470	6702	564	2474	2217	1058	256	228	1	187	385	109	2542	2436	1999	2178	2926	2200	10030	7895	7431	194	259	537	189	440	262	216	235	144
PA0141	--	--	conserved hypothetical protein	--	24	18	27	25	33	23	20	8	5	10	53	24	25	14	4	15	349	17	34	60	2	65	13	0	288	571	182	1200	2188	1254	3012	5577	3970	23897	21146	18260	685	766	1816	872	2479	1855	1052	1525	1134
PA0142	--	--	hypothetical protein	--	24	78	33	16	65	14	7	24	20	11	53	129	36	2	3	24	15	21	27	29	14	17	7	16	484	721	155	216	243	132	2053	2004	1809	2046	1759	1435	96	92	191	119	321	206	320	446	216
PA0143	nuh	--	purine nucleosidase Nuh	nucleoside hydrolase ; purine nucleosidase Nuh	11	13	5	34	45	21	26	40	6	22	23	16	52	64	0	3	35	9	9	16	7	9	9	213	536	1097	413	1794	1389	1409	1355	1257	982	1731	1475	1530	345	424	1128	468	645	500	338	606	341
PA0144	--	--	hypothetical protein	--	2	0	3	0	5	5	0	8	2	0	7	11	2	12	2	1	3	1	0	9	0	0	3	28	35	133	39	190	177	121	84	138	118	371	317	389	27	52	176	88	177	117	114	190	99
PA0145	--	--	hypothetical protein	--	3	14	6	0	17	0	11	9	3	4	9	13	10	17	2	3	17	14	7	20	16	7	0	67	30	76	20	111	110	121	70	116	111	211	235	216	27	67	173	161	341	173	131	175	125
PA0146	--	--	conserved hypothetical protein	--	1	0	0	0	9	0	0	7	0	0	2	11	4	5	0	2	8	1	7	0	0	5	0	6	12	31	12	178	210	135	218	177	161	403	360	308	69	63	185	94	241	146	55	84	49
PA0147	--	--	probable oxidoreductase	--	1	15	3	23	9	3	2	1	4	6	10	37	3	2	1	4	5	9	16	9	6	10	1	16	66	138	65	235	260	244	156	157	113	271	233	208	201	244	555	345	800	522	335	556	312
PA0148	--	add	adenine deaminase	adenine deaminase	21	19	22	19	52	12	25	56	11	11	54	82	63	15	5	10	69	20	73	70	0	19	6	220	198	264	110	1377	1284	1239	1227	939	758	2017	1582	1446	581	627	1488	702	1536	1041	805	1022	712
PA0149	--	--	probable sigma-70 factor ECF subfamily	--	2	1	16	16	21	4	14	32	6	4	7	55	9	7	2	10	30	37	27	50	16	24	5	52	9	50	17	56	80	32	49	95	43	193	170	196	16	20	55	38	67	40	24	40	33
PA0150	--	--	anti-sigma factor	anti-sigma factor ; probable transmembrane sensor	3	29	55	24	59	32	26	112	22	21	32	132	39	40	4	35	63	48	46	108	37	40	9	105	17	75	24	47	63	27	33	70	40	177	155	150	17	10	46	18	36	20	22	35	5
PA0151	--	--	probable TonB-dependent receptor	--	7	59	24	43	48	17	14	72	19	14	55	93	29	30	7	14	21	25	55	49	16	29	10	70	29	117	42	155	223	84	175	163	159	528	387	345	118	153	249	130	249	152	111	118	82
PA0152	pcaQ	--	transcriptional regulator PcaQ	--	5	0	0	2	15	0	9	41	6	1	13	42	10	8	1	5	7	10	12	5	1	0	1	15	26	58	12	490	568	257	427	622	447	1396	1062	1138	55	76	197	117	201	116	134	135	77
PA0153	pcaH	--	protocatechuate 34-dioxygenase beta subunit	--	0	0	2	10	4	2	0	0	0	0	7	9	5	0	1	0	0	0	5	3	1	0	0	20	29	38	10	493	435	359	248	363	293	541	380	328	163	198	541	267	645	471	730	753	446
PA0154	pcaG	--	protocatechuate 34-dioxygenase alpha subunit	--	0	14	5	12	11	5	7	11	4	38	20	41	12	0	0	1	2	7	4	8	7	12	3	3	50	464	130	616	443	376	372	504	427	627	533	492	182	305	566	288	777	454	737	859	518
PA0155	pcaR	--	transcriptional regulator PcaR	--	8	2	16	11	23	5	8	3	6	7	18	89	27	7	4	3	34	18	16	11	2	11	7	37	67	221	59	542	436	364	360	202	248	463	376	384	145	199	449	231	342	246	356	395	293
PA0156	triA	--	Resistance-Nodulation-Cell Division (RND) triclosan efflux membrane fusion protein TriA	probable RND efflux membrane fusion protein precursor ; Resistance-Nodulation-Cell Division (RND) triclosan efflux membrane fusion protein, TriA efflux membrane fusion protein precursor)	10	0	24	55	18	0	8	18	8	8	45	131	45	12	8	15	34	28	32	63	38	21	8	167	173	511	214	577	642	390	398	383	353	876	697	731	738	1087	3386	1346	2373	1399	716	1093	654
PA0157	triB	--	Resistance-Nodulation-Cell Division (RND) triclosan efflux membrane fusion protein TriB	probable RND efflux membrane fusion protein precursor ; Resistance-Nodulation-Cell Division (RND) triclosan efflux membrane fusion protein, TriB efflux membrane fusion protein precursor)	6	31	28	33	30	1	7	25	7	8	31	170	33	17	4	11	91	12	33	72	17	27	4	164	275	408	140	431	454	267	251	289	200	446	383	450	431	489	1300	534	1076	573	337	580	279
PA0158	triC	--	Resistance-Nodulation-Cell Division (RND) triclosan efflux transporter TriC	probable RND efflux transporter ; Resistance-Nodulation-Cell Division (RND) triclosan efflux transporter, TriC efflux transporter)	65	123	98	151	157	20	71	120	26	50	142	390	74	60	27	49	310	69	303	278	70	136	17	1225	1342	1788	952	3159	2972	2432	2285	1893	1485	3549	2917	2886	3798	4169	10337	3852	10238	5975	2713	3824	2543
PA0159	--	--	probable transcriptional regulator	--	10	12	49	36	27	5	18	5	5	4	27	55	12	12	3	3	44	8	32	46	3	13	4	126	337	419	192	816	790	601	519	529	437	1072	852	720	297	385	916	382	1323	721	227	381	214
PA0160	--	--	hypothetical protein	--	8	0	35	3	8	10	7	6	0	2	8	14	2	0	1	15	18	4	5	2	6	1	0	54	109	129	59	166	212	122	159	153	127	1258	890	900	89	115	165	63	199	171	65	106	58
PA0161	--	--	hypothetical protein	--	70	219	273	845	552	123	364	124	89	79	1073	1383	1200	315	61	193	164	830	309	39	24	119	28	1376	1032	2147	799	302	434	187	289	460	205	1752	1570	1320	30	25	25	30	25	16	21	9	5
PA0162	opdC	--	histidine porin OpdC	histidine porin OpdC	3	30	20	25	35	16	25	20	30	6	59	49	43	54	6	10	22	26	27	7	22	30	1	113	212	409	206	2626	2430	2122	2329	2342	1791	12127	10694	10294	306	326	787	377	1000	536	412	527	306
PA0163	--	--	probable transcriptional regulator	--	3	0	2	37	34	7	6	18	13	5	23	47	11	3	3	5	49	12	35	42	19	23	11	143	155	336	121	522	509	355	389	502	383	1876	1755	1892	57	96	281	188	254	153	108	141	120
PA0164	--	--	probable gamma-glutamyltranspeptidase	--	7	0	6	153	427	263	209	59	7	10	17	61	111	735	102	12	241	46	206	221	63	13	21	6541	59	187	54	405	453	274	348	277	264	854	792	773	151	123	282	181	339	310	197	304	199
PA0165	--	--	hypothetical protein	--	8	5	8	549	130	80	26	13	3	0	20	34	147	762	24	1	248	41	1281	323	36	22	5	4391	110	177	56	1545	1263	1285	1421	1004	721	1199	912	984	163	120	288	146	414	299	123	165	78
PA0166	--	--	probable transporter	--	1	0	4	15	5	0	0	2	0	0	4	12	3	0	0	0	3	4	0	1	0	1	0	5	17	30	9	128	187	116	160	142	102	292	271	274	117	156	243	208	465	297	342	332	225
PA0167	--	--	probable transcriptional regulator	--	11	12	13	34	23	7	13	17	14	12	46	76	22	27	11	9	104	16	37	62	20	44	18	113	323	637	170	2618	2591	2291	1756	1074	1051	1877	1573	1604	340	354	1023	386	966	652	419	603	368
PA0168	--	yigZ	conserved hypothetical protein	--	4	0	0	0	7	0	1	7	6	12	15	38	3	0	3	3	49	6	3	17	1	6	5	28	73	179	65	762	761	535	393	298	264	491	447	541	61	116	265	180	295	185	145	209	142
PA0169	siaD	--	SiaD	SiaD	2	0	0	11	1	0	5	0	2	5	19	2	0	0	0	2	5	1	2	4	7	0	0	1	167	195	70	710	912	453	682	698	541	968	793	803	123	120	253	137	369	255	108	130	77
PA0170	--	--	hypothetical protein	--	0	0	0	0	2	1	0	4	5	6	14	12	0	5	0	2	2	0	10	9	9	1	0	12	83	123	48	399	542	323	429	429	322	460	439	417	55	40	122	62	201	146	49	100	32
PA0171	--	--	hypothetical protein	--	4	0	0	0	6	2	0	0	0	5	3	12	2	0	0	0	1	3	19	2	4	2	0	12	132	204	78	454	594	370	477	552	323	552	481	392	39	20	42	36	114	42	43	41	29
PA0172	siaA	--	SiaA	SiaA	15	0	5	0	23	2	5	13	13	26	42	53	22	17	6	9	19	10	40	27	1	4	8	36	833	1457	588	1427	1694	779	1561	2668	1586	3554	2887	2637	118	166	391	224	383	285	166	249	140
PA0173	--	--	probable methylesterase	response regulator for chemotaxis	0	0	5	17	2	2	0	0	1	5	0	17	0	0	0	1	5	5	0	3	2	4	3	16	312	818	258	74	53	61	28	31	22	94	47	53	1028	1089	2916	1068	2767	1983	1124	1622	1089
PA0174	--	--	conserved hypothetical protein	--	0	0	0	0	2	0	0	2	0	0	0	18	0	0	0	0	7	3	2	6	1	2	1	103	454	638	202	100	86	99	41	32	25	100	53	41	1325	1241	3450	1141	3634	2480	1086	2005	1290
PA0175	cheR2	--	CheR2	CheR2	1	0	4	11	4	0	2	0	2	3	0	43	1	0	0	0	3	1	1	8	2	2	2	29	914	2088	787	308	216	202	104	88	66	161	101	102	2797	2856	7600	2347	9192	5947	2860	4972	2945
PA0176	--	aer2 ; mcpB	aerotaxis transducer Aer2	methyl-accepting chemotaxis protein ; aerotaxis transducer Aer2 ; methyl-accepting chemotaxis protein, McpB	1	22	10	0	2	4	0	2	4	1	7	107	2	1	2	2	5	7	7	12	4	1	2	98	1943	4378	1198	1118	939	849	373	307	255	439	346	357	10802	12729	35888	14150	46052	28574	16222	28169	16761
PA0177	--	--	probable purine-binding chemotaxis protein	--	1	0	0	0	19	1	2	6	0	2	5	23	4	2	1	2	18	4	5	12	0	0	0	440	827	1790	610	354	268	319	123	85	76	149	119	152	2417	2850	7642	3318	12953	8370	4319	7275	4805
PA0178	--	--	probable two-component sensor	probable chemotaxis protein sensory transduction histidine kinase	3	0	15	1	50	5	12	12	27	14	134	1204	12	19	3	9	49	33	50	21	7	14	15	328	8121	14157	5621	1567	1289	1195	510	411	306	611	444	440	8296	8661	21064	9359	40182	23743	10185	18430	12165
PA0179	--	--	probable two-component response regulator	probable chemotaxis response regulator	4	0	3	1	22	2	10	4	2	5	29	260	15	0	1	7	23	16	86	32	28	15	5	450	675	967	501	1562	1350	1416	636	406	283	617	437	403	13572	11724	27078	11141	48506	31213	11202	21459	12905
PA0180	cttP	mcpA	chemotactic transducer for trichloroethylene [positive chemotaxis] CttP	McpA ; chemotactic transducer for trichloroethylene [positive chemotaxis], CttP	4	0	7	8	40	2	12	6	3	7	17	96	1	7	1	2	21	24	25	10	11	12	3	185	553	984	402	701	837	485	426	364	318	877	645	557	1920	2614	4937	2142	4467	3068	1951	2374	1768
PA0181	--	--	probable transcriptional regulator	--	9	0	8	68	83	30	31	6	2	7	17	47	9	66	21	0	133	40	131	44	10	18	8	458	190	222	86	416	414	290	357	272	216	620	527	450	228	288	524	231	667	441	338	398	322
PA0182	--	yjgI	probable short-chain dehydrogenase	--	4	5	0	0	2	0	0	2	1	0	36	1	7	0	4	5	2	2	9	3	0	0	0	16	44	56	12	162	157	114	116	117	109	460	279	325	56	64	189	82	217	135	108	124	82
PA0183	atsA	--	arylsulfatase	--	0	0	3	8	7	7	6	21	3	10	10	11	2	0	3	0	14	0	5	8	11	0	2	14	43	38	32	380	290	274	241	244	265	1370	707	933	68	96	219	77	215	162	100	158	74
PA0184	--	atsC	probable ATP-binding component of ABC transporter	--	1	0	2	0	5	0	7	0	2	3	3	3	1	0	1	0	3	0	6	3	0	0	0	5	40	43	14	46	22	32	19	58	32	299	156	165	1	9	38	26	28	22	21	29	24
PA0185	--	atsB	probable permease of ABC transporter	--	1	0	17	35	14	0	7	3	2	7	13	26	7	0	1	0	24	15	6	25	1	6	2	26	29	50	14	69	28	32	45	31	38	241	139	100	4	17	43	11	36	24	22	22	22
PA0186	--	atsR	probable binding protein component of ABC transporter	--	4	10	12	13	26	14	13	19	3	7	14	15	9	17	6	16	20	3	6	10	3	5	8	34	34	50	15	301	313	208	341	353	281	808	628	525	48	52	128	56	161	69	57	61	45
PA0189	--	opdI	probable porin	--	13	0	0	22	9	1	8	0	0	0	10	9	1	0	2	3	37	4	11	1	0	2	0	22	34	54	19	69	85	40	53	109	74	209	187	202	46	33	94	72	175	94	42	109	77
PA0190	--	--	probable acid phosphatase	--	0	3	2	8	7	2	1	5	0	0	3	9	2	0	0	0	1	1	2	0	0	0	0	16	12	21	14	160	151	84	141	84	73	260	173	172	65	77	231	104	210	130	72	158	65
PA0191	--	--	probable transcriptional regulator	--	26	19	14	20	37	10	41	27	1	0	68	33	6	19	8	12	88	4	20	32	30	10	8	81	16	65	19	320	269	296	270	162	113	953	625	246	36	62	132	73	193	121	91	129	87
PA0192	--	--	probable TonB-dependent receptor	--	2	0	14	16	16	4	0	3	3	0	6	9	4	0	2	2	3	1	3	5	0	0	4	16	2	23	2	152	150	143	112	151	108	427	293	275	92	146	233	154	261	177	127	188	114
PA0193	--	--	hypothetical protein	--	0	0	0	0	4	1	4	2	0	2	1	2	1	0	0	0	2	0	0	0	0	0	0	1	2	12	3	73	42	69	71	90	38	247	202	222	21	29	78	25	85	37	30	47	33
PA0194	--	--	hypothetical protein	--	0	0	0	0	7	2	1	0	2	2	5	10	2	0	1	0	2	0	2	5	5	5	5	5	2	5	2	64	56	53	61	80	39	283	176	179	51	99	216	141	226	158	173	178	134
PA0195	pntAA	--	putative NAD(P) transhydrogenase subunit alpha part 1	putative NAD(P) transhydrogenase, subunit alpha part 1	146	53	150	90	192	31	153	77	16	16	80	293	150	59	17	47	1065	60	161	224	68	150	16	286	522	1336	321	466	462	421	174	219	145	942	791	772	195	282	655	383	821	464	425	554	396
PA0195.1	pntAB	--	putative NAD(P) transhydrogenase subunit alpha part 2	putative NAD(P) transhydrogenase, subunit alpha part 2	81	0	27	19	78	19	35	18	4	0	37	24	26	12	6	12	820	27	311	303	21	98	8	584	595	795	204	378	275	314	109	129	86	479	376	345	130	168	389	161	465	282	227	263	176
PA0196	pntB	--	pyridine nucleotide transhydrogenase beta subunit	--	69	3	70	64	152	29	67	39	3	3	34	97	79	70	9	41	602	74	315	351	32	129	8	491	575	915	258	1065	893	924	323	322	311	1553	1257	1294	401	464	1208	531	1070	722	510	785	533
PA0197	tonB2	--	TonB2	TonB2	30	0	2	0	6	1	2	13	0	0	9	3	1	8	2	3	69	0	2	14	7	66	13	27	6	6	0	30	46	31	56	45	50	507	223	243	41	40	94	60	124	65	71	83	27
PA0198	exbB1	--	transport protein ExbB	--	5	10	2	2	7	0	7	6	1	2	16	2	4	8	1	12	23	1	3	14	0	2	1	58	14	12	3	71	97	87	79	104	100	1339	641	472	82	65	190	86	244	111	97	145	96
PA0199	exbD1	--	transport protein ExbD	--	0	0	6	3	6	0	11	7	0	5	4	7	1	6	0	1	34	1	0	4	0	0	2	14	9	15	7	109	181	91	145	189	155	1729	1050	1056	138	98	323	130	299	206	96	154	89
PA0200	--	--	hypothetical protein	--	19	0	29	2	13	5	0	15	7	4	27	46	6	1	2	9	345	34	92	48	9	43	11	532	119	321	69	151	335	170	305	277	184	1569	1156	1272	290	385	576	328	450	417	248	314	251
PA0201	--	--	hypothetical protein	--	184	76	56	314	244	13	78	81	17	20	187	49	77	159	48	70	474	3	47	258	114	31	46	1146	211	263	59	1073	606	895	1783	2586	1965	7933	6950	5079	42	22	49	26	46	50	25	53	34
PA0208	mdcA	--	malonate decarboxylase alpha subunit	--	29	65	99	8	121	58	33	17	16	39	157	193	39	106	23	84	90	9	45	99	23	12	119	291	350	443	232	1156	890	817	1351	1426	991	5181	3720	2661	637	773	1726	598	1158	933	1631	1396	1109
PA0209	--	mdcB	conserved hypothetical protein	--	2	9	10	4	14	7	7	13	10	5	37	47	10	0	3	7	8	5	23	17	2	0	29	43	343	398	177	25	28	8	4	10	6	90	49	60	25	23	84	45	80	50	71	73	37
PA0210	mdcC	--	malonate decarboxylase delta subunit	--	2	0	9	4	14	9	6	13	5	5	30	33	10	0	2	7	15	2	5	13	0	0	10	24	191	247	136	15	15	3	4	5	11	38	32	39	8	22	68	34	65	47	54	35	36
PA0211	mdcD	--	malonate decarboxylase beta subunit	--	0	0	5	0	8	1	4	9	1	4	18	42	2	0	1	8	15	9	8	11	0	1	26	54	77	146	86	115	80	46	18	55	50	333	193	213	133	185	512	185	435	299	299	285	265
PA0212	mdcE	--	malonate decarboxylase gamma subunit	--	0	9	8	16	10	1	11	2	3	6	21	101	9	0	3	7	3	1	13	8	5	1	16	22	57	115	48	93	93	65	15	44	41	222	177	196	93	177	415	182	439	316	261	237	222
PA0213	--	mdcG	hypothetical protein	--	4	0	4	3	17	3	8	17	9	17	39	93	4	38	0	1	11	6	2	5	5	2	48	26	64	254	104	33	30	12	11	13	11	75	68	58	16	46	75	76	120	70	80	100	33
PA0214	--	mdcH	probable acyl transferase	--	7	14	8	7	9	0	5	10	6	6	28	71	4	0	1	10	13	2	2	7	9	2	47	33	76	129	40	91	102	48	41	46	43	216	134	142	117	118	293	191	448	259	235	264	142
PA0215	--	madL	malonate transporter MadL	malonate transporter MadL	10	12	12	92	184	23	47	19	3	7	29	43	92	485	22	15	201	129	161	159	48	32	65	5190	384	700	288	104	144	59	78	88	71	233	160	171	168	117	311	140	494	342	152	195	118
PA0216	--	madM	malonate transporter MadM	malonate transporter MadM	5	36	5	45	22	0	12	9	2	8	12	86	11	0	9	10	25	67	53	34	11	10	31	99	64	205	115	274	340	242	226	254	195	538	404	376	283	382	777	430	959	613	378	368	341
PA0217	--	mdcR	probable transcriptional regulator	--	0	18	11	24	15	5	1	6	4	4	39	20	27	0	0	18	16	10	18	17	2	6	2	30	32	88	15	906	899	600	584	609	492	919	877	854	245	294	690	248	659	425	260	346	248
PA0218	--	--	probable transcriptional regulator	--	6	13	8	17	15	5	8	9	4	0	19	47	11	18	2	3	29	22	47	33	17	21	9	123	81	185	82	747	708	532	481	441	347	656	551	492	288	250	794	293	762	540	322	537	329
PA0219	--	--	probable aldehyde dehydrogenase	--	7	5	13	10	16	0	3	0	6	4	3	283	2	2	2	1	9	11	13	14	22	1	7	33	33	78	28	276	270	146	114	167	112	162	132	84	30	44	96	38	90	78	34	70	63
PA0220	--	--	amino acid APC family transporter	amino acid APC family transporter	0	11	4	12	10	2	0	10	0	5	10	158	2	0	1	2	5	5	3	8	19	3	4	23	37	97	57	360	344	253	196	205	207	271	198	153	80	84	211	121	257	137	180	158	86
PA0221	--	--	probable aminotransferase	--	1	0	2	1	6	1	0	1	1	1	1	97	5	0	0	5	6	5	2	5	2	2	1	12	35	179	26	305	303	267	190	179	186	157	120	111	39	65	142	67	156	137	63	89	72
PA0222	--	--	hypothetical protein	--	0	0	0	0	2	0	0	0	1	2	9	30	0	1	0	3	0	0	1	0	2	0	0	28	61	89	31	117	97	94	54	91	77	116	106	73	40	24	72	46	73	72	10	43	35
PA0223	--	--	probable dihydrodipicolinate synthetase	--	7	12	0	15	13	1	0	3	4	2	28	17	7	16	1	6	39	27	286	24	8	33	21	61	21	146	53	243	274	125	196	146	142	421	366	407	55	61	156	81	194	130	105	86	54
PA0224	--	--	probable aldolase	--	12	10	34	12	14	4	29	25	13	10	63	22	19	29	6	6	29	16	81	5	4	11	5	50	86	169	75	576	706	539	444	469	332	732	685	559	291	260	638	357	782	506	505	636	413
PA0225	--	--	probable transcriptional regulator	--	0	0	15	0	2	1	0	23	4	1	14	24	10	1	2	5	48	13	39	41	31	5	5	72	105	157	46	883	855	700	573	494	447	914	724	584	228	192	386	181	324	245	227	313	152
PA0226	--	--	probable CoA transferase subunit A	--	5	0	4	13	14	22	8	4	3	8	0	18	3	22	5	6	22	4	7	7	0	7	3	36	94	65	18	242	225	185	164	220	207	405	269	253	175	276	507	114	362	241	7820	8144	4937
PA0227	--	pcaJ	probable CoA transferase subunit B	--	0	0	4	4	15	5	4	5	0	0	3	8	5	49	0	0	49	13	15	24	2	0	1	107	37	34	19	102	98	92	67	105	49	157	119	120	106	136	246	88	221	169	3782	3846	2398
PA0228	pcaF	--	beta-ketoadipyl CoA thiolase PcaF	--	0	0	10	0	8	1	1	4	1	0	5	58	3	14	0	5	8	8	3	7	16	4	1	27	58	49	9	109	122	57	57	55	78	183	142	160	70	110	195	105	276	196	3852	3577	2050
PA0229	pcaT	kgtP	dicarboxylic acid transporter PcaT	alpha-ketoglutarate permease	13	0	13	94	28	0	22	22	7	18	48	104	74	42	14	17	95	27	84	85	32	61	5	130	127	297	74	373	369	257	334	250	221	537	410	312	749	773	2339	755	1265	859	3575	3051	2064
PA0230	pcaB	--	3-carboxy-ciscis-muconate cycloisomerase	--	27	0	11	52	35	0	5	35	19	16	73	109	32	3	6	17	79	34	36	54	28	17	8	73	149	249	45	387	461	294	286	265	285	592	477	433	463	519	1456	732	1037	722	2030	1991	1485
PA0231	pcaD	--	beta-ketoadipate enol-lactone hydrolase	--	27	22	0	3	23	1	11	17	4	10	27	54	9	17	1	13	31	12	18	29	9	19	6	40	59	151	43	372	281	343	283	243	184	354	270	235	394	464	1243	456	972	608	1311	1329	842
PA0232	pcaC	--	gamma-carboxymuconolactone decarboxylase	--	5	7	4	4	7	1	10	2	0	6	6	19	3	15	1	13	20	4	9	16	20	13	2	31	19	50	8	484	399	377	336	227	197	412	321	283	699	828	1937	659	1577	972	1641	1839	1136
PA0233	--	--	probable transcriptional regulator	--	8	0	16	5	27	5	13	19	11	4	31	66	25	19	1	11	25	13	38	14	12	11	6	57	117	158	78	762	742	489	467	405	419	851	699	754	252	347	867	479	951	627	890	965	634
PA0234	--	--	hypothetical protein	--	0	0	21	0	4	6	1	1	0	0	17	8	1	27	2	0	13	4	9	7	0	8	3	82	30	52	16	323	285	200	355	508	364	347	304	265	83	96	189	103	183	140	254	164	142
PA0235	pcaK	--	4-hydroxybenzoate transporter PcaK	--	0	0	2	0	4	2	0	0	3	5	1	8	1	0	0	0	2	3	0	0	0	3	3	11	29	97	39	339	265	176	230	337	241	261	225	163	60	76	212	52	118	105	769	569	420
PA0236	--	--	probable transcriptional regulator	--	11	0	10	7	10	0	4	0	2	5	3	19	4	1	3	11	21	0	9	6	2	5	2	42	51	113	20	288	323	213	175	155	177	343	291	312	103	146	429	232	265	169	107	173	146
PA0237	--	--	probable oxidoreductase	--	0	0	5	7	3	0	3	0	3	1	2	17	6	0	0	4	2	3	5	6	0	0	2	11	22	41	8	62	67	54	47	79	27	93	99	85	29	42	98	34	77	47	72	124	90
PA0238	--	--	hypothetical protein	--	0	33	4	14	6	2	0	0	4	7	7	37	1	0	1	5	4	2	25	5	0	0	3	19	27	78	33	41	52	31	22	45	32	83	72	74	33	57	102	95	121	74	114	171	92
PA0239	--	--	hypothetical protein	--	10	0	5	15	21	9	2	19	10	2	19	33	3	18	3	1	21	12	30	15	5	3	3	70	91	201	74	215	216	135	171	198	148	334	242	255	88	92	170	70	190	153	91	112	72
PA0240	--	opdF	probable porin	--	0	0	0	0	3	0	2	9	3	2	0	8	3	28	2	6	4	0	2	3	3	1	0	2	16	51	26	374	330	229	196	210	196	470	332	302	254	284	596	392	741	547	445	529	336
PA0241	--	--	probable major facilitator superfamily (MFS) transporter	probable MFS transporter	0	0	2	10	6	0	0	3	3	0	9	15	0	19	1	3	2	1	3	3	0	0	0	41	28	59	18	143	149	83	58	97	61	145	104	84	95	71	207	118	270	142	214	232	96
PA0242	--	--	hypothetical protein	--	6	0	23	26	10	13	26	3	1	4	14	51	8	58	3	0	7	5	19	12	1	2	1	38	52	109	19	91	101	46	106	87	47	204	128	182	69	163	222	157	244	184	180	238	201
PA0243	pip	--	Pip	Pip	9	5	7	9	6	2	19	4	4	3	4	36	7	10	2	0	17	5	8	10	1	10	3	44	83	152	71	647	690	517	517	390	389	932	676	734	192	171	435	221	298	321	222	350	271
PA0244	--	--	hypothetical protein	--	0	23	5	23	8	1	2	1	2	4	4	35	12	0	0	0	7	6	3	0	0	3	0	13	38	56	12	88	112	69	118	75	79	266	202	180	14	20	55	14	39	26	27	32	27
PA0245	aroQ2	aroD2	3-dehydroquinate dehydratase	dehydroquinase	0	0	8	18	6	0	0	8	1	0	8	11	4	0	1	0	38	3	22	23	12	9	3	39	43	67	27	184	130	109	150	140	105	249	206	219	39	45	86	23	88	69	48	62	35
PA0246	--	--	probable major facilitator superfamily (MFS) transporter	probable MFS transporter	17	4	23	27	45	10	11	54	21	20	41	88	50	20	0	1	32	19	21	21	17	10	1	70	129	286	75	662	666	460	524	524	479	1056	769	960	83	122	370	198	305	174	260	258	189
PA0247	pobA	--	p-hydroxybenzoate hydroxylase	--	3	17	5	5	57	14	25	31	0	5	10	39	16	39	14	8	27	6	23	20	5	6	5	232	9	37	20	244	229	178	174	186	135	283	281	227	85	104	181	89	214	162	476	604	408
PA0248	--	pobR	probable transcriptional regulator	--	13	11	33	86	65	8	25	8	7	13	37	82	27	55	9	14	119	17	51	31	18	5	3	99	212	449	117	439	558	317	419	326	258	952	678	693	75	142	286	181	304	193	266	227	206
PA0249	--	--	probable acetyltransferase	--	20	36	20	4	133	21	24	10	4	29	60	79	15	0	24	46	136	26	121	118	56	9	2	281	40	101	42	493	608	341	348	265	287	646	533	518	245	295	796	379	959	520	436	588	399
PA0250	--	--	conserved hypothetical protein	--	173	71	161	203	637	71	207	77	46	23	569	320	71	111	76	136	1294	165	1369	1461	1269	117	99	3372	139	410	149	915	1205	712	618	445	507	1413	1055	977	912	1076	2202	1047	2570	1573	1295	1781	1272
PA0252	--	--	hypothetical protein	--	0	0	5	13	4	0	0	0	0	1	1	5	3	7	0	2	6	0	8	7	0	0	0	24	110	81	18	203	200	173	204	206	162	374	273	243	38	42	86	54	95	84	56	58	35
PA0253	hudR	--	HudR	HudR	18	13	1	12	45	6	4	38	5	19	32	63	15	17	4	14	156	18	72	49	3	38	4	136	38	97	18	417	434	282	452	311	279	710	609	596	77	94	215	97	196	136	91	129	85
PA0254	hudA	ubiD	HudA	HudA	73	115	21	108	233	17	63	45	7	29	87	59	46	36	12	27	384	144	189	119	40	52	14	639	61	144	47	570	615	406	493	310	301	1229	968	888	135	156	354	142	354	189	163	248	168
PA0255	--	--	conserved hypothetical protein	--	24	109	43	27	62	6	82	43	48	27	152	209	34	57	10	38	72	96	108	47	4	33	34	155	132	429	142	776	871	571	510	687	532	1272	1238	1141	129	161	413	305	550	350	263	278	164
PA0256	--	--	hypothetical protein	--	19	31	35	32	39	3	25	15	13	24	10	102	16	22	12	16	61	21	69	129	28	20	8	235	154	276	80	1249	1605	867	1196	1289	866	2625	2092	1808	3206	3692	6899	3904	6786	4944	4882	5932	5047
PA0262	vgrG2b	--	VgrG2b	VgrG2b	34	16	30	26	36	15	23	22	3	13	37	134	28	0	6	22	62	22	39	69	35	16	100	223	158	300	108	1622	1621	1196	1162	1007	764	1767	1272	1313	769	678	1668	743	1856	1210	978	1149	765
PA0265	davD	gabD	glutaric semialdehyde dehydrogenase	glutaric semialdehyde dehydrogenase ; succinate-semialdehyde dehydrogenase	101	94	75	65	257	35	78	79	89	44	148	287	58	20	28	117	406	107	224	317	174	288	58	783	1539	1951	569	55874	47842	43297	26273	17925	16768	18395	15018	13643	3788	4273	11829	4390	9593	6635	3038	4069	2491
PA0266	davT	gabT	delta-aminovalerate aminotransferase	gabA transaminase ; delta-aminovalerate aminotransferase ; 4-aminobutyrate aminotransferase	131	105	104	56	262	25	55	197	108	63	249	302	83	47	16	178	493	66	243	350	165	218	38	664	649	1197	322	97580	85359	79946	51614	40527	34086	34142	25841	23448	4565	4806	11554	4912	17888	10092	3169	4909	2932
PA0267	--	--	hypothetical protein	--	20	28	21	8	32	2	6	85	15	7	47	163	14	2	8	2	43	27	18	27	41	21	4	141	69	218	63	3178	3365	2157	2189	2351	2002	4219	3342	3434	285	404	895	481	842	559	424	544	470
PA0268	--	--	probable transcriptional regulator	--	9	0	22	7	31	4	5	7	2	15	25	32	9	13	4	6	34	23	26	12	10	7	4	83	132	165	37	505	590	223	406	588	461	1062	823	977	51	104	258	118	266	181	87	174	123
PA0269	--	--	conserved hypothetical protein	--	10	0	0	13	20	8	6	6	3	5	19	70	21	7	3	3	27	18	13	37	10	0	1	409	57	85	53	684	476	508	385	267	244	572	457	391	400	367	1146	465	1310	784	384	725	409
PA0270	--	--	hypothetical protein	--	1	14	6	0	18	0	1	10	5	4	5	17	0	0	1	6	11	10	29	45	19	0	1	71	4	58	10	436	421	244	266	218	222	479	354	348	369	375	1044	354	1184	797	363	742	455
PA0271	--	--	hypothetical protein	--	5	0	5	0	11	0	0	2	3	2	1	9	9	0	3	6	61	25	5	8	0	34	1	15	12	54	18	457	407	271	295	218	217	511	351	385	425	384	1002	466	1259	840	522	896	568
PA0272	--	--	probable transcriptional regulator	--	15	0	3	30	11	1	1	11	3	3	10	40	28	21	0	0	19	16	39	19	1	4	4	123	140	141	46	662	745	563	528	446	392	930	738	672	417	440	1095	497	1295	946	555	968	638
PA0273	--	--	probable major facilitator superfamily (MFS) transporter	probable MFS transporter	2	0	0	0	5	9	3	0	3	7	7	11	0	0	3	0	2	8	1	1	6	0	3	10	20	46	16	58	57	39	18	22	24	83	67	34	28	63	100	48	105	87	63	60	84
PA0274	--	--	hypothetical protein	--	0	0	0	0	2	1	5	1	1	2	2	5	0	0	1	0	0	1	6	5	0	0	2	11	38	47	20	134	129	85	84	77	64	162	126	123	67	65	183	82	186	111	54	64	45
PA0275	--	--	probable transcriptional regulator	--	13	0	3	19	17	2	9	5	1	4	26	35	13	0	2	1	23	26	30	17	13	16	7	119	110	150	73	221	250	181	171	144	104	329	251	242	97	150	378	175	475	298	178	249	134
PA0276	--	--	hypothetical protein	--	5	12	39	20	33	12	0	14	18	14	28	180	3	6	11	22	10	35	27	13	23	5	13	471	49	134	46	199	142	119	73	67	50	276	295	239	284	317	575	485	924	480	507	792	478
PA0277	--	--	putative Zn-dependent peptidase	putative Zn-dependent peptidase	4	0	1	16	25	11	3	0	4	1	12	29	1	9	2	2	12	3	11	7	7	0	1	86	151	330	93	484	565	304	319	397	345	1171	728	1026	193	206	555	318	580	318	369	395	305
PA0278	--	--	hypothetical protein	--	5	0	2	0	20	1	15	13	1	0	6	25	0	0	2	3	11	18	12	3	6	4	0	56	40	123	36	81	145	78	85	91	59	204	141	137	26	59	107	73	141	89	69	107	78
PA0279	--	ydfF	probable transcriptional regulator	--	0	0	1	2	26	5	9	29	1	4	12	41	7	0	1	6	17	11	12	8	8	6	2	230	11	42	17	161	138	187	143	183	69	358	185	172	19	35	56	47	77	53	44	61	40
PA0280	cysA	--	sulfate transport protein CysA	--	21	17	35	47	95	19	51	69	17	9	74	43	14	40	22	12	386	15	173	250	29	37	6	1106	179	293	66	1594	781	2692	1543	1447	437	3064	1281	890	90	96	268	108	244	186	152	156	119
PA0281	cysW	--	sulfate transport protein CysW	--	42	37	67	93	196	18	73	99	25	41	121	50	26	101	34	29	489	16	160	330	56	46	25	1560	173	366	87	1357	529	2319	1414	1124	261	2727	1075	548	85	83	191	89	188	161	134	95	79
PA0282	cysT	--	sulfate transport protein CysT	--	19	0	29	13	80	9	30	48	11	23	72	34	20	22	4	12	159	4	28	88	20	19	11	777	78	190	18	976	324	1410	1112	691	187	1876	994	346	69	29	120	54	194	90	71	64	28
PA0283	sbp	--	sulfate-binding protein precursor	sulfate starvation-induced protein 2	82	68	160	90	402	28	118	372	43	48	256	69	59	170	35	83	710	110	180	432	88	78	40	5131	130	188	44	4038	684	5021	3859	1772	485	8492	4258	1137	149	101	321	110	302	218	107	196	83
PA0284	--	--	hypothetical protein	--	26	72	27	17	63	7	14	26	6	8	34	21	12	71	3	6	199	2	58	82	35	16	8	505	34	47	6	2416	286	2462	2027	781	205	3366	1996	362	131	131	346	135	331	230	257	245	175
PA0285	--	--	putative phosphodiesterase	putative phosphodiesterase	17	30	51	41	79	39	59	84	24	49	95	128	44	75	15	3	120	34	135	95	36	37	22	722	642	1200	298	2761	2504	1863	2327	2062	1563	3890	3145	2888	553	668	1498	605	1154	830	575	772	458
PA0286	desA	--	delta-9 fatty acid desaturase DesA	delta-9 fatty acid desaturase, DesA	209	80	190	203	292	63	99	354	124	60	212	447	167	124	58	85	778	206	962	716	139	176	88	2466	2654	4437	1780	10513	9566	8124	8813	8898	6624	11780	8591	8495	2517	3115	6218	3004	5751	4447	9519	10537	7662
PA0287	gpuP	speB1	3-guanidinopropionate transport protein	3-guanidinopropionate transport protein	11	0	10	21	7	0	6	4	8	4	3	15	2	0	2	3	12	7	20	25	1	0	6	40	15	71	25	185	174	109	174	368	259	536	529	479	36	35	102	50	66	89	53	41	37
PA0288	gpuA	--	3-guanidinopropionase	proclavaminic acid amidino hydrolase, PAH ; proclavaminate amidino hydrolase ; AUH ; agmatine ureohydrolase ; 3-guanidinopropionase	0	0	0	1	5	1	3	6	1	9	6	9	2	0	3	2	4	4	0	3	2	0	0	5	11	21	8	281	267	185	262	285	212	431	328	347	31	26	92	46	109	75	22	37	25
PA0289	gpuR	--	transcriptional activator GpuR	transcriptional activator GpuR	16	19	9	10	33	15	14	22	13	7	17	58	20	18	8	3	70	57	69	37	6	11	7	92	150	409	179	384	400	245	340	317	201	699	536	565	218	198	566	278	728	475	385	590	402
PA0290	--	--	putative diguanylate cyclase	putative diguanylate cyclase	47	36	51	48	49	13	27	35	7	18	29	128	58	18	14	41	164	80	124	230	45	71	17	258	143	293	87	366	408	244	276	500	278	948	715	561	951	904	2347	1069	2035	1515	1008	1442	834
PA0291	oprE	--	Anaerobically-induced outer membrane porin OprE precursor	Porin E1	69	84	78	98	142	37	90	82	27	52	251	142	65	76	20	45	438	19	179	308	75	27	31	773	1180	2962	1117	10483	8783	9408	9838	10187	7548	20172	15551	13279	2583	2962	5855	3422	8921	6214	3848	5237	3910
PA0292	aguA	--	agmatine deiminase	agmatine iminohydrolase ; agmatine deiminase	11	19	61	21	106	6	16	26	19	15	64	247	19	72	4	8	70	25	70	103	25	42	9	281	253	343	120	3725	3351	2771	3395	3480	2934	7052	5394	5611	446	532	1423	615	1697	964	524	961	431
PA0293	aguB	--	N-carbamoylputrescine amidohydrolase	N-carbamoylputrescine amidase	27	17	16	37	216	47	48	23	11	33	43	327	37	26	13	7	134	35	90	35	21	26	31	152	46	109	43	833	742	705	664	913	721	2194	1788	1557	201	243	543	236	603	364	262	374	172
PA0294	aguR	--	transcriptional regulator AguR	transcriptional regulator AguR	5	11	3	9	17	5	5	12	3	5	16	31	1	7	7	1	40	32	22	12	14	3	14	48	194	183	64	806	724	534	488	822	501	1536	1149	1090	136	145	359	148	307	218	134	143	89
PA0295	--	--	probable periplasmic polyamine binding protein	--	23	11	19	18	46	18	44	167	19	10	31	165	34	104	1	15	77	16	18	38	17	21	3	135	341	734	195	4727	4129	3440	3157	4420	3055	4749	3338	3269	258	314	555	273	809	520	403	350	193
PA0296	spuI	--	Glutamylpolyamine synthetase	Glutamylpolyamine synthetase ; pauA1	171	91	175	212	439	108	288	230	201	204	511	742	221	190	36	124	1117	122	322	527	147	348	99	1307	3290	3485	1131	94066	78448	74228	48799	42566	34277	29414	21349	16616	3158	3362	6565	3601	11479	8193	8171	6546	4838
PA0297	spuA	ycjL	probable glutamine amidotransferase	pauD1	302	253	739	292	940	375	801	407	315	710	789	2137	722	690	100	264	487	261	190	244	49	206	107	908	2405	3249	1033	34293	32061	26681	17934	20442	13187	15557	11338	8443	2351	2201	4697	2328	7705	5525	5539	4813	3337
PA0298	spuB	--	Glutamylpolyamine synthetase	Glutamylpolyamine synthetase ; pauA2	102	87	109	146	158	44	149	163	161	51	177	365	140	69	21	58	729	80	243	526	149	139	34	1441	1445	3912	2360	149110	129239	132682	69004	56530	44632	28568	22197	15696	3395	3254	7094	3220	9928	8004	9071	6550	5323
PA0299	spuC	--	Polyamine:pyruvate transaminase	Polyamine:pyruvate transaminase ; spuC	55	25	33	49	113	22	48	137	60	31	76	194	50	22	9	37	219	66	104	205	42	77	15	444	689	1827	788	176974	148193	147738	84070	71765	57477	29833	21326	15718	4475	4327	8711	3781	12098	9037	5810	6238	4454
PA0300	spuD	potF2	polyamine transport protein	--	78	30	67	97	181	28	84	55	56	74	215	233	76	100	26	45	455	59	358	487	107	72	26	3072	1980	3215	1291	94372	79684	78728	48795	41874	33393	19007	13839	10075	6439	5543	11338	4109	15746	10958	4111	5427	3675
PA0301	spuE	potF3	polyamine transport protein	--	39	12	25	27	77	10	38	45	23	26	127	114	70	32	11	9	396	33	161	308	67	55	4	1091	1191	2189	722	64885	54648	54990	33615	30255	23186	12983	8973	6973	1521	1230	2830	1025	4049	2705	919	1000	698
PA0302	spuF	potG	polyamine transport protein PotG	--	44	3	10	33	46	6	9	32	20	12	43	90	21	2	3	19	135	19	61	159	51	30	1	320	437	1043	372	45688	38660	39501	21878	17860	14430	8254	5685	4329	957	945	2067	744	3037	2025	738	911	630
PA0303	spuG	potH	polyamine transport protein PotH	--	80	8	91	68	58	12	20	51	25	47	78	116	48	59	4	41	263	6	76	114	40	54	8	208	952	1600	506	33617	25314	28969	16033	12065	9291	5381	3718	2714	998	1033	2246	849	2771	1619	775	1096	688
PA0304	spuH	potI	polyamine transport protein PotI	--	23	27	90	28	619	363	263	55	61	26	63	93	250	754	57	41	1158	110	1389	871	88	56	2	14388	936	1629	515	22656	19548	16605	11903	9488	7570	4655	3278	2687	774	983	1822	928	2180	1428	746	766	759
PA0305	hacB	--	acylhomoserine lactone acylase B	acylhomoserine lactone acylase B	8	9	41	33	47	3	6	17	9	13	30	39	89	37	1	10	47	38	36	42	14	33	25	141	240	404	143	4463	4799	3046	2910	3034	2479	3076	2316	2221	245	218	623	254	689	477	259	375	282
PA0306	--	--	probable transcriptional regulator	--	9	0	0	19	21	7	16	1	4	9	21	18	12	15	3	1	34	7	5	14	8	9	0	28	64	134	69	987	949	714	633	898	656	2237	2014	1905	217	250	843	252	754	500	346	437	242
PA0306.1	--	--	Uncharacterized protein	Uncharacterized protein	10	37	7	20	50	10	14	2	2	4	26	23	14	89	4	2	73	49	72	82	12	3	1	1402	368	435	153	2411	2192	1821	1740	1961	1408	5120	4022	4029	1025	1095	2517	885	2110	1528	887	1243	705
PA0307	--	--	hypothetical protein	--	41	15	9	102	35	5	20	23	21	4	50	57	23	48	0	7	63	32	14	31	9	20	7	52	134	310	64	611	707	350	513	515	362	1520	1184	1222	150	254	456	233	503	335	345	408	229
PA0308	--	--	hypothetical protein	--	11	43	8	74	35	25	46	60	19	6	22	85	38	67	10	1	49	21	28	50	21	30	8	199	148	311	129	1227	1301	850	961	848	763	1878	1498	1749	242	300	862	347	554	380	311	464	240
PA0309	--	--	hypothetical protein	--	28	18	22	63	65	14	34	45	9	10	31	104	79	45	15	26	134	89	129	278	24	72	7	667	276	430	105	1367	1295	1000	953	1011	852	2217	1759	1769	492	638	1908	701	1083	727	690	914	455
PA0310	--	--	hypothetical protein	--	85	393	475	338	625	98	807	181	83	194	589	717	727	115	90	441	1022	163	197	119	14	187	148	383	1291	1712	507	976	930	771	801	1303	948	2865	2137	1842	431	465	1078	416	852	587	473	410	356
PA0311	--	--	hypothetical protein	--	0	0	6	2	4	3	6	0	0	2	0	16	3	0	0	0	2	1	1	1	0	2	1	27	14	25	3	661	605	409	501	1020	748	2379	1740	1713	83	131	192	150	250	212	219	119	134
PA0312	--	--	conserved hypothetical protein	--	11	0	40	18	140	31	44	37	21	81	36	90	57	156	23	10	134	50	80	71	20	15	11	502	96	357	152	365	364	249	296	405	252	727	619	572	192	263	589	312	555	395	209	273	218
PA0313	--	yecS	L-cysteine transporter of ABC system YecS	L-cysteine transporter of ABC system YecS	9	18	14	53	43	13	40	53	14	22	52	58	31	60	4	0	49	9	64	115	10	17	4	157	217	320	103	1333	1199	976	1128	944	764	1929	1533	1421	490	486	1153	411	1345	765	298	512	257
PA0314	--	fliY	L-cysteine transporter of ABC system FliY	L-cysteine transporter of ABC system FliY	31	9	43	28	62	19	43	51	14	9	56	43	94	32	46	21	83	27	81	86	46	12	9	506	273	782	217	2144	1825	1654	1512	1310	1016	2054	1885	1907	562	686	1647	655	2039	1355	538	836	502
PA0315	--	--	hypothetical protein	--	29	36	48	102	130	45	72	77	55	91	103	124	216	165	26	56	144	67	146	194	78	91	9	385	440	1034	197	6124	5552	5256	3938	2664	2500	3940	3338	2964	2658	2276	6206	1937	6890	4287	2156	2930	2012
PA0316	serA	--	PHGDH	PHGDH ; D-3-phosphoglycerate dehydrogenase	135	220	236	347	444	190	233	969	80	181	554	559	1127	641	74	121	1553	113	264	995	383	205	185	2494	1923	3105	845	13963	12376	11264	9957	9835	7847	15109	12621	10637	2956	3106	7002	3019	6879	4709	2649	3787	2411
PA0317	--	D2HGDH	D-2-hydroxyglutarate dehydrogenase	D-2-hydroxyglutarate dehydrogenase ; hypothetical protein	80	29	84	98	169	39	85	121	50	31	164	274	161	166	22	38	341	85	194	417	61	82	41	1009	1301	1726	490	9122	8441	6860	6536	7356	5417	11060	9404	7774	2035	2205	5009	1896	4500	3251	1747	1979	1200
PA0318	--	hpcE	conserved hypothetical protein	--	19	13	31	79	120	15	17	38	23	12	113	123	126	34	6	24	81	51	65	138	32	61	20	316	416	893	325	2342	2242	1723	1595	1615	1496	2930	2697	2311	846	923	2064	779	2302	1528	984	1241	775
PA0319	--	--	hypothetical protein	--	61	0	58	85	96	14	36	90	20	13	113	205	119	33	23	16	151	42	125	114	16	25	12	369	323	526	188	2264	2295	1442	1763	1817	1533	3114	2483	2362	302	303	766	343	884	562	237	426	241
PA0320	carO	ygiW	calcium-regulated OB-fold protein CarO	YgiW ; calcium-regulated OB-fold protein CarO	89	0	0	30	68	5	24	69	35	21	92	13	71	63	10	5	75	57	207	1196	123	33	11	599	125	87	36	495	510	452	415	477	333	599	498	390	46	62	161	821	187	128	39	76	42
PA0321	--	--	acetylpolyamine amidohydrolase	acetylpolyamine amidohydrolase ; probable acetylpolyamine aminohydrolase	4	6	3	0	3	0	0	4	1	3	1	11	2	0	0	0	12	3	0	14	4	3	0	17	48	101	37	2614	2379	2751	1625	1229	961	605	412	410	173	209	431	198	333	281	210	269	161
PA0322	--	--	probable transporter	--	12	0	0	24	12	4	7	23	2	3	11	15	2	1	0	5	10	7	6	16	0	8	4	16	109	207	78	1432	1301	1558	991	739	509	399	297	296	100	131	305	136	251	186	116	177	98
PA0323	--	--	probable binding protein component of ABC transporter	--	4	0	6	0	9	2	2	2	5	3	7	19	9	0	3	0	34	2	5	6	5	5	3	29	118	269	91	1248	1084	1241	459	481	324	296	223	215	162	180	369	146	410	276	140	211	145
PA0324	--	--	probable permease of ABC transporter	--	10	0	3	4	6	0	2	0	2	0	0	10	0	6	0	4	4	1	3	5	4	2	1	29	69	70	35	454	461	478	232	272	164	218	160	177	168	139	302	149	432	245	210	209	125
PA0325	--	--	probable permease of ABC transporter	--	3	0	11	3	9	4	4	9	2	8	14	31	1	6	1	0	4	0	3	10	0	1	0	13	25	121	71	833	977	667	483	453	381	572	435	456	267	278	634	266	802	542	415	579	340
PA0326	--	--	probable ATP-binding component of ABC transporter	--	0	23	3	1	7	1	1	0	0	0	0	19	13	0	0	0	6	4	2	4	8	0	0	20	90	125	93	1283	1424	1077	605	536	362	373	286	154	41	41	119	54	125	107	44	48	34
PA0327	carP	--	calcium-regulated beta-propeller protein CarP	calcium-regulated beta-propeller protein CarP ; hypothetical protein	58	33	45	104	70	15	30	106	35	44	69	184	81	72	16	29	125	20	111	381	55	37	17	188	154	313	122	1037	977	659	695	680	550	1046	811	846	361	451	918	818	1115	777	411	703	456
PA0328	aaaA	--	arginine-specific autotransporter of Pseudomonas aeruginosa AaaA	arginine-specific autotransporter of Pseudomonas aeruginosa, AaaA	0	66	26	180	39	5	34	8	2	9	22	180	53	8	21	16	26	28	30	64	18	13	3	191	456	1007	313	2658	2348	1963	1697	1731	1418	2715	2211	2186	528	586	1466	756	1257	944	517	911	524
PA0329	--	--	conserved hypothetical protein	--	76	107	48	175	87	15	62	32	13	26	95	266	221	99	28	73	544	169	401	1170	80	217	78	1220	1167	2073	458	1837	1659	1387	1329	1237	1115	2090	1768	1696	1011	896	2615	738	1948	1279	436	694	384
PA0330	rpiA	--	ribose 5-phosphate isomerase	phosphoriboisomerase ; ribose 5-phosphate epimerase	24	19	67	109	116	61	57	83	16	24	83	180	119	88	20	21	244	47	135	159	19	37	18	637	587	1029	237	3666	3361	3096	2731	2483	2081	4187	3609	3343	1044	939	2641	1070	2913	2043	1112	1257	750
PA0331	ilvA1	--	threonine dehydratase biosynthetic	threonine deaminase	50	37	21	89	64	33	32	72	38	30	115	267	136	47	20	24	143	34	42	90	12	24	34	164	525	960	344	5981	5640	4292	4231	4304	3309	7087	5717	5979	526	570	1575	647	967	713	567	796	402
PA0332	--	--	hypothetical protein	--	70	198	84	434	155	15	146	91	17	47	107	271	306	138	43	59	202	122	634	824	43	121	18	1295	559	925	359	1163	1133	729	768	759	722	1393	1220	1161	358	440	936	498	1040	770	412	517	388
PA0333	--	--	hypothetical protein	--	44	64	15	73	44	10	30	87	15	11	73	209	84	34	17	51	98	56	137	265	40	30	10	234	463	966	357	833	840	456	594	615	617	1226	1170	1078	304	300	728	389	766	626	343	436	333
PA0334	--	--	probable major facilitator superfamily (MFS) transporter	probable MFS transporter	11	9	56	38	34	11	14	16	25	25	39	68	35	18	12	7	72	48	44	48	20	9	20	84	190	482	128	1499	1703	1176	972	1317	950	2338	1786	1969	201	239	548	328	699	441	316	404	286
PA0335	--	--	hypothetical protein	--	44	7	22	18	41	15	30	54	37	15	61	87	45	7	4	8	85	30	44	37	15	28	12	87	293	530	129	1984	1870	1476	1189	1299	1057	2395	1918	1933	215	321	897	447	801	498	406	418	290
PA0336	rppH	ygdP ; ygdP	RNA pyrophosphohydrolase RppH	dinucleoside oligophosphate pyrophosphatase ; Nudix hydrolase YgdP ; Nudix hydrolase YgdP	82	73	149	142	277	34	112	180	171	55	382	752	157	108	66	66	948	175	581	712	344	218	129	1776	1749	4816	2729	8362	8418	5692	6447	5271	4129	9056	7924	7504	2026	1842	4083	1700	3057	2400	2364	3084	2079
PA0337	ptsP	--	phosphoenolpyruvate-protein phosphotransferase PtsP	phosphotransferase system enzyme I	220	136	165	408	363	85	208	286	126	160	354	921	202	318	55	140	1000	200	428	914	296	429	82	1557	2332	3558	1401	12190	12322	8157	9043	7796	6233	14619	12124	11050	3953	4557	10053	4617	9520	6586	8421	9682	6420
PA0338	--	--	hypothetical protein	--	44	44	39	92	121	22	61	61	31	26	77	333	80	112	21	43	242	74	240	345	53	59	20	827	569	1082	370	1273	1517	792	1058	1255	981	2462	1852	1894	888	885	1976	877	1524	1132	746	1078	722
PA0339	--	--	hypothetical protein	--	24	2	17	106	31	4	7	11	8	6	46	110	25	37	9	12	37	17	36	34	0	18	3	96	82	199	60	336	386	255	158	270	164	517	388	446	112	178	472	263	519	304	264	330	224
PA0340	--	--	conserved hypothetical protein	--	38	29	62	127	126	29	75	40	38	49	107	238	86	46	33	11	228	76	189	148	19	97	41	624	1883	2285	660	956	986	778	845	1059	739	1923	1611	1543	151	256	556	245	467	357	253	420	275
PA0341	lgt	umpA	prolipoprotein diacylglyceryl transferase	--	67	23	51	148	182	72	139	64	36	35	94	199	115	292	51	6	319	66	236	401	73	93	29	3221	2023	2135	678	2452	2265	2071	1884	1497	1305	2761	2370	2402	359	467	1106	378	732	483	326	471	234
PA0342	thyA	--	thymidylate synthase	--	134	33	137	154	159	45	85	290	52	50	140	316	147	99	33	72	191	83	190	289	106	97	28	950	1786	2187	436	4394	3947	2920	3199	2753	2649	4984	4063	4075	1064	1154	2663	1223	2738	1908	1312	1537	881
PA0343	--	--	hypothetical protein	--	25	20	34	43	100	42	45	42	25	18	84	140	90	71	18	13	165	45	91	85	62	27	10	1296	207	303	121	3054	2943	1871	2432	2262	1925	3943	3397	3615	1180	1414	3271	1393	3327	2097	990	1562	869
PA0344	--	--	hypothetical protein	--	28	0	15	29	50	3	24	43	23	17	71	91	62	45	7	22	60	51	50	86	50	62	10	137	192	402	146	830	769	620	546	532	469	1042	842	800	1042	1269	3482	1321	3071	1805	933	1538	820
PA0345	--	--	hypothetical protein	--	21	105	49	47	61	18	58	49	20	34	70	125	76	80	12	29	70	109	37	52	36	28	12	151	171	341	104	312	312	257	228	227	250	507	482	496	299	408	1307	608	1156	633	449	608	375
PA0346	--	--	hypothetical protein	--	48	0	14	7	35	5	9	95	4	7	16	28	3	18	0	5	127	19	43	29	3	2	2	97	22	165	19	407	472	232	331	215	208	588	400	469	155	170	416	205	389	311	174	279	137
PA0347	glpQ	--	glycerophosphoryl diester phosphodiesterase periplasmic	glycerophosphodiester phosphodiesterase	2	15	4	25	44	5	6	6	3	2	15	45	8	0	3	8	25	6	8	10	4	9	1	56	32	66	12	413	353	272	298	370	241	766	522	608	149	212	330	191	407	310	158	212	141
PA0348	--	--	hypothetical protein	--	28	2	1	14	27	5	5	42	4	8	22	166	12	8	4	4	47	36	19	14	4	2	7	129	31	92	37	214	257	123	134	182	140	367	302	291	85	94	187	112	277	153	112	140	120
PA0349	--	--	hypothetical protein	--	4	0	0	8	10	2	4	4	1	2	3	40	5	10	0	0	5	4	2	1	0	6	0	14	12	62	38	233	246	159	148	214	149	403	314	250	137	127	331	155	317	198	246	231	217
PA0350	folA	tmrA	dihydrofolate reductase	--	2	36	9	24	48	15	21	12	9	7	48	65	15	38	3	5	57	11	7	11	3	9	4	36	34	141	39	648	651	368	478	386	344	775	700	849	106	131	284	147	346	208	84	186	92
PA0351	--	--	conserved hypothetical protein	--	28	17	25	37	72	26	28	39	25	16	40	127	27	21	9	6	46	18	57	54	14	10	6	102	56	184	53	1344	1269	783	889	901	701	1772	1543	1634	285	359	850	383	1069	790	375	704	385
PA0352	--	yicE	probable transporter	--	21	0	41	47	49	12	34	46	14	10	69	100	59	87	19	9	115	19	49	27	16	7	8	463	473	707	351	2613	2318	1495	1861	1642	1430	2952	2503	2701	143	168	404	191	265	184	180	181	112
PA0353	ilvD	--	dihydroxy-acid dehydratase	--	30	36	50	151	167	92	96	103	43	66	116	200	77	323	8	35	271	99	87	161	32	63	15	992	548	1110	284	14465	11221	11883	6539	5124	3539	8144	6292	5793	1301	1640	3489	1723	4244	3044	2030	2711	1777
PA0354	--	--	conserved hypothetical protein	--	11	23	30	66	27	6	14	107	20	16	48	200	69	14	10	7	113	19	83	118	48	47	6	257	568	831	151	2047	1867	1428	1745	1999	1554	3057	2433	2336	2044	2197	5848	2383	6392	3393	1754	2601	1542
PA0355	pfpI	--	protease PfpI	--	28	26	39	72	42	2	16	19	4	10	139	76	14	32	9	13	71	29	63	95	23	35	2	134	141	187	42	185	231	160	188	294	248	628	475	300	4735	4818	13709	4721	11284	6525	3110	4885	2484
PA0356	--	--	hypothetical protein	--	26	47	20	23	22	14	13	24	27	3	45	95	36	24	6	16	129	19	131	120	56	33	15	292	946	1371	525	1452	1433	1041	1317	1108	903	2298	1919	1706	223	200	607	248	550	446	286	364	205
PA0357	mutM	fpg ; mutY	formamidopyrimidine-DNA glycosylase	--	34	15	27	49	62	7	31	59	40	26	89	205	65	60	10	19	108	82	72	50	27	36	35	147	504	892	316	2436	2338	1473	1637	1696	1414	3236	2791	3054	187	294	823	432	489	405	295	435	332
PA0358	--	--	hypothetical protein	--	26	0	21	47	47	14	4	13	13	13	49	115	35	150	13	7	149	24	91	83	22	27	6	495	190	557	148	2122	1931	1359	1402	1373	1174	2537	1889	1501	167	166	306	155	326	274	182	239	110
PA0359	--	--	hypothetical protein	--	9	0	22	7	80	23	35	28	12	0	69	116	20	70	13	7	77	52	65	61	45	24	11	398	549	760	196	1766	1668	1344	1082	1140	886	2045	1439	1162	129	179	309	231	508	329	266	336	152
PA0360	--	--	hypothetical protein	--	9	17	14	30	41	16	23	43	15	19	50	80	21	39	11	5	81	17	29	29	18	6	3	109	111	280	94	3546	3731	2425	2717	2908	2186	4755	3771	3878	862	960	1880	833	2041	1416	970	1332	821
PA0361	--	--	probable gamma-glutamyltranspeptidase precursor	--	29	11	27	64	178	92	149	59	15	12	32	97	69	197	19	13	162	64	402	275	25	54	10	2155	497	759	237	1468	1630	992	1120	1294	1045	2642	2152	2201	400	681	1293	871	1334	787	513	701	451
PA0362	fdx1	--	ferredoxin [4Fe-4S]	--	80	28	80	226	134	51	48	55	18	8	91	93	184	218	38	46	446	102	528	821	94	87	28	4440	813	2061	776	2014	1863	1460	1535	1349	1035	2088	1548	1495	378	501	756	451	786	611	467	540	318
PA0363	coaD	kdtB	phosphopantetheine adenylyltransferase	PPAT	90	46	129	91	104	31	34	50	31	29	97	293	163	160	29	24	391	109	280	226	47	244	57	733	562	1181	319	3567	3624	2643	2536	1838	1824	2988	2584	2313	387	399	942	388	641	395	318	304	174
PA0364	laoA	--	LaoA	LaoA ; probable oxidoreductase	4	29	32	40	17	4	11	13	8	17	24	168	4	1	5	7	42	46	43	34	15	11	35	109	268	446	153	802	652	641	376	428	276	641	492	436	496	646	1436	539	1548	892	832	1193	650
PA0365	laoB	--	LaoB	LaoB ; hypothetical protein	5	11	0	10	15	4	8	6	3	7	10	227	4	2	4	4	97	60	134	87	3	10	103	432	78	212	49	495	351	414	307	231	220	487	398	350	390	421	891	414	1260	766	828	1140	742
PA0366	laoC	--	LaoC	LaoC ; probable aldehyde dehydrogenase	41	70	41	133	238	45	95	55	53	28	172	885	65	259	43	91	191	289	426	440	113	147	315	5956	695	1144	555	979	899	795	627	521	404	1170	941	798	1103	1191	2836	1151	3987	2462	2659	3770	2373
PA0367	laoR	--	LaoR	LaoR ; probable transcriptional regulator	7	0	25	26	51	29	45	20	17	21	46	88	6	19	4	17	35	19	45	42	22	23	24	235	160	357	136	1527	1674	958	1156	965	664	1912	1643	1594	724	781	1817	823	1594	1162	1252	1831	1046
PA0368	--	--	conserved hypothetical protein	--	27	8	28	55	35	7	6	39	20	29	44	148	51	14	5	16	67	21	38	53	5	8	11	45	213	437	94	1095	1048	705	808	1006	779	1970	1440	1606	215	317	606	358	989	609	468	632	405
PA0370	--	yhhF	conserved hypothetical protein	--	49	0	15	80	34	1	28	52	11	10	51	98	59	19	13	10	179	31	68	102	8	97	2	71	143	433	127	1787	1623	1426	1157	1309	1031	2154	1616	1639	330	475	1036	298	694	580	294	375	182
PA0371	--	--	putative Zn-dependent peptidase	putative Zn-dependent peptidase	92	30	28	213	104	30	30	69	31	11	58	102	152	62	38	18	402	41	207	311	29	126	13	954	378	719	210	3945	3371	3062	3154	2818	2233	4412	3703	3652	841	857	2354	765	1605	1195	843	1085	631
PA0372	--	--	probable zinc protease	--	17	9	20	92	41	16	37	102	10	39	44	212	117	32	9	35	189	15	73	171	37	40	6	554	437	698	181	3422	2832	2784	2773	2718	1981	4852	3933	3690	660	849	1823	655	1304	968	984	968	497
PA0373	ftsY	--	signal recognition particle receptor FtsY	cell division protein FtsY	175	44	68	232	209	58	65	304	87	52	185	415	272	111	45	63	474	97	221	406	130	162	39	899	1333	2757	816	6755	6510	4844	5089	5637	4201	7738	6456	6303	1105	1314	3602	1518	2959	2206	1629	1886	1138
PA0374	ftsE	--	cell division protein FtsE	--	40	12	21	54	72	45	49	103	24	42	78	170	81	89	24	34	304	75	128	348	51	49	12	2019	620	883	284	5960	6070	4580	5033	4501	3536	6845	5668	5858	1270	1482	3485	1511	2692	2102	1561	1954	1218
PA0375	ftsX	--	cell division protein FtsX	--	174	85	206	207	245	37	76	274	97	83	217	434	262	123	42	138	699	191	600	588	140	238	40	1548	1025	1962	645	4796	4627	3722	4035	3750	3010	5895	4991	4628	1302	1288	3181	1293	3317	2073	1256	1705	1145
PA0376	rpoH	--	sigma factor RpoH	heat-shock sigma factor	165	185	276	473	1194	164	296	393	104	105	331	1494	723	747	110	303	2170	505	1784	2751	421	365	119	10551	3918	6185	1740	11666	11519	8044	9720	9764	7074	15934	12804	12256	9351	10681	23926	9658	23481	14661	9712	12288	7253
PA0377	--	--	hypothetical protein	--	8	34	23	36	65	26	22	87	23	18	74	102	61	100	9	14	71	19	68	100	25	13	7	375	252	473	130	1435	1395	766	867	1188	1107	1726	1553	1770	377	511	1344	668	1215	762	327	507	266
PA0378	--	mgtA	probable transglycosylase	monofunctional biosynthetic peptidoglycan transglycosylase	69	12	32	29	88	21	21	28	29	25	60	216	44	10	12	17	183	32	116	82	7	10	3	608	384	442	173	727	846	449	559	799	619	1298	1086	1145	177	211	589	268	612	367	131	190	113
PA0379	--	ygdD	conserved hypothetical protein	--	6	14	5	17	29	6	5	4	3	9	16	32	7	36	3	4	19	8	5	17	7	10	1	79	73	160	33	596	559	366	391	485	342	735	617	624	111	101	371	131	364	233	68	120	83
PA0380	--	--	conserved hypothetical protein	--	17	17	5	49	68	6	34	31	26	12	48	113	40	44	15	10	144	28	189	59	27	27	16	385	1657	3589	850	351	328	275	269	382	238	638	548	483	15	21	77	40	101	48	13	25	28
PA0381	thiG	--	thiamine biosynthesis protein thiazole moiety	--	22	30	20	463	191	66	117	115	10	7	45	101	689	829	135	22	340	53	411	198	12	37	7	2314	399	794	207	3721	3580	2838	3229	3040	2462	6025	4699	4841	203	328	890	325	493	411	154	271	118
PA0382	micA	yggH	DNA mismatch repair protein MicA	--	110	4	31	250	105	31	35	145	34	26	77	109	200	285	38	29	326	84	127	178	12	85	7	1449	193	592	138	2627	2726	1752	2195	2075	1789	4549	3789	4403	219	236	560	250	305	297	233	196	178
PA0383	--	--	conserved hypothetical protein	--	9	8	12	6	19	6	10	5	10	8	19	27	13	42	1	5	18	13	17	39	4	10	6	55	143	327	137	1160	1338	839	975	1379	880	2804	2456	2388	380	467	913	519	1033	744	506	717	412
PA0384	--	--	hypothetical protein	--	3	6	0	0	8	0	3	7	3	7	11	11	6	0	0	0	16	2	8	7	2	0	1	20	162	167	30	413	465	307	310	360	212	728	591	528	119	185	431	190	553	408	149	227	139
PA0385	--	--	hypothetical protein	--	17	19	12	337	534	177	346	29	7	4	23	43	362	248	122	12	519	55	4247	510	65	22	4	7357	277	336	90	854	746	528	598	755	535	1518	1195	999	119	142	317	125	366	233	144	171	106
PA0386	--	yggW	probable oxidase	--	23	0	9	29	45	10	18	48	4	11	28	64	36	15	6	9	73	20	88	162	16	18	9	1368	289	395	83	885	850	674	801	1022	647	1910	1651	1549	99	144	406	200	460	200	184	203	167
PA0387	--	yggV	conserved hypothetical protein	--	21	31	48	84	88	20	42	27	10	11	51	97	60	81	14	17	129	70	303	312	33	104	29	969	1036	1282	365	1313	1108	1081	1064	1023	927	1954	1572	1691	569	529	1114	457	1804	1150	729	1099	709
PA0388	--	--	hypothetical protein	--	63	42	67	213	133	10	51	48	23	14	205	186	91	35	17	39	197	48	151	251	23	64	24	804	1198	1000	287	2176	1889	1941	1706	1829	1458	3252	2524	2642	947	858	1766	646	3003	1822	1112	1696	1127
PA0389	--	--	hypothetical protein	--	22	1	3	47	36	9	36	27	11	11	55	97	40	44	8	6	123	24	80	70	13	26	17	401	798	1885	1735	1214	1112	1030	920	878	706	1727	1476	1484	112	102	318	147	266	174	171	218	110
PA0390	metX	met2	homoserine O-acetyltransferase	--	43	50	50	94	136	29	87	89	35	57	131	436	172	108	15	29	143	27	75	82	15	62	19	257	537	1315	355	2390	2138	1544	1794	1599	1410	3215	2686	2657	250	230	638	278	437	276	120	195	163
PA0391	--	--	hypothetical protein	--	52	36	29	63	85	13	75	69	9	11	109	270	38	55	23	8	403	55	44	83	10	50	10	1035	1457	1537	674	1743	1818	1441	1068	996	762	1543	1225	1204	526	635	1559	556	1758	1113	891	1358	1035
PA0392	--	yggT	conserved hypothetical protein	--	74	27	53	182	349	104	130	83	40	39	137	191	112	73	18	55	404	66	1210	460	105	72	26	2718	940	1608	541	2163	1744	1839	1803	1376	1109	2479	1870	1761	547	536	1332	435	1091	726	782	1084	679
PA0393	proC	--	pyrroline-5-carboxylate reductase	delta-1-pyrroline-5-carboxylate reductase	39	80	106	126	118	41	59	56	21	43	57	149	61	28	49	21	222	56	141	137	76	28	20	468	497	1001	264	1775	1458	1411	1317	1212	1025	2526	2017	2055	285	431	1040	455	991	690	847	1021	848
PA0394	--	yggS	conserved hypothetical protein	--	55	45	13	65	121	35	70	58	21	25	66	141	45	40	22	43	115	85	183	132	66	58	19	518	523	1080	337	2544	2505	2037	2153	2369	1738	3901	3322	3179	420	401	1303	491	1090	912	1035	1344	949
PA0395	pilT	--	twitching motility protein PilT	type 4 fimbrial biogenesis protein PilT	44	43	63	67	199	37	171	140	73	116	259	322	74	105	14	55	192	62	118	122	30	126	35	562	706	1445	400	6874	6562	5139	4839	4258	3488	6074	4677	4056	1103	1077	2568	965	2480	1871	1288	1603	1207
PA0396	pilU	--	twitching motility protein PilU	type 4 fimbrial biogenesis protein PilU	22	16	29	12	120	39	42	59	1	16	101	131	34	51	10	17	192	44	63	91	37	20	9	544	676	980	352	5203	4690	3890	3341	2735	2248	4228	3157	3302	1641	2114	4275	2017	4346	2932	1955	2485	2013
PA0397	--	czcD	probable cation efflux system protein	--	2	2	24	15	20	6	18	41	7	12	36	57	18	6	1	8	18	1	14	6	6	18	5	70	107	132	29	1273	1485	853	1019	1129	855	1907	1460	1344	617	693	1576	817	2030	1414	928	1168	763
PA0398	--	--	hypothetical protein	--	38	59	33	24	59	14	23	17	9	2	76	73	31	12	13	11	106	70	288	78	4	54	9	332	205	781	292	1267	1122	877	882	896	730	1752	1531	1378	145	140	331	135	321	232	131	215	131
PA0399	--	--	cystathionine beta-synthase	methylcysteine synthase ; beta-thionase ; serine sulfhydrase	67	34	115	46	130	10	92	188	19	50	75	222	89	156	29	23	196	117	158	165	62	167	17	471	396	875	268	3054	2472	2328	2130	2320	1736	3782	2978	2949	638	575	1810	765	2258	1260	768	977	740
PA0400	--	metC ; metB	probable cystathionine gamma-lyase	cystathionase ; gamma-cystathionase ; cysteine desulfhydrase ; cystine desulfhydrase ; homoserine dehydratase ; homoserine deaminase	67	12	37	39	81	10	21	129	29	15	86	149	22	57	21	22	180	65	102	167	29	140	16	416	388	781	284	3985	3419	3081	2812	3055	2523	5143	3996	3975	644	740	1789	689	1903	1123	694	966	648
PA0401	--	pyrC' ; pyrX	noncatalytic dihydroorotase-like protein	--	29	16	61	17	70	13	29	110	24	25	72	166	62	26	15	34	107	18	46	90	28	49	22	163	736	1326	319	2138	2123	1746	1660	1883	1508	3665	3299	3282	240	294	798	424	1030	646	460	636	419
PA0402	pyrB	--	aspartate carbamoyltransferase	aspartate transcarbamoylase	147	18	207	187	183	35	65	123	51	24	340	439	432	262	56	55	604	90	188	274	43	220	131	1074	1292	1833	702	4671	4460	3908	3755	3651	2942	8509	6717	6668	726	730	1728	711	1953	1315	1075	1686	901
PA0403	pyrR	--	transcriptional regulator PyrR	uracil phosphoribosyltransferase PyrR	23	0	19	61	47	11	42	43	17	13	45	121	75	4	3	27	114	9	49	97	43	36	21	170	1062	1209	345	1191	1114	934	1001	1292	949	2993	2487	2480	105	167	423	183	457	315	216	376	185
PA0404	--	yqgF	conserved hypothetical protein	--	11	21	15	18	47	10	21	35	17	16	31	99	18	12	5	9	48	16	115	123	32	22	6	274	287	564	146	838	889	645	563	820	549	1437	1236	1093	130	158	392	183	468	291	381	352	282
PA0405	algH	yqgE	AlgH	AlgH	31	42	42	44	174	46	37	92	50	15	75	126	47	125	22	25	205	53	393	269	71	61	35	2834	426	973	404	2123	2185	1655	1488	2077	1312	3207	2576	2507	274	367	976	359	985	591	619	791	473
PA0406	tonB3	--	TonB3	TonB3	5	0	11	29	27	13	17	9	8	19	30	31	19	51	3	1	165	23	22	70	13	3	1	514	252	667	163	1931	1834	1266	1388	1864	1067	3146	2303	2278	201	366	904	471	714	489	611	680	434
PA0407	gshB	--	glutathione synthetase	GSH-II	62	113	98	62	212	35	183	110	60	66	590	658	88	99	12	213	227	48	92	124	48	65	25	415	919	2190	560	5784	5579	4352	4125	3208	2570	4968	4004	3631	1513	1640	3512	1606	3977	2784	2176	2632	1968
PA0408	pilG	--	twitching motility protein PilG	type 4 fimbrial biogenesis protein PilG	91	21	136	48	167	48	121	105	37	72	192	344	172	96	25	45	887	77	261	311	62	136	28	1487	3836	4808	2312	7339	6649	5636	5705	5008	4360	11354	9032	8329	791	821	1574	763	2102	1544	821	878	620
PA0409	pilH	--	twitching motility protein PilH	type 4 fimbrial biogenesis protein PilH	58	7	31	78	69	12	42	35	24	4	133	463	60	70	13	33	369	43	236	238	47	77	15	685	6163	5116	1785	5518	5177	5103	4129	3625	2844	7556	6358	5722	406	406	817	413	1066	726	315	474	339
PA0410	pilI	--	twitching motility protein PilI	type 4 fimbrial biogenesis protein PilI	18	22	55	82	109	19	89	52	30	3	88	151	50	36	16	22	318	38	234	259	72	54	23	1925	1655	2893	1608	3670	4312	2634	3028	2994	2504	8412	8144	7664	248	278	693	345	999	662	379	485	368
PA0411	pilJ	--	twitching motility protein PilJ	type 4 fimbrial biogenesis protein PilJ	101	28	84	89	161	24	69	127	33	31	262	368	84	56	23	83	779	83	190	351	47	139	41	982	5024	8507	1753	17518	15998	15028	12250	12928	8522	27547	21078	20375	1837	1859	4039	1609	3492	2788	1274	1958	1137
PA0412	pilK	--	methyltransferase PilK	type 4 fimbrial biogenesis protein PilK ; CheR3 ; CheR3 ; CheR3 ; CheR3 ; CheR3 ; CheR3 ; CheR3 ; CheR3 ; CheR3 ; CheR3 ; CheR3 ; CheR3 ; CheR3 ; CheR3 ; CheR3 ; CheR3 ; CheR3 ; CheR3 ; CheR3 ; CheR3 ; CheR3	32	13	48	53	129	12	71	92	55	38	152	343	79	49	17	52	1011	63	244	280	48	86	34	674	12157	19450	17396	3084	3319	2331	2386	2914	2039	7300	5956	5631	472	612	1090	585	1384	1020	522	804	598
PA0413	chpA	pilL	component of chemotactic signal transduction system	ChpA ; component of chemotactic signal transduction system	160	141	152	277	292	44	147	590	127	115	419	971	219	176	30	198	759	204	342	621	83	260	68	791	5374	9274	3076	21494	22030	15681	14106	14827	11149	35041	27485	29599	2188	2629	5951	2977	8729	5662	2478	3078	2339
PA0414	chpB	--	probable methylesterase	--	18	4	18	44	87	4	68	70	9	12	94	100	47	81	10	15	105	26	36	62	2	21	4	209	393	1029	289	3548	3048	2673	2088	2394	1522	4477	3886	3977	372	430	1067	441	1346	875	252	377	253
PA0415	chpC	--	probable chemotaxis protein	--	14	35	11	21	25	4	4	34	5	3	30	70	47	12	5	17	67	8	22	38	4	5	3	61	219	704	234	1267	972	1031	709	903	610	1755	1553	1536	223	214	751	356	868	540	203	234	156
PA0416	chpD	--	probable transcriptional regulator	--	4	0	5	3	12	1	5	12	2	7	16	28	7	0	1	4	42	11	6	24	0	0	1	42	201	322	106	578	621	477	349	555	357	1192	1035	1035	108	97	348	164	466	237	91	125	88
PA0417	chpE	--	probable chemotaxis protein	--	0	0	10	13	14	0	0	16	5	4	13	25	8	0	3	12	3	11	12	6	0	4	5	14	116	234	44	2364	2446	1343	1707	1583	1645	1101	816	948	166	335	722	343	609	478	199	282	245
PA0418	--	--	hypothetical protein	--	25	7	13	19	26	15	20	26	10	10	41	106	18	12	1	4	59	16	19	38	36	12	16	132	269	402	138	2655	2621	1562	1921	2142	1826	2065	1648	1910	273	307	897	391	786	554	322	495	251
PA0419	--	yggJ	conserved hypothetical protein	--	12	16	7	30	36	10	15	55	7	15	37	63	21	47	5	3	65	39	37	52	48	14	13	136	111	332	111	621	674	425	410	451	431	952	693	827	63	63	205	90	167	120	73	107	80
PA0420	bioA	--	adenosylmethionine-8-amino-7-oxononanoate aminotransferase	7,8-diamino-pelargonic acid aminotransferase DAPA aminotransferase	441	69	68	376	254	25	96	136	105	54	352	460	508	297	60	39	868	425	1034	863	393	746	121	2652	399	1002	283	2563	2067	1818	1514	951	806	2266	1859	1521	411	493	1011	397	905	670	552	720	419
PA0421	--	--	hypothetical protein	--	64	48	51	144	181	43	35	52	27	13	101	204	175	135	55	33	252	94	920	340	85	70	10	2170	596	1380	452	2133	2027	1468	1461	961	930	2057	1696	1828	357	469	982	500	607	504	469	525	465
PA0422	--	--	conserved hypothetical protein	--	437	57	66	257	270	64	92	46	46	48	352	140	271	310	67	102	1612	385	1154	934	212	497	387	4065	330	766	299	3480	3125	2792	2664	2392	1980	5563	4562	4049	1101	1101	2562	799	1875	1381	790	978	568
PA0423	pasP	yceI	PasP	PasP	598	128	74	271	286	49	84	119	54	75	620	167	228	294	90	125	2087	296	723	1364	267	592	455	2822	717	1788	568	9456	8674	7655	7395	5434	4836	12527	9933	9151	2665	2626	6149	1901	4242	3076	1476	2008	1106
PA0424	mexR	--	multidrug resistance operon repressor MexR	--	76	191	48	166	419	182	170	83	65	117	333	381	158	240	46	140	536	125	1265	337	54	295	41	19117	351	666	153	1319	1486	1203	1132	1176	799	2358	1718	1556	1291	1189	2674	1057	2345	1601	883	1110	726
PA0425	mexA	--	Resistance-Nodulation-Cell Division (RND) multidrug efflux membrane fusion protein MexA precursor	RND multidrug efflux membrane fusion protein MexA precursor	129	194	68	160	218	49	54	89	32	50	213	250	141	103	28	192	395	119	716	355	77	342	25	3987	961	1302	381	3931	3637	3188	3302	3701	2808	6810	6100	4737	932	1023	2637	1133	3290	1861	1046	1314	821
PA0426	mexB	--	Resistance-Nodulation-Cell Division (RND) multidrug efflux transporter MexB	RND multidrug efflux transporter MexB	125	256	118	337	382	45	68	187	93	85	341	381	217	159	47	329	660	109	470	497	131	190	53	2395	1492	2785	853	12905	12700	10276	12111	9835	8375	23554	19512	17258	4633	5059	11435	3962	10590	7201	3090	4175	2946
PA0427	oprM	--	Major intrinsic multiple antibiotic resistance efflux outer membrane protein OprM precursor	--	88	87	34	177	332	97	178	80	47	50	239	206	101	151	40	47	270	99	126	224	88	81	34	1327	1052	1757	664	6821	7172	5058	5412	5622	4545	13425	11632	11895	2220	2736	6354	2573	6380	4049	1708	2252	1528
PA0428	--	rhlE	probable ATP-dependent RNA helicase	--	88	65	56	317	182	62	80	293	74	55	128	333	174	58	56	49	405	71	201	450	65	86	42	935	1566	2177	645	21906	19023	17041	18830	21461	15992	31329	26724	25578	3640	4294	9955	5024	15021	10085	4766	5431	3690
PA0429	--	--	hypothetical protein	--	140	264	81	148	293	76	113	376	178	127	351	425	234	310	66	242	441	96	451	740	126	194	58	1601	1728	2883	851	6494	6166	4831	5992	6034	4311	10295	8378	6932	3371	3079	6375	2576	8172	5784	2946	2878	1845
PA0430	metF	--	510-methylenetetrahydrofolate reductase	--	19	21	13	64	113	19	72	127	41	44	78	187	128	80	16	42	184	10	115	259	12	21	19	594	1813	2922	1265	3963	3811	3196	4147	3360	2647	5822	5600	5137	1067	1091	2243	796	2611	1657	689	1006	600
PA0431	--	--	hypothetical protein	--	8	2	15	59	56	17	43	85	12	10	50	69	45	35	10	22	134	14	85	150	25	31	14	512	352	900	424	4360	3982	3591	4223	4363	3401	7622	6341	6885	1046	1289	2811	997	3093	2032	848	1521	924
PA0432	sahH	ahcY	S-adenosyl-L-homocysteine hydrolase	adenosylhomocysteinase (adohcyase)	84	77	87	126	258	54	108	391	44	94	177	428	307	204	19	29	414	104	251	562	87	90	56	2157	813	1683	659	16427	14410	14209	15477	14405	11325	24607	21084	21963	5201	4710	12473	3649	11521	6966	2996	4739	2755
PA0433	--	--	hypothetical protein	--	32	0	17	22	63	13	4	34	38	14	70	40	6	49	19	14	134	213	57	68	35	81	46	399	483	939	431	123	161	63	132	147	114	353	372	374	46	52	77	56	83	47	38	65	79
PA0434	--	--	hypothetical protein	--	19	36	29	40	46	37	26	85	56	37	84	144	19	36	3	48	104	25	43	37	36	13	17	187	120	218	69	578	561	378	456	509	354	870	641	746	414	584	986	690	1132	750	829	681	569
PA0435	--	--	hypothetical protein	--	37	0	53	21	33	10	22	94	29	28	62	114	25	30	12	23	49	43	54	47	53	19	22	363	19	163	57	210	239	121	201	249	192	355	321	314	26	85	106	85	117	83	112	96	82
PA0436	--	--	probable transcriptional regulator	--	27	0	9	100	24	6	24	43	15	9	64	64	50	34	26	16	124	32	72	94	24	51	26	213	778	1025	371	2664	2478	2007	1871	1693	1259	3214	2652	2230	1652	1514	3496	1363	4690	3396	3871	4435	2912
PA0437	codA	--	cytosine deaminase	--	9	0	7	14	24	8	5	20	4	7	22	48	13	23	3	1	25	9	25	24	9	3	2	62	129	205	49	1621	1458	1265	1187	1145	971	2277	1787	1808	454	559	1265	601	1587	1134	1191	1547	1124
PA0438	codB	--	cytosine permease	--	31	1	6	36	29	17	7	15	14	11	43	59	17	28	3	2	40	32	26	24	4	3	8	128	206	394	134	679	541	393	543	554	476	1233	998	1054	76	118	198	127	309	193	112	169	90
PA0439	--	dypB ; yeiA	probable oxidoreductase	--	2	0	5	0	8	3	16	0	2	2	18	85	9	10	0	1	20	2	16	6	16	0	2	50	36	58	28	190	145	72	106	136	90	390	330	237	274	277	711	519	2029	1305	258	350	191
PA0440	--	dypA	probable oxidoreductase	--	0	0	9	11	6	5	5	0	2	9	20	98	8	0	0	0	12	0	6	0	0	5	1	12	10	25	14	132	128	80	85	99	69	289	245	231	189	211	487	369	1653	1040	148	204	132
PA0441	dht	hyuA	dihydropyrimidinase	D-hydantoinase, 5,6-dihydropyrimidine amidohydrolase ; (DHPase)	5	13	20	22	92	30	40	31	14	24	38	246	75	208	7	18	175	44	30	32	6	11	14	1125	80	101	34	329	327	237	229	269	247	3128	2665	1938	1321	1500	2124	2281	10304	6570	812	688	360
PA0443	--	--	probable transporter	--	16	11	12	63	24	13	27	15	12	12	60	103	45	12	14	10	136	10	35	37	0	34	14	1017	28	79	27	311	288	201	250	263	174	1367	974	868	276	325	525	479	1917	1139	244	264	145
PA0444	--	hyuC	N-carbamoyl-beta-alanine amidohydrolase	hydantoinase	10	31	5	12	21	6	15	8	11	7	30	135	17	0	3	1	38	16	16	7	0	7	2	109	19	57	26	885	1110	653	511	374	317	1770	1299	1167	279	418	780	665	2305	1466	296	309	183
PA0446	--	--	conserved hypothetical protein	--	22	9	16	10	20	1	11	21	6	16	54	70	11	5	5	9	80	45	35	37	10	28	20	117	2025	3043	574	4037	4663	3990	1800	1140	1232	4207	3514	2708	195	319	847	409	935	652	251	380	205
PA0447	gcdH	--	glutaryl-CoA dehydrogenase	--	70	8	17	28	105	12	44	36	25	36	197	187	83	20	7	10	263	40	136	104	118	128	33	522	2554	3723	1098	17646	18237	17706	8066	4032	4324	14270	12207	8995	765	661	1898	697	1784	1320	773	952	569
PA0448	gcdR	--	transcriptional regulator GcdR	transcriptional regulator, GcdR ; probable transcriptional regulator	36	11	25	24	124	9	35	31	8	9	51	99	33	18	7	39	91	35	122	94	50	18	12	252	127	277	83	881	1050	572	798	876	663	2683	2228	2096	72	97	227	109	173	101	78	81	75
PA0449	--	--	hypothetical protein	--	77	10	41	86	395	50	80	11	14	28	117	101	27	45	20	104	456	35	154	179	95	23	18	550	197	300	110	1727	1480	1607	1300	1157	852	3227	2420	1810	497	610	1098	417	1305	814	661	986	597
PA0450	--	--	probable phosphate transporter	--	9	20	27	37	76	51	29	18	5	17	62	90	39	32	11	11	13	9	19	9	1	6	2	94	70	185	44	901	1070	660	732	895	648	2406	1846	1474	203	284	596	235	855	480	273	499	330
PA0451	--	--	conserved hypothetical protein	--	19	0	40	57	141	10	34	33	16	29	93	157	66	6	13	27	53	59	71	41	44	28	20	204	104	493	183	54	66	42	41	59	40	190	136	164	334	682	1149	1801	2365	1282	5594	5055	3566
PA0452	--	slp	probable stomatin-like protein	Band 7-like protein	5	0	12	40	32	0	10	4	2	8	7	52	6	7	5	5	20	8	11	8	12	6	2	66	54	95	37	125	144	80	82	103	85	242	184	149	666	707	1420	1102	2407	1581	3338	4423	3625
PA0454	--	yccS	conserved hypothetical protein	--	33	7	12	71	63	9	38	41	27	27	93	175	51	5	7	12	169	81	109	95	17	39	13	318	411	729	210	1697	1865	1109	1339	1624	1173	3040	2370	2014	606	824	1848	857	2158	1464	902	1277	828
PA0455	dbpA	--	RNA helicase DbpA	--	26	0	17	33	40	3	18	61	15	9	34	104	18	24	3	18	82	22	43	67	21	17	8	172	671	808	177	2876	2779	1712	2138	2207	2012	3336	2660	2583	954	1281	3347	1673	3642	2400	1494	2081	1291
PA0456	--	--	probable cold-shock protein	--	37	16	10	33	140	27	36	36	15	6	52	57	63	173	28	34	1512	71	380	604	30	113	23	2269	637	1227	579	403456	363569	290576	304617	302243	251391	396602	303199	275210	146393	130855	331880	140954	428021	325591	191706	255804	128884
PA0457	--	--	hypothetical protein	--	7	0	3	14	17	9	5	10	10	9	14	37	21	0	6	3	10	14	15	24	0	3	0	121	35	94	45	4737	4907	3343	3813	4139	3228	4136	3445	3413	453	470	1156	386	1108	841	568	617	408
PA0458	--	yieO	probable major facilitator superfamily (MFS) transporter	probable MFS transporter	22	6	20	28	47	13	34	40	15	10	66	107	29	33	15	7	151	44	70	61	13	28	9	412	193	423	135	2213	2449	1387	2308	3256	2231	4846	3946	3915	340	371	801	423	862	611	494	569	376
PA0459	--	clpC	probable ClpA/B protease ATP binding subunit	--	71	0	128	186	102	11	59	71	60	56	145	374	421	72	21	20	332	104	81	189	114	430	41	562	1413	2087	938	561	827	481	699	1295	941	4170	3145	2908	1246	1436	3801	1563	4367	2729	999	1558	987
PA0460	--	--	hypothetical protein	--	57	122	115	304	99	14	177	106	14	61	86	366	269	68	38	99	416	156	335	543	64	191	15	511	413	769	185	1566	1595	1095	1608	1729	1713	3887	3025	2912	2865	2954	8403	3250	10052	5460	2218	3119	1506
PA0461	--	yihG	conserved hypothetical protein	--	17	88	36	87	90	21	61	52	16	16	31	273	84	74	24	22	110	48	197	104	70	41	15	1109	342	620	213	3493	3464	2343	2998	2485	2320	5455	4003	3704	1673	1745	4006	1578	4851	3105	1042	1632	924
PA0462	--	--	hypothetical protein	--	32	27	37	258	75	14	39	88	9	17	39	224	115	111	13	25	200	299	215	387	36	70	8	759	228	457	101	1931	1990	1243	1637	1554	1505	3666	2855	2498	1049	1523	3354	1702	2779	1695	1021	1411	967
PA0463	creB	--	two-component response regulator CreB	--	25	15	6	40	18	6	22	44	7	9	14	133	45	10	5	10	42	10	63	96	8	12	3	172	227	545	219	742	727	484	501	524	545	1259	1097	1033	85	197	390	202	382	253	229	224	124
PA0464	creC	phoM	two-component sensor CreC	--	20	12	15	61	34	8	11	19	15	17	36	190	46	14	5	7	40	44	38	65	13	19	21	94	261	1405	484	1627	2020	1026	1195	932	877	2221	1788	1939	214	357	600	368	582	431	373	587	347
PA0465	creD	cet	inner membrane protein CreD	--	23	0	0	68	28	6	5	91	19	227	30	96	167	27	1	12	46	26	84	217	105	7	92	87	29	99	23	503	517	341	445	498	354	944	840	824	125	189	410	197	442	308	258	267	193
PA0466	--	--	hypothetical protein	--	8	0	2	9	7	3	3	38	8	47	4	24	69	0	4	1	11	0	66	109	22	1	26	46	37	33	14	44	52	36	57	96	37	139	117	122	7	26	48	28	35	21	12	23	16
PA0467	--	--	conserved hypothetical protein	--	2	1	12	5	22	2	13	18	8	34	10	77	22	30	6	10	21	12	9	19	0	4	20	68	58	78	37	147	191	101	88	130	97	250	228	242	42	79	148	108	180	112	79	187	99
PA0468	--	--	hypothetical protein	--	9	38	44	123	75	16	66	26	18	44	91	125	128	74	9	38	53	47	53	33	40	27	15	253	98	226	78	207	207	109	109	123	136	463	312	342	44	106	289	139	370	206	193	309	162
PA0469	--	--	hypothetical protein	--	28	48	71	422	76	18	52	119	25	32	72	211	208	52	24	22	161	77	116	204	57	55	21	355	141	398	98	818	854	552	626	505	527	1656	1479	1357	424	479	1024	549	1168	758	709	1156	770
PA0470	fiuA	--	Ferrichrome receptor FiuA	Ferrichrome receptor FiuA	13	46	53	157	43	7	34	40	18	36	44	297	88	52	13	20	66	21	69	99	4	38	7	223	99	171	60	705	659	456	516	543	373	1287	935	877	1133	976	2268	1095	3015	1749	1050	1309	979
PA0471	fiuR	--	FiuR	FiuR	15	19	17	23	81	4	21	16	27	31	58	341	19	43	10	9	135	29	56	77	28	62	20	186	55	145	70	94	70	65	44	50	29	139	89	100	354	421	1041	564	994	488	300	449	286
PA0472	fiuI	--	FiuI	FiuI	51	18	33	61	284	33	245	74	17	21	81	295	38	304	105	18	196	78	414	368	80	72	38	1968	44	143	44	88	69	87	48	43	24	66	65	57	425	395	1190	584	1224	507	497	649	476
PA0473	--	psfA	probable glutathione S-transferase	--	12	26	12	37	20	4	5	18	2	3	29	21	8	3	11	8	41	20	38	46	4	19	6	74	141	393	132	1505	1319	1294	658	500	529	442	391	294	596	512	1405	529	1301	911	242	515	290
PA0474	--	--	hypothetical protein	--	0	0	0	0	1	0	3	0	0	0	0	0	0	0	0	0	0	0	0	0	0	0	0	3	0	19	5	43	57	33	18	31	29	26	28	17	7	12	25	16	30	23	10	15	10
PA0475	--	--	probable transcriptional regulator	--	3	16	2	0	3	0	2	6	2	1	11	2	0	17	0	1	5	10	17	1	0	2	1	8	20	41	20	393	343	244	260	201	169	356	267	273	79	101	230	141	332	182	222	320	229
PA0476	--	--	probable permease	--	18	19	50	13	82	32	22	5	4	20	23	60	13	10	0	31	53	18	26	14	0	23	10	117	239	895	284	1118	1038	717	867	927	601	1484	1120	1175	828	855	1916	911	2895	1824	958	1343	826
PA0477	--	--	probable transcriptional regulator	--	4	18	7	13	10	6	4	6	4	10	16	39	5	0	3	7	13	4	40	25	4	3	4	84	120	194	49	278	285	228	264	247	182	453	356	353	112	96	279	205	665	406	286	331	250
PA0478	--	--	probable N-acetyltransferase	--	0	0	8	5	17	32	2	2	0	4	10	29	4	5	8	3	7	6	7	30	5	7	4	166	17	23	14	405	432	297	303	293	251	543	477	368	58	87	226	138	302	160	124	183	132
PA0479	--	--	probable transcriptional regulator	--	4	8	20	5	30	11	30	5	5	5	41	54	15	10	15	2	40	14	21	26	19	28	2	178	196	314	165	254	344	172	242	196	170	634	415	403	52	121	295	151	323	198	199	296	206
PA0480	--	--	probable hydrolase	--	0	0	0	17	6	9	0	3	0	1	0	15	6	0	1	0	17	4	6	7	3	3	1	25	11	16	10	226	203	179	171	120	97	380	311	288	180	188	447	312	507	317	392	522	369
PA0481	--	--	hypothetical protein	--	7	4	6	30	16	12	9	10	0	4	22	26	7	29	0	11	26	8	44	25	14	6	5	190	18	65	12	934	1017	597	713	660	449	833	645	721	455	393	866	398	645	457	241	316	188
PA0482	glcB	aceB	malate synthase G	--	885	175	325	289	839	288	201	288	88	98	311	280	539	453	123	225	2538	512	3474	3065	495	650	110	14219	2102	3423	1235	5477	4692	5441	4962	3164	2744	5340	4439	4003	4466	4777	11503	4693	12112	7885	4488	6765	4491
PA0483	--	--	probable acetyltransferase	--	15	41	58	37	41	29	68	9	7	78	22	86	54	8	13	17	26	24	25	71	3	23	5	990	334	605	170	560	605	432	622	508	380	742	632	604	1125	1787	3232	1893	3931	2951	2537	3347	2116
PA0484	--	--	conserved hypothetical protein	--	3	0	7	4	18	4	21	16	4	15	15	57	32	0	5	9	33	10	53	56	37	25	10	134	71	143	48	702	718	464	485	691	433	893	658	646	2400	2542	6345	2644	7977	5106	2169	3394	2153
PA0485	--	rarD	conserved hypothetical protein	--	23	41	23	60	99	25	26	26	24	10	56	67	37	132	22	32	344	29	505	160	36	28	15	3149	1309	1569	458	1951	1727	1350	1422	1458	1140	1753	1338	1260	291	393	849	406	1103	703	293	285	220
PA0486	--	yihE	conserved hypothetical protein	--	16	59	54	76	229	97	95	66	21	23	37	98	120	579	106	30	552	213	1092	473	37	31	17	6255	259	394	69	1209	1161	913	886	835	736	1564	1416	1178	568	727	1783	814	1869	1387	760	1105	656
PA0487	--	modR ; modE	probable molybdenum transport regulator	--	33	42	37	65	73	35	55	36	18	22	52	168	47	35	11	25	111	23	38	38	8	31	14	102	102	410	145	910	814	529	539	499	438	1176	869	761	260	312	775	405	966	557	476	604	352
PA0488	--	yfiM	conserved hypothetical protein	--	11	43	2	13	8	1	9	9	2	2	7	51	8	2	2	13	11	10	5	11	0	5	1	27	31	43	19	113	196	96	152	128	104	322	241	208	80	90	276	123	333	160	126	160	105
PA0489	--	--	probable phosphoribosyl transferase	--	2	28	7	59	11	10	22	20	2	9	9	62	17	11	0	27	19	19	20	18	11	3	1	19	18	98	21	40	47	31	64	67	39	139	141	101	101	170	476	232	394	330	111	182	120
PA0490	--	--	hypothetical protein	--	37	132	228	238	176	41	136	127	24	31	132	348	251	92	36	78	300	148	571	456	53	163	16	941	222	358	84	212	174	181	218	174	213	561	386	275	1148	949	2874	1010	2303	1455	711	1199	700
PA0491	--	--	probable transcriptional regulator	--	9	23	29	4	48	24	33	17	2	7	12	14	17	108	14	6	67	36	84	29	8	32	2	636	123	239	46	359	398	232	311	325	246	600	479	430	52	58	144	118	207	125	125	203	111
PA0492	--	ycsF	conserved hypothetical protein	--	6	0	18	6	12	2	2	11	1	2	8	12	7	0	0	6	14	10	287	7	8	7	11	270	24	37	14	366	309	247	179	203	141	222	171	174	25	45	81	693	167	94	108	110	73
PA0493	--	--	probable biotin-requiring enzyme	--	3	0	1	0	5	2	0	0	0	2	2	2	0	0	0	0	14	3	49	1	0	0	0	47	18	24	5	505	271	306	196	165	126	151	130	127	29	12	90	127	98	71	121	61	61
PA0494	--	--	probable acyl-CoA carboxylase subunit	--	0	10	0	0	4	1	2	7	1	1	8	42	2	7	0	1	9	3	53	8	0	0	2	50	29	70	15	919	619	612	325	376	305	289	249	265	72	85	250	162	285	169	201	184	124
PA0495	--	--	hypothetical protein	--	0	5	13	23	25	2	7	9	3	7	19	24	12	12	3	9	31	24	125	62	14	11	2	976	59	111	30	788	597	520	277	328	285	343	244	207	111	137	312	133	325	241	120	260	152
PA0496	--	ybgK	conserved hypothetical protein	--	4	0	7	6	10	0	6	7	2	4	11	38	1	0	1	8	27	8	58	19	1	8	5	64	56	98	38	616	500	372	209	292	225	351	241	225	128	101	247	128	380	245	196	340	262
PA0500	bioB	--	biotin synthase	biotin synthetase	84	11	88	49	120	36	59	227	70	50	169	445	73	116	71	89	389	147	317	368	169	92	50	536	556	838	196	7159	6369	4423	7026	4697	4245	13013	10397	9023	665	580	1544	635	1317	972	901	1179	712
PA0501	bioF	--	8-amino-7-oxononanoate synthase	7-keto-8-amino-pelargonic acid synthetase ; 7-KAP synthetase, L-alanine--pimelyl coA ligase	44	76	86	80	88	22	26	221	60	20	105	417	62	80	39	49	113	65	68	139	54	23	26	187	498	752	208	1378	1294	837	1334	1091	1003	3306	3070	2818	113	105	312	213	587	329	310	385	254
PA0502	--	bioH	probable biotin biosynthesis protein bioH	--	93	122	61	142	107	14	41	584	75	73	146	1035	176	75	55	101	184	68	72	229	139	39	32	243	201	668	183	861	879	492	779	674	653	2061	1974	1821	82	84	299	188	471	188	205	260	200
PA0503	--	bioC	probable biotin synthesis protein BioC	--	132	65	73	273	58	103	19	226	68	93	122	432	191	143	50	120	118	59	85	150	100	105	38	87	273	568	143	422	328	282	352	310	307	1093	963	937	36	33	123	68	208	104	102	84	82
PA0504	bioD	--	dethiobiotin synthase	DTBS ; DTB synthetase ; dethiobiotin synthetase	120	22	52	233	29	95	9	126	42	78	64	153	144	136	24	75	50	38	67	133	38	84	26	69	130	181	78	267	242	160	218	253	203	893	715	745	26	39	64	66	140	57	128	124	65
PA0505	--	--	hypothetical protein	--	33	0	3	39	90	27	42	19	33	17	33	63	20	71	25	10	217	71	271	53	22	9	31	677	811	1182	356	259	270	157	208	348	213	679	473	424	536	661	1570	927	3290	2127	969	1170	538
PA0506	--	--	probable acyl-CoA dehydrogenase	--	128	120	148	87	335	63	124	310	49	77	329	680	252	218	39	118	362	141	409	300	337	154	64	1894	6247	9491	2641	6454	5420	6355	3522	2541	2235	7423	6657	5011	4811	5300	12575	6869	18441	11810	7265	10737	6667
PA0507	--	--	probable acyl-CoA dehydrogenase	--	0	0	16	7	8	0	10	10	8	3	15	19	7	6	0	14	21	9	13	17	36	2	0	56	84	150	63	7914	5201	5504	1310	1035	770	938	831	672	541	539	1081	827	1460	975	1029	2301	1564
PA0508	--	--	probable acyl-CoA dehydrogenase	--	2	0	15	33	34	14	20	33	5	4	36	44	13	47	2	12	45	24	59	24	35	22	3	413	805	1149	262	3298	2602	2539	1440	1297	998	2492	2064	1838	311	428	894	542	756	566	392	645	428
PA0509	nirN	--	NirN	NirN	6	0	7	0	13	1	3	4	1	7	19	15	11	6	0	9	187	16	17	68	0	12	1	34	477	612	213	163	203	178	113	719	365	2460	1579	1576	64	44	138	63	143	88	69	58	37
PA0510	nirE	--	NirE	NirE	2	10	20	3	11	2	10	1	3	0	19	19	10	9	0	6	48	6	13	20	11	10	1	17	137	291	96	22	38	30	23	157	72	498	426	426	3	11	30	15	38	16	1	14	3
PA0511	nirJ	--	heme d1 biosynthesis protein NirJ	--	21	0	19	0	29	0	4	7	2	10	21	32	3	12	2	15	152	12	25	34	3	17	1	41	355	502	228	73	64	43	76	298	211	1003	833	729	45	61	159	68	195	128	65	69	40
PA0512	nirH	--	NirH	NirH	60	11	90	31	187	14	160	140	37	33	146	288	49	13	15	35	640	24	74	81	0	57	5	84	384	579	189	31	45	27	41	175	80	575	465	406	5	3	35	9	56	19	6	11	15
PA0513	nirG	--	NirG	NirG	8	0	4	21	12	0	5	14	3	13	15	6	1	0	0	0	36	5	10	11	0	4	0	21	153	212	65	16	25	18	20	117	67	479	327	307	3	3	27	12	34	18	11	4	2
PA0514	nirL	--	heme d1 biosynthesis protein NirL	--	11	29	13	0	26	2	2	11	1	17	20	24	10	0	5	7	108	15	13	34	0	20	0	128	233	335	98	39	34	19	21	111	70	479	402	343	0	4	13	8	27	23	11	8	2
PA0515	--	nirD	probable transcriptional regulator	--	5	8	26	1	14	3	9	22	1	12	10	23	3	0	0	3	52	6	14	11	0	18	0	25	328	259	80	78	118	49	50	205	133	840	586	576	17	20	70	54	81	38	54	64	70
PA0516	nirF	--	heme d1 biosynthesis protein NirF	cytochrome oxidase	11	42	12	14	26	7	15	12	1	13	15	31	20	9	7	16	191	19	21	62	1	39	1	97	562	883	272	147	256	116	158	607	391	2557	1876	1897	77	116	318	114	229	126	79	133	78
PA0517	nirC	--	probable c-type cytochrome precursor	Heme d1 biosynthesis protein NirC	22	80	196	30	220	20	111	32	7	37	64	107	34	27	19	47	114	18	43	21	1	38	3	66	628	1320	397	12	22	10	27	113	53	375	322	275	3	16	40	25	23	24	11	32	24
PA0518	nirM	--	cytochrome c-551 precursor	c551 ; cytochrome c8	3	0	3	10	33	4	19	8	0	5	17	17	7	0	10	15	389	21	55	84	7	65	2	157	815	1541	399	26	94	32	86	320	139	983	742	671	15	6	25	14	20	4	4	7	11
PA0519	nirS	--	nitrite reductase precursor	cytochrome oxidase ; cytochrome cd1	62	36	90	51	130	37	130	33	5	35	53	79	73	403	18	52	1471	144	770	373	37	263	12	1431	3088	5002	1678	517	971	509	1358	2080	1115	9007	7198	6907	108	107	272	85	234	143	90	87	92
PA0520	nirQ	--	regulatory protein NirQ	--	74	18	35	20	33	4	13	13	4	4	32	29	25	53	3	7	450	128	92	79	18	362	21	415	193	517	171	361	358	307	190	177	188	500	417	439	521	668	1554	708	1799	1197	429	693	457
PA0521	--	nirO	probable cytochrome c oxidase subunit	--	0	7	19	4	11	2	7	8	0	0	9	30	4	5	8	13	46	17	22	15	0	5	8	35	71	88	40	82	77	95	78	48	61	206	169	162	86	116	313	94	255	162	59	62	49
PA0522	--	nirP	hypothetical protein	--	0	0	1	0	5	0	1	0	1	4	0	8	1	0	0	0	24	0	5	5	0	3	0	6	39	40	24	18	18	32	36	39	17	69	54	59	5	23	12	10	13	9	12	6	5
PA0523	norC	--	nitric-oxide reductase subunit C	cytochrome c subunit of nitric oxide reductase	8	10	27	5	84	11	42	20	2	7	4	33	3	126	11	29	140	119	251	85	4	43	8	729	347	479	194	60	28	27	57	72	36	161	114	139	24	21	61	28	88	69	25	54	43
PA0524	norB	--	nitric-oxide reductase subunit B	cytochrome B subunit of nitric oxide reductase	55	32	128	18	565	214	195	90	3	18	33	112	20	851	51	37	1530	353	3971	934	45	175	27	7789	532	917	378	258	301	133	193	244	176	759	566	420	43	78	200	134	213	165	167	169	137
PA0525	--	norD	probable dinitrification protein NorD	--	16	43	114	0	121	46	156	75	6	29	14	57	0	153	14	33	148	60	86	44	8	56	2	127	157	304	143	115	198	79	253	663	569	2653	2139	2464	23	30	75	56	89	66	107	81	46
PA0526	--	--	hypothetical protein	--	12	44	57	4	92	28	55	28	1	13	9	27	4	35	3	29	106	50	66	46	4	35	5	171	371	544	190	183	280	142	427	721	704	2522	2198	2642	12	21	57	30	56	24	34	32	17
PA0527	dnr	--	transcriptional regulator Dnr	dissimilative nitrate respiration regulator	22	0	23	43	47	11	29	9	6	22	33	76	61	68	3	8	138	9	20	15	16	32	8	215	663	797	182	1819	3022	1410	4592	4480	4195	13380	11687	11104	420	531	914	563	756	563	763	636	434
PA0528	--	--	probable transcriptional regulator	--	10	17	2	15	11	5	2	6	2	8	22	28	24	16	0	2	33	7	19	15	10	12	3	109	53	205	94	388	494	280	296	467	389	1452	1053	1299	63	107	171	132	355	183	84	90	54
PA0529	--	--	conserved hypothetical protein	--	4	12	22	36	29	5	18	126	12	11	49	57	16	48	4	11	71	12	61	50	23	19	3	314	51	165	37	287	317	222	263	222	186	6040	5123	4304	179	238	425	389	592	346	344	319	233
PA0530	--	--	probable class III pyridoxal phosphate-dependent aminotransferase	--	15	0	17	3	31	4	11	271	17	7	65	147	10	26	3	9	34	26	57	53	20	11	8	158	26	96	23	182	207	100	150	170	157	4039	2999	3587	67	110	184	143	324	182	157	155	117
PA0531	--	--	probable glutamine amidotransferase	--	4	0	10	22	12	1	23	78	15	2	34	58	1	6	2	4	25	2	14	12	0	9	1	25	63	103	61	95	98	67	92	111	101	2294	1736	1799	96	139	286	191	475	294	207	286	164
PA0532	--	--	hypothetical protein	--	0	13	0	9	5	3	0	3	4	2	7	9	5	0	0	0	12	1	10	0	4	0	0	5	27	53	7	267	264	160	212	140	119	1165	859	807	91	144	419	158	231	180	123	288	139
PA0533	--	--	probable transcriptional regulator	--	1	2	18	29	33	9	16	42	8	5	29	84	10	9	1	13	56	21	37	49	19	14	6	122	68	234	120	978	1106	696	828	639	506	1892	1628	1539	288	339	715	405	716	458	306	366	289
PA0534	pauB1	--	FAD-dependent oxidoreductase	FAD-dependent oxidoreductase	22	358	158	49	240	98	37	57	15	4	51	163	50	108	14	146	206	301	164	51	23	80	6	703	1118	1256	523	634	674	369	474	671	518	1035	803	765	220	360	799	339	725	523	204	298	191
PA0535	--	--	probable transcriptional regulator	--	13	171	37	26	63	17	20	44	9	13	38	101	49	74	12	52	173	78	48	44	20	39	11	327	332	485	81	562	597	358	511	586	435	1077	815	1042	221	159	476	207	319	218	98	172	111
PA0536	--	--	hypothetical protein	--	21	126	23	39	81	34	52	75	14	34	53	309	70	87	19	29	132	55	134	95	20	40	5	303	362	873	255	1380	1427	957	1300	1170	1113	2696	2124	2128	760	888	2454	1109	1582	1048	511	762	477
PA0537	--	--	conserved hypothetical protein	--	13	176	50	91	116	42	63	35	21	23	41	260	167	318	27	31	169	83	288	247	32	40	3	2450	548	964	283	1926	1761	1627	1789	1431	1362	2749	2297	2181	766	739	2128	762	1548	941	576	724	404
PA0538	dsbB	--	disulfide bond formation protein	--	38	105	89	37	71	14	16	83	181	24	58	189	43	87	10	28	145	29	68	112	57	38	32	273	120	342	66	1019	774	682	742	570	590	1064	860	738	108	198	410	193	452	331	254	359	176
PA0539	--	--	hypothetical protein	--	16	35	4	13	22	2	9	19	5	9	21	30	12	17	8	13	19	40	33	31	16	14	2	94	68	216	93	96	91	69	110	137	130	401	338	299	43	36	134	71	158	124	77	111	40
PA0540	--	--	hypothetical protein	--	4	0	13	14	4	0	2	1	0	7	6	12	9	4	0	10	14	4	12	6	0	3	0	37	106	218	62	423	399	352	349	527	323	1159	909	857	53	81	185	68	129	80	32	33	24
PA0541	--	--	hypothetical protein	--	35	9	13	40	30	16	24	12	12	11	33	104	43	93	5	8	51	19	52	35	28	15	3	100	148	233	73	1828	2053	1163	1479	1833	1600	5173	3990	4439	187	185	648	206	376	271	131	168	103
PA0542	--	yqjC	conserved hypothetical protein	--	16	12	9	50	34	5	15	22	10	0	22	38	50	43	0	5	80	8	73	60	39	19	4	253	136	233	67	2195	2422	1862	1932	2087	1814	5061	4432	4524	262	283	719	298	531	364	190	277	148
PA0543	--	--	hypothetical protein	--	10	57	27	34	67	19	26	30	8	25	27	104	84	45	10	25	94	67	108	84	30	33	7	312	128	333	116	154	284	93	150	181	153	389	432	406	563	525	1420	762	1641	1001	825	1243	648
PA0544	--	--	hypothetical protein	--	8	9	31	27	36	18	25	14	8	24	22	63	24	1	7	3	78	30	24	19	16	14	10	104	330	597	135	596	642	372	486	365	387	787	755	719	616	659	1553	745	1652	1070	1093	1225	787
PA0545	--	--	hypothetical protein	--	79	46	64	153	97	90	26	58	23	38	176	193	310	80	14	23	164	158	168	116	17	206	36	647	440	1172	297	729	1188	576	1186	2592	2250	7953	5959	6107	271	343	737	340	752	464	243	282	126
PA0546	metK	--	methionine adenosyltransferase	AdoMet synthetase ; S-adenosylmethionine synthetase	162	117	146	587	1857	478	677	519	78	62	402	397	730	2566	493	116	6389	501	4425	3215	270	175	81	42958	1581	2465	724	13768	11022	10796	10154	6803	5727	6559	5440	5575	1389	1400	3485	1239	3721	2194	622	953	607
PA0547	--	--	probable transcriptional regulator	--	125	184	98	194	305	100	238	831	93	80	350	483	409	502	60	105	838	168	505	677	213	173	68	1962	2266	2998	919	7519	6859	5821	5601	4505	3984	4387	3924	4299	581	759	1754	885	2066	1362	466	494	356
PA0548	tktA	--	transketolase	--	172	55	92	92	192	50	115	455	82	84	231	485	283	289	23	69	454	138	246	339	211	161	36	821	1466	2835	735	13891	12556	11723	10226	7379	6470	13039	10919	11940	1887	2225	5434	2383	3638	2489	1233	1821	1201
PA0549	--	--	hypothetical protein	--	32	7	43	35	77	13	20	230	41	43	99	190	71	115	13	13	154	61	118	169	23	56	19	268	599	953	373	2317	2690	1541	2071	1688	1492	3255	2850	3482	410	533	1190	726	1088	782	443	595	431
PA0550	--	ygbM	conserved hypothetical protein	--	6	0	11	2	21	7	2	5	13	1	32	11	13	49	0	6	37	13	16	38	7	6	4	186	61	110	26	1550	1698	984	1305	1390	1069	2314	2009	2417	287	336	711	331	933	542	195	226	172
PA0551	epd	gapB	D-erythrose 4-phosphate dehydrogenase	--	104	28	71	247	72	9	38	86	31	28	141	265	241	122	21	36	496	147	521	872	96	151	23	1289	1126	1232	719	6472	6179	5302	5227	4004	3662	6948	5644	6137	784	923	2516	978	1558	1239	611	768	538
PA0552	pgk	--	phosphoglycerate kinase	--	70	72	81	205	97	15	66	188	51	25	146	287	233	82	16	56	536	118	590	1324	133	103	20	1265	957	1481	763	8979	8169	7873	6492	4909	4478	7142	6687	7295	1794	2004	5778	2084	3488	2475	1129	1484	1038
PA0553	--	--	hypothetical protein	--	13	24	19	77	86	4	31	73	11	38	70	136	110	67	7	30	180	38	111	122	23	63	26	278	62	343	87	1904	2001	1470	1383	1154	993	1843	1780	1666	1712	1628	4800	1830	5908	3568	1684	2614	1281
PA0554	--	--	hypothetical protein	--	18	97	25	44	114	17	70	79	34	36	53	181	131	57	21	32	150	66	234	569	45	77	21	756	264	577	195	2624	2615	2133	2046	3112	1769	3632	3554	3630	1331	1319	3464	1634	5281	2850	1547	2158	1172
PA0555	fda	cfxB ; cbbA ; fbaA	fructose-16-bisphosphate aldolase	Fructose-1,6-bisphosphate triosephosphate-lyase	142	125	92	512	366	85	129	171	52	52	199	376	410	352	77	113	1452	255	1759	2533	227	394	64	4954	1355	2028	685	15989	13587	13716	12560	9844	8671	13768	12188	12184	5745	5721	14576	5448	20081	11109	5419	8428	5012
PA0556	--	--	hypothetical protein	--	1	14	6	35	41	3	8	10	1	8	8	30	4	15	1	5	35	13	31	24	0	2	0	37	11	71	35	1429	1295	1034	1134	1199	921	1678	1455	1452	840	1145	2537	1691	3394	2104	1090	1507	1029
PA0557	--	--	hypothetical protein	--	14	0	15	21	23	0	6	2	1	3	9	11	10	10	5	0	23	9	22	29	34	11	3	57	115	179	73	775	802	504	829	957	601	1584	1290	1306	1083	1015	2902	1244	3739	2340	811	1418	806
PA0558	--	--	conserved hypothetical protein	--	13	48	20	25	46	5	5	87	6	9	28	45	24	12	1	34	57	39	29	63	41	12	57	89	127	190	65	777	660	539	691	657	466	1251	928	962	454	450	1091	594	1027	817	465	563	398
PA0559	--	yhiN	conserved hypothetical protein	--	17	45	24	69	132	17	28	50	7	17	31	135	41	63	32	10	71	37	112	59	59	17	15	357	66	277	62	1235	1415	852	1143	1000	761	1821	1494	1459	549	529	1165	608	1212	881	493	721	455
PA0560	--	ygjP	conserved hypothetical protein	--	6	15	8	50	33	1	4	15	8	6	19	24	22	23	0	7	52	18	16	45	13	9	11	116	184	273	54	1282	1238	1006	1001	1215	1011	2116	1941	1499	222	183	540	200	674	522	309	308	151
PA0562	--	--	probable hydrolase	--	24	0	18	22	30	11	19	23	3	7	39	77	21	79	6	3	39	13	12	15	18	4	5	127	70	210	50	911	759	572	660	873	629	1674	1292	1352	95	133	446	176	301	255	155	230	131
PA0563	--	--	conserved hypothetical protein	--	57	38	59	54	81	39	24	40	35	21	146	171	113	98	17	37	69	8	72	87	15	42	8	436	1741	1592	449	3731	3501	2411	2540	2510	1981	4745	3742	3512	367	294	845	361	824	698	363	373	178
PA0564	--	--	probable transcriptional regulator	--	16	4	8	54	9	2	8	17	5	6	45	44	15	0	3	5	23	8	14	14	1	12	0	69	162	188	63	589	486	390	420	441	362	929	698	704	167	149	422	232	511	312	241	327	230
PA0565	--	--	conserved hypothetical protein	--	72	4	8	45	144	19	52	89	41	6	257	43	9	66	34	28	537	62	547	1274	907	75	34	889	55	91	73	6120	4520	3647	1351	1402	1039	662	514	440	753	718	2059	734	3094	2376	572	868	535
PA0566	--	--	hypothetical protein	--	2	51	47	24	47	18	100	36	23	27	39	105	20	29	4	9	48	34	58	30	11	28	15	79	128	399	171	3327	3015	1909	889	1109	955	1003	844	750	481	535	1629	827	2555	1592	661	914	598
PA0567	--	yqaE	conserved hypothetical protein	--	30	6	35	70	66	6	22	56	35	3	115	57	26	22	18	30	147	51	103	247	112	45	14	224	56	81	27	1688	1600	1055	817	784	697	1126	834	692	4881	4395	12316	4093	12559	7791	2147	3397	1855
PA0568	--	--	hypothetical protein	--	9	11	16	9	33	5	31	33	3	11	36	89	34	30	1	3	81	11	43	45	13	1	4	282	159	263	91	1265	1244	805	791	850	729	1293	988	864	4419	3842	11930	3768	12035	7085	2144	3581	1919
PA0569	--	--	hypothetical protein	--	11	12	0	6	11	0	11	20	2	1	13	29	6	0	1	5	23	2	10	20	11	2	4	40	33	99	40	605	604	353	442	493	337	768	503	633	320	283	852	294	898	543	244	355	230
PA0570	--	--	hypothetical protein	--	3	0	14	17	6	1	0	13	1	0	12	30	5	3	0	1	13	2	6	13	19	7	0	22	30	77	21	305	341	253	211	346	219	508	315	314	117	105	353	129	435	273	155	215	118
PA0571	--	--	hypothetical protein	--	4	26	12	5	24	7	11	14	4	5	20	44	12	14	11	12	21	7	28	43	20	10	5	84	68	158	60	512	474	360	348	435	354	713	609	581	128	118	416	212	496	295	200	290	179
PA0572	--	--	hypothetical protein	--	0	36	3	30	41	0	14	20	6	1	9	34	13	1	6	5	9	14	10	14	1	2	6	221	412	933	229	1008	1071	812	718	656	509	1999	1517	1414	362	390	868	343	901	559	492	690	519
PA0574	--	--	hypothetical protein	--	24	61	11	53	335	14	12	19	11	5	0	80	26	49	34	7	90	81	206	179	29	36	34	323	220	414	161	1677	1507	1276	1506	1562	999	4013	2884	2172	264	239	560	201	559	351	273	325	230
PA0575	rmcA	--	redox regulator of c_di_GMP RmcA	redox regulator of c_di_GMP, RmcA	5	57	23	50	79	26	43	16	23	21	37	78	35	26	9	10	73	17	41	49	33	18	14	198	979	1282	568	1585	1676	1071	1138	2169	1385	3581	2797	2516	1864	1958	4705	2034	8306	5110	2188	3249	2057
PA0576	rpoD	rpoDA	sigma factor RpoD	--	498	321	383	398	1130	483	360	1366	241	253	784	1800	792	634	132	313	1983	211	1634	1731	517	425	104	5556	5662	7582	1617	47843	43174	34802	34846	32713	25592	49376	38446	37344	8797	9019	21804	8431	20424	14139	7566	8492	5423
PA0577	dnaG	--	DNA primase	--	91	66	120	170	481	70	196	252	54	94	310	700	289	198	44	94	822	98	466	403	84	128	64	2988	1836	3107	797	6609	6741	5372	6836	9656	5716	19976	15917	13248	1656	1747	3696	1272	3442	2552	1211	1772	928
PA0578	--	--	conserved hypothetical protein	--	32	7	5	31	55	19	17	62	8	14	40	96	50	60	8	9	73	13	50	86	2	9	2	384	666	639	123	8102	9058	6012	7870	12408	8870	20187	17702	15835	354	640	1740	847	836	766	508	410	260
PA0579	rpsU	--	30S ribosomal protein S21	--	119	86	63	173	139	88	46	56	35	40	68	146	173	313	40	72	642	109	604	478	94	82	39	2707	1695	3149	581	18095	18825	11421	18075	22243	13369	28918	23117	21228	1240	1726	3500	1493	1726	1724	1197	928	525
PA0580	gcp	ygjD	O-sialoglycoprotein endopeptidase	--	137	47	65	129	290	139	220	269	34	31	131	231	214	422	69	46	501	86	659	304	60	76	26	2944	706	1277	315	3473	3446	2150	2771	3360	2830	6803	5669	6142	783	995	2447	1186	1938	1432	893	1077	717
PA0581	--	ygiH	conserved hypothetical protein	--	60	97	83	172	462	213	245	248	104	256	261	458	309	450	69	63	264	121	233	194	72	72	25	2578	617	1102	318	1705	1678	1097	1252	1975	1199	3227	2628	2695	386	586	1352	639	1560	1038	708	752	459
PA0582	folB	--	dihydroneopterin aldolase	--	40	28	4	30	56	17	17	72	14	6	49	75	64	99	17	19	185	47	272	305	56	34	17	1293	302	517	140	973	1009	633	725	906	635	1429	1244	1324	214	293	583	313	588	357	185	207	136
PA0583	--	--	hypothetical protein	--	32	29	44	46	54	20	7	95	14	12	34	104	45	110	9	11	55	27	43	76	32	33	13	202	189	426	100	1036	1111	715	825	938	733	1405	1308	1416	282	276	778	325	890	546	213	288	187
PA0584	cca	--	tRNA nucleotidyl transferase	--	3	13	15	21	57	24	26	21	6	7	26	100	24	59	12	14	70	20	70	94	7	24	10	888	440	620	248	1446	1438	1054	1211	1383	986	2689	2126	2218	492	544	1386	681	1831	1252	697	1066	688
PA0585	--	--	hypothetical protein	--	0	0	5	5	7	5	0	11	1	4	4	20	2	0	0	0	11	8	9	10	5	0	0	15	104	161	39	133	118	89	136	240	147	482	356	354	144	126	399	167	430	275	157	272	93
PA0586	--	ycgB	conserved hypothetical protein	--	77	12	96	152	171	48	83	84	51	78	202	451	90	122	12	24	463	111	300	565	140	266	41	1467	4023	4509	2113	1300	1102	1023	803	891	583	1700	1095	943	5212	5339	12700	4380	16304	10246	6274	8063	5460
PA0587	--	yeaH	conserved hypothetical protein	--	77	131	252	204	177	66	157	138	76	143	337	717	223	151	51	72	397	171	266	458	117	323	51	974	1569	2775	735	1479	1336	1269	990	1014	771	1844	1435	1208	5629	5290	12997	4743	20887	12477	6077	9047	5676
PA0588	--	yeaG	conserved hypothetical protein	--	228	154	243	385	433	68	393	138	104	260	456	1093	370	179	74	147	805	416	995	1155	300	430	126	2977	4973	7827	3243	6110	5084	5171	3435	3935	2579	7177	5517	4071	29204	26182	58238	19727	82558	49458	21704	33963	20576
PA0589	--	glpE	conserved hypothetical protein	--	5	0	2	0	9	0	2	5	5	3	3	10	3	0	2	0	18	10	19	14	0	2	0	38	127	172	40	851	703	717	597	786	575	1488	1095	849	218	268	622	282	842	550	467	493	319
PA0590	apaH	--	bis(5'-nucleosyl)-tetraphosphatase	diadenosine tetraphosphatase	18	9	48	22	74	11	49	97	35	29	79	199	53	47	16	17	145	35	61	72	49	39	8	207	437	858	244	2810	2445	2014	1970	2246	1737	3993	3083	2887	821	1018	2372	1094	3075	2042	1345	1796	1135
PA0591	--	apaG	conserved hypothetical protein	--	10	0	18	15	18	6	20	8	8	12	17	50	17	25	13	4	86	17	113	77	13	28	8	371	201	272	65	2543	2342	2034	1945	2460	1715	4247	3177	2945	1357	1758	3475	1511	3538	2461	1555	2019	1199
PA0592	ksgA	--	rRNA (adenine-N6N6)-dimethyltransferase	--	72	79	61	67	342	18	101	113	29	25	158	187	72	60	9	22	120	46	119	485	199	45	72	375	541	1066	281	4596	4295	3243	3947	4855	3265	7853	5781	5885	2368	2671	6316	2192	4956	3313	1798	2426	1420
PA0593	pdxA	--	pyridoxal phosphate biosynthetic protein PdxA	--	29	28	26	57	49	8	16	77	12	5	89	149	63	82	7	23	216	60	72	117	36	51	12	133	960	1727	656	3896	3238	2977	2688	3162	2391	4844	3798	3343	1302	1263	3150	1138	2875	1866	1046	1546	1007
PA0594	surA	--	peptidyl-prolyl cis-trans isomerase SurA	Survival protein SurA	267	59	110	208	254	17	73	277	74	61	166	503	305	165	52	96	1172	143	1055	1096	246	282	119	1365	3590	6070	3266	16011	13386	11913	11159	10519	8282	14465	12269	11511	4908	3973	10029	3099	5929	4396	2120	3175	1879
PA0595	lptD	imp ; ostA	LPS-assembly protein LptD	LPS-assembly protein LptD ; organic solvent tolerance protein OstA precursor	683	298	974	1048	524	275	487	421	177	682	700	1079	1511	462	272	278	3183	804	1799	2271	361	1491	292	2906	14120	16683	7382	46398	40530	41000	33614	33692	23653	51946	40020	35099	12449	12296	30340	9727	17200	12575	7128	9399	6220
PA0596	--	--	hypothetical protein	--	64	30	133	116	180	37	105	216	31	40	124	312	253	63	25	78	255	89	254	252	107	99	27	912	482	1225	486	1535	1411	1211	1274	1058	859	1903	1643	1373	756	600	1774	647	2113	1288	728	1126	725
PA0597	--	--	probable nucleotidyl transferase	--	6	4	39	14	29	0	4	61	13	18	27	132	44	0	2	3	77	10	36	62	14	25	3	103	101	246	100	542	520	443	444	350	371	903	765	786	215	308	747	377	936	583	496	604	414
PA0598	--	--	hypothetical protein	--	11	0	28	15	36	7	20	71	16	18	29	143	51	21	1	8	100	26	46	89	33	21	3	112	132	516	132	1122	1062	852	782	725	593	1521	1116	1107	644	780	1574	838	1904	1209	1083	1389	917
PA0599	--	--	hypothetical protein	--	3	22	11	12	19	13	19	19	7	5	20	128	12	11	5	14	49	23	15	37	7	15	8	82	50	156	57	1315	1136	954	826	767	583	1267	1199	992	621	617	1480	679	1391	1019	799	1044	573
PA0600	agtS	--	two-component sensor AgtS	probable histidine kinase ; two-component sensor, AgtS	24	33	44	79	112	24	33	134	39	73	91	238	64	31	17	25	117	46	104	128	59	34	14	372	201	620	249	2577	3147	1797	2054	2011	1719	3526	2657	3056	704	871	1844	1194	2711	1903	1531	1860	1302
PA0601	agtR	--	two-component response regulator AgtR	two-component response regulator, AgtR	1	0	12	37	72	44	34	25	11	6	14	55	10	95	13	9	170	51	180	221	41	23	3	2188	108	252	113	1664	1772	1171	1107	1240	1040	2009	1519	1614	697	762	1697	767	2625	1806	1076	1440	1161
PA0602	--	--	probable binding protein component of ABC transporter	--	10	18	24	12	30	2	6	49	3	3	19	76	4	6	1	13	44	6	44	45	0	4	5	193	105	392	136	3075	2959	2313	1710	1412	1198	1191	1036	872	195	184	459	174	498	389	219	269	139
PA0603	agtA	--	AgtA	AgtA	49	44	17	62	66	29	21	50	42	42	59	189	15	48	24	31	217	73	86	89	28	26	14	212	450	689	425	10413	7747	6673	4672	3153	2704	1346	1027	885	199	247	526	202	371	276	170	181	103
PA0604	agtB	--	AgtB	AgtB	13	2	19	17	45	4	8	65	28	14	22	68	3	22	15	9	92	21	50	58	40	15	16	226	241	612	204	13511	10433	9200	6139	4970	4293	1544	1275	873	644	638	1404	461	1112	691	250	365	212
PA0605	agtC	--	AgtC	AgtC	11	17	5	17	27	7	30	12	15	20	27	62	19	14	6	17	17	27	4	23	0	11	6	54	168	336	164	5664	4576	3708	2854	2515	2078	839	749	401	287	235	631	213	626	391	198	294	140
PA0606	agtD	--	AgtD	AgtD	15	20	8	11	14	3	20	12	5	4	8	37	7	6	4	15	43	11	14	24	0	0	10	46	197	348	106	2076	1664	1268	1060	1050	817	570	384	299	135	117	279	111	237	174	61	68	43
PA0607	rpe	dod	ribulose-phosphate 3-epimerase	--	14	1	7	38	69	32	61	40	25	7	35	58	44	51	7	22	72	23	37	44	3	20	3	306	592	631	149	3074	2481	2191	2226	2462	2100	4468	3491	3569	115	209	483	232	393	253	161	169	108
PA0608	--	gph	probable phosphoglycolate phosphatase	--	47	25	20	147	220	76	66	49	46	6	36	78	90	122	76	12	662	1192	1074	3734	593	357	959	15298	1011	1924	400	4058	3732	3202	3408	3394	2903	6235	5002	4772	314	349	804	446	728	603	547	405	291
PA0609	trpE	--	anthranilate synthetase component I	--	100	92	79	184	358	75	99	135	199	64	137	429	127	173	20	41	487	133	370	952	263	105	143	948	791	1364	482	11117	10541	8596	7919	8206	5988	13760	10885	10675	1264	1457	2871	1462	2838	2125	1966	1864	1330
PA0610	prtN	--	transcriptional regulator PrtN	--	10	82	28	273	381	36	84	6	41	21	212	62	151	41	26	25	68	43	75	59	31	25	7	1530	1026	2335	689	735	971	532	709	797	475	1343	979	897	249	408	568	368	583	353	743	418	330
PA0611	prtR	--	transcriptional regulator PrtR	--	59	43	29	41	103	29	45	42	31	26	173	216	53	23	12	60	383	128	256	338	180	98	36	666	304	889	319	1546	1483	1273	1078	1125	769	1960	1554	1576	312	352	787	362	692	465	381	566	350
PA0612	ptrB	--	repressor PtrB	New product name: repressor, PtrB	22	16	6	10	42	7	15	24	29	11	62	151	13	12	3	9	10	75	20	69	25	19	2	106	140	193	133	715	799	263	734	567	477	1007	750	1173	64	137	155	97	121	64	128	66	57
PA0613	--	--	hypothetical protein	--	6	0	10	29	59	9	19	23	22	15	53	132	14	15	1	14	16	21	46	140	31	17	5	205	321	375	157	1915	2223	940	1647	1403	1526	2474	1977	2925	116	279	323	209	307	189	285	117	68
PA0614	--	--	hypothetical protein	--	6	33	5	0	15	9	8	27	28	31	58	315	7	2	6	33	34	11	0	95	5	16	2	88	268	483	562	890	1177	449	924	873	1014	1149	1072	1324	101	152	234	199	277	168	235	69	50
PA0629	--	--	conserved hypothetical protein	--	5	23	0	0	14	1	12	17	43	12	17	255	3	0	5	9	12	15	10	35	2	13	3	56	82	402	202	2371	2428	1001	2262	2094	2413	2292	1516	2429	151	381	411	339	410	255	475	174	153
PA0630	--	--	hypothetical protein	--	0	28	5	0	7	2	0	5	8	9	2	104	0	0	1	0	3	5	12	43	16	0	0	29	59	181	63	389	365	127	290	411	412	652	337	523	34	70	106	173	153	105	118	44	28
PA0649	trpG	pabA	anthranilate synthase component II	--	79	119	51	411	617	142	218	37	166	39	64	412	166	333	121	35	361	167	467	238	27	94	22	8758	263	549	138	5712	5741	3921	4880	4030	3927	7028	4774	4800	785	1097	2079	1036	2044	1475	1290	1531	1141
PA0650	trpD	--	anthranilate phosphoribosyltransferase	--	113	160	71	202	232	63	137	160	298	45	141	385	87	181	37	92	337	86	389	484	249	104	73	2149	398	1232	366	4896	5278	3456	4580	3695	3276	4850	4013	4246	884	1045	2295	1042	2409	1708	1092	1439	1116
PA0651	trpC	--	indole-3-glycerol-phosphate synthase	--	43	15	57	63	185	31	49	166	245	56	107	750	83	105	19	29	259	51	211	244	85	41	43	767	491	1408	448	5194	4815	3683	3894	3929	3309	5157	4046	3757	525	509	1197	587	1426	948	450	698	421
PA0652	vfr	--	transcriptional regulator Vfr	cyclic AMP receptor-like protein	54	16	37	40	91	23	23	213	50	29	104	175	54	87	22	17	494	63	207	233	64	37	27	611	729	1384	282	12722	11127	9344	8933	8854	6767	12132	8876	8256	1084	1283	2575	1023	2784	2271	1148	1363	913
PA0653	--	yhfA	conserved hypothetical protein	--	19	37	4	50	48	11	39	42	14	4	41	106	31	50	10	3	68	57	138	161	47	31	9	510	251	691	166	2033	1983	1294	1394	1811	1557	2177	1861	1850	259	323	634	275	586	427	236	248	125
PA0654	speD	--	S-adenosylmethionine decarboxylase proenzyme	--	24	12	31	27	41	20	9	15	9	26	55	97	48	44	7	16	98	18	139	151	12	35	17	496	658	875	334	4859	4784	3568	4890	6157	4810	10974	8345	7397	865	830	1901	731	1863	1352	728	775	544
PA0655	--	--	hypothetical protein	--	26	0	24	36	68	17	22	31	25	11	52	89	19	62	8	15	91	25	43	63	17	41	19	204	977	1164	396	1957	1773	1429	1688	1822	1548	4298	3914	3738	1110	1078	2711	1292	3883	2573	1240	1715	980
PA0656	--	ycfF	probable HIT family protein	--	19	0	4	22	29	18	11	13	11	7	29	15	22	106	21	12	99	16	62	104	33	62	9	737	76	152	85	397	407	240	407	333	336	549	395	411	338	346	758	257	964	596	284	431	245
PA0657	--	--	probable ATPase	--	23	59	12	46	27	16	23	51	10	22	65	178	24	39	11	9	75	42	24	63	10	17	19	91	167	331	142	1592	1581	1073	1027	1030	1102	1945	1383	1460	508	604	1424	826	1641	1082	744	999	693
PA0658	--	--	probable short-chain dehydrogenase	--	31	92	34	78	51	18	41	31	17	41	44	158	52	39	4	25	83	42	82	92	25	31	8	145	262	547	135	1716	1737	1419	1121	1423	1002	1975	1473	1465	324	458	1127	565	750	481	294	423	309
PA0659	--	--	hypothetical protein	--	52	7	71	38	90	23	40	81	38	30	133	182	44	124	12	22	216	70	123	117	58	46	26	313	717	1501	587	4177	3454	3227	2773	2503	2064	3725	2808	2638	319	333	890	317	542	428	251	438	299
PA0660	--	--	NAD(P)H:quinone reductase	NAD(P)H:quinone reductase	33	16	25	31	34	10	6	40	18	16	37	77	35	39	9	35	158	45	99	218	51	34	7	327	313	654	200	2504	2149	1937	1523	1226	1127	2114	1555	1525	366	417	1094	431	835	550	500	614	436
PA0661	--	--	conserved hypothetical protein	--	35	13	20	264	200	91	47	24	11	5	62	58	78	725	58	12	270	36	479	355	36	24	8	3038	531	709	224	1820	1413	1425	1167	794	832	1508	1107	1026	192	189	477	145	400	259	209	282	179
PA0662	argC	--	N-acetyl-gamma-glutamyl-phosphate reductase	--	189	57	102	197	130	54	74	127	54	52	125	307	117	72	39	58	283	169	496	515	89	313	36	1738	1043	2304	896	2165	2428	1546	1563	1555	1381	2799	2415	2783	412	576	1489	757	1151	710	472	600	337
PA0663	--	--	hypothetical protein	--	16	12	20	62	73	20	34	59	23	17	29	114	59	113	15	19	306	43	202	246	61	52	10	646	548	1049	395	2727	3084	2154	2112	1833	1308	2618	1971	2166	479	550	996	400	660	608	271	396	234
PA0664	--	--	hypothetical protein	--	11	37	25	41	82	45	34	65	18	53	48	145	48	20	9	12	98	13	96	169	20	40	15	332	136	391	110	3596	3262	2791	2494	2240	1683	3188	2317	2554	683	821	1685	681	1310	1032	601	687	478
PA0665	--	yadR	conserved hypothetical protein	--	127	127	157	207	333	107	75	234	90	85	353	826	200	260	46	104	1461	358	1716	2466	375	256	134	6473	632	834	265	3433	3633	2305	2667	2175	1942	4306	3410	3487	1692	1802	3786	1851	4073	2884	2858	2963	2201
PA0666	--	--	conserved hypothetical protein	--	52	68	40	126	162	18	38	142	24	37	103	632	155	129	27	34	343	75	128	258	46	72	18	383	1175	3321	849	5165	4918	3789	3877	3511	2666	5895	4739	4420	2714	2517	6547	2266	4765	3554	2024	2528	1757
PA0667	mepM	yebA	MepM	MepM	448	197	167	350	765	135	208	673	151	393	580	1891	801	831	100	162	1408	143	743	1227	127	333	75	2300	3497	5120	1614	12937	10804	10472	9622	8378	5907	14875	11027	9604	5675	5796	14407	4811	10060	7857	5359	5114	3637
PA0668	tyrZ	tyrS	tyrosyl-tRNA synthetase 2	--	340	45	117	396	335	77	122	421	346	160	364	962	437	205	100	88	1434	212	1620	1955	326	306	110	5921	2190	4005	1136	15642	14573	11519	10694	10493	7833	21288	15214	11579	1456	1385	2822	1185	3163	2241	3124	1849	1175
PA0669	--	--	probable DNA polymerase alpha chain	--	21	17	15	21	29	3	24	22	15	25	54	133	26	19	6	10	108	31	87	119	34	29	14	105	116	173	67	1027	1358	538	990	1638	1060	3923	3287	2556	466	562	1243	682	1337	1003	692	1007	693
PA0670	--	--	hypothetical protein	--	24	9	23	55	52	15	5	23	12	0	55	99	23	0	14	8	57	25	38	72	15	22	4	210	60	80	31	161	207	80	146	113	111	277	240	210	44	73	212	127	255	144	160	168	139
PA0671	--	--	hypothetical protein	--	18	3	19	27	27	2	3	5	2	4	16	44	13	11	6	6	22	84	29	79	15	10	2	371	31	28	22	49	62	34	77	51	33	116	89	123	12	29	36	32	71	26	32	22	19
PA0672	hemO	pigA	heme oxygenase	heme oxygenase	154	71	297	121	268	38	221	284	193	105	131	655	124	117	26	162	497	89	459	316	273	238	78	1118	145	348	93	62	64	47	50	53	28	206	123	136	92	90	165	138	224	152	90	156	98
PA0673	--	pigB	hypothetical protein	--	7	25	12	2	72	9	25	8	5	21	13	36	6	29	4	2	27	15	11	22	10	14	2	356	13	34	3	75	53	46	54	44	25	148	114	90	114	76	205	88	268	170	130	142	91
PA0674	vreA	pigC	VreA	VreA	2	27	49	8	84	8	14	14	3	16	11	98	9	3	2	14	56	28	56	105	48	13	4	262	8	48	16	28	40	6	30	26	21	76	93	46	27	27	89	102	89	60	48	69	67
PA0675	vreI	--	ECF sigma factor VreI	ECF sigma factor, VreI	25	18	38	88	665	78	148	49	9	3	5	80	130	276	51	4	335	96	186	292	20	7	7	7526	14	60	12	37	66	24	26	31	36	111	105	66	22	39	70	77	74	56	19	85	25
PA0676	vreR	--	sigma factor regulator VreR	sigma factor regulator, VreR	8	2	19	0	72	3	23	16	11	9	0	142	11	18	6	6	31	66	29	31	16	18	9	123	51	52	42	73	170	64	125	138	121	331	313	255	26	77	136	64	165	96	76	183	102
PA0677	hxcW	--	HxcW	HxcW ; HxcW putative pseudopilin	0	0	0	0	11	2	0	0	4	2	0	12	2	0	1	1	3	1	0	0	5	2	0	4	0	9	3	70	161	61	59	101	111	310	253	248	30	48	107	62	141	101	92	162	109
PA0678	hxcU	--	HxcU	HxcU ; HxcU putative pseudopilin	0	0	0	0	9	0	0	0	0	1	0	3	2	0	0	0	1	0	0	1	0	2	0	2	0	2	1	13	19	26	16	13	12	42	18	23	4	16	22	8	20	25	27	21	18
PA0679	hxcP	--	HxcP	HxcP ; hypothetical protein	0	0	0	0	11	0	2	0	3	0	0	4	0	0	0	0	0	11	0	4	1	0	3	8	0	8	4	29	41	27	9	19	17	42	49	39	16	35	58	55	118	49	48	74	42
PA0680	hxcV	--	HxcV	HxcV ; HxcV putative pseudopilin	0	0	3	2	4	0	1	0	1	2	0	0	0	0	1	3	0	1	0	2	0	0	0	3	4	7	2	34	35	35	17	31	19	63	57	58	36	27	75	62	130	64	43	88	51
PA0681	hxcT	--	HxcT	HxcT ; HxcT pseudopilin	3	10	4	6	12	0	0	3	0	1	0	10	7	7	5	1	4	15	19	16	9	1	0	60	7	14	11	24	40	9	38	19	27	69	57	51	38	79	172	59	116	90	46	93	37
PA0682	hxcX	--	HxcX	HxcX ; HxcX atypical pseudopilin	0	12	7	13	26	1	2	1	0	6	2	14	10	50	2	0	12	16	5	5	1	0	0	99	4	1	12	20	16	14	22	15	14	59	33	30	8	16	26	16	43	15	6	23	21
PA0683	hxcY	--	HxcY	HxcY ; probable type II secretion system protein	0	0	5	5	9	1	4	2	1	7	7	15	0	15	0	1	0	1	7	0	0	5	0	4	0	58	7	7	11	9	2	2	4	11	18	31	4	5	6	11	7	9	4	7	9
PA0684	hxcZ	--	HxcZ	HxcZ ; probable type II secretion system protein	11	0	8	7	8	0	4	2	0	3	5	6	5	0	1	0	18	0	9	0	0	1	3	9	2	11	6	0	6	1	1	5	2	5	17	12	4	3	16	8	17	4	8	9	3
PA0685	hxcQ	--	HxcQ	HxcQ ; probable type II secretion system protein	23	17	2	9	14	1	6	2	2	7	1	16	3	0	0	3	47	5	3	1	0	2	6	20	4	30	10	83	181	49	78	107	77	225	158	123	82	81	211	70	199	174	87	161	79
PA0686	hxcR	--	HxcR	HxcR ; probable type II secretion system protein	8	0	0	6	2	2	0	2	0	0	0	1	0	0	0	1	9	1	3	2	0	0	0	6	0	4	1	207	229	122	126	158	147	396	267	307	112	222	359	239	273	244	313	391	321
PA0687	hxcS	--	HxcS	HxcS ; probable type II secretion system protein	4	2	9	2	2	0	0	2	1	0	0	2	0	0	0	0	9	3	3	0	0	3	0	6	0	3	1	40	30	30	9	41	41	89	71	63	12	24	56	32	70	38	35	51	25
PA0690	pdtA	--	phosphate depletion regulated TPS partner A PdtA	PdtA ; phosphate depletion regulated TPS partner A, PdtA	32	3	58	145	201	33	33	81	46	3	43	249	85	39	26	2	173	97	139	118	75	54	47	582	329	1010	521	107	113	86	84	89	81	215	171	155	81	90	187	117	188	87	188	164	119
PA0693	exbB2	--	transport protein ExbB2	--	0	0	1	0	19	0	5	1	1	1	4	36	2	0	2	0	13	3	0	3	0	6	0	151	31	30	4	68	45	49	60	66	41	143	92	85	24	38	97	42	147	72	62	69	35
PA0694	exbD2	--	transport protein ExbD	--	0	0	0	0	2	0	3	0	0	0	0	0	0	0	0	0	6	1	3	1	6	0	0	6	0	2	0	26	20	38	29	26	20	81	48	62	18	5	47	15	23	28	8	31	11
PA0695	--	--	hypothetical protein	--	0	0	0	0	6	2	0	0	0	3	0	7	0	0	0	0	2	1	4	0	0	0	1	26	0	3	2	16	16	18	26	16	11	41	26	34	10	1	16	8	10	11	6	11	7
PA0696	--	--	hypothetical protein	--	4	0	5	6	16	2	4	2	1	11	8	50	6	0	0	1	10	7	15	8	0	14	0	93	56	46	5	143	170	100	123	105	81	221	164	161	114	161	336	163	405	260	163	159	149
PA0697	--	--	hypothetical protein	--	0	0	3	0	5	0	0	0	0	0	0	12	0	0	0	1	11	1	4	1	0	0	0	46	4	11	7	17	27	31	17	23	23	66	35	27	12	11	34	4	15	32	4	14	12
PA0698	--	--	hypothetical protein	--	2	18	3	0	15	0	0	0	6	0	1	20	1	0	0	0	13	4	9	8	4	9	1	81	2	9	5	20	31	23	4	23	28	37	30	23	18	8	36	6	16	19	10	10	3
PA0699	--	--	probable peptidyl-prolyl cis-trans isomerase PpiC-type	--	2	8	0	0	10	2	0	3	5	0	7	27	2	10	1	0	4	4	0	8	4	2	1	178	9	24	3	56	57	52	21	26	35	77	60	49	14	16	45	42	76	42	39	33	27
PA0700	--	--	hypothetical protein	--	2	0	2	0	5	1	0	0	2	7	5	37	7	0	1	1	12	0	0	3	0	0	1	7	28	74	29	30	42	31	15	27	25	53	33	22	14	18	52	31	61	30	33	15	29
PA0701	--	--	probable transcriptional regulator	--	0	12	4	6	2	4	0	6	10	9	0	21	0	0	1	0	10	1	5	2	5	2	8	21	13	250	60	120	86	63	51	86	77	184	132	111	26	17	110	46	102	65	88	86	57
PA0702	--	--	hypothetical protein	--	0	0	5	0	4	2	0	4	1	3	0	11	0	0	0	0	4	3	17	6	4	2	2	9	48	70	18	214	217	174	174	258	140	466	351	292	41	65	151	105	156	111	78	122	67
PA0703	--	--	probable major facilitator superfamily (MFS) transporter	probable MFS transporter	5	0	4	11	9	2	1	2	10	13	7	26	12	4	3	12	10	7	34	11	7	6	7	36	223	295	72	340	316	218	250	308	257	741	521	563	81	110	304	173	361	278	243	261	147
PA0704	--	--	probable amidase	--	16	0	13	18	58	33	31	37	8	11	10	120	18	82	25	0	55	40	48	66	8	34	12	362	732	838	231	390	355	252	334	556	333	1167	903	796	247	446	856	571	935	621	335	360	193
PA0705	migA	--	alpha-16-rhamnosyltransferase MigA	alpha-1,6-rhamnosyltransferase MigA	84	13	198	91	160	17	127	164	121	53	58	589	105	145	30	20	275	71	239	286	66	115	27	636	4355	2558	1159	3316	3261	2507	2764	3284	2199	5723	4938	3926	690	652	1690	913	1846	1340	1326	1310	810
PA0706	cat	--	chloramphenicol acetyltransferase	xenobiotic acetyltransferase	35	47	18	60	79	20	18	73	15	23	18	123	55	61	8	5	228	28	121	205	1	69	18	897	494	639	193	1350	1423	877	1126	1010	716	1775	1430	1499	338	447	1107	477	661	606	357	384	215
PA0707	toxR	regA	transcriptional regulator ToxR	transcriptional regulator RegA	57	9	24	35	56	8	11	146	4	13	15	67	29	79	3	39	266	25	65	270	3	42	12	244	222	256	65	158	174	118	115	109	112	268	179	179	69	106	129	67	133	104	59	86	68
PA0708	--	--	probable transcriptional regulator	--	93	0	207	27	101	30	26	11	12	16	9	87	31	1	10	5	1065	48	283	301	52	61	32	631	188	253	86	358	316	265	280	207	150	395	346	265	140	165	298	147	443	279	278	254	149
PA0709	--	--	hypothetical protein	--	0	0	7	0	8	0	3	0	1	4	4	7	6	0	0	1	20	5	7	28	16	6	0	22	13	33	5	123	105	105	79	66	65	219	198	140	70	56	125	63	92	75	50	93	56
PA0710	gloA2	--	lactoylglutathione lyase	glyoxalase I	0	6	3	2	1	0	0	0	0	5	5	2	0	0	0	0	7	7	3	9	0	2	0	8	12	8	5	128	100	86	74	82	86	277	240	169	38	40	124	60	130	87	69	83	51
PA0730	--	--	probable transferase	--	38	23	28	461	117	17	13	62	11	101	103	119	375	164	23	30	224	70	137	243	15	98	13	486	483	573	176	1476	1573	1007	1896	2710	1661	3276	2449	2136	1767	1881	4866	1424	3806	2705	1196	1491	970
PA0731	--	--	hypothetical protein	--	55	32	40	95	126	39	18	33	13	43	47	136	84	397	17	14	707	97	276	318	22	183	32	1368	702	1106	286	728	623	565	570	709	502	935	786	637	393	339	948	442	1097	808	887	823	492
PA0732	--	--	hypothetical protein	--	17	15	28	79	57	7	34	46	5	95	52	227	46	55	15	10	133	29	83	122	47	47	3	286	589	748	194	518	565	486	392	473	306	909	699	540	1342	1163	3162	1175	4240	2444	1236	1968	1047
PA0733	--	rsuA	probable pseudouridylate synthase	--	17	52	23	25	25	7	22	146	9	27	33	143	33	97	5	22	37	38	12	24	8	26	7	49	135	194	49	654	664	554	541	674	458	1027	857	806	192	241	486	312	612	439	402	387	223
PA0734	--	--	hypothetical protein	--	10	12	21	16	40	5	73	100	5	17	33	249	30	17	12	6	7	20	12	12	4	14	5	9	121	235	50	154	174	77	90	175	95	282	222	178	44	77	158	165	220	154	144	149	86
PA0735	--	--	hypothetical protein	--	16	32	3	55	13	1	7	5	18	13	25	76	17	21	1	1	18	5	17	22	20	11	5	106	175	421	70	419	345	266	262	265	233	418	330	456	97	166	365	184	314	241	109	289	180
PA0736	--	--	hypothetical protein	--	19	39	36	116	26	12	40	8	14	17	43	63	39	19	7	16	84	23	55	80	24	23	8	432	175	357	129	869	724	571	635	436	482	948	728	780	150	240	518	199	433	370	309	433	256
PA0737	--	--	hypothetical protein	--	9	61	101	540	350	27	78	42	6	33	40	118	423	28	82	68	1171	431	3255	2437	47	107	10	10259	283	278	96	14	19	22	30	42	36	171	88	81	225	238	537	265	773	465	234	317	183
PA0738	--	--	conserved hypothetical protein	--	10	79	20	117	88	13	23	69	5	16	9	103	99	24	12	17	35	52	209	290	15	31	1	349	69	117	18	65	38	42	48	41	25	78	62	57	84	64	180	99	299	160	79	104	73
PA0739	--	--	probable transcriptional regulator	--	3	11	13	44	24	4	7	5	2	6	14	52	22	23	6	12	16	12	5	3	7	18	2	48	42	81	27	113	103	60	77	60	56	158	135	138	57	101	236	138	268	195	141	109	135
PA0740	sdsA1	yjcS	SDS hydrolase SdsA1	SDS hydrolase SdsA1 (changed from probable beta-lactamase)	4	38	21	57	39	4	18	28	3	19	13	70	17	21	11	32	12	14	26	28	18	8	4	212	9	35	12	1699	2181	1665	294	261	247	632	466	2771	521	226	526	351	697	531	214	281	624
PA0741	--	ywnB	conserved hypothetical protein	--	0	15	4	2	15	0	1	6	5	3	5	23	22	6	0	12	16	0	20	9	0	7	1	46	49	101	53	649	858	495	224	133	134	281	211	1036	226	150	308	197	409	277	142	206	241
PA0742	--	--	hypothetical protein	--	0	0	2	26	3	0	0	0	0	8	0	7	2	0	0	0	7	1	1	10	0	3	0	23	41	77	23	140	152	96	98	121	75	95	65	112	92	106	250	126	366	206	67	150	106
PA0743	--	--	probable 3-hydroxyisobutyrate dehydrogenase	--	2	0	9	4	20	10	14	3	4	3	28	66	26	20	6	3	30	19	25	38	0	12	9	200	219	550	214	309	463	296	588	745	572	323	264	278	713	767	1876	890	2194	1338	906	1361	1025
PA0744	--	--	probable enoyl-CoA hydratase/isomerase	--	4	16	3	21	36	30	29	21	25	14	54	147	28	31	8	19	90	16	38	96	41	58	38	520	778	1625	836	986	857	931	1797	1809	1653	443	349	244	358	339	1023	399	885	500	545	751	498
PA0745	dspI	dispersion inducer	DspI	DspI ; probable enoyl-CoA hydratase/isomerase	32	0	14	49	28	6	23	22	10	20	125	73	17	14	3	39	223	59	261	421	59	71	70	1171	992	1417	818	1672	1370	1448	2978	2985	2496	631	449	357	368	386	895	315	1109	664	530	733	380
PA0746	--	--	probable acyl-CoA dehydrogenase	--	18	0	22	21	43	4	17	2	10	12	54	120	29	3	2	29	169	42	57	91	9	69	66	171	679	1461	614	1133	1035	990	2079	1978	1740	551	441	395	239	219	671	398	950	598	427	625	401
PA0747	--	--	probable aldehyde dehydrogenase	--	50	102	149	126	242	66	166	65	61	123	455	1083	216	163	39	68	363	407	178	203	67	155	521	404	376	1157	523	1315	1408	992	2628	1853	1833	897	756	602	383	430	933	499	1462	744	548	1077	646
PA0749	--	--	hypothetical protein	--	12	16	26	10	27	9	13	0	6	13	23	50	20	22	6	2	50	19	19	26	0	12	4	196	112	266	89	587	702	429	502	615	497	1185	1046	923	138	174	459	181	358	238	210	274	162
PA0750	ung	--	uracil-DNA glycosylase	--	2	39	10	13	42	4	11	7	6	6	21	46	33	0	14	7	59	7	44	69	24	13	5	242	110	396	127	1146	1285	936	1053	702	647	1415	1224	1065	124	101	481	120	210	211	112	143	63
PA0751	--	--	conserved hypothetical protein	--	0	0	6	14	25	0	1	0	5	7	18	30	6	20	1	11	8	6	14	10	2	5	10	50	82	145	49	320	455	210	282	290	246	549	469	532	32	48	84	58	145	82	40	59	39
PA0752	--	--	conserved hypothetical protein	--	12	16	12	16	18	5	5	13	13	11	35	63	25	0	1	9	31	13	18	10	10	15	7	109	236	449	202	265	327	169	164	150	157	214	188	181	107	120	239	130	305	194	113	139	79
PA0753	--	--	hypothetical protein	--	5	27	0	2	14	3	5	14	8	6	15	31	15	0	1	1	18	0	10	8	0	10	1	32	108	180	101	86	84	74	70	83	36	66	54	48	27	39	57	51	112	42	38	39	22
PA0754	--	--	hypothetical protein	--	4	0	0	21	22	4	1	1	6	10	20	57	14	12	0	6	41	3	39	7	0	1	5	127	312	545	328	422	300	263	236	192	152	185	142	98	141	161	347	192	454	269	134	164	87
PA0755	opdH	--	cis-aconitate porin OpdH	cis-aconitate porin OpdH	15	61	2	29	63	12	23	13	16	18	44	147	52	43	2	6	92	15	110	22	23	27	9	481	152	257	115	260	253	233	169	158	100	162	117	80	142	122	286	125	499	287	114	157	87
PA0756	--	--	probable two-component response regulator	--	12	41	12	41	27	5	18	56	16	9	44	194	20	38	4	24	60	21	68	37	16	20	7	118	85	228	85	471	534	275	309	335	339	591	459	517	123	165	522	270	369	294	168	159	110
PA0757	--	--	probable two-component sensor	--	11	40	4	20	19	2	9	21	8	20	35	159	15	69	3	13	60	14	28	21	2	40	10	48	352	592	263	1169	1333	684	871	985	780	1560	1270	1242	281	401	801	463	671	581	396	371	278
PA0758	--	--	hypothetical protein	--	50	1	18	70	122	24	43	113	15	24	54	465	68	159	16	22	211	49	82	61	17	55	20	910	1068	1147	213	3987	3502	3008	2509	2358	1899	3632	2821	2696	740	765	1776	796	2323	1661	1252	1472	965
PA0759	--	--	conserved hypothetical protein	--	66	10	43	70	127	24	63	43	42	61	106	230	130	51	15	30	212	73	146	114	45	62	36	663	763	1147	312	1591	1372	1014	1089	1063	828	1838	1638	1372	535	532	1420	652	1466	1001	799	1017	587
PA0760	--	--	conserved hypothetical protein	--	153	123	115	269	404	103	314	421	59	129	354	585	459	612	76	55	720	168	777	597	137	225	63	2316	196	394	99	748	711	387	659	636	524	894	848	780	250	214	647	253	358	238	147	190	121
PA0761	nadB	--	L-aspartate oxidase	L-aspartate oxidase(aerobic/anaerobic) NadB	103	138	138	124	462	181	353	153	77	372	328	603	258	384	82	100	517	184	532	290	85	113	62	1911	785	1528	415	5017	5051	3150	3783	4789	3396	7628	6352	5888	2139	2771	6377	3181	7665	5479	3972	4863	2891
PA0762	algU	algT	sigma factor AlgU	sigma factor AlgT	1538	630	1033	4999	2648	536	817	1250	236	568	1132	2163	4202	2001	1174	1634	21430	2216	48169	37165	3151	612	567	78915	11414	17127	5959	9672	9969	6952	11585	13077	11288	29320	22496	19115	28122	25470	62030	23431	65153	36755	21978	28323	16775
PA0763	mucA	--	anti-sigma factor MucA	--	703	837	856	2072	3325	514	1271	1222	152	442	899	2525	1816	1114	1074	1246	9857	1644	13609	23839	2506	549	381	31654	2465	6409	2592	6752	6992	5050	8266	8977	8386	20281	16397	14488	24347	23800	61782	25277	71920	39770	21601	32451	17612
PA0764	mucB	algN	negative regulator for alginate biosynthesis MucB	--	291	420	689	784	637	104	265	843	192	247	579	1948	1178	381	138	428	594	227	643	763	208	88	92	1624	1750	3742	943	5988	6283	4118	6955	8233	7759	18072	15089	14143	13946	15520	39255	17405	51102	28761	13946	20115	11591
PA0765	mucC	--	positive regulator for alginate biosynthesis MucC	AlgM	64	91	166	490	284	31	122	174	69	107	210	674	206	95	40	126	230	158	404	455	75	55	113	1164	614	1273	325	4134	3755	3160	3022	3113	2808	6502	5322	4967	3094	3984	8576	5146	12578	7037	4458	4724	3004
PA0766	mucD	--	serine protease MucD precursor	--	122	155	382	515	315	51	98	455	81	122	335	1018	311	121	84	149	505	139	562	739	233	53	151	2087	1693	2759	868	18927	16281	14849	13795	11498	9826	20726	16651	16329	12441	13052	28820	10658	33072	19935	8296	10554	6515
PA0767	lepA	--	GTP-binding protein LepA	--	317	47	145	482	303	101	140	657	183	153	465	625	876	394	121	66	1102	143	1061	742	186	243	80	3302	3168	4313	1310	23507	23085	16857	21643	22471	17896	37461	29482	27628	3503	3638	9049	3099	6175	4631	2131	2615	1595
PA0768	lepB	SPASE I ; lep	signal peptidase I	leader peptidase 1	110	35	68	247	120	38	62	169	40	32	227	275	182	151	39	21	525	80	523	332	140	81	41	1893	978	2290	675	12529	13056	8469	12183	12199	9059	18474	15713	15078	3068	2932	6284	1826	5236	3552	1410	1882	1149
PA0769	--	--	hypothetical protein	--	38	0	19	156	94	64	47	43	5	8	29	51	91	243	92	9	707	117	1010	428	39	17	4	5609	593	609	262	7535	6833	5565	6804	7636	5221	11307	8591	7540	1861	1525	3107	1384	5052	3367	1421	1865	1101
PA0770	rnc	--	ribonuclease III	RNAse III	65	0	32	222	130	79	54	111	32	30	107	112	136	306	101	19	718	96	946	441	51	38	16	5324	1852	1494	565	8625	8116	6787	7515	7918	5937	12804	10504	9843	1830	1877	3572	1603	5520	3545	1613	2228	1494
PA0771	era	--	GTP-binding protein Era	--	74	25	42	129	70	10	35	223	30	31	108	223	114	208	13	18	456	50	100	206	23	57	17	1048	878	1444	423	10537	9763	8289	8924	8163	6264	12435	10977	10548	3028	2433	5254	1921	6226	4508	1952	2843	2008
PA0772	recO	--	DNA repair protein RecO	--	19	0	19	12	16	10	12	25	10	2	25	47	21	32	9	11	74	18	63	58	19	24	2	131	257	362	130	810	815	668	728	849	654	1517	1446	1222	75	81	235	131	392	156	95	147	91
PA0773	pdxJ	--	pyridoxal phosphate biosynthetic protein PdxJ	--	51	0	10	41	20	11	16	40	14	5	48	58	48	31	7	7	145	22	80	87	19	32	8	194	215	358	126	3318	2982	2246	2193	1868	1479	3180	2474	2763	387	467	1078	608	1196	765	435	604	369
PA0774	--	yecP	conserved hypothetical protein	--	29	18	6	25	57	24	34	30	9	6	30	112	40	87	11	0	77	25	82	43	25	15	4	455	279	498	317	1439	1598	1022	1395	1200	910	1993	1860	2030	190	221	703	290	336	271	72	200	111
PA0775	--	yecO	conserved hypothetical protein	--	13	33	18	57	80	33	40	42	3	28	17	135	74	159	14	11	75	25	97	23	16	28	4	601	127	294	95	1323	1131	911	1081	925	798	1886	1285	1483	147	171	627	192	246	183	144	173	108
PA0776	--	--	hypothetical protein	--	5	7	7	24	102	10	21	2	2	2	8	14	21	49	28	4	45	62	329	137	48	3	0	7234	60	75	22	118	92	83	111	162	101	231	234	163	220	141	295	165	429	279	150	204	197
PA0777	--	--	hypothetical protein	--	4	14	10	45	37	13	12	15	16	33	12	48	7	20	4	6	27	28	14	23	8	3	6	74	219	277	125	273	246	205	210	291	222	350	291	271	62	50	143	80	167	94	88	98	74
PA0778	icp	--	inhibitor of cysteine peptidase	chagasin-like protein ; inhibitor of cysteine peptidase	29	20	40	37	116	32	67	29	6	6	26	105	29	91	19	19	127	20	71	52	43	23	12	482	83	185	46	948	949	642	735	586	513	898	744	847	192	225	542	198	305	282	123	181	118
PA0779	asrA	--	AsrA	aminoglycoside-induced stress response ATP-dependent protease ; AsrA	350	206	350	528	772	198	343	380	64	80	583	743	230	265	130	288	1329	241	1048	869	406	205	145	5649	2000	3859	1497	681	1107	649	626	450	397	846	739	571	886	962	2163	833	2268	1481	591	759	539
PA0780	pruR	--	proline utilization regulator	probable transcriptional regulator ; proline utilization regulator	28	34	15	37	43	13	9	67	11	26	110	114	36	64	2	2	42	49	40	34	1	49	27	68	118	210	91	661	610	405	454	406	374	883	684	757	217	319	561	336	526	369	426	476	412
PA0781	--	--	hypothetical protein	--	122	193	134	315	218	65	83	143	121	42	394	634	471	64	69	123	977	135	287	516	148	290	206	1379	33	64	22	265	229	209	220	243	171	578	398	451	115	174	313	313	413	232	449	558	438
PA0782	putA	pruB ; pruA	proline dehydrogenase PutA	--	101	92	82	94	361	112	227	379	211	129	291	1327	243	490	54	54	780	153	186	542	284	71	70	2967	412	1136	306	6841	9231	3842	8459	7250	6157	32810	29225	38807	1754	2471	4038	2950	4837	3388	2869	3185	2777
PA0783	putP	--	sodium/proline symporter PutP	--	32	0	29	54	178	44	25	108	66	43	118	482	71	46	8	17	158	51	147	187	137	29	18	792	329	716	362	7117	5815	5217	8692	7747	7097	17692	15580	16335	468	560	1354	545	1444	888	410	422	256
PA0784	--	--	probable transcriptional regulator	--	6	8	13	19	37	18	53	7	4	10	34	50	22	52	7	3	54	16	185	26	51	14	13	92	283	398	127	471	383	349	490	668	466	1362	1074	1119	89	128	325	124	307	187	162	212	153
PA0785	azoR1	azoR	FMN-dependent NADH-azoreductase 1 AzoR1	azobenzene reductase, AzoR ; FMN-dependent NADH-azoreductase 1, AzoR1	0	16	4	8	4	0	4	3	2	0	7	7	1	0	1	6	2	1	15	7	0	0	0	37	31	56	23	43	47	18	34	71	61	271	210	240	15	11	38	20	39	25	11	31	38
PA0786	--	--	probable transporter	--	0	19	18	2	15	1	5	6	1	1	14	63	4	4	2	0	9	5	27	10	1	1	3	114	12	66	39	25	17	6	56	32	39	137	105	97	20	9	34	14	29	25	21	21	23
PA0787	--	--	hypothetical protein	--	3	7	6	26	53	34	26	35	7	5	13	52	24	10	4	8	36	42	56	48	13	10	5	244	58	130	36	242	261	165	313	227	249	657	646	656	108	119	377	238	334	222	419	623	565
PA0788	--	--	hypothetical protein	--	6	20	12	29	14	21	32	4	12	13	53	117	53	0	1	27	99	15	53	26	25	34	3	131	522	872	327	584	686	395	630	572	471	1222	976	1099	951	1140	2353	1233	3677	2051	1835	2950	2092
PA0789	--	--	probable amino acid permease	--	80	26	23	165	149	72	86	61	39	40	88	121	137	127	24	43	247	68	282	260	69	65	23	2967	469	1055	303	3810	3642	2645	7299	4221	3948	6800	5521	5217	615	621	1785	581	1115	784	801	952	772
PA0790	--	--	hypothetical protein	--	0	27	3	39	12	11	12	5	3	7	17	83	11	15	2	8	21	7	68	29	5	5	2	297	29	32	16	92	68	59	141	146	140	265	226	221	2	15	32	32	34	18	10	8	8
PA0791	--	--	probable transcriptional regulator	--	4	50	4	10	10	3	17	10	1	9	6	117	12	18	0	7	15	5	6	15	1	11	3	57	29	69	20	166	255	160	183	180	178	409	271	267	93	153	349	175	423	289	109	172	127
PA0792	prpD	--	propionate catabolic protein PrpD	--	38	12	22	37	49	15	22	44	27	9	77	442	34	48	5	16	84	29	36	91	24	49	11	157	233	412	125	627	647	558	704	878	622	875	638	554	477	565	1279	553	1667	1070	386	477	386
PA0793	--	--	hypothetical protein	--	19	0	12	16	17	6	2	29	33	16	42	293	41	8	1	10	81	21	34	38	10	21	4	49	151	370	109	812	990	1150	1354	1019	878	558	377	347	243	222	550	273	1594	892	282	466	315
PA0794	--	--	probable aconitate hydratase	probable aconitase	34	83	73	40	85	43	31	152	76	32	111	1099	71	33	19	49	119	56	33	55	18	38	22	128	255	856	368	1365	1669	2342	2461	1760	1510	1014	714	669	539	572	1479	683	2495	1235	830	1399	730
PA0795	prpC	--	citrate synthase 2	--	39	88	32	62	183	36	120	157	69	61	193	1692	127	68	20	73	280	50	103	144	34	78	39	329	743	1853	682	2976	2831	4736	4781	2989	2751	1094	807	587	1170	963	2828	1045	2266	1618	1265	2060	1269
PA0796	prpB	bcpA	carboxyphosphonoenolpyruvate phosphonomutase	CPEP phosphonomutase	82	146	66	98	116	27	43	156	108	23	175	742	67	46	28	48	260	65	120	149	33	201	29	258	279	834	402	978	982	1856	2199	1358	1161	618	542	453	472	550	1335	560	1070	848	699	1363	714
PA0797	--	--	probable transcriptional regulator	--	56	22	18	36	91	28	29	97	88	16	56	356	32	39	14	42	194	36	92	80	22	72	8	136	423	482	665	316	279	330	577	459	349	289	227	264	98	120	344	155	239	209	252	262	198
PA0798	pmtA	--	phospholipid methyltransferase	--	0	12	5	6	16	8	9	19	5	16	23	100	7	2	3	0	14	22	8	12	0	13	3	50	55	129	67	228	302	151	159	144	155	294	217	247	262	337	820	484	658	449	174	304	152
PA0799	--	--	probable helicase	--	43	40	20	76	46	12	14	127	25	22	55	253	71	58	12	23	94	21	56	45	49	40	13	101	334	548	125	1257	1357	978	872	991	830	1630	1481	1583	313	452	1253	667	1003	663	348	508	303
PA0800	--	--	hypothetical protein	--	35	49	14	56	79	37	28	17	9	7	49	81	36	34	14	22	219	43	129	110	26	55	16	534	90	187	136	22	41	24	33	15	15	64	44	45	35	42	80	59	49	29	26	29	43
PA0801	--	--	hypothetical protein	--	38	51	76	83	171	38	52	166	50	49	124	293	67	74	25	84	301	204	358	369	94	109	54	1409	97	387	154	179	286	190	217	101	87	356	313	315	383	466	927	375	502	282	81	183	80
PA0802	--	--	hypothetical protein	--	8	11	21	35	64	61	58	37	6	19	18	68	41	88	15	16	266	63	104	142	27	15	2	546	22	53	15	48	86	55	67	40	39	217	135	108	113	98	295	101	162	98	13	41	13
PA0803	--	--	hypothetical protein	--	14	4	0	11	25	5	2	7	5	9	11	34	12	12	6	7	16	17	50	60	23	12	2	140	74	162	43	139	170	143	153	245	157	622	531	402	305	324	930	354	996	597	221	356	243
PA0804	--	--	probable oxidoreductase	--	26	35	38	48	101	48	26	38	15	26	65	177	32	144	8	21	95	41	51	128	28	37	8	379	75	144	68	944	1123	772	1023	2340	1383	3648	2976	2443	480	553	1553	591	1572	906	616	815	410
PA0805	--	--	hypothetical protein	--	162	161	76	275	935	107	249	197	32	56	185	925	307	1050	128	76	803	346	1509	2584	142	79	204	39429	3723	2525	2307	6495	6402	4339	7779	18089	8938	33301	23849	16930	3437	3518	6929	2515	8912	6793	7227	5557	3329
PA0806	--	--	hypothetical protein	--	0	0	5	89	122	27	42	6	3	2	8	25	42	115	28	5	43	38	201	70	5	13	6	2962	15	41	10	35	77	26	50	87	37	109	137	92	30	48	118	63	130	91	72	59	58
PA0807	ampDh3	--	AmpDh3	AmpDh3 (changed from conserved hypothetical protein)	24	69	6	30	62	37	28	36	21	5	320	1429	140	4	31	146	38	69	68	464	63	179	41	119	291	572	240	1893	2077	1418	1600	1392	1318	4569	3469	3623	376	587	879	601	778	485	1384	594	273
PA0808	--	--	hypothetical protein	--	7	0	20	19	14	6	17	10	15	1	18	166	16	0	5	5	16	17	24	54	15	31	3	59	56	63	35	1215	1476	847	1025	889	809	2123	1537	1652	710	754	1467	669	1515	1117	853	989	729
PA0809	--	--	probable transporter	--	5	0	32	8	19	4	25	14	4	11	35	83	20	16	0	5	16	33	6	17	2	9	7	40	36	63	21	497	625	331	381	394	361	1047	832	908	128	227	389	351	533	357	523	377	262
PA0810	--	--	probable haloacid dehalogenase	--	5	4	0	1	26	3	16	18	4	3	23	44	10	21	5	1	20	26	77	85	22	3	4	277	41	132	26	700	690	398	489	512	510	1318	864	1025	270	400	929	567	1201	746	884	875	646
PA0811	--	--	probable major facilitator superfamily (MFS) transporter	probable MFS transporter	2	0	8	8	9	11	2	14	2	19	16	38	8	18	8	19	19	36	25	37	14	31	10	60	32	74	24	785	814	477	611	636	685	1642	1175	1438	217	361	608	476	865	476	804	642	480
PA0812	--	--	hypothetical protein	--	2	0	6	18	19	4	1	11	2	3	13	10	3	4	0	1	3	7	2	8	2	7	7	22	63	73	13	805	941	589	679	649	600	1845	1279	1491	434	573	1005	707	1245	873	1024	1002	697
PA0813	--	--	hypothetical protein	--	4	21	21	23	14	0	2	6	0	11	6	42	14	3	5	2	10	26	17	25	0	13	0	23	32	84	19	132	169	83	93	129	136	431	307	343	75	167	429	306	591	404	404	412	250
PA0814	--	--	Rid1 subfamily protein	Rid1 subfamily protein	0	0	8	11	9	0	0	0	0	2	5	24	2	0	2	0	9	10	6	12	0	7	0	27	9	26	15	36	34	16	20	44	29	100	62	92	12	35	67	76	177	61	87	118	52
PA0815	--	--	probable transcriptional regulator	--	22	48	50	52	168	62	71	15	28	8	126	288	62	82	23	50	176	82	198	137	80	30	20	706	349	558	123	506	592	322	305	360	335	854	801	692	499	536	1119	535	1698	1058	891	1186	821
PA0816	--	--	probable transcriptional regulator	--	47	72	73	53	123	45	58	95	14	27	96	141	80	67	14	13	167	64	139	115	111	38	37	790	194	339	165	141	216	81	115	116	103	343	239	290	72	84	165	125	175	136	207	219	174
PA0817	--	--	probable ring-cleaving dioxygenase	--	0	0	6	0	97	8	10	9	4	0	16	35	5	88	4	1	62	52	10	21	3	2	0	655	19	26	9	174	211	119	125	125	103	301	239	240	102	108	252	78	217	150	109	141	76
PA0818	--	--	hypothetical protein	--	0	0	0	0	0	2	0	8	0	0	0	9	5	6	0	3	4	0	0	1	0	0	3	0	7	15	3	111	189	102	111	87	108	238	221	214	103	84	148	70	168	125	132	124	113
PA0826.1	--	--	translated portion of tmRNA gene ssrA	--	225	75	43	125	178	41	71	34	17	89	210	195	214	362	34	97	691	361	6307	14586	150	409	221	36457	2147	2196	1111	1181317	1662654	1060719	907756	560291	498551	1273978	969664	1087402	2568324	2799486	3966916	2388724	4430628	3419717	3734622	3770568	3420933
PA0827	--	--	hypothetical protein	--	12	0	4	28	16	19	5	7	6	6	9	24	9	63	12	4	40	23	23	51	38	23	4	482	126	234	108	540	448	421	387	288	223	451	398	375	254	226	579	226	442	305	197	311	170
PA0828	--	--	probable transcriptional regulator	--	2	0	0	0	4	1	5	7	11	4	8	61	5	0	1	5	10	10	7	0	2	2	2	3	9	32	9	185	210	124	119	160	99	223	216	192	67	97	169	189	258	163	150	167	108
PA0829	--	--	probable hydrolase	--	4	0	0	0	17	7	13	11	3	7	3	41	3	17	4	5	13	21	0	7	4	0	2	55	57	101	46	238	228	150	118	122	97	246	156	143	106	100	246	183	300	193	117	167	114
PA0830	--	--	hypothetical protein	--	6	0	3	0	11	12	24	2	6	14	15	153	12	0	2	3	34	29	24	21	27	3	19	197	258	353	108	739	696	734	283	223	201	436	416	353	783	786	1596	1127	2134	1432	460	765	505
PA0831	oruR	--	transcriptional regulator OruR	--	57	16	108	134	104	36	33	117	48	25	173	161	103	79	21	29	172	83	98	99	67	57	20	196	348	809	273	1115	1315	820	962	800	750	1799	1508	1572	141	173	591	283	404	285	260	283	196
PA0832	--	ycbL	conserved hypothetical protein	--	7	29	6	17	41	6	11	22	3	7	25	74	21	49	6	15	27	24	16	32	12	9	3	92	245	247	110	1259	1068	793	894	770	554	1010	937	831	176	205	575	206	451	285	172	201	105
PA0833	--	--	hypothetical protein	--	62	126	54	163	139	30	60	116	21	14	123	262	107	108	24	72	403	262	382	868	145	160	43	1953	656	900	235	2870	2612	2280	2915	2717	2300	5993	4995	4404	801	751	1800	726	1824	1150	781	882	493
PA0834	--	--	conserved hypothetical protein	--	7	8	8	54	76	23	10	12	4	3	39	118	47	38	11	7	158	23	190	86	18	22	3	498	417	704	145	2567	2325	1848	2452	2913	2164	5839	4238	4041	237	257	501	228	801	605	369	315	269
PA0835	pta	--	phosphate acetyltransferase	phosphotransacetylase	27	55	94	138	59	24	62	59	42	37	212	296	89	29	14	49	325	55	117	119	94	107	31	370	2379	3392	876	2998	3127	2203	2731	3902	2956	11190	9232	8708	997	1197	2912	1420	4072	2689	1539	2112	1511
PA0836	ackA	tdcD	acetate kinase	acetate kinase	19	42	17	89	46	19	18	24	12	15	55	120	31	30	3	7	149	25	39	30	19	41	10	146	494	991	218	1481	1667	1237	1927	2139	1732	7407	5480	4994	744	780	1802	881	2539	1591	1102	1398	979
PA0837	slyD	--	peptidyl-prolyl cis-trans isomerase SlyD	rotamase	89	7	40	65	154	56	44	187	47	47	109	224	175	27	18	71	465	131	585	906	63	175	36	2020	1789	2148	476	29226	29121	22077	21114	16208	17292	27478	26082	27397	8540	9010	18849	10881	24528	18538	12930	13523	9525
PA0838	--	btuE	probable glutathione peroxidase	--	18	15	10	25	57	10	17	24	16	13	29	119	25	30	10	11	98	50	127	200	40	15	9	1011	482	495	136	5142	4938	3391	3932	4025	3698	6398	5431	5234	2242	2156	4767	2262	7885	5100	2080	3036	1832
PA0839	--	--	probable transcriptional regulator	--	23	10	21	215	37	11	23	72	22	13	80	81	72	26	3	21	126	10	15	56	17	23	8	146	185	232	36	1578	1507	1156	960	1297	772	1690	1332	1125	252	324	565	642	676	480	623	965	746
PA0840	--	--	probable oxidoreductase	--	8	0	14	14	20	9	13	49	21	8	30	54	28	27	1	2	18	21	8	16	2	10	3	77	98	160	36	9570	7422	7860	3200	3138	1857	2487	2031	1712	1039	1420	1968	1988	2467	1884	2115	6394	4104
PA0841	--	--	hypothetical protein	--	5	4	6	5	13	4	4	10	2	6	12	41	3	1	0	0	6	8	7	7	0	9	2	22	65	124	37	3242	2842	2760	1354	1217	923	775	586	436	197	170	397	191	291	194	166	389	345
PA0842	--	--	probable glycosyl transferase	--	2	0	8	11	72	8	1	4	10	15	23	64	19	23	5	3	52	39	10	17	7	9	9	629	23	26	7	1319	1585	874	666	735	483	523	367	332	61	81	142	110	234	151	87	133	83
PA0843	plcR	--	phospholipase accessory protein PlcR precursor	--	4	26	0	17	8	3	4	0	1	3	4	12	23	0	3	4	41	1	10	11	4	10	0	18	41	80	37	88	107	54	96	85	45	101	90	88	59	113	293	88	190	148	76	67	53
PA0844	plcH	phlC ; plcS	hemolytic phospholipase C precursor	sphingomyelin synthase	3	15	0	11	6	1	10	2	1	8	4	25	13	20	0	7	15	9	18	14	0	0	3	111	25	79	19	215	168	125	147	161	141	474	354	296	243	278	783	305	575	445	317	339	234
PA0845	cerN	--	CerN	CerN	1	0	2	10	7	4	10	1	1	9	0	34	5	0	0	1	13	2	6	8	5	1	1	60	195	198	80	387	392	166	363	493	315	1680	1102	1028	639	649	1356	351	801	502	869	1133	721
PA0846	--	cysZ	probable sulfate uptake protein	--	15	25	24	228	128	59	61	52	15	34	78	230	108	96	29	8	154	125	148	189	22	31	19	1122	366	714	173	2134	1784	1340	1638	1446	1259	2580	1967	1902	598	681	1661	659	1451	1008	473	558	387
PA0847	--	--	diguanylate cyclase	diguanylate cyclase	10	40	11	95	49	5	32	22	24	18	47	140	21	70	11	8	94	31	105	70	36	8	15	268	469	519	184	833	929	678	725	761	599	1536	1168	1013	822	785	1772	734	2121	1372	734	951	660
PA0848	ahpB	--	alkyl hydroperoxide reductase AhpB	alkyl hydroperoxide reductase , AhpB	423	137	162	602	976	163	300	108	99	87	613	313	100	123	133	204	2294	247	1979	1161	970	119	243	8517	90	128	35	589	483	458	459	338	324	595	554	445	153	156	345	182	326	256	158	216	202
PA0849	trxB2	--	thioredoxin reductase 2	--	310	85	129	223	736	76	269	106	242	53	479	1068	118	117	85	277	6026	181	478	481	498	96	129	2254	356	1080	329	571	557	387	388	420	357	694	521	510	257	335	578	412	780	508	405	499	344
PA0850	--	--	hypothetical protein	--	79	0	7	9	23	6	3	8	5	10	12	33	10	22	2	0	334	5	12	11	9	3	0	55	38	44	15	352	279	263	182	187	167	195	137	162	246	301	671	327	787	569	251	339	279
PA0851	--	--	hypothetical protein	--	2	0	5	13	13	1	0	7	3	2	3	14	19	18	7	1	7	3	11	5	0	3	1	71	71	146	49	675	618	486	392	379	404	453	385	382	625	729	1982	923	1982	1414	877	1089	632
PA0852	cbpD	--	chitin-binding protein CbpD precursor	--	1	13	9	3	30	6	8	15	3	3	17	23	9	14	1	4	16	3	4	20	8	5	1	542	525	772	199	1213	935	962	716	713	616	1515	1162	1274	2271	2507	6525	1815	3275	1991	1802	3357	1913
PA0853	--	--	probable oxidoreductase	--	19	7	20	47	25	0	10	48	3	9	18	73	48	18	5	28	138	44	82	163	27	38	1	180	151	299	108	335	360	212	243	214	205	424	350	325	719	683	1884	647	1521	831	369	606	387
PA0854	fumC2	--	fumarate hydratase	fumarase	79	90	58	321	111	22	33	121	12	27	70	133	196	68	36	143	488	78	426	714	70	262	19	964	1006	1372	416	929	837	786	727	587	507	1267	998	1126	1393	1635	4984	1449	3499	1785	920	1724	862
PA0855	--	--	hypothetical protein	--	15	11	10	16	28	2	7	27	4	3	36	43	22	4	11	15	39	17	24	35	15	19	14	513	1680	1974	820	436	491	286	246	278	234	499	411	418	205	213	609	391	612	401	348	430	284
PA0856	--	--	hypothetical protein	--	79	28	27	158	107	37	25	129	49	15	97	161	155	77	23	53	393	98	550	912	182	227	40	1377	1745	1347	427	12349	10296	9848	7962	5519	4829	9410	7352	7130	2998	2984	7451	2710	7460	4802	3678	4704	2454
PA0857	bolA	--	morphogene protein BolA	--	27	14	7	38	34	26	8	39	19	12	31	71	67	17	7	28	150	28	132	157	50	36	2	367	1034	561	265	6342	5606	5546	4217	3071	2794	5099	4302	3812	1677	1636	4386	1640	3779	2488	1899	2581	1277
PA0858	--	--	conserved hypothetical protein	--	68	116	50	342	659	269	162	156	48	78	229	337	292	1596	91	49	2207	126	1163	971	119	126	41	8294	889	1609	400	4617	5025	3393	4751	6787	4100	11700	9710	8768	2671	2702	5964	2642	5121	3629	2709	3116	1991
PA0859	--	--	hypothetical protein	--	17	26	15	31	38	2	28	65	12	3	47	141	37	16	10	10	50	8	19	31	15	7	9	67	245	427	118	1001	1546	732	1142	1600	1160	4050	3573	3567	649	899	2046	915	1929	1353	647	958	691
PA0860	--	--	probable ATP-binding/permease fusion ABC transporter	--	42	56	30	119	64	62	46	128	19	18	105	230	78	140	11	29	294	41	144	157	0	34	19	1187	628	1018	342	2871	3611	1733	3052	4625	2897	10530	8545	8206	1485	1650	3528	1370	3499	2475	1216	1691	1109
PA0861	rbdA	--	RbDA	RbDA	51	33	31	76	80	23	17	34	18	22	88	113	52	9	18	19	199	61	148	181	46	70	15	530	1394	2145	728	4208	4280	3175	2930	2771	2157	5081	3610	3329	4593	5122	12162	5585	14686	9667	6223	8789	5799
PA0862	--	--	hypothetical protein	--	40	23	28	46	93	35	39	43	44	28	113	165	66	48	19	40	415	152	415	332	135	74	41	2414	570	1479	410	2083	2131	1640	1383	1058	1002	2146	1787	1656	2575	2548	6244	2931	8746	6110	4703	6808	4339
PA0863	--	--	probable oxidoreductase	--	1	7	0	0	6	4	0	0	5	4	20	18	4	0	0	3	6	3	3	5	2	2	1	43	17	51	24	773	727	516	557	600	459	733	666	632	549	488	1192	591	1603	1086	650	885	661
PA0864	--	--	probable transcriptional regulator	--	5	7	3	4	9	0	2	20	2	6	2	45	7	16	7	3	4	9	4	3	7	4	4	29	56	91	29	235	318	157	161	197	176	390	244	265	150	105	320	244	413	319	361	352	229
PA0865	hpd	--	4-hydroxyphenylpyruvate dioxygenase	--	432	127	76	238	140	65	88	72	173	147	411	924	152	95	45	211	648	86	452	638	70	201	116	2107	5295	13785	4833	311	458	430	313	378	282	12449	8771	5368	19403	15845	36654	13260	106600	47898	16601	22809	14253
PA0866	aroP2	--	aromatic amino acid transport protein AroP2	--	14	14	36	14	54	6	36	3	23	10	47	155	9	19	3	11	67	7	42	32	0	9	6	410	1120	2708	810	314	373	203	270	242	160	3432	2039	1641	4175	4154	8365	3616	14631	7555	1908	2046	1409
PA0867	mliC	--	membrane-bound lysozyme inhibitor of c-type lysozyme MliC	membrane-bound lysozyme inhibitor of c-type lysozyme MliC	18	0	11	17	55	17	21	0	13	5	69	83	28	22	6	9	107	16	76	116	23	12	9	313	272	670	226	4083	4217	2997	2606	1512	1281	2854	2178	2057	1359	1375	3127	965	2565	1705	764	751	431
PA0868	--	yaeJ	conserved hypothetical protein	--	11	22	11	10	46	14	9	11	9	16	33	44	8	5	5	11	23	22	24	20	2	5	1	71	38	100	42	796	839	475	661	562	497	1549	1166	1213	238	284	535	265	540	344	151	279	164
PA0869	pbpG	--	D-alanyl-D-alanine-endopeptidase	D-ala-D-ala-carboxypeptidase ; penicillin-binding protein 7	55	67	81	147	158	77	103	76	28	66	205	223	106	106	8	64	202	24	67	128	49	42	21	674	795	989	262	1952	2060	1435	1631	1807	1272	3944	2871	2362	620	611	1428	626	1668	1125	532	662	463
PA0870	phhC	aspC ; tyrB	aromatic amino acid aminotransferase	--	116	147	96	966	514	2170	3788	243	181	96	293	976	964	2990	304	84	2742	557	735	2293	390	214	92	50210	1491	3160	1108	916	1014	773	770	779	715	7607	5736	4445	1091	1458	3188	1810	6436	3495	1994	2427	1648
PA0871	phhB	--	pterin-4-alpha-carbinolamine dehydratase	--	41	24	75	18	87	22	35	29	37	77	127	219	56	1	11	27	298	20	129	203	46	53	27	654	651	1296	394	865	739	781	750	635	515	7212	5246	3982	1152	1241	2586	1236	6271	3587	2068	2015	1233
PA0872	phhA	--	phenylalanine-4-hydroxylase	phenylalanine 4-monooxygenase	116	107	106	188	187	54	134	58	80	196	360	680	187	47	14	125	685	56	197	216	72	134	66	1555	1935	3003	845	456	454	290	780	977	630	11181	8439	6871	3166	2833	4698	2374	19310	10752	6426	5522	4205
PA0873	phhR	tyrR	transcriptional regulator PhhR	--	18	25	39	108	113	44	80	79	33	53	95	211	63	267	22	68	381	93	219	156	25	28	52	3754	223	476	150	992	1115	788	1014	1256	944	2457	1900	1833	286	352	895	502	1170	720	671	905	589
PA0874	--	--	hypothetical protein	--	25	32	25	10	42	53	1	5	1	3	38	39	25	29	6	5	47	15	21	40	6	9	2	414	18	91	24	179	123	102	99	170	96	652	477	433	29	24	73	19	69	65	20	47	23
PA0875	--	--	conserved hypothetical protein	--	5	21	3	8	18	17	11	7	3	21	13	30	6	8	4	0	8	8	6	4	8	3	1	27	77	1155	429	185	222	146	164	276	122	692	565	487	121	133	293	169	282	207	124	179	117
PA0876	--	--	probable transcriptional regulator	--	4	18	6	23	14	19	3	9	5	8	8	63	15	7	5	3	37	15	26	9	2	7	3	81	220	430	122	1322	1262	1099	894	790	593	1784	1367	1344	505	545	1358	590	1480	885	572	742	473
PA0877	--	--	probable transcriptional regulator	--	5	16	3	67	58	41	49	10	9	0	9	42	21	111	13	13	72	47	78	108	16	4	2	1491	154	183	36	593	621	425	402	445	375	1024	806	758	134	188	489	240	576	354	275	324	212
PA0878	--	--	hypothetical protein	--	1	17	1	19	9	1	5	2	0	0	4	21	4	0	3	8	6	4	5	8	0	1	0	21	13	27	7	73	56	22	68	67	90	104	120	55	60	90	156	86	263	147	177	127	77
PA0879	--	--	probable acyl-CoA dehydrogenase	--	1	0	12	0	4	2	8	0	0	4	1	30	4	3	2	7	15	6	22	5	0	1	2	17	7	35	13	137	174	111	157	86	211	256	206	161	160	175	308	181	588	375	450	549	366
PA0880	--	--	probable ring-cleaving dioxygenase	--	4	0	0	0	1	7	6	0	0	1	6	2	2	0	0	1	1	3	7	0	0	0	0	7	13	12	2	36	20	49	34	19	50	48	47	44	41	58	82	41	156	102	84	84	66
PA0881	--	--	hypothetical protein	--	8	0	0	15	4	3	13	11	2	4	7	25	4	1	1	2	8	6	29	4	0	4	0	15	17	48	14	63	33	67	41	20	34	97	68	32	38	40	89	80	176	110	107	108	90
PA0882	--	--	hypothetical protein	--	3	0	12	5	4	8	0	5	1	8	4	10	6	0	2	2	1	8	11	0	1	1	0	22	10	34	13	50	43	54	61	32	20	148	81	89	31	37	95	81	188	122	171	149	110
PA0883	--	--	probable acyl-CoA lyase beta chain	probable acyl-S-ACP lyase	2	0	7	5	5	7	0	10	0	1	2	18	4	0	0	1	1	3	6	3	1	0	0	9	7	11	7	53	85	41	74	55	45	91	78	79	31	27	79	104	169	133	199	165	149
PA0884	--	dctP	probable C4-dicarboxylate-binding periplasmic protein	--	0	0	13	26	14	0	0	3	1	9	8	41	2	1	2	3	7	7	30	14	9	0	4	19	23	57	29	176	228	136	199	187	110	342	286	214	185	170	400	193	369	249	269	287	163
PA0885	--	dctQ	probable C4-dicarboxylate transporter	--	2	1	8	1	9	1	4	4	3	11	8	30	13	0	2	1	4	3	7	8	2	0	1	14	26	27	13	933	1709	541	914	703	832	306	213	236	126	329	395	418	513	281	1064	953	1074
PA0886	--	dctM	probable C4-dicarboxylate transporter	--	1	6	5	18	16	8	6	7	5	10	17	30	19	0	6	0	18	7	23	5	0	15	1	33	36	92	30	336	321	209	287	434	276	728	552	561	114	141	277	210	492	209	169	197	122
PA0887	acsA	--	acetyl-coenzyme A synthetase	--	107	47	101	57	219	48	78	173	162	61	354	33	177	128	19	109	415	22	154	258	187	72	49	647	1567	3068	1028	47871	26738	36636	67437	31242	29645	10879	7790	8182	3545	3871	9128	5902	10211	6953	3230	4635	3178
PA0888	aotJ	--	arginine/ornithine binding protein AotJ	--	49	39	54	130	142	37	44	59	52	21	115	401	120	103	35	37	377	45	306	282	129	111	36	1920	2270	4323	872	15828	13936	10626	12731	13236	10211	10343	8925	8241	2310	2385	5129	2234	7129	4563	1972	2456	1333
PA0889	aotQ	--	arginine/ornithine transport protein AotQ	--	48	46	17	67	94	22	32	38	27	25	96	360	98	39	15	26	165	22	145	85	32	57	35	544	1168	1908	456	4752	4461	2996	4291	4494	3486	3074	2658	2495	546	455	953	436	1528	954	436	607	295
PA0890	aotM	--	arginine/ornithine transport protein AotM	--	35	0	30	182	74	17	36	48	42	51	118	236	64	79	12	18	164	19	117	79	50	34	23	439	1535	1430	409	4344	4565	3217	4454	3822	3018	2984	2599	2488	561	526	1265	479	1453	994	444	688	441
PA0891	--	aotO	hypothetical protein	--	57	29	34	160	106	11	65	66	41	79	167	501	188	107	12	39	214	60	108	91	40	36	37	613	2005	2616	708	3971	4262	2767	3871	3244	2696	2755	2506	2561	627	565	1450	540	1425	982	567	774	519
PA0892	aotP	--	arginine/ornithine transport protein AotP	--	22	0	6	33	18	0	17	28	9	6	41	63	23	42	7	12	159	15	37	62	25	38	25	335	1374	1565	320	5924	6198	4891	5278	4499	3564	3502	2905	3311	909	804	2004	807	2135	1383	680	946	707
PA0893	argR	--	transcriptional regulator ArgR	--	16	19	9	49	39	6	46	52	27	5	56	144	26	10	9	15	106	16	35	61	20	28	10	185	733	795	224	4542	4207	3491	3670	3396	2735	2793	2400	2465	1095	1146	2706	1238	3038	2108	1434	1772	1390
PA0894	--	--	hypothetical protein	--	0	0	5	1	8	11	0	7	3	3	24	21	13	0	5	5	31	20	22	14	13	8	0	34	12	32	17	747	1038	484	815	1065	862	1175	1039	1099	557	1135	1597	1933	2085	1378	2414	2455	2702
PA0895	aruC	dapC ; argD ; astC	N2-Succinylornithine 5-aminotransferase (SOAT) = N2-acetylornithine 5-aminotransferase (ACOAT)	succinylornithine aminotransferase ; N2-Succinylornithine 5-aminotransferase (SOAT) = N2-acetylornithine 5-aminotransferase (ACOAT) ; N-succinylglutamate 5-semialdehyde dehydrogenase	104	17	53	133	175	17	124	194	57	88	171	739	133	159	37	47	540	255	240	145	120	175	62	836	794	2143	742	8083	7850	6066	6661	5711	5161	8297	7182	7320	1992	2397	5774	2744	5702	3797	3779	5182	3903
PA0896	aruF	aruAI	subunit I of arginine N2-succinyltransferase = ornithine N2-succinyltransferase	subunit I of arginine N2-succinyltransferase = ornithine N2-succinyltransferase ; arginine/ornithine succinyltransferase AI subunit	39	35	31	30	52	8	20	92	29	43	118	293	61	24	16	14	163	35	51	85	52	46	21	280	537	876	312	4414	4094	3301	3557	3358	2516	3312	2791	2824	827	955	2044	936	2146	1251	1449	1649	1342
PA0897	aruG	aruAII	subunit II of arginine N2-succinyltransferase = ornithine N2-succinyltransferase	subunit II of arginine N2-succinyltransferase = ornithine N2-succinyltransferase ; arginine/ornithine succinyltransferase AII subunit	28	0	8	45	30	1	18	41	15	8	74	109	32	46	6	16	80	39	39	47	22	30	12	133	1199	1658	420	2312	2209	2022	1881	1939	1600	1885	1719	1546	409	417	1364	553	1351	806	607	976	568
PA0898	aruD	astD	N-Succinylglutamate 5-semialdehyde dehydrogenase	N-Succinylglutamate 5-semialdehyde dehydrogenase ; succinylglutamate 5-semialdehyde dehydrogenase	3	0	4	5	23	1	26	28	11	19	43	120	33	5	3	5	88	24	12	35	7	14	3	70	448	1062	296	1866	1777	1519	1558	1876	1244	1703	1431	1317	724	695	1784	815	1487	779	926	1541	1055
PA0899	aruB	--	N2-Succinylarginine dihydrolase	N2-Succinylarginine dihydrolase ; succinylarginine dihydrolase	14	6	6	46	27	7	16	40	21	29	70	170	26	1	15	8	124	21	67	82	33	20	7	186	686	1083	331	3721	3417	3248	2955	3441	2290	2921	2238	2180	2089	1809	4620	1724	4768	3000	2024	3209	1855
PA0900	--	--	hypothetical protein	--	22	6	15	15	17	9	9	17	5	8	38	65	19	31	4	3	80	7	33	39	21	26	7	109	195	258	75	3764	3488	3237	2885	2592	1849	2456	2018	1916	1734	1315	3224	1032	3304	2117	1523	2513	1224
PA0901	aruE	astE	N-Succinylglutamate desuccinylase	N-Succinylglutamate desuccinylase ; succinylglutamate desuccinylase	78	34	99	66	117	20	58	81	42	54	179	491	85	45	30	34	351	65	194	184	88	95	22	591	541	1129	386	4095	4197	3081	3264	2845	2245	3857	2701	2745	2771	3667	7251	4246	6760	4638	6272	6186	5052
PA0902	--	--	hypothetical protein	--	21	6	10	36	74	19	44	18	15	29	73	101	94	116	20	7	119	104	298	319	70	25	7	9013	212	482	197	967	1048	776	710	827	700	1540	1272	1504	117	144	404	257	319	250	169	169	140
PA0903	alaS	sya	alanyl-tRNA synthetase	--	392	70	174	250	497	252	204	417	166	113	351	786	615	442	119	126	2731	264	1303	1570	375	235	94	15075	2324	4330	1332	10440	9860	8212	8583	7377	5470	11603	10217	10298	1640	1747	4183	1608	2047	1555	951	1353	932
PA0904	lysC	akaB ; ask	aspartate kinase alpha and beta chain	aspartokinase	123	94	48	191	237	39	88	133	43	90	181	284	179	188	25	56	848	111	332	455	187	145	50	1746	803	1872	708	9667	8089	7966	6181	6380	4691	9399	7857	7215	1591	1453	3075	971	2349	1826	823	1119	694
PA0905	rsmA	csrA	RsmA	carbon storage regulator ; RsmA	1063	787	1000	1026	2053	549	1362	1020	212	254	1461	2884	2497	905	355	788	6023	880	6929	7067	1598	1392	300	29209	1424	4392	2669	4280	3710	3122	2884	3489	2070	3766	2951	2940	6390	5809	12120	4136	11167	7403	4207	5030	2326
PA0906	alpR	--	lysis phenotype repressor AlpR	lysis phenotype repressor, AlpR ; probable transcriptional regulator	30	39	37	43	84	31	27	12	29	18	64	117	53	64	23	45	149	76	266	176	33	69	21	450	418	1040	291	933	906	603	783	1497	850	3813	3141	2570	241	276	607	241	653	459	317	462	265
PA0907	alpA	--	lysis phenotype activator AlpA	lysis phenotype activator, AlpA ; hypothetical protein	11	51	6	27	133	38	64	34	14	0	45	265	35	88	33	27	72	101	128	84	53	28	4	621	74	139	78	310	283	133	315	368	272	1237	1021	976	131	145	388	207	379	252	299	244	155
PA0908	alpB	--	AlpB	AlpB ; hypothetical protein	4	17	4	15	14	4	9	20	40	1	28	220	12	25	1	13	4	9	24	47	9	0	6	34	57	181	49	805	1057	370	694	780	773	1026	890	1164	91	152	178	107	178	100	108	61	51
PA0909	alpC	--	AlpC	AlpC ; hypothetical protein	6	41	9	7	22	11	12	20	12	1	35	249	7	25	6	11	3	1	9	20	0	4	1	29	28	85	56	514	634	286	474	415	496	750	583	663	42	69	161	89	157	84	108	67	30
PA0911	alpE	--	AlpE	AlpE ; hypothetical protein	0	0	1	0	19	6	0	11	7	1	17	136	5	0	3	3	5	9	14	43	4	4	2	51	204	260	180	2115	2344	1162	1841	1349	1272	2135	1532	1871	231	273	489	329	583	411	449	297	203
PA0912	--	--	hypothetical protein	--	0	0	0	0	5	0	0	8	0	5	0	14	5	0	1	0	6	1	3	5	4	0	1	16	3	46	5	878	941	520	825	646	752	1267	849	900	186	185	353	213	534	395	285	301	184
PA0913	mgtE	--	MgtE	MgtE	158	143	121	569	483	114	91	276	115	75	486	1118	577	340	70	47	670	95	515	477	152	98	73	2532	3687	6312	2837	7629	7746	4726	6986	7216	6159	12795	9292	8314	795	1113	2339	899	1954	1220	679	980	540
PA0914	--	--	hypothetical protein	--	5	0	4	35	14	5	0	16	2	2	18	54	5	47	2	0	9	4	4	7	0	2	0	29	102	253	80	857	927	521	817	749	684	1211	1043	1269	97	142	303	141	231	166	99	129	96
PA0915	--	yehS	conserved hypothetical protein	--	4	0	9	29	28	4	0	5	4	6	15	53	25	2	3	1	30	9	21	10	7	5	3	81	182	351	78	706	590	534	627	569	449	809	560	751	101	145	310	86	241	128	79	109	62
PA0916	--	yliG	conserved hypothetical protein	--	80	28	15	156	137	26	63	68	27	18	108	320	140	223	22	6	227	53	138	45	12	45	1	964	691	1399	352	2196	2317	1691	1827	1047	1130	1933	1344	1793	554	577	1384	502	1300	778	392	598	310
PA0917	kup	--	potassium uptake protein Kup	--	40	35	32	78	120	44	97	79	36	47	93	279	46	104	24	14	147	69	222	144	72	48	26	1651	538	1160	499	2819	2750	1800	2084	1673	1486	2943	2168	2583	1492	1581	3541	1437	3010	2244	1018	1376	922
PA0918	--	--	cytochrome b561	cybb	1	0	29	32	28	9	13	13	6	10	14	59	13	0	7	12	37	19	28	43	4	7	3	69	214	428	206	742	687	537	536	635	486	1127	880	958	374	348	831	255	818	534	247	340	224
PA0919	--	--	alanyl-phosphatidylglycerol hydrolase	alanyl-phosphatidylglycerol hydrolase ; hypothetical protein	31	0	27	92	36	13	26	69	20	17	74	106	49	10	14	12	107	79	151	127	46	41	22	298	193	482	107	1486	1361	988	1124	1289	1034	2720	2287	2188	915	996	2360	1083	2195	1308	878	1268	837
PA0920	--	--	alanyl-phosphatidylglycerol synthase	alanyl-phosphatidylglycerol synthase ; hypothetical protein	48	9	35	242	77	21	56	93	31	33	102	205	100	49	20	35	160	125	160	151	47	62	24	432	776	1116	366	982	990	811	1081	1275	1035	3624	2683	2443	612	681	1608	642	957	656	410	561	273
PA0921	--	--	hypothetical protein	--	2	14	7	22	48	7	2	11	18	2	10	94	4	24	1	0	5	27	4	22	14	3	2	33	4	28	4	2652	3246	1661	3166	4121	3428	8999	6836	5570	164	132	375	335	234	194	111	126	81
PA0922	--	--	hypothetical protein	--	43	46	49	64	168	37	29	44	64	28	118	374	86	112	23	25	286	158	402	751	132	50	39	1733	447	704	166	1349	1737	751	1655	3060	1945	5750	4521	3584	100	127	301	136	220	175	143	151	89
PA0923	dinB	dinP	DNA Polymerase IV DinB	DinB ; DNA damage inducible protein P ; DNA Polymerase IV, DinB	24	48	139	95	141	58	68	71	32	62	133	263	125	95	24	28	110	79	137	156	55	40	21	743	178	332	104	746	1050	493	781	793	688	2326	1701	1931	177	235	553	262	501	338	250	332	187
PA0924	--	--	hypothetical protein	--	72	27	37	188	62	19	17	40	12	34	83	253	224	4	21	6	121	41	115	69	29	14	7	66	279	424	115	508	698	363	524	930	631	2200	1848	1615	359	428	806	397	853	608	428	587	374
PA0925	--	--	hypothetical protein	--	80	26	60	98	36	15	21	13	15	19	76	114	138	32	14	20	140	21	381	165	86	145	8	473	616	669	170	1211	1162	954	1138	1093	914	1807	1501	1415	263	271	636	275	571	383	352	315	221
PA0926	--	--	hypothetical protein	--	11	6	12	26	31	11	17	33	13	15	51	62	25	52	5	2	59	25	72	53	7	24	11	125	186	363	86	1336	1294	1086	1155	1320	998	1969	1745	1609	219	341	752	339	768	559	369	433	308
PA0927	ldhA	ldhD	D-lactate dehydrogenase (fermentative)	--	7	0	5	34	22	4	10	20	10	4	20	123	21	28	1	0	40	15	45	50	2	20	9	93	250	427	74	525	546	513	381	363	323	659	529	436	373	432	1097	396	1000	742	433	628	423
PA0928	gacS	lemA	sensor/response regulator hybrid	--	67	89	79	88	127	32	88	151	62	71	133	367	97	114	15	29	290	56	210	186	58	53	13	393	716	1123	385	2177	2176	1494	1616	1532	1198	2928	2329	2288	1277	1378	3384	1427	3754	2384	1684	2376	1445
PA0929	--	pirR	two-component response regulator	--	98	46	63	50	211	20	10	81	67	53	171	312	62	57	19	72	323	146	223	211	105	126	40	364	155	253	120	162	338	206	298	130	100	352	332	258	729	827	1401	829	1309	594	601	625	536
PA0930	--	pirS	two-component sensor	histidine protein kinase	81	32	44	63	108	13	24	109	82	35	122	283	41	30	15	37	420	78	200	224	83	68	32	542	93	425	144	398	584	293	438	257	235	766	681	526	826	1052	2088	1246	2197	1358	911	1229	987
PA0931	pirA	--	ferric enterobactin receptor PirA	ferric enterobactin receptor PirA	57	49	91	63	110	17	23	42	66	42	85	190	47	13	10	27	174	49	141	149	74	76	19	463	239	203	96	479	556	289	358	364	293	859	637	600	541	506	1172	453	1075	661	495	640	349
PA0932	cysM	--	cysteine synthase B	O-acetylserine sulfhydrylase B	61	57	42	56	73	21	63	222	30	58	99	304	98	129	16	40	172	64	197	188	55	57	24	493	543	1120	249	8145	8425	5370	6706	7496	5601	10938	8986	9071	1981	2118	4794	2124	3615	3096	2187	2751	1816
PA0933	ygcA	--	probable RNA methyltransferase	--	86	54	75	106	104	30	42	275	66	51	155	278	111	91	13	36	226	66	151	190	68	77	18	491	866	1943	909	6108	6489	4027	4586	4909	3852	7739	6270	7211	1740	2058	4563	2055	3698	2802	2016	2677	1580
PA0934	relA	--	GTP pyrophosphokinase	--	131	64	108	386	216	33	80	197	102	71	271	773	231	101	42	71	932	221	624	1009	231	214	63	2106	1874	3879	1140	10061	10255	7255	7188	6352	5240	10478	8150	8369	5204	4471	10930	3723	9690	6957	4173	6144	3799
PA0935	--	mazG	conserved hypothetical protein	--	31	23	25	107	50	29	22	79	48	28	75	138	33	90	14	26	187	39	174	165	141	73	18	549	165	388	143	3613	3411	2718	2415	2583	1859	3367	2976	2703	1287	1141	2628	980	2922	2069	943	1460	798
PA0936	lpxO2	--	lipopolysaccharide biosynthetic protein LpxO2	lipopolysaccharide biosynthetic protein Lpx02	141	77	99	249	656	227	143	159	92	93	298	381	245	777	116	59	978	347	2926	1333	120	254	95	11827	1925	3587	893	4454	4602	3201	3625	4250	3107	6611	5510	4937	1916	2079	4133	1748	5362	3731	2571	2776	1822
PA0937	--	yaiL	conserved hypothetical protein	--	24	42	70	102	184	30	91	72	78	124	346	510	88	157	32	15	554	164	521	249	44	62	47	1767	1415	2386	808	2518	2626	1934	2051	2280	1283	2602	2039	1828	737	692	1471	575	1195	887	511	628	399
PA0938	wzz2	--	Wzz2	Wzz2 ; hypothetical protein	22	34	41	82	140	38	109	102	76	73	189	617	42	194	19	25	158	58	218	175	65	9	29	2690	3157	5206	1774	10105	10554	7134	8520	8363	5554	11344	9475	9045	7129	6578	15033	5173	10269	7787	4701	6710	3896
PA0939	--	--	hypothetical protein	--	0	0	0	11	7	4	0	2	0	9	5	109	10	9	1	3	6	1	11	8	9	3	1	16	11	13	5	624	648	358	584	736	475	1167	960	821	283	217	517	171	610	450	210	202	156
PA0940	--	--	hypothetical protein	--	0	0	10	2	3	4	0	3	2	8	3	88	1	0	1	0	3	3	18	4	24	7	1	58	7	41	4	633	609	383	527	603	383	1090	915	821	208	213	453	154	539	334	233	197	133
PA0941	--	--	hypothetical protein	--	8	2	5	33	18	3	1	1	2	7	5	114	4	0	2	0	13	8	51	24	22	6	3	94	19	48	9	683	582	549	619	628	422	1180	914	930	232	209	540	179	556	404	197	261	131
PA0942	--	--	probable transcriptional regulator	--	14	21	22	40	57	6	24	20	13	17	36	267	56	69	19	8	47	89	169	95	72	55	21	201	97	197	127	1079	1117	750	898	1175	682	2042	1464	1378	599	613	1261	727	1752	1125	903	1075	770
PA0943	--	--	hypothetical protein	--	288	192	254	1004	721	81	343	197	41	89	253	1178	1175	581	317	218	3590	535	9131	3236	377	507	67	11689	1112	2075	447	3822	3471	2812	3172	2706	2089	4933	3725	3625	1054	1014	2376	876	2200	1392	970	1127	540
PA0944	purN	--	phosphoribosylaminoimidazole synthetase	phosphoribosylformylglycinamidine cyclo-ligase	77	113	58	71	151	27	66	52	22	41	102	565	121	174	25	46	345	268	237	245	27	59	18	986	661	1304	411	2626	2255	1978	2061	1902	1523	3522	2732	2803	520	580	1488	539	1281	754	465	589	263
PA0945	purM	--	phosphoribosylaminoimidazole synthetase	phosphoribosylformylglycinamidine cyclo-ligase	125	27	60	103	130	48	73	150	40	352	138	421	141	115	38	37	385	83	282	283	70	109	21	1068	759	2318	547	3986	3715	2811	3282	2846	2518	4662	4227	4227	629	858	2353	849	1224	937	520	650	404
PA0946	--	--	hypothetical protein	--	23	22	34	74	122	21	39	33	25	34	61	207	93	67	20	28	221	207	140	152	52	56	15	731	553	1219	414	3026	2689	1920	2139	1745	1336	3012	2581	2418	881	1179	2612	1277	2269	1489	939	1382	1042
PA0947	--	--	conserved hypothetical protein	--	59	141	81	298	221	83	53	118	73	89	215	878	262	264	40	35	227	64	251	277	70	102	41	3106	1447	2072	796	4903	5285	3380	4789	4604	3758	9816	8381	7073	523	511	1209	547	806	633	448	487	385
PA0948	--	--	hypothetical protein	--	18	73	10	87	62	39	12	20	6	16	61	228	46	91	7	23	78	31	75	101	23	26	11	2663	154	357	166	1252	1225	952	992	1082	811	2219	1799	1573	290	282	604	261	653	516	347	391	292
PA0949	wrbA	--	Trp repressor binding protein WrbA	--	52	0	17	90	78	21	23	37	7	25	50	233	43	29	14	6	118	22	102	99	18	35	8	176	299	616	203	2430	2307	1945	1850	1531	1456	2572	2379	2294	578	603	1528	553	1463	1107	786	989	669
PA0950	--	--	probable arsenate reductase	--	13	0	7	89	117	37	53	34	17	13	20	227	54	170	15	7	240	26	99	86	21	24	10	621	276	479	168	1490	1470	1057	1172	936	771	1595	1293	1523	439	450	1063	483	959	676	504	655	403
PA0951	--	rbn	probable ribonuclease	--	71	95	33	122	210	100	117	84	27	45	90	459	157	263	25	30	482	68	386	309	98	33	25	2819	493	888	309	2042	2175	1313	1760	1800	1279	3725	2799	2409	1396	1405	2920	1186	2378	1792	801	1170	878
PA0952	--	--	hypothetical protein	--	11	0	0	2	33	12	24	13	2	2	20	18	6	17	0	0	44	20	13	11	0	15	2	55	79	187	29	4505	5368	3296	3260	3493	2326	9314	7244	7363	713	658	1383	659	2147	1758	858	1695	963
PA0953	--	helX	probable thioredoxin	--	17	11	16	15	55	7	8	47	13	14	57	135	63	70	9	8	97	49	116	106	51	22	15	358	134	416	168	2432	2762	1726	1885	1911	1430	4265	3636	3435	1435	1266	2669	1186	1977	1508	1346	1821	1288
PA0954	--	--	probable acylphosphatase	probable acylphosphate phosphohydrolase	10	0	32	38	47	9	1	72	8	10	27	129	30	20	5	6	24	31	57	44	38	11	10	196	50	156	46	1576	1685	1112	1171	1211	844	2561	2034	1884	868	764	1695	739	1318	929	721	1091	807
PA0955	--	--	hypothetical protein	--	80	48	52	127	96	65	56	142	32	47	116	334	86	166	26	24	319	34	163	212	49	41	32	423	1029	2145	865	5764	5246	4596	4313	4256	3300	6755	5466	5175	1311	1199	3161	1002	2117	1624	1122	1327	827
PA0956	proS	--	prolyl-tRNA synthetase	proline aminoacyl tRNA synthetase	311	164	363	362	526	277	370	633	202	249	467	1199	588	1220	96	147	1135	121	472	562	155	211	89	2347	2781	4462	1035	14842	13127	11854	11094	11488	8646	16015	12864	12146	2327	2302	6675	2254	3906	2907	2106	2710	1545
PA0957	--	--	hypothetical protein	--	4	0	2	3	19	1	9	7	4	7	21	31	2	4	1	1	19	13	14	29	5	2	4	248	48	75	20	4705	4228	2968	3166	3497	2451	2124	1707	1664	213	235	623	202	470	371	208	219	118
PA0958	oprD	--	Basic amino acid basic peptide and imipenem outer membrane porin OprD precursor	Protein D2 ; Porin D	127	25	149	92	260	88	155	165	46	181	515	635	212	286	50	36	1082	34	338	495	57	60	18	5285	5363	10240	3985	146094	109319	117330	82650	78965	54563	33041	25573	22799	3108	2997	6696	2020	4849	3310	1453	2049	1225
PA0959	--	--	hypothetical protein	--	28	0	30	167	231	79	131	70	34	32	78	238	152	420	105	20	732	151	2652	906	151	57	30	21467	365	851	279	1378	1495	888	1085	1042	790	1736	1241	1206	1686	1497	3386	1387	4831	3095	1522	2547	1556
PA0960	--	--	hypothetical protein	--	3	0	1	14	5	0	5	19	3	1	9	18	7	17	4	0	20	5	66	82	29	14	15	190	103	270	89	616	701	379	539	504	387	794	558	563	649	587	1175	504	1567	1102	504	803	594
PA0961	--	--	probable cold-shock protein	--	4	0	6	55	98	13	22	17	4	2	18	30	19	271	13	8	497	48	333	232	40	22	6	2643	54	213	80	1100	911	704	845	1054	878	1595	1327	1316	36	38	71	37	90	47	34	31	8
PA0962	dps	--	DNA-binding protein from starved cells Dps	DNA-binding protein from starved cells, Dps	3782	443	300	3760	2673	436	626	307	189	104	2304	786	647	1068	537	1222	20368	867	7044	9272	3019	2174	616	33600	3377	3572	2060	4506	3816	3381	3763	4145	3583	11450	7938	7043	2668	2825	8383	2655	4436	2946	1256	2076	881
PA0963	aspS	syd	aspartyl-tRNA synthetase	aspRS ; aspartate-tRNA ligase	348	139	274	471	823	214	366	740	144	218	703	1331	721	924	132	155	2103	264	2023	1954	513	359	149	13284	2059	3588	1076	22910	21779	17789	19891	19154	15051	27858	25649	23612	3244	3667	9497	3072	5469	4313	1664	2296	1434
PA0964	pmpR	yebC	pqsR-mediated PQS regulator PmpR	pqsR-mediated PQS regulator, PmpR	83	95	105	114	201	25	65	193	59	97	170	367	173	227	19	98	527	108	189	388	78	99	48	972	1560	2961	953	12253	11486	9953	10157	9056	6937	11815	11160	10279	2121	1978	4538	1453	2958	2189	1153	1425	965
PA0965	ruvC	--	Holliday junction resolvase RuvC	crossover junction endodeoxyribonuclease RuvC	23	8	27	33	40	2	15	23	17	26	56	104	44	0	5	3	109	24	78	128	42	9	10	266	515	919	365	3783	3876	2826	3239	4037	2916	5529	4764	4499	665	682	1537	651	1873	1410	640	905	573
PA0966	ruvA	--	Holliday junction DNA helicase RuvA	--	51	48	98	108	145	20	52	207	46	21	220	428	113	168	18	59	312	65	148	211	88	74	36	423	652	954	352	6125	6527	4427	5005	5971	4582	9287	7483	6847	1643	1335	3246	1117	3639	2573	1236	1625	1065
PA0967	ruvB	--	Holliday junction DNA helicase RuvB	--	260	357	138	459	258	43	149	254	109	109	278	1082	371	254	80	142	993	390	719	1443	186	681	147	1786	2333	3432	1088	7998	8358	6371	6914	7926	5777	13011	10203	9761	1523	1629	3714	1307	3579	2442	1307	1607	1139
PA0968	--	ybgC	conserved hypothetical protein	--	234	64	197	272	318	59	174	257	124	127	266	652	300	214	64	149	1508	280	1929	3096	218	365	109	4878	1323	2562	835	7609	8877	4864	7415	6133	4898	11678	9675	10543	912	932	1789	642	1456	1142	696	862	565
PA0969	tolQ	--	TolQ protein	--	182	29	95	317	256	181	93	174	58	80	239	283	198	221	87	103	1390	178	1924	3110	251	321	81	6179	1499	2423	819	9348	7687	7378	7296	6724	5008	11057	9058	8420	1545	1438	4007	1284	3405	2491	1357	1597	849
PA0970	tolR	--	TolR protein	--	66	18	24	84	61	8	16	39	28	27	81	157	79	133	22	29	435	67	406	860	121	107	37	1636	529	1041	400	7786	6614	6316	6179	5546	4047	9280	7434	6562	1483	1250	2886	949	2725	1899	1042	1100	640
PA0971	tolA	--	TolA protein	--	240	179	168	350	302	57	156	782	113	100	304	706	426	249	99	185	2654	357	1921	3271	445	416	123	5737	1045	2461	894	10313	10085	7864	9123	9071	6325	15392	12055	11622	3051	2918	6726	2257	5150	3289	2162	2291	1437
PA0972	tolB	--	TolB protein	--	376	290	325	1127	734	174	487	403	204	257	527	1299	728	587	220	208	4060	598	7111	7657	621	470	168	33325	3634	6063	1828	30068	24997	25722	20724	20434	15962	30308	25541	23066	4637	4284	10735	3522	8691	5756	3172	3816	2068
PA0973	oprL	excC ; pal	Peptidoglycan associated lipoprotein OprL precursor	--	325	161	219	385	605	103	340	476	200	143	501	1090	721	313	138	186	1736	231	2333	2997	616	232	126	8950	4169	8485	3259	70538	63670	56215	47386	43816	35765	59060	52419	50725	5858	6058	15215	5476	10484	7479	3500	4233	2563
PA0974	--	--	conserved hypothetical protein	--	88	68	50	248	167	51	76	99	50	34	105	232	185	243	44	67	478	156	769	900	160	76	23	5204	1816	3642	1263	11946	11541	8714	9978	12095	8485	16212	14551	12911	2000	1792	4742	1465	3145	2300	864	1001	709
PA0975	--	--	probable radical activating enzyme	--	67	23	24	135	131	32	60	47	19	36	63	206	140	128	33	36	444	57	231	112	17	33	14	1153	749	1883	550	2125	2434	1343	2800	3514	2350	7417	5546	5246	584	740	1158	565	1262	994	725	757	565
PA0976	--	--	conserved hypothetical protein	--	17	13	28	68	70	7	12	10	20	28	24	76	97	120	14	8	155	16	139	70	7	21	20	861	224	611	110	1793	2095	1355	2113	3139	1769	5862	4427	3938	1463	1556	2843	1411	3047	2363	2495	2172	1422
PA0988	--	--	hypothetical protein	--	37	25	51	57	128	28	42	65	0	58	103	347	65	78	17	33	288	84	199	141	37	49	14	573	804	1076	485	1341	1368	893	908	923	624	1609	1240	1004	834	768	1596	660	1857	1268	721	1027	663
PA0989	--	--	hypothetical protein	--	17	17	138	26	30	11	13	11	0	41	73	87	22	39	10	9	26	17	43	22	2	35	10	69	69	194	48	1359	1552	1071	965	814	581	1344	1170	1125	524	546	1016	426	826	644	485	586	383
PA0990	--	--	conserved hypothetical protein	--	31	35	17	45	35	6	39	27	0	27	51	142	52	24	6	33	106	14	62	111	32	40	4	157	110	214	82	334	397	261	261	295	215	588	467	421	1468	1095	3304	1086	3912	2158	869	1232	833
PA0994	cupC3	--	usher CupC3	probable fimbrial biogenesis usher protein	14	22	22	44	35	12	23	17	1	22	16	98	46	17	4	14	69	19	62	53	10	67	7	278	107	286	100	1510	1632	913	1420	1446	997	2610	2001	1727	1055	997	2427	911	1884	1412	891	921	703
PA0995	ogt	--	methylated-DNA--protein-cysteine methyltransferase	O-6-alkylguanine-DNA/cysteine-protein methyltransferase	15	15	13	42	74	25	42	41	17	22	57	129	19	19	12	26	123	97	144	124	40	19	14	411	290	576	147	921	1105	565	750	1000	721	1726	1458	1126	779	700	1945	821	1853	1404	896	926	521
PA0996	pqsA	--	PqsA	PqsA ; probable coenzyme A ligase	2	0	87	42	1497	314	1178	495	4	31	158	40	20	2636	214	24	14	4	177	514	47	3	2	58840	196	424	28	144	126	80	115	219	69	843	2398	598	4540	5640	15490	4477	4458	3594	1612	1992	1276
PA0997	pqsB	--	PqsB	--	0	8	51	16	131	9	25	422	2	18	174	17	22	158	46	11	10	10	61	166	7	5	0	5561	97	250	23	88	131	70	71	155	89	520	1498	373	6272	6488	14946	3601	4448	3232	1187	1633	1239
PA0998	pqsC	--	PqsC	--	3	5	10	2	29	3	4	166	1	9	29	8	2	61	11	3	4	6	11	56	0	1	0	1062	79	79	8	190	230	119	180	202	100	650	1710	493	8469	7347	16922	3709	6295	4436	1432	1917	1322
PA0999	pqsD	fabH1	3-oxoacyl-[acyl-carrier-protein] synthase III	acetyl CoA ACP transacetylase ; beta-ketoacyl-ACP synthase III	13	0	67	32	83	8	30	439	0	16	83	31	2	139	14	11	22	7	18	112	1	3	4	2128	63	93	18	226	281	162	164	245	121	901	2262	759	10603	10036	22984	5983	16576	10397	2716	3519	2374
PA1000	pqsE	--	Quinolone signal response protein	--	3	0	54	9	117	4	20	585	4	20	142	36	9	84	20	10	14	11	14	69	0	2	2	1905	55	96	15	191	210	125	158	217	106	843	1814	636	6537	6075	12825	3799	14157	9287	1674	2339	1617
PA1001	phnA	--	anthranilate synthase component I	phenazine biosynthesis protein PhnA	16	9	63	71	547	78	78	663	8	28	135	43	52	2589	963	22	508	45	327	1312	36	8	9	114232	76	116	46	501	562	316	420	648	394	1692	2387	1253	3827	4926	9134	3528	11893	7195	1129	1373	1076
PA1002	phnB	--	anthranilate synthase component II	phenazine biosynthesis protein PhnB	2	0	0	2	29	1	9	112	3	8	23	19	5	15	24	2	12	3	3	25	0	1	1	342	25	59	16	1018	1044	809	948	975	773	1644	1729	1464	1753	1969	4342	1672	6172	3550	972	1253	838
PA1003	mvfR	pqsR	Transcriptional regulator MvfR	Transcriptional regulator MvfR	2	0	16	27	70	16	22	33	10	11	36	43	16	72	11	15	74	19	87	117	10	22	4	639	933	1303	431	3004	2492	2341	2816	2842	2020	4249	3415	2764	2792	2498	5785	2356	9162	5694	2098	2964	2002
PA1004	nadA	--	quinolinate synthetase A	L-aspartate oxidase (aerobic/anaerobic) NadA	35	13	54	163	443	125	176	118	22	42	63	307	153	427	235	18	1126	312	2501	1985	116	49	21	41673	748	1412	362	5973	6500	4104	5292	5243	4288	8196	6834	6969	1458	1552	3685	1630	3527	2342	1821	2491	1456
PA1005	--	--	putative beta-barrel assembly-enhancing protease	putative beta-barrel assembly-enhancing protease	41	43	39	83	102	22	54	70	28	35	135	148	79	77	8	36	175	39	124	111	96	79	29	329	621	982	328	5107	5022	4016	3432	3267	2535	4875	4037	3739	1569	1752	4092	1500	2676	2168	1307	1781	1290
PA1006	--	yrkI ; YhhP/TusA homolog	Protein PA1006	Protein PA1006 ; conserved hypothetical protein	9	0	19	35	27	9	1	12	9	8	30	53	27	43	4	2	100	30	42	33	16	9	2	240	88	177	38	1285	1358	865	1059	1401	1029	2069	1698	1453	124	164	307	174	305	309	158	224	132
PA1007	--	perM	conserved hypothetical protein	--	101	42	34	97	80	13	42	90	64	48	126	380	123	205	16	21	501	126	291	216	53	70	33	1858	921	1423	544	3695	4074	2346	3086	3583	2892	6156	4677	4170	474	463	1139	427	772	646	276	406	242
PA1008	bcp	--	bacterioferritin comigratory protein	--	45	7	51	14	50	32	61	38	25	21	65	100	129	206	42	39	406	38	267	197	100	79	40	473	889	2238	745	3018	2737	2005	2370	2033	1487	3002	2473	2462	479	490	1116	427	817	645	383	513	286
PA1009	--	--	hypothetical protein	--	86	104	119	169	207	74	85	96	57	130	253	274	205	254	29	27	327	61	236	243	84	108	34	1554	2219	3084	885	2025	1832	1601	1753	1579	1058	2291	1781	1712	191	203	454	257	551	499	323	383	202
PA1010	dapA	--	dihydrodipicolinate synthase	--	219	56	109	240	205	65	115	191	70	76	229	414	209	292	38	86	945	177	1089	1429	266	264	105	4313	3082	3787	783	7395	7411	4745	5867	5632	4518	8550	7571	7026	994	1179	3364	1368	2386	1759	849	1209	699
PA1011	--	--	hypothetical protein	--	167	37	95	145	163	43	81	248	89	62	266	491	201	173	40	87	822	201	460	756	197	180	69	2187	1434	2746	744	10637	10042	7661	7948	7527	6253	10478	9393	9202	1680	2068	4958	1673	2925	2106	1200	1494	1021
PA1012	--	yycJ	conserved hypothetical protein	--	94	15	62	72	113	5	88	165	59	70	195	246	104	91	19	64	488	61	212	419	75	104	41	832	1085	2228	856	7046	6990	5058	5642	5848	4651	8046	7057	6257	1485	1340	3190	1053	2453	1907	1024	1369	1018
PA1013	purC	--	phosphoribosylaminoimidazole-succinocarboxamide synthase	--	66	0	37	35	66	8	31	96	16	23	103	131	39	26	10	22	645	27	226	852	123	56	27	1296	508	1248	462	8769	7792	6531	6674	5804	4853	8546	7283	6344	3014	3690	5736	3334	6276	4393	4015	3793	3113
PA1015	--	--	probable transcriptional regulator	--	29	30	68	29	59	179	51	13	3	8	13	38	18	72	19	5	76	175	331	33	101	227	11	233	68	164	41	1410	1446	997	1260	1756	1068	5161	3821	3458	305	273	632	229	484	351	240	300	198
PA1016	--	--	hypothetical protein	--	7	0	89	10	36	100	11	20	2	13	9	64	13	14	11	0	55	1044	661	9	311	600	10	218	61	184	58	263	283	264	338	313	204	1187	955	771	83	106	272	121	246	160	138	156	140
PA1018	--	--	hypothetical protein	--	4	0	12	4	3	2	5	5	1	6	6	11	4	0	2	1	9	84	185	3	50	128	1	17	17	24	23	109	143	85	84	106	82	221	189	224	85	56	164	84	192	133	106	145	116
PA1019	mucK	--	ciscis-muconate transporter MucK	--	6	10	41	36	15	6	8	5	3	5	2	9	9	1	3	5	26	296	221	9	36	235	5	29	241	220	148	117	117	92	88	128	86	282	176	234	44	38	136	61	127	86	89	78	51
PA1020	--	--	probable acyl-CoA dehydrogenase	--	0	0	8	0	2	10	0	3	2	8	2	12	5	0	1	0	7	37	107	13	16	117	2	15	19	79	34	127	128	94	80	74	47	119	88	79	45	45	96	41	123	52	41	53	37
PA1021	--	--	probable enoyl-CoA hydratase/isomerase	--	2	0	0	0	1	0	0	0	0	0	1	6	1	0	1	0	2	15	17	2	16	58	1	3	18	36	21	79	113	85	64	53	39	88	64	48	38	35	88	27	99	35	33	31	23
PA1022	--	--	probable acyl-CoA dehydrogenase	--	2	0	2	4	2	0	0	0	0	4	2	18	1	0	0	0	11	25	41	10	43	78	2	24	83	184	71	290	344	319	239	175	132	255	205	164	135	138	298	91	350	193	94	153	63
PA1023	--	--	probable short-chain dehydrogenase	--	3	0	3	9	5	5	1	1	0	15	6	16	0	8	0	3	10	55	170	10	29	114	3	17	70	134	76	204	195	242	182	107	70	133	108	82	95	89	154	82	242	117	50	80	44
PA1024	--	--	NADH:quinone reductase	2-Nitropropane Dioxygenase (changed from hypothetical protein) ; NADH:quinone reductase ; 2-Nitropropane Dioxygenase	2	0	8	0	6	2	4	3	2	9	6	26	4	0	0	0	8	55	53	6	10	41	2	3	37	71	34	164	140	134	118	62	62	186	128	105	37	48	160	67	187	98	64	111	60
PA1026	--	--	hypothetical protein	--	10	0	3	17	17	12	11	4	6	19	31	55	4	15	6	3	50	7	24	28	3	10	8	35	150	296	82	625	511	342	373	441	375	595	574	699	114	192	368	151	246	189	107	208	96
PA1027	amaB	pcd	delta1-Piperideine-6-carboxylate dehydrogenase	delta1-Piperideine-6-carboxylate dehydrogenase ; probable aldehyde dehydrogenase	4	0	64	30	62	5	16	46	27	33	27	251	26	9	8	48	91	66	285	89	43	80	24	449	303	641	279	9389	7605	6961	4355	3186	2755	273	214	195	295	281	595	242	539	398	1116	1449	1293
PA1028	amaA	amaB	L-Pipecolate oxidase	FAD-dependent oxidoreductase ; probable oxidoreductase ; L-Pipecolate oxidase	0	0	10	0	10	3	4	9	7	9	21	121	5	9	2	23	18	10	16	5	20	9	6	53	200	362	199	4434	3626	3318	1997	1805	1598	259	210	169	168	182	419	186	528	321	489	661	531
PA1029	--	--	hypothetical protein	--	4	46	19	21	57	22	20	26	11	26	39	64	29	11	1	23	37	29	34	27	41	16	14	285	108	176	59	2323	2047	1373	1471	1263	1025	1221	1043	1127	237	284	555	243	538	352	238	359	231
PA1030	--	--	hypothetical protein	--	19	29	24	50	126	29	26	40	18	18	47	201	43	34	7	34	84	25	87	79	44	9	11	266	212	374	161	3601	3461	2230	2205	2057	1603	2486	2236	2157	464	506	1168	417	1032	747	392	627	408
PA1031	--	yigN	conserved hypothetical protein	--	71	291	121	403	152	24	74	196	72	84	157	848	226	170	23	40	128	79	162	130	47	82	21	460	464	1135	447	4101	4363	2738	3455	3058	2189	5068	3888	4406	1087	1141	2447	907	1911	1319	926	1464	1009
PA1032	quiP	pac	QuiP	acyl-homoserine lactone acylase, QuiP ; QuiP (changed from probable penicillin amidase)	34	137	58	170	185	59	51	78	45	61	148	331	155	78	41	57	323	65	257	215	50	84	35	959	1051	2056	738	3710	3603	2635	2805	2756	1960	4498	3782	3950	2033	2051	4869	1931	5371	3670	1994	2616	1729
PA1033	--	yfcG	probable glutathione S-transferase	--	33	8	51	64	82	13	46	16	19	24	81	123	73	25	18	21	101	44	101	104	34	66	10	344	138	349	106	1905	1777	1393	1383	1419	1186	2235	1868	1648	1170	977	2707	1037	3289	1958	992	1534	810
PA1034	--	--	hypothetical protein	--	6	0	1	6	25	8	7	0	1	8	23	28	19	8	1	0	23	12	30	37	14	8	11	142	125	178	60	621	665	404	594	661	434	875	752	681	125	100	250	134	345	232	131	156	96
PA1035	--	--	hypothetical protein	--	43	0	37	51	207	48	43	20	20	27	82	171	57	152	50	26	283	81	866	301	92	43	44	2462	300	635	185	1505	1554	1084	1306	1165	896	2090	1574	1447	267	248	562	332	472	313	257	259	194
PA1036	--	--	hypothetical protein	--	22	17	7	33	44	14	25	47	14	14	80	86	44	90	8	14	70	43	68	27	6	25	6	210	137	408	113	503	505	372	409	340	292	866	607	627	270	406	869	377	907	694	464	563	337
PA1037	--	yicG	conserved hypothetical protein	--	14	18	32	38	91	34	68	41	6	27	60	88	117	201	7	11	79	22	94	63	6	19	13	351	253	419	116	869	751	481	545	839	534	1356	1034	962	347	410	1029	454	1183	816	445	673	426
PA1038	--	--	hypothetical protein	--	3	0	0	7	0	0	0	0	2	0	9	9	4	0	1	0	22	1	14	9	8	9	0	31	95	140	68	411	439	357	380	294	237	420	339	309	332	345	870	380	962	661	326	482	302
PA1039	--	ychJ	conserved hypothetical protein	--	4	10	11	92	35	4	12	21	7	6	13	57	41	18	10	10	72	17	17	65	27	47	17	138	563	331	126	703	594	583	485	416	328	587	433	373	488	517	1386	478	1407	954	478	648	438
PA1040	--	--	hypothetical protein	--	12	62	12	26	39	1	55	9	5	31	28	88	37	15	6	4	62	11	24	29	16	33	12	210	407	468	183	673	589	525	450	409	277	525	431	460	409	421	1131	465	1123	747	504	497	369
PA1041	--	--	probable outer membrane protein precursor	--	14	7	28	20	52	4	31	17	10	17	86	164	25	14	7	14	29	27	51	53	21	11	16	375	920	1980	916	1061	1033	633	378	285	259	482	438	351	5926	5825	15794	5807	12617	8036	1117	1889	1192
PA1042	--	--	conserved hypothetical protein	--	5	15	3	35	99	18	25	18	3	6	26	322	21	50	6	9	45	91	209	576	24	10	6	681	246	318	163	605	538	353	479	354	340	585	437	494	347	369	994	316	629	487	73	55	56
PA1043	--	--	hypothetical protein	--	3	18	11	38	35	12	6	25	9	9	27	494	18	35	4	21	34	35	69	173	13	43	8	109	107	211	68	1275	1222	857	826	833	724	1361	1184	1385	390	436	1398	477	950	714	231	290	260
PA1044	--	--	hypothetical protein	--	4	0	14	16	15	6	14	13	3	7	29	116	14	9	3	7	26	15	26	19	0	10	3	60	30	124	21	534	497	350	371	471	375	745	571	563	84	58	270	154	247	148	70	75	73
PA1045	--	--	hypothetical protein	--	46	34	55	167	81	14	44	115	36	24	93	503	177	59	7	12	240	64	163	190	72	46	19	606	517	787	258	3612	3530	2443	3220	3546	2868	5207	4609	4448	531	686	1687	679	1006	811	507	610	425
PA1046	--	--	beta-agarase	beta-agarase	24	52	15	66	35	5	8	60	30	25	32	256	26	17	8	15	102	22	16	82	6	4	12	157	386	691	210	1761	1856	1100	1471	1734	1390	2833	2327	2416	446	601	1333	855	1692	1069	716	947	636
PA1047	--	--	probable esterase	--	41	118	49	175	83	23	64	118	20	28	93	265	126	163	12	30	170	38	126	95	62	22	21	318	542	1086	409	2249	2022	1853	1336	1554	1130	3180	2547	2028	405	662	1416	696	1079	675	637	960	539
PA1048	--	--	probable outer membrane protein precursor	--	124	0	28	261	181	27	34	101	64	68	129	219	97	64	20	11	417	60	625	515	103	101	40	2463	1399	1542	598	8066	8202	5852	5564	4633	3996	8243	7278	6621	3606	3616	8809	3593	8041	5126	2202	2765	1660
PA1049	pdxH	--	pyridoxine 5'-phosphate oxidase	--	7	0	37	68	115	38	42	38	13	12	34	75	38	30	18	8	83	33	74	110	27	32	16	1987	553	782	226	2197	2204	1572	2141	2082	2074	5881	5302	5445	545	585	1582	601	1363	967	614	792	486
PA1050	--	yeaG	conserved hypothetical protein	--	14	0	18	84	51	34	23	29	16	5	41	80	44	60	14	11	119	30	47	78	15	22	7	649	187	661	245	675	720	410	642	1048	829	3258	2907	3352	190	273	665	385	695	394	314	386	237
PA1051	--	--	probable transporter	--	43	55	79	122	102	41	79	257	403	33	228	153	125	86	65	98	184	79	120	186	81	55	64	280	870	2074	1499	403	521	228	791	904	764	3175	2444	2536	90	99	226	94	251	169	114	135	100
PA1052	--	yhaD	conserved hypothetical protein	--	47	25	55	68	73	28	89	270	217	23	124	124	82	83	52	87	84	96	74	90	57	29	30	179	398	1208	663	219	240	165	291	287	280	1079	898	997	18	32	90	87	161	80	105	118	78
PA1053	--	slyB	conserved hypothetical protein	--	116	103	83	243	311	71	85	117	63	51	309	695	198	203	58	135	615	662	708	672	141	196	112	2005	993	1557	433	6121	6257	3983	5289	5907	4832	12324	8902	7059	1180	1183	2556	1914	3826	2209	1847	2071	1254
PA1054	shaA	phaA	ShaA	ShaA	210	60	148	238	399	86	171	358	107	140	325	766	161	160	42	76	436	145	295	321	102	55	66	1123	1283	1964	621	3666	4383	2484	4227	5133	4249	10029	8304	7039	675	856	1935	838	2054	1328	862	1155	858
PA1055	shaB	phaC	ShaB	ShaB	2	0	2	0	12	4	13	34	2	25	25	24	7	12	6	7	35	12	24	25	0	5	4	91	220	270	63	556	678	389	670	693	533	1366	1062	884	148	150	376	169	434	289	157	202	166
PA1056	shaC	phaD	ShaC	ShaC	56	17	53	112	88	30	58	132	33	43	157	206	40	24	19	20	167	71	119	90	22	31	28	403	973	1399	419	1408	1373	881	1261	1801	1401	3523	2751	2547	257	314	727	365	889	545	304	422	214
PA1057	shaD	phaE	ShaD	ShaD	36	25	40	61	82	18	48	72	20	15	86	186	60	130	11	26	275	79	74	124	17	11	10	1301	671	473	131	1471	1473	991	1391	1380	1237	2978	2275	2218	321	340	780	299	844	505	239	413	240
PA1058	shaE	phaF	ShaE	ShaE	22	0	7	49	42	5	26	32	26	18	45	127	40	34	7	30	105	21	48	88	21	3	20	220	216	374	100	977	1042	720	909	1025	816	1947	1558	1381	187	230	423	152	430	253	147	189	113
PA1059	shaF	phaG	ShaF	ShaF	47	0	17	158	57	13	17	50	22	24	60	171	65	44	10	26	123	22	68	88	22	19	16	282	435	497	142	1149	1140	881	1111	1309	1038	2525	2027	1552	375	346	660	264	719	487	209	336	143
PA1060	--	--	hypothetical protein	--	59	12	97	124	117	48	163	90	41	37	162	149	99	71	57	22	483	89	230	165	62	52	40	2263	794	1087	292	1313	1266	763	1130	1477	996	2332	2050	1577	786	878	1990	957	3059	2092	809	1082	530
PA1061	--	--	conserved hypothetical protein	--	12	0	18	16	33	0	17	34	9	13	45	39	26	3	7	3	83	11	28	43	6	9	9	196	436	529	150	2364	2094	1610	1425	1587	1255	2461	1819	1885	1072	1312	3036	1337	4089	2794	1131	1745	1019
PA1062	--	--	hypothetical protein	--	1	10	33	11	22	6	9	24	3	2	15	23	7	17	0	1	16	3	21	23	8	7	3	57	128	158	48	1670	1551	1054	922	1087	784	1415	1135	1041	670	801	1774	933	2711	1712	641	932	647
PA1063	--	--	hypothetical protein	--	0	0	24	6	6	7	4	3	2	7	6	6	3	10	1	0	14	3	1	10	0	2	0	15	125	164	98	1321	1217	859	872	869	678	1198	1009	821	516	589	1358	637	2005	1238	526	651	490
PA1064	--	--	hypothetical protein	--	14	35	29	16	41	9	30	20	13	8	39	67	34	24	6	12	77	37	72	66	36	25	6	214	220	426	127	2794	2440	1841	1993	1616	1256	2354	1941	1914	619	661	1872	646	1795	1223	622	755	423
PA1065	--	--	conserved hypothetical protein	--	0	0	9	5	22	4	17	0	3	9	9	22	17	0	3	9	41	15	31	19	15	6	8	112	56	141	65	271	324	162	267	347	230	743	596	589	370	420	1032	417	1160	805	355	562	273
PA1066	--	--	probable short-chain dehydrogenase	--	19	0	13	18	29	5	7	6	6	3	26	22	15	21	7	26	39	30	56	82	19	11	6	180	15	56	22	133	125	80	118	111	89	319	224	189	187	124	463	216	549	326	191	396	203
PA1067	--	--	probable transcriptional regulator	--	10	2	5	2	15	0	0	1	1	7	16	53	4	0	7	3	14	3	8	12	6	10	0	59	18	56	35	236	211	168	188	174	118	383	284	275	55	40	166	78	134	79	84	68	69
PA1068	--	--	probable heat shock protein (hsp90 family)	--	79	108	124	143	84	38	51	274	29	32	68	193	183	82	24	54	615	108	321	340	46	67	43	965	538	1095	329	1403	1556	1046	1158	1336	1075	2882	2170	2371	445	562	1568	701	1019	652	468	530	341
PA1069	--	--	hypothetical protein	--	120	111	167	212	173	50	66	599	37	70	130	300	397	207	32	73	1150	152	1056	738	55	134	27	3669	474	1105	494	4526	4667	3833	3779	3906	3176	6069	5017	5755	1514	1508	3709	1472	2845	1841	846	1337	795
PA1070	braG	--	branched-chain amino acid transport protein BraG	--	3	0	0	7	9	2	7	8	7	3	18	31	17	1	0	4	48	15	9	30	4	13	5	339	587	1515	428	4825	4594	4043	4050	3598	2924	3869	3298	2609	414	385	918	280	740	619	304	268	185
PA1071	braF	--	branched-chain amino acid transport protein BraF	--	1	7	8	0	3	0	2	11	3	2	4	36	2	10	0	5	37	9	6	12	6	0	2	25	382	667	257	4985	4225	4591	4015	3876	2994	3851	3173	2388	522	526	1235	372	1076	756	385	518	328
PA1072	braE	--	branched-chain amino acid transport protein BraE	--	30	13	13	10	42	6	31	55	13	20	77	141	29	48	5	14	97	12	41	57	10	7	20	443	1029	2159	879	4783	4162	4082	3984	3547	3044	4073	3247	2506	420	494	1021	356	1110	704	279	426	263
PA1073	braD	--	branched-chain amino acid transport protein BraD	--	4	2	6	24	17	4	21	9	6	17	49	78	7	21	2	6	42	18	74	40	2	6	4	175	950	1549	910	4673	4099	4230	4081	3449	3095	3415	2685	1905	304	309	728	347	992	618	387	416	341
PA1074	braC	--	branched-chain amino acid transport protein BraC	--	43	81	42	105	152	22	61	82	33	56	168	472	84	99	21	61	881	94	269	285	113	138	54	1578	2287	5617	2162	30187	24662	28922	20554	14264	12399	13343	10896	8752	3654	3187	7690	2857	10539	6468	3253	4787	2787
PA1075	--	--	hypothetical protein	--	21	22	7	47	100	18	27	23	15	4	29	65	31	55	9	7	181	32	252	158	28	45	4	704	562	617	188	896	892	718	778	740	585	1333	1006	933	229	224	530	285	705	487	373	448	312
PA1076	--	--	hypothetical protein	--	24	26	14	50	112	14	35	38	8	19	74	76	61	186	7	21	222	64	186	130	44	43	19	1941	871	1186	298	2218	2694	1913	3108	2682	2554	10659	9423	9371	1012	888	2077	765	1878	1413	586	778	534
PA1077	flgB	--	flagellar basal-body rod protein FlgB	--	7	0	0	0	74	19	42	26	1	0	42	1	0	88	0	16	241	0	0	0	5	0	0	258	233	264	64	3204	3692	3090	2961	3079	1929	7216	5861	4650	461	401	810	289	1021	750	429	566	308
PA1078	flgC	--	flagellar basal-body rod protein FlgC	--	21	9	2	6	98	8	20	44	0	0	64	5	5	40	2	6	310	1	0	3	4	1	0	841	295	489	192	2269	2231	2116	2090	2001	1332	4897	3717	3086	269	232	510	166	764	454	334	284	183
PA1079	flgD	--	flagellar basal-body rod modification protein FlgD	flagellar hook cap (scaffold)	52	4	16	11	341	35	94	105	5	4	323	22	14	136	9	43	779	7	18	6	5	4	2	2557	703	1770	670	3892	4177	3541	3481	3279	2160	7093	5614	4635	607	545	1182	390	1447	951	577	706	446
PA1080	flgE	--	flagellar hook protein FlgE	--	92	1	5	16	1346	275	571	299	1	1	317	24	55	2264	84	59	1828	28	168	65	15	3	8	16603	1634	2092	698	9426	9071	8778	7759	6267	4575	13486	10106	9256	1185	1118	2825	915	3302	2082	1183	1557	1031
PA1081	flgF	--	flagellar basal-body rod protein FlgF	--	145	0	0	0	234	30	40	242	0	0	161	14	2	271	6	31	961	5	25	10	3	13	3	3473	517	931	502	2482	3066	1931	2349	1986	1524	6417	4970	4591	252	211	477	215	515	474	297	310	265
PA1082	flgG	--	flagellar basal-body rod protein FlgG	--	97	12	0	15	485	29	101	250	4	3	408	17	39	175	27	70	945	8	15	16	10	13	2	2879	4726	5453	5521	4283	4375	4022	3839	3243	2295	7898	6105	4966	457	551	1141	555	1843	1582	789	878	497
PA1083	flgH	--	flagellar L-ring protein precursor FlgH	--	38	9	2	29	329	68	220	167	1	1	159	3	12	286	23	26	435	7	18	8	25	9	0	4081	452	828	332	2477	2312	2277	1907	1839	1207	4175	3157	2849	502	827	1735	989	2154	1976	1181	1073	912
PA1084	flgI	--	flagellar P-ring protein precursor FlgI	--	30	0	5	15	592	268	590	295	1	6	98	17	25	7812	40	38	1445	6	21	76	1	6	0	27974	697	1105	442	2499	2722	2025	2058	2068	1412	4320	3475	3188	652	936	2135	1232	2762	2374	1207	1249	1044
PA1085	flgJ	--	flagellar protein FlgJ	--	29	5	0	9	75	6	7	162	1	0	79	16	16	119	5	14	205	1	2	7	2	2	0	328	1080	942	384	2809	3234	2648	2490	2113	1370	4434	3467	3181	672	870	1598	908	2124	1925	852	1022	683
PA1086	flgK	--	flagellar hook-associated protein 1 FlgK	--	13	8	21	1	58	25	6	333	1	5	57	6	8	245	6	11	124	1	3	16	12	16	3	595	3086	3082	1093	6316	6534	5722	4660	4794	3070	10137	7256	6305	1604	1554	3334	1399	4952	3871	1616	1906	1299
PA1097	fleQ	--	transcriptional regulator FleQ	--	161	17	307	323	285	36	93	177	135	80	467	1208	168	149	31	60	989	160	410	420	390	349	138	1587	4596	7332	2365	11232	10861	8284	7649	7106	5160	13372	11030	11041	1119	1336	3299	1342	2755	1886	1420	1789	1290
PA1098	fleS	--	two-component sensor	--	17	0	9	16	54	4	11	152	2	14	43	38	9	87	11	5	60	1	12	22	4	0	0	84	635	888	352	2227	2308	1463	1950	1953	1417	4279	3468	3294	301	395	968	608	1022	1236	440	553	316
PA1099	fleR	--	two-component response regulator	--	13	0	6	25	61	14	12	170	1	12	46	56	12	49	5	4	119	2	4	3	6	6	7	124	430	947	423	1727	1950	1246	1252	1166	902	2877	2441	2260	350	462	1116	643	1066	1268	403	553	339
PA1100	fliE	--	flagellar hook-basal body complex protein FliE	--	14	0	0	0	55	10	10	39	1	1	15	0	5	6	2	4	80	1	0	3	0	0	0	318	168	432	169	1031	1149	687	948	879	689	1949	1676	1445	306	235	522	315	698	799	325	438	253
PA1101	fliF	--	Flagella M-ring outer membrane protein precursor	--	52	13	22	38	133	20	43	274	8	4	149	47	24	137	15	31	324	10	47	53	31	12	1	436	856	2121	571	3316	3430	2514	2837	2806	1923	6245	4929	4435	993	961	2555	1306	2662	2830	1140	1701	962
PA1102	fliG	--	flagellar motor switch protein FliG	--	31	24	30	44	118	11	19	186	14	19	95	110	34	84	6	25	324	34	157	199	66	45	13	622	1085	1366	436	4924	5174	3559	4055	3540	2532	7660	5628	5757	2239	1990	4957	2185	5363	4607	2199	3166	2228
PA1103	--	fliH	probable flagellar assembly protein	--	51	10	31	45	111	21	4	237	39	19	69	162	31	8	3	38	224	48	144	136	55	42	17	320	1052	1661	516	3289	3842	2162	2810	2234	1773	5596	4026	4187	1502	1599	3357	1644	4082	3265	2123	2611	1855
PA1104	fliI	--	flagellum-specific ATP synthase FliI	--	25	10	36	23	75	23	7	250	26	20	90	142	61	57	10	26	129	31	98	73	10	13	11	170	671	1683	445	2293	2767	1641	1887	1765	1376	4071	3361	3428	617	823	2047	997	2292	1664	851	1072	742
PA1105	fliJ	--	flagellar protein FliJ	--	10	19	3	7	27	10	2	10	1	2	21	19	9	23	3	2	16	1	26	25	0	2	0	53	115	475	217	784	987	637	692	662	489	1686	1393	1310	279	321	703	302	897	647	311	447	246
PA1106	--	--	hypothetical protein	--	43	54	64	251	763	201	129	79	22	56	73	129	161	369	171	50	678	321	3522	2177	184	149	31	28942	319	477	256	966	1049	649	869	893	587	2445	1838	1724	750	793	1840	696	2000	1510	848	1301	801
PA1107	roeA	--	RoeA	RoeA	9	18	24	6	39	6	5	6	4	14	23	151	9	19	3	3	24	12	25	30	1	5	2	66	132	291	82	279	387	208	286	381	262	1012	719	591	351	341	741	437	1510	972	445	454	334
PA1108	--	--	probable major facilitator superfamily (MFS) transporter	probable MFS transporter	5	0	3	5	12	1	5	1	1	4	0	17	13	10	0	0	1	1	0	0	0	0	1	13	11	23	5	58	85	18	48	68	52	190	164	100	36	47	110	53	118	64	88	91	73
PA1109	--	--	probable transcriptional regulator	--	10	0	2	26	26	7	29	10	8	1	17	30	10	5	1	0	18	12	4	18	4	1	4	47	55	148	41	377	400	231	283	331	300	734	565	617	130	180	442	261	470	350	249	424	245
PA1110	--	--	hypothetical protein	--	6	0	26	9	38	5	21	23	11	19	38	50	36	22	6	10	54	19	28	28	6	34	8	80	122	291	61	473	484	298	350	482	380	803	747	735	150	220	627	336	707	534	343	389	282
PA1111	--	--	hypothetical protein	--	7	18	5	27	24	0	11	18	3	7	10	65	33	0	0	6	33	15	24	67	9	5	3	98	17	32	8	69	73	54	107	100	75	233	164	196	863	1006	2737	1463	3186	1619	955	1581	986
PA1112	--	yliI	conserved hypothetical protein	--	22	15	24	129	129	12	41	38	12	66	100	202	34	74	30	26	159	62	172	189	40	33	26	335	150	290	125	2233	2403	1364	2025	3147	2435	4326	3425	2930	1571	1914	4512	2133	5899	3760	2114	2631	1608
PA1113	--	--	probable ATP-binding/permease fusion ABC transporter	--	17	61	20	61	31	4	24	18	12	24	59	138	9	25	2	13	48	17	35	14	8	9	3	46	118	185	63	931	816	585	643	779	628	1353	1068	941	678	836	2429	1127	3200	1849	759	1088	751
PA1114	--	--	hypothetical protein	--	100	140	119	131	95	1	57	162	19	33	170	245	229	68	21	196	571	960	439	439	46	244	36	980	384	982	261	307	393	192	266	358	293	586	547	523	683	772	1943	1054	2838	1676	738	989	547
PA1115	--	--	hypothetical protein	--	188	210	224	487	237	101	339	177	40	95	257	686	445	175	68	251	1124	464	992	1003	215	857	87	1869	1342	2402	686	2056	2147	1436	1716	1620	1280	3062	2390	2253	4693	4951	11812	5093	19635	10935	5030	7583	4318
PA1116	--	--	hypothetical protein	--	56	0	4	33	51	28	46	36	11	13	27	64	60	42	12	12	76	36	75	39	6	43	7	344	127	158	48	1327	1361	974	1107	1416	1069	2551	2109	2157	358	418	924	494	1110	700	443	623	356
PA1117	--	--	hypothetical protein	--	8	0	0	11	39	25	16	2	2	6	18	16	20	53	1	3	23	39	65	68	24	15	2	437	92	219	80	619	644	413	433	661	445	1138	848	910	435	426	1210	556	1828	1035	637	1008	468
PA1118	--	--	hypothetical protein	--	33	28	47	107	118	48	79	58	17	30	106	222	129	48	13	37	128	190	235	215	87	109	22	681	367	678	306	791	880	555	638	821	566	1465	1249	1003	2436	2638	5464	2769	9211	6180	3433	5294	3219
PA1119	yfiB	--	YfiB	YfiB	22	0	10	18	16	7	0	10	4	10	16	27	10	4	0	4	68	4	12	16	6	7	1	65	295	427	148	2168	1831	1697	1495	1684	1238	2702	1873	1677	966	1019	2694	769	2056	1454	715	933	609
PA1120	tpbB	yfiN	diguanylate cyclase TpbB	YfiN ; diguanylate cyclase TpbB	29	9	9	58	13	9	16	31	13	12	23	47	41	18	13	7	149	18	33	66	8	18	11	100	425	675	297	1134	1153	767	914	1119	794	2105	1687	1488	598	783	2078	798	1973	1428	680	989	588
PA1121	yfiR	--	YfiR	YfiR	11	0	4	7	33	5	23	9	7	10	33	48	24	51	3	15	70	37	35	40	13	4	23	93	226	622	299	700	714	422	545	695	525	1444	1177	1224	474	679	1630	735	1520	1022	592	936	588
PA1122	--	fms ; pdf ; def	putative peptide deformylase	--	15	31	12	28	41	6	26	8	12	22	37	106	20	11	2	20	121	46	141	58	10	42	13	266	160	349	108	1135	1191	707	624	625	580	1651	1363	1253	1193	1492	2990	1886	4281	2727	2823	3418	2658
PA1123	--	--	hypothetical protein	--	24	7	18	14	42	5	39	6	6	14	30	35	20	36	5	6	79	35	85	81	3	48	1	73	134	128	63	547	691	365	539	676	472	1517	1196	1263	283	309	639	320	531	396	282	381	255
PA1124	dgt	--	deoxyguanosinetriphosphate triphosphohydrolase	dGTP triphosphohydrolase ; dGTPase	8	30	32	25	55	3	15	30	12	16	48	99	27	14	2	17	168	36	76	109	37	42	17	170	284	497	174	1533	1444	1228	1135	990	845	1845	1479	1257	765	844	1922	809	2329	1636	1011	1363	860
PA1125	--	cobB	probable cobalamin biosynthetic protein	--	11	0	16	44	82	22	54	33	21	5	29	86	10	92	12	20	49	39	58	71	48	26	22	2155	171	459	240	518	456	284	287	329	303	740	618	593	250	321	825	334	819	514	351	583	369
PA1126	--	--	hypothetical protein	--	59	10	2	28	17	10	19	19	10	6	27	53	33	44	11	3	217	41	127	79	12	28	12	379	296	658	118	874	787	653	626	704	481	1483	996	1005	907	1041	2632	1107	2472	1624	1031	1863	1077
PA1127	--	gsp69	probable oxidoreductase	--	22	0	4	55	56	9	16	34	6	9	47	68	34	158	4	7	220	26	30	65	21	13	9	551	250	463	204	990	1019	605	761	607	459	2132	1525	1766	3723	5593	14036	6803	11786	7798	5469	9282	5945
PA1128	--	--	probable transcriptional regulator	--	16	13	23	36	65	16	60	36	8	13	73	248	25	39	6	7	81	41	42	53	18	16	12	203	51	177	48	404	417	287	311	291	233	691	530	427	349	312	609	332	1048	573	256	284	184
PA1130	rhlC	--	rhamnosyltransferase 2	rhamnosyltransferase 2	0	0	3	1	13	1	0	15	2	5	40	3	8	9	3	2	21	10	15	45	17	8	2	1200	176	350	72	82	90	74	67	84	57	229	136	152	1350	1568	4588	2437	5810	3842	1287	2213	1246
PA1131	--	--	probable major facilitator superfamily (MFS) transporter	probable MFS transporter	0	0	18	12	22	9	11	76	7	9	55	12	26	3	8	3	11	8	13	26	5	10	0	1156	324	618	208	46	62	59	40	58	56	89	81	60	929	1209	3313	1900	3998	2626	843	1288	801
PA1132	--	--	hypothetical protein	--	0	0	3	2	9	2	5	2	1	2	16	81	0	4	0	0	4	4	5	2	0	3	0	23	171	303	78	4023	4121	2650	3487	4122	2671	7401	5142	5258	482	585	1453	513	986	703	354	440	333
PA1133	--	--	hypothetical protein	--	1	0	0	0	10	0	0	4	0	4	0	10	4	0	0	0	3	0	1	4	0	2	1	3	4	19	3	544	640	312	424	633	524	1289	1070	1304	98	132	275	129	237	158	129	157	133
PA1134	--	--	hypothetical protein	--	21	25	25	26	47	4	14	49	4	9	44	74	26	32	4	6	89	4	16	40	19	7	3	115	59	67	15	596	590	381	618	1140	610	2039	1733	1689	112	115	246	135	194	167	84	123	75
PA1135	--	yedU	conserved hypothetical protein	--	4	0	10	0	17	0	13	3	3	17	26	21	3	1	5	2	47	10	18	23	4	14	4	100	86	113	31	1166	1082	1130	686	742	593	1588	1240	1096	502	424	1158	381	1093	756	276	473	186
PA1136	--	--	probable transcriptional regulator	--	17	2	11	30	17	10	21	26	8	9	38	30	15	14	4	5	15	13	27	25	19	0	1	150	49	76	35	268	300	173	195	236	152	485	362	348	243	276	545	282	717	511	407	460	365
PA1137	--	--	probable oxidoreductase	--	4	0	9	0	13	6	4	12	1	3	10	41	22	0	0	1	13	3	7	18	0	13	4	15	115	161	32	337	246	187	130	139	154	170	130	160	66	71	145	70	176	111	54	59	69
PA1138	--	--	probable transcriptional regulator	--	1	0	28	23	27	6	4	15	10	4	15	85	18	0	3	19	36	7	10	10	17	2	4	52	88	151	49	138	135	136	113	105	95	185	169	138	22	46	95	50	105	52	78	91	46
PA1139	--	--	hypothetical protein	--	17	23	18	43	34	3	2	25	9	4	26	69	46	0	2	14	83	17	66	67	15	27	10	88	119	296	60	188	244	137	224	230	247	315	265	251	32	67	166	103	215	142	116	149	87
PA1140	--	ylbA	conserved hypothetical protein	--	9	23	13	8	25	5	12	10	13	4	25	38	12	46	0	7	92	2	41	56	17	27	7	83	192	195	88	1187	1268	1281	3484	2183	2112	1742	1357	1270	272	310	791	411	917	712	358	524	344
PA1141	--	--	probable transcriptional regulator	--	13	14	24	17	26	4	28	13	5	20	25	88	19	0	5	8	23	12	26	27	15	10	10	72	75	214	65	227	259	162	221	205	130	393	256	259	68	100	231	131	335	228	172	214	144
PA1142	--	--	probable transcriptional regulator	--	42	27	12	27	37	12	42	11	15	17	58	108	51	78	5	29	38	9	21	12	0	18	3	62	65	164	28	856	960	539	584	595	511	1188	938	988	168	289	587	362	434	383	232	304	226
PA1143	--	--	hypothetical protein	--	0	0	4	5	1	0	1	0	0	5	0	3	6	0	0	4	3	1	0	5	7	0	0	2	8	19	6	23	20	20	8	27	17	35	32	18	22	22	29	11	28	24	5	12	3
PA1144	--	--	probable major facilitator superfamily (MFS) transporter	probable MFS transporter	0	0	5	17	10	6	0	11	3	11	1	16	9	7	0	6	2	4	3	3	0	2	1	13	36	59	21	22	29	9	14	35	20	64	47	54	25	30	62	30	103	57	28	44	34
PA1145	--	--	probable transcriptional regulator	--	2	10	3	26	18	2	8	9	4	0	2	37	13	3	1	10	55	9	31	25	16	17	4	85	42	103	28	330	354	222	277	213	223	412	370	334	83	93	331	153	193	177	98	167	76
PA1146	--	--	probable iron-containing alcohol dehydrogenase	--	5	0	7	0	9	0	0	2	1	10	11	11	0	0	0	0	0	2	4	2	1	0	1	8	8	14	5	109	152	85	102	181	111	307	262	312	54	88	146	186	299	192	268	233	184
PA1147	--	--	probable amino acid permease	--	0	0	0	0	2	1	0	8	1	43	16	54	0	0	0	2	1	9	15	22	5	10	8	10	17	53	28	146	150	89	106	122	90	201	176	186	24	57	112	89	107	111	44	58	47
PA1148	toxA	eta	exotoxin A precursor	--	8	10	2	0	3	3	2	44	0	11	0	1	0	0	0	5	5	2	3	4	0	1	1	5	12	29	5	160	198	107	152	197	114	428	304	375	62	88	237	132	305	177	248	257	278
PA1155	nrdB	--	NrdB tyrosyl radical-harboring component of class Ia ribonucleotide reductase	NrdB, tyrosyl radical-harboring component of class Ia ribonucleotide reductase	260	34	68	185	155	25	34	161	63	76	189	345	196	125	49	55	1331	96	446	905	263	678	123	2020	1072	2096	691	18153	14694	14038	12795	13269	9736	18609	13932	13884	1809	1399	2935	669	3117	2011	274	352	271
PA1156	nrdA	--	NrdA catalytic component of class Ia ribonucleotide reductase	NrdA, catalytic component of class Ia ribonucleotide reductase	352	103	220	354	471	82	135	558	127	220	391	685	506	417	66	108	1535	179	790	1189	537	936	135	3726	2806	4143	1226	27557	22842	22227	19178	17623	12672	24990	20489	19533	4910	4202	10811	2538	6889	4918	685	1054	662
PA1157	--	--	probable two-component response regulator	--	13	14	38	155	334	127	184	62	7	18	31	155	92	562	194	28	853	641	2587	1797	157	51	15	16399	208	444	147	1001	1087	629	787	826	711	1642	1240	1431	115	126	327	121	200	170	113	167	88
PA1158	--	--	probable two-component sensor	--	17	39	56	21	141	22	52	32	5	14	31	104	33	90	3	4	177	51	249	135	55	14	11	1857	105	250	91	941	1096	679	813	783	640	1475	1208	1304	197	207	516	269	406	273	165	197	177
PA1159	--	--	probable cold-shock protein	--	98	22	91	171	121	25	36	82	46	43	111	163	134	28	15	30	437	61	348	456	91	51	43	1187	655	1118	529	26056	30267	19332	16289	16008	12594	8410	7627	5890	3269	2458	6326	1772	3923	2878	1369	1716	1120
PA1160	--	--	hypothetical protein	--	34	8	25	72	84	26	45	48	31	25	81	115	72	52	8	22	107	68	117	157	51	46	30	330	186	411	136	714	790	399	538	799	585	949	938	973	99	139	251	209	256	225	169	164	106
PA1161	rrmA	--	rRNA methyltransferase	--	49	31	23	84	66	14	10	120	30	21	94	126	46	32	7	30	103	45	121	148	60	44	24	254	188	541	130	688	634	416	460	706	484	1093	988	1016	94	98	273	141	225	199	111	169	65
PA1162	dapE	--	succinyl-diaminopimelate desuccinylase	N-succinyl-diaminopimelate deacylase	81	45	87	110	142	52	37	220	63	54	220	278	140	132	30	27	214	49	143	133	27	102	19	243	563	1026	267	2055	1620	1359	1377	1519	1228	2929	2308	2538	237	374	817	437	747	552	380	535	252
PA1163	ndvB	--	NdvB	NdvB	10	56	14	67	77	26	29	33	12	28	33	102	50	72	15	8	80	44	70	35	5	35	18	195	258	551	176	434	484	244	299	361	269	695	461	579	454	573	1226	614	1854	1109	653	886	667
PA1164	--	--	conserved hypothetical protein	--	17	11	11	14	56	11	28	20	11	8	27	93	19	52	3	13	76	32	131	60	18	28	7	361	266	607	350	910	1030	586	684	807	650	1801	1470	1677	171	222	655	310	488	367	426	405	310
PA1165	pcpS	--	PcpS	Pseudomonas aeruginosa carrier protein synthase	14	21	37	9	35	31	28	27	12	22	66	129	20	75	15	30	44	31	45	39	7	51	10	85	79	238	105	214	256	135	192	183	179	470	399	458	24	29	90	42	74	37	43	54	51
PA1166	--	--	hypothetical protein	--	2	0	0	1	14	6	4	7	2	1	2	16	3	9	2	3	13	14	4	27	0	2	5	98	172	194	50	139	167	80	84	94	103	204	219	299	140	147	499	182	324	254	181	285	162
PA1167	--	--	hypothetical protein	--	16	0	0	17	20	6	29	7	5	7	32	41	17	0	0	1	40	9	39	28	7	18	17	75	42	117	18	203	198	143	116	129	78	464	352	369	175	181	420	164	439	255	305	356	355
PA1168	--	--	hypothetical protein	--	2	0	0	0	1	0	0	1	0	0	0	7	0	0	0	1	0	0	3	10	0	0	1	9	39	33	27	210	238	165	93	121	79	316	222	174	100	90	108	85	143	126	66	63	39
PA1169	--	--	probable lipoxygenase	--	1	10	3	10	14	3	4	8	5	23	18	44	13	9	3	10	10	9	22	6	1	5	3	48	31	201	55	444	550	297	464	537	407	1526	1193	903	242	331	706	416	804	603	386	450	344
PA1170	--	--	conserved hypothetical protein	--	54	19	37	95	52	28	8	62	51	16	59	207	175	103	14	31	112	48	102	109	29	35	12	656	307	284	46	833	959	547	597	896	573	1860	1425	940	267	342	859	616	1075	672	328	378	199
PA1171	sltB2	soluble lytic transglycosylase	SltB2	SltB2 ; probable transglycolase	15	0	14	10	22	8	10	27	16	13	26	77	9	3	0	6	26	9	13	14	31	7	2	51	165	325	112	2268	2155	1566	1568	1526	1200	1819	1790	1744	575	778	2018	1011	1992	1254	763	1044	705
PA1172	napC	--	cytochrome c-type protein NapC	--	0	0	0	8	1	0	0	0	2	3	5	6	1	0	4	0	11	3	3	4	0	0	0	38	500	422	117	880	813	663	669	553	438	727	589	577	4473	4544	9897	3347	9179	6514	4020	5845	3601
PA1173	napB	--	cytochrome c-type protein NapB precursor	--	0	0	0	0	3	0	0	0	0	7	1	8	4	0	0	5	5	0	16	2	0	0	0	41	358	429	103	267	247	217	241	219	172	328	256	241	1337	1493	3883	1450	3794	2554	1409	2392	1425
PA1174	napA	--	periplasmic nitrate reductase protein NapA	--	6	17	7	36	33	3	38	2	10	28	44	136	40	1	6	10	57	14	16	29	10	15	17	138	1876	2637	904	1144	1082	869	660	594	531	975	816	656	8114	9405	23746	10797	32542	21114	10974	16572	11017
PA1175	napD	--	NapD protein of periplasmic nitrate reductase	--	0	0	2	24	16	5	15	2	2	16	22	57	12	1	2	0	10	3	0	6	1	1	0	48	109	276	104	188	173	131	140	110	70	136	124	117	1069	839	2093	875	3565	2179	648	1107	693
PA1176	napF	--	ferredoxin protein NapF	--	4	17	4	15	11	0	27	5	6	3	33	98	5	0	0	0	10	8	8	9	15	4	7	50	135	327	112	276	343	230	154	106	109	160	162	154	2060	2045	3744	1960	5572	4007	1422	2136	1299
PA1177	napE	--	periplasmic nitrate reductase protein NapE	--	35	0	20	62	108	11	40	27	23	22	163	321	85	3	23	21	408	208	282	144	70	69	55	972	852	2512	990	258	323	215	159	131	115	193	139	121	2119	2115	3877	1862	5141	3929	1412	2024	1250
PA1178	oprH	--	PhoP/Q and low Mg2+ inducible outer membrane protein H1 precursor	--	115	87	108	239	393	136	59	94	56	191	289	610	137	472	120	192	429	1187	754	1095	389	144	176	3405	43	120	42	6654	6006	5592	7595	7767	6168	17096	12626	10476	968	914	2429	4418	2043	1466	1007	1502	678
PA1179	phoP	--	two-component response regulator PhoP	--	36	75	59	65	169	54	67	40	16	72	128	353	48	72	55	42	136	330	230	291	67	18	37	2394	74	150	59	3918	3937	2847	4716	5109	4719	11564	8943	7904	504	547	1427	1043	1339	951	663	795	475
PA1180	phoQ	--	two-component sensor PhoQ	--	40	13	90	49	124	69	38	61	26	60	130	464	21	86	15	73	162	396	77	208	64	25	54	1023	184	399	114	3101	3267	2156	3709	4458	3447	9979	7330	6838	442	525	1261	656	1345	816	636	710	428
PA1181	--	yegE	conserved hypothetical protein	--	130	6	38	82	103	13	24	108	58	40	218	643	93	65	41	42	463	181	168	201	46	71	45	630	535	936	324	2869	3149	1825	2740	2831	2215	6995	5313	5174	1379	1719	3671	1682	3843	2537	1800	2108	1409
PA1182	--	--	probable transcriptional regulator	--	10	15	5	3	26	7	4	0	2	12	13	46	11	5	0	3	24	7	25	18	10	6	4	53	131	293	92	587	769	403	506	443	336	958	743	957	353	421	1055	543	907	652	496	533	428
PA1183	dctA	--	C4-dicarboxylate transport protein	--	144	36	21	262	381	150	126	111	38	38	124	133	241	346	149	89	2237	66	17026	27601	139	16	29	10551	150	223	55	254	232	151	180	202	162	504	352	323	130	181	341	110	349	309	165	261	157
PA1184	--	--	probable transcriptional regulator	--	7	16	8	24	29	4	23	1	3	13	14	72	11	38	9	5	96	19	50	24	15	11	6	186	104	183	66	261	258	172	239	169	138	322	281	294	90	127	331	186	317	205	163	201	131
PA1185	--	yfcG	probable glutathione S-transferase	--	2	0	0	0	4	3	0	6	0	5	3	15	1	0	1	3	5	4	3	6	0	0	0	18	7	14	3	44	58	32	47	46	33	75	80	60	27	65	132	54	105	77	91	102	85
PA1186	--	--	hypothetical protein	--	0	12	9	22	3	2	0	9	0	4	10	31	7	0	0	0	4	2	4	10	5	1	3	90	8	25	4	168	201	76	97	102	97	220	141	153	78	113	277	130	274	150	211	229	133
PA1187	--	lcaD	probable acyl-CoA dehydrogenase	--	0	0	0	15	8	2	3	3	0	3	7	22	8	25	0	2	19	16	23	14	24	6	2	82	75	128	65	1113	751	727	275	238	200	441	311	401	282	285	567	252	524	345	327	418	243
PA1188	--	--	hypothetical protein	--	11	0	6	10	15	1	6	14	3	9	6	29	6	0	2	5	13	8	12	22	5	10	1	53	35	129	33	784	583	524	313	293	276	392	361	290	268	339	1007	458	1046	682	529	648	387
PA1189	--	--	conserved hypothetical protein	--	11	16	3	13	8	2	2	25	1	16	11	25	11	15	0	11	27	4	9	8	0	4	4	46	94	118	22	683	572	479	291	312	280	465	397	355	331	348	797	339	781	568	321	479	281
PA1190	--	yohC	conserved hypothetical protein	--	12	0	10	9	75	17	32	14	8	22	31	256	23	16	46	15	85	80	77	156	34	17	20	1182	1057	1800	474	575	533	311	373	394	261	911	632	547	30571	29185	68428	29292	98589	61823	19015	30184	18625
PA1191	--	--	hypothetical protein	--	0	0	2	4	7	5	8	10	7	4	11	23	6	11	5	0	24	2	0	13	0	7	0	51	152	218	57	630	618	421	570	708	401	1303	940	788	497	511	782	422	1447	1020	757	753	551
PA1192	--	ydaO	conserved hypothetical protein	--	89	35	59	73	94	44	59	135	17	41	100	258	162	180	17	18	332	87	321	247	31	154	26	1602	1498	2134	669	4722	4480	3661	3975	3432	2686	5547	4489	4012	906	985	2088	842	2410	1627	1044	1047	726
PA1193	--	--	hypothetical protein	--	106	54	93	180	87	27	78	90	18	24	126	219	119	439	35	17	616	55	469	385	30	67	9	4623	444	846	245	2310	2395	1635	1753	1760	1492	3123	2386	2486	610	603	1964	829	1011	761	349	395	361
PA1194	--	--	probable amino acid permease	--	9	11	15	162	25	13	8	33	5	40	21	174	38	14	1	14	5	15	18	12	14	4	5	64	67	147	20	491	502	306	442	752	417	1322	1082	997	195	186	498	205	282	214	114	131	67
PA1195	ddaH	--	dimethylarginine dimethylaminohydrolase DdaH	dimethylarginine dimethylaminohydrolase DdaH ; hypothetical protein	3	0	10	51	32	7	5	14	1	9	7	75	13	12	1	0	3	4	7	12	0	1	3	70	16	68	11	161	152	120	125	156	91	347	326	223	55	88	209	80	234	157	48	66	31
PA1196	ddaR	--	transcriptional regulator DdaR	transcriptional regulator DdaR ; probable transcriptional regulator	27	93	47	321	124	27	41	32	11	26	34	376	117	140	10	4	373	77	85	85	11	61	19	1076	273	861	234	543	834	422	1223	1738	1553	6480	5959	6119	59	81	241	119	223	172	105	122	86
PA1197	--	--	hypothetical protein	--	72	14	44	77	106	26	115	26	25	57	103	468	130	93	13	17	351	44	52	23	2	29	14	575	129	413	121	889	1143	632	1048	1922	1449	6813	5661	4950	313	336	797	405	615	495	283	319	210
PA1198	--	--	conserved hypothetical protein	--	135	93	101	217	258	46	158	100	68	65	289	766	140	142	40	112	1199	145	699	577	284	337	152	2238	11339	17634	7199	8257	8532	6640	6014	3957	3133	8071	6061	6797	1723	1815	4337	1699	1384	1235	579	811	609
PA1199	--	--	probable lipoprotein	--	16	20	36	79	47	9	40	31	26	27	78	200	17	28	2	19	64	18	48	47	45	18	14	213	1567	2189	908	5527	5050	3252	3502	3425	3068	6351	4989	4724	439	464	1057	348	807	512	135	143	104
PA1200	--	--	conserved hypothetical protein	--	12	51	28	41	33	14	15	41	25	35	55	295	9	14	8	10	47	3	11	8	15	14	11	56	604	925	453	1579	1483	829	1067	1143	1114	2175	1943	1667	172	218	562	191	451	273	89	146	84
PA1201	--	--	probable transcriptional regulator	--	7	61	32	50	39	11	3	24	9	14	50	87	36	0	2	9	41	31	5	34	14	36	11	63	80	165	52	789	792	500	550	508	445	985	849	712	218	181	566	216	480	306	128	186	130
PA1202	--	ycaC	probable hydrolase	--	2	25	0	25	23	4	16	3	73	7	668	22	51	15	17	19	29	41	21	45	32	7	7	168	168	255	98	348	297	281	185	218	149	320	273	209	723	691	1855	635	1546	885	276	403	221
PA1203	--	--	hypothetical protein	--	3	0	4	0	12	3	0	3	7	2	40	16	10	3	5	14	16	1	7	23	0	4	3	14	56	65	18	324	293	214	235	147	117	246	219	183	175	188	381	176	346	210	123	126	93
PA1204	--	yieF	NAD(P)H quinone oxidoreductase	oxidoreductase ; NAD(P)H quinone oxidoreductase	10	13	17	17	46	11	11	17	30	14	92	36	15	55	5	18	78	16	40	57	30	33	4	352	119	296	75	558	541	443	464	354	256	485	408	362	264	297	639	300	750	436	278	379	268
PA1205	--	--	conserved hypothetical protein	--	34	22	22	13	35	5	13	22	29	15	91	68	17	25	8	8	60	26	69	52	38	44	5	159	136	307	151	914	827	700	614	620	516	937	744	761	278	420	897	522	1055	738	465	758	526
PA1206	--	--	hypothetical protein	--	30	61	13	64	82	11	27	44	40	41	122	179	99	17	10	24	216	46	230	141	21	35	10	798	360	696	222	492	477	356	409	450	257	886	743	598	172	163	518	188	512	310	173	191	160
PA1207	kefB	trkB ; kefC	glutathione-regulated potassium-efflux system protein KefB	--	82	11	22	220	100	17	56	122	36	34	153	255	201	230	63	14	392	93	1130	419	30	91	14	3462	322	546	153	1155	1224	792	1049	864	698	1913	1755	1680	516	495	1327	624	1432	884	546	848	619
PA1208	--	--	conserved hypothetical protein	--	13	10	27	40	45	19	23	30	8	13	60	89	36	110	14	6	59	34	67	133	9	25	8	2613	223	351	114	384	397	297	289	340	267	811	588	597	441	547	1090	549	1676	1040	821	1109	728
PA1209	--	--	hypothetical protein	--	37	73	36	15	51	6	35	13	29	13	230	125	97	33	8	72	198	66	139	33	31	67	9	284	197	409	154	341	268	233	138	160	137	297	317	330	237	316	724	402	1118	600	586	712	605
PA1210	--	yhhW	conserved hypothetical protein	--	0	114	39	21	34	14	32	10	2	27	1518	39	132	6	51	80	68	87	99	92	102	4	14	295	47	109	25	133	140	107	72	98	63	193	126	144	160	192	366	219	525	364	223	298	194
PA1211	--	--	hypothetical protein	--	0	0	0	0	2	0	0	0	0	0	1	8	4	0	0	0	0	0	0	3	0	0	3	4	17	27	12	38	29	33	11	20	20	77	57	46	24	26	83	73	145	86	65	61	33
PA1212	--	--	probable major facilitator superfamily (MFS) transporter	probable MFS transporter	0	0	2	7	3	4	1	0	6	14	5	10	3	0	0	0	3	2	0	1	0	10	2	13	37	130	37	64	73	30	63	29	33	95	73	55	157	171	337	178	479	273	137	113	78
PA1213	--	--	hypothetical protein	--	0	0	0	0	1	0	0	4	0	8	0	0	0	0	1	0	0	1	8	0	0	0	0	8	48	24	5	32	37	25	29	38	24	47	48	68	64	81	169	97	268	158	82	55	33
PA1214	--	--	hypothetical protein	--	0	0	0	19	5	3	0	0	0	2	0	4	10	7	0	0	3	1	0	0	0	1	1	79	35	31	6	32	51	36	22	30	27	52	64	71	76	109	217	103	321	180	26	49	31
PA1215	--	--	hypothetical protein	--	0	0	0	25	2	3	0	1	0	2	4	17	2	0	1	1	2	5	0	0	0	0	0	7	14	56	9	45	61	29	35	31	33	65	78	70	141	201	446	154	640	329	96	73	43
PA1216	--	--	hypothetical protein	--	0	0	0	6	0	0	0	0	1	3	0	1	0	0	1	1	2	0	1	4	0	0	2	17	35	75	5	144	135	130	54	67	58	149	144	93	398	373	791	249	1454	831	165	171	95
PA1217	--	--	probable 2-isopropylmalate synthase	--	1	19	0	0	6	1	0	2	0	2	4	7	2	18	0	1	3	1	3	2	2	3	0	18	38	59	13	430	435	258	293	279	217	590	440	431	601	700	1552	663	2033	1241	460	669	434
PA1218	--	--	hypothetical protein	--	0	18	0	0	8	3	3	0	0	4	0	10	2	0	0	0	3	6	12	3	0	5	0	216	79	77	41	143	145	100	53	99	91	207	186	199	418	458	942	327	1147	741	188	246	194
PA1219	--	--	hypothetical protein	--	0	0	2	6	4	0	0	3	0	1	1	6	0	0	1	0	2	0	0	0	5	0	0	22	39	31	7	71	63	28	38	41	45	102	66	80	119	77	278	125	285	182	78	72	74
PA1221	--	--	hypothetical protein	--	2	10	14	13	11	6	11	2	1	17	19	19	8	0	1	0	6	6	0	1	0	1	0	47	44	131	47	79	62	46	71	60	64	216	160	116	223	301	535	230	521	352	222	241	118
PA1222	--	mltA	probable membrane-bound lytic murein transglycolase A	--	15	41	21	98	50	38	42	81	11	51	76	172	45	30	8	15	52	45	34	19	18	35	6	159	274	521	137	1672	1595	1173	1111	933	845	1660	1378	1397	368	443	1217	637	916	585	575	650	445
PA1223	--	--	probable transcriptional regulator	--	21	67	155	103	77	126	42	29	5	5	140	340	27	48	10	21	208	63	113	112	23	72	16	137	276	566	247	6	6	7	4	6	6	28	21	31	0	0	11	9	7	9	5	5	3
PA1224	--	--	probable NAD(P)H dehydrogenase	--	16	4	16	12	22	39	20	4	1	9	27	30	7	6	2	2	36	5	8	8	18	8	2	23	21	40	19	11	9	8	9	5	2	12	4	13	1	8	3	4	4	6	2	5	4
PA1225	--	--	FAD-dependent NADPH:quinone reductase	FAD-dependent NADPH:quinone reductase ; probable NAD(P)H dehydrogenase	7	14	40	33	24	149	9	15	3	3	28	17	7	5	1	1	17	16	40	18	9	6	5	39	32	116	69	77	81	71	68	83	32	111	89	85	19	38	77	63	85	56	26	82	47
PA1226	--	--	probable transcriptional regulator	--	1	35	2	10	28	2	15	7	3	15	17	46	11	6	4	1	8	9	25	42	28	6	5	41	23	71	17	309	311	193	222	241	252	512	459	442	72	97	231	154	383	226	149	231	168
PA1227	--	--	hypothetical protein	--	13	4	7	15	48	19	2	20	8	15	25	64	13	46	5	1	29	10	18	26	17	1	12	47	57	95	29	462	584	298	379	388	352	686	653	649	110	138	289	172	367	232	176	278	193
PA1228	--	--	hypothetical protein	--	7	0	0	6	18	5	4	4	2	0	9	17	15	2	2	1	104	17	45	10	2	4	1	155	48	220	23	108	106	80	93	144	130	271	213	191	26	35	54	20	51	34	38	28	20
PA1229	--	yeaM	probable transcriptional regulator	--	47	32	30	20	51	18	20	15	7	21	48	78	9	24	4	32	132	40	69	48	48	13	13	330	41	175	107	145	149	97	147	187	163	474	408	329	67	70	139	85	132	124	79	140	121
PA1230	--	--	hypothetical protein	--	1	0	4	13	12	3	5	0	3	11	2	8	1	11	0	8	0	2	2	0	4	1	0	17	12	14	6	25	16	10	33	27	10	80	42	31	4	1	12	6	13	26	13	16	2
PA1231	--	--	conserved hypothetical protein	--	0	0	0	15	6	0	0	0	0	0	0	20	3	0	0	6	6	3	1	0	0	0	0	18	15	12	2	17	16	15	8	16	10	37	24	25	2	7	16	26	25	12	3	15	3
PA1232	--	--	hypothetical protein	--	1	16	2	4	17	2	1	2	3	15	14	28	3	0	2	7	6	7	5	6	3	4	4	31	26	90	38	284	293	149	200	211	181	406	290	334	96	110	274	179	304	214	97	201	94
PA1233	--	--	hypothetical protein	--	0	0	0	0	0	2	0	0	0	0	0	6	0	0	0	0	0	0	1	2	7	0	0	3	3	4	1	344	380	218	221	217	204	460	334	335	75	83	229	127	205	175	73	126	97
PA1234	--	--	hypothetical protein	--	7	0	0	21	11	4	2	16	0	1	9	32	15	9	3	3	43	10	61	39	21	6	9	167	42	136	39	904	980	541	573	542	494	1073	861	987	220	329	757	381	449	392	369	377	260
PA1235	--	--	probable transcriptional regulator	--	0	24	18	12	21	2	19	9	6	3	17	32	8	0	0	0	8	22	7	5	1	10	4	36	22	79	34	320	348	223	192	163	160	362	262	293	77	93	276	148	255	155	123	179	78
PA1236	--	--	probable major facilitator superfamily (MFS) transporter	probable MFS transporter	0	51	2	4	16	2	12	5	0	6	1	20	1	0	0	1	8	3	6	3	0	0	1	7	3	13	2	169	180	114	126	127	77	235	167	193	69	72	159	77	252	132	107	147	71
PA1237	--	--	probable multidrug resistance efflux pump	--	2	0	0	10	0	4	5	3	2	2	3	9	1	0	2	1	5	0	4	2	0	2	2	22	0	9	1	22	35	9	14	25	16	44	46	43	14	20	33	29	74	29	24	18	31
PA1242	sprP	--	SprP	SprP	16	45	17	49	29	4	22	32	6	2	34	117	63	47	6	14	75	48	67	80	22	28	3	479	51	103	19	309	349	220	302	401	327	1193	741	740	2713	4218	11151	5887	10790	5996	3331	4982	3023
PA1243	--	--	probable sensor/response regulator hybrid	--	14	31	20	152	40	15	11	96	17	40	55	184	97	57	14	21	96	33	34	59	15	35	1	146	364	521	148	380	427	249	418	454	366	1264	1042	1007	7159	9879	26432	11761	25121	14635	6816	10332	6194
PA1244	qslA	--	QslA	QslA ; LasR-specific antiactivator QslA	3	0	9	30	30	2	1	2	10	1	6	19	0	11	0	7	5	1	3	9	5	7	2	24	186	312	119	178	181	162	206	174	148	472	402	329	82	116	252	98	254	130	83	144	76
PA1245	aprX	--	AprX	--	43	33	85	34	284	17	52	259	21	38	55	247	36	168	36	31	331	1373	216	404	39	103	21	1114	698	3021	934	2333	2029	1962	1413	601	483	2371	1325	977	1058	1003	2241	895	2071	1271	687	1148	718
PA1246	aprD	--	alkaline protease secretion protein AprD	--	7	0	13	2	104	12	21	230	8	21	16	106	9	13	13	7	59	37	49	120	27	28	1	452	221	570	249	300	230	262	122	101	74	402	252	203	111	153	403	166	404	305	61	161	87
PA1247	aprE	--	alkaline protease secretion protein AprE	--	1	0	18	4	77	36	21	109	4	14	11	94	13	134	2	10	35	16	31	109	7	5	4	1529	187	422	141	478	411	381	204	184	105	603	297	295	260	312	597	210	563	394	155	268	108
PA1248	aprF	--	Alkaline protease secretion outer membrane protein AprF precursor	--	24	0	11	33	58	3	9	119	9	19	28	126	35	160	9	14	84	33	34	99	23	24	2	256	496	923	336	330	300	314	145	182	90	455	288	199	226	293	572	240	646	437	214	288	141
PA1249	aprA	--	alkaline metalloproteinase precursor	--	36	0	20	37	68	9	26	148	16	19	32	165	38	68	4	10	136	33	28	201	14	52	19	695	1330	2330	813	1867	1610	1870	602	472	314	1729	820	548	5406	5376	13122	2502	7934	4953	551	731	381
PA1250	aprI	--	alkaline proteinase inhibitor AprI	--	28	13	30	43	19	2	5	53	1	2	17	77	41	37	9	21	34	12	21	98	5	7	3	127	274	383	181	873	1039	634	639	491	476	1164	887	876	587	680	1725	777	1102	767	579	763	449
PA1251	--	--	probable chemotaxis transducer	probable (methyl-accepting chemotaxis) protein	3	7	2	11	9	0	2	3	0	3	5	17	0	0	0	3	2	0	0	1	0	6	0	17	5	37	15	411	460	235	324	301	264	770	602	700	127	216	693	322	571	303	225	337	251
PA1252	dpkA	--	DpkA	DpkA ; probable L-malate dehydrogenase	5	25	7	12	22	1	12	13	4	5	11	45	24	20	0	5	28	20	31	27	6	4	9	97	37	159	54	333	356	173	200	151	176	398	319	289	735	886	2407	1074	2784	1793	645	963	586
PA1253	lhpG	--	alpha-ketoglutaric semialdehyde dehydrogenase LhpG	alpha-ketoglutaric semialdehyde dehydrogenase, LhpG ; probable semialdehyde dehydrogenase	0	1	4	11	2	0	0	2	1	0	1	7	2	0	1	0	0	2	3	2	0	0	0	3	36	65	34	161	205	143	94	88	113	245	189	182	259	293	962	441	1310	848	248	502	304
PA1254	lhpC	--	delta1-pyrroline-4-hydroxy-2-carboxylate deaminase LphC	delta1-pyrroline-4-hydroxy-2-carboxylate deaminase, LphC ; probable dihydrodipicolinate synthetase	0	0	2	2	9	2	6	7	0	3	3	7	8	0	0	2	0	3	0	8	11	3	0	14	47	103	26	325	259	203	137	104	104	119	103	122	287	272	678	309	1203	814	157	152	119
PA1255	lhpK	--	D-hydroxyproline epimerase LhpK	D-hydroxyproline epimerase, LhpK ; hypothetical protein	0	0	5	7	11	0	0	0	1	4	0	13	3	0	0	0	1	5	0	2	0	4	2	15	204	539	175	148	175	121	95	118	85	185	133	137	317	372	869	528	1734	1032	172	180	133
PA1256	lhpO	--	ABC transporter ATP-binding protein LhpO	amino acid ABC transporter ATP binding protein ; ABC transporter ATP-binding protein, LhpO	0	0	0	0	11	1	0	5	3	2	5	5	8	0	0	5	5	0	8	1	5	2	0	21	118	208	92	257	200	148	122	149	125	156	88	112	455	582	1167	638	2552	1658	207	222	106
PA1257	lhpN	--	amino acid ABC transporter membrane protein LhpN	amino acid ABC transporter membrane protein ; amino acid ABC transporter membrane protein, LhpN	1	0	4	8	6	3	4	0	2	1	6	5	0	0	0	2	3	2	5	0	0	0	1	15	94	154	74	190	136	58	66	121	73	128	85	89	251	312	560	286	1241	806	133	126	66
PA1258	lhpM	--	Permease of ABC transporter LhpM	Permease of ABC transporter, LhpM ; probable permease of ABC transporter	0	0	1	0	0	0	0	0	1	0	0	10	1	0	0	0	3	0	0	0	0	0	0	2	89	93	54	51	38	25	21	39	10	29	28	19	73	86	210	91	498	267	35	30	16
PA1259	lhpH	--	LhpH	LhpH ; hypothetical protein	3	5	35	10	18	5	2	3	0	1	9	17	1	0	0	5	2	10	1	3	0	7	0	7	253	241	106	135	160	83	71	102	59	111	96	141	163	290	652	441	1610	870	133	154	99
PA1260	lhpP	--	ABC transporter periplasmic-binding protein LhpP	amino acid ABC transporter periplasmic binding protein ; ABC transporter periplasmic-binding protein, LhpP	5	9	26	0	23	0	17	4	0	1	1	13	1	9	0	4	3	17	8	7	13	19	2	380	202	350	92	336	305	384	191	106	88	81	44	49	1616	1465	3224	1248	5990	4089	226	424	154
PA1261	lhpR	--	Transcriptional regulator LhpR	Transcriptional regulator, LhpR ; probable transcriptional regulator	0	0	14	27	11	0	6	0	5	10	4	19	24	3	0	7	8	4	4	0	0	3	5	1	26	106	16	113	163	111	102	104	111	468	319	431	82	101	240	171	369	228	166	182	145
PA1263	--	--	hypothetical protein	--	20	0	67	53	82	32	9	17	11	30	45	185	112	48	7	23	114	51	68	20	9	41	15	88	225	406	116	422	544	290	332	243	201	717	542	634	514	636	1457	697	1123	778	522	1006	536
PA1264	--	--	probable transcriptional regulator	--	16	16	38	24	47	23	19	7	1	13	24	77	27	12	9	13	52	59	37	26	8	32	1	95	16	82	17	125	166	69	72	106	88	248	200	268	40	65	187	155	290	190	113	163	111
PA1265	--	--	hypothetical protein	--	4	7	9	5	8	3	2	5	1	5	7	30	2	0	1	0	6	4	2	0	8	7	0	25	1	15	7	37	30	26	29	44	18	75	64	63	29	30	86	61	55	59	48	55	37
PA1266	lhpE	--	D-hydroxyproline dehydrogenase alpha-subunit LphE	D-hydroxyproline dehydrogenase alpha-subunit, LphE ; probable oxidoreductase	0	0	0	0	7	1	6	0	1	1	4	9	2	6	0	0	2	4	0	1	0	0	1	7	31	72	31	20	36	21	11	36	39	70	61	62	45	78	223	124	289	162	97	126	77
PA1267	lhpB	--	D-hydroxyproline dehydrogenase beta-subunit LphB	D-hydroxyproline dehydrogenase beta-subunit, LphB ; hypothetical protein	0	27	3	0	7	2	3	0	0	0	0	4	3	16	0	0	0	3	7	0	0	4	1	82	13	35	18	18	19	3	10	12	8	23	30	28	89	101	182	141	197	113	93	138	108
PA1268	lhpA	--	Hydroxyproline 2-epimerase LhpA	Hydroxyproline 2-epimerase, LhpA ; hypothetical protein	2	4	1	16	7	0	1	2	1	1	3	10	2	0	0	0	5	4	2	3	0	0	0	13	100	105	59	50	46	38	36	50	41	110	119	106	25	62	165	97	146	88	79	113	58
PA1269	--	--	probable transcriptional regulator	--	8	0	46	27	71	20	15	22	3	6	42	82	73	55	7	17	121	30	114	85	18	11	111	147	120	276	96	466	413	374	378	306	238	658	504	444	454	416	894	381	1369	893	424	648	354
PA1270	--	--	hypothetical protein	--	6	13	13	25	25	2	4	18	20	13	25	67	19	15	3	15	17	35	24	27	58	8	4	66	61	97	42	82	90	40	71	77	84	204	129	156	38	21	110	42	145	83	62	101	68
PA1271	--	--	probable tonB-dependent receptor	--	72	0	20	69	127	36	20	100	31	66	122	161	101	102	19	23	380	70	241	300	99	65	25	1201	435	1293	479	3116	3301	2443	3068	2285	1822	4383	3592	4027	309	324	785	319	653	457	284	347	215
PA1272	cobO	cobA ; btuR	cob(I)alamin adenosyltransferase	--	29	6	29	175	62	2	12	154	13	12	45	106	94	100	15	16	249	40	241	356	214	90	22	564	236	538	202	1435	1309	1294	1147	1012	729	1449	1283	1397	179	207	498	154	437	298	127	175	111
PA1273	cobB	cbiA	cobyrinic acid ac-diamide synthase	--	37	9	40	56	52	6	22	130	12	31	64	180	62	35	16	13	64	42	22	62	20	33	9	100	231	447	138	833	867	779	674	559	508	960	975	1003	77	98	244	103	234	140	74	81	59
PA1274	--	bluB	conserved hypothetical protein	--	10	0	13	69	37	4	6	93	6	18	36	72	84	16	6	20	154	19	56	84	21	12	6	208	115	226	42	466	594	473	467	289	371	865	730	919	28	32	86	47	95	62	22	43	29
PA1275	cobD	cbiB	cobalamin biosynthetic protein CobD	cobalamin biosynthetic protein CbiB	38	0	5	1	32	4	10	124	41	11	44	92	40	9	7	23	85	24	63	105	21	30	13	166	279	1032	326	334	430	222	275	271	275	723	596	795	14	20	61	37	93	40	25	27	18
PA1276	cobC	cobD	cobalamin biosynthetic protein CobC	--	47	19	7	44	30	2	16	157	23	14	50	115	44	1	8	28	70	40	22	62	22	29	6	90	100	323	113	234	292	150	172	213	184	393	496	550	7	15	33	20	52	34	15	13	9
PA1277	cobQ	cbiP	cobyric acid synthase	--	78	11	15	68	33	2	20	174	36	10	59	114	55	52	7	27	123	36	82	110	40	37	16	158	228	433	144	1084	1266	766	933	959	801	1872	1793	1929	49	61	150	50	247	103	55	75	22
PA1278	cobP	cobU	cobinamide kinase	--	30	16	16	25	37	0	26	168	19	21	84	118	35	28	3	16	44	15	28	32	20	6	6	48	67	170	59	767	865	525	544	559	521	1342	1134	1302	24	48	104	61	199	83	42	59	39
PA1279	cobU	cobT	nicotinate-nucleotide--dimethylbenzimidazole phosphoribosyltransferase	cobalamin biosynthesis protein cobU	16	0	9	10	26	3	4	111	24	3	44	82	23	35	4	2	40	13	21	23	20	6	1	50	57	235	81	372	403	255	259	304	283	631	632	796	13	36	52	50	115	59	24	32	29
PA1280	--	cobC	hypothetical protein	--	22	0	6	27	21	4	4	56	20	15	34	57	22	10	5	17	99	10	38	44	9	25	1	120	48	194	70	549	645	376	424	457	418	1017	741	930	9	39	65	59	156	76	28	33	18
PA1281	cobV	cobS	cobalamin (5'-phosphate) synthase	--	8	11	6	17	18	5	1	73	11	13	43	76	28	41	5	9	28	11	10	35	1	10	10	53	92	299	69	398	443	256	289	309	294	692	594	612	7	28	61	36	114	72	14	15	14
PA1282	--	--	probable major facilitator superfamily (MFS) transporter	probable MFS transporter	11	4	91	59	54	7	45	30	3	26	79	46	45	18	14	10	29	8	33	17	9	9	15	63	54	104	28	217	295	147	223	299	246	704	569	466	5	20	44	52	57	46	14	25	14
PA1283	--	--	probable transcriptional regulator	--	0	34	71	20	13	0	18	36	3	23	34	52	10	14	5	9	26	12	29	36	4	11	11	80	77	275	75	333	313	225	185	175	155	444	298	355	147	231	532	289	715	449	297	444	279
PA1284	--	--	probable acyl-CoA dehydrogenase	--	0	1	33	3	5	8	22	1	1	7	10	15	9	15	1	1	8	5	7	8	2	3	1	24	50	56	29	433	405	269	283	282	236	608	432	506	280	324	811	312	679	452	253	460	304
PA1285	--	--	probable transcriptional regulator	--	30	28	46	35	62	7	16	19	28	22	43	104	36	16	10	59	145	120	193	178	229	42	26	297	120	527	263	45	52	43	37	28	54	144	84	89	36	43	139	78	188	126	99	150	86
PA1286	--	--	probable major facilitator superfamily (MFS) transporter	probable MFS transporter	9	53	33	35	63	18	22	15	9	19	56	81	6	0	5	65	28	46	21	48	30	6	16	192	68	232	77	72	72	31	46	42	39	276	155	149	4	13	27	24	33	29	15	27	13
PA1287	--	--	probable glutathione peroxidase	--	49	19	34	50	45	6	17	11	7	4	35	101	63	86	14	28	117	65	323	127	115	89	37	607	356	1143	415	1469	1327	1113	916	849	725	1660	1295	1253	1466	1359	2944	1457	4436	2927	2407	2860	1909
PA1288	--	ompP1 ; fadL	probable outer membrane protein precursor	--	187	199	178	218	344	106	125	179	81	97	251	589	253	218	44	103	538	293	409	453	127	288	98	1058	2381	5193	1391	28457	23483	27919	21294	18309	14154	34631	28655	27163	1376	1371	3329	1606	4152	2415	1458	1706	1132
PA1289	--	--	hypothetical protein	--	4	7	12	23	32	14	26	9	1	29	28	70	11	1	8	5	16	10	7	4	1	11	2	137	105	161	58	147	154	60	81	157	92	308	231	198	50	53	229	108	255	150	75	109	95
PA1290	--	--	probable transcriptional regulator	--	22	46	45	12	85	27	35	9	2	27	23	35	22	66	2	14	44	180	121	46	20	20	5	1101	63	105	25	307	295	293	223	290	191	542	435	384	114	74	174	57	228	139	66	62	76
PA1291	--	--	hypothetical protein	--	3	27	23	17	61	26	59	15	9	25	33	82	19	21	5	27	56	61	85	36	45	24	14	437	88	192	94	399	439	266	319	277	234	536	437	463	69	63	147	60	193	125	51	52	34
PA1292	--	--	probable 3-mercaptopyruvate sulfurtransferase	--	27	13	18	20	37	28	45	22	65	17	40	96	11	80	8	11	59	28	43	15	3	27	9	104	201	509	106	2207	2013	1820	1443	1000	957	1615	1381	1330	495	542	1443	513	1590	1019	589	932	532
PA1293	--	--	hypothetical protein	--	36	15	26	41	224	85	44	28	237	108	119	86	60	347	36	8	1198	82	557	631	63	92	70	19273	505	1082	530	3964	3372	3040	2737	2060	1721	3160	2368	2424	490	585	1346	475	795	624	443	550	316
PA1294	rnd	--	ribonuclease D	--	66	44	120	160	160	18	41	215	24	35	112	293	171	188	22	33	428	76	365	258	48	99	46	472	229	458	126	1121	1274	943	1033	809	693	1403	1239	1194	1850	1728	5474	1693	3417	2108	830	1417	813
PA1295	--	ycgL	conserved hypothetical protein	--	21	0	5	14	32	4	22	17	13	10	29	61	34	46	5	21	141	6	40	79	17	45	4	279	213	338	86	611	556	481	473	410	315	658	580	543	481	583	1511	461	801	532	292	550	293
PA1296	--	--	probable 2-hydroxyacid dehydrogenase	--	157	129	45	251	144	15	82	225	38	56	148	425	397	177	34	69	390	102	247	262	49	129	24	416	564	1120	336	2804	3024	1660	2305	2195	1862	4748	3977	3560	1358	1861	4231	2260	4394	3035	4813	5700	3937
PA1297	--	--	probable metal transporter	--	10	102	26	213	252	30	26	58	6	26	19	291	53	210	6	27	20	9	17	9	3	10	14	126	181	357	62	1583	1534	914	1085	1025	917	3692	3058	2788	921	1328	3007	1657	3744	2347	5366	6847	4934
PA1298	--	yohL	conserved hypothetical protein	--	1	68	10	60	13	5	12	10	7	7	15	55	35	9	3	6	24	11	12	20	6	13	10	38	13	25	9	485	568	462	294	358	238	878	716	606	529	601	1071	562	1352	874	1339	2191	1379
PA1299	--	ycgN	conserved hypothetical protein	--	22	116	89	169	145	35	123	76	46	98	164	216	148	121	27	30	63	32	96	70	27	41	23	555	64	199	60	1234	1305	891	955	947	789	2399	1887	1736	656	714	1326	616	1576	1054	1207	2256	1318
PA1300	hxuI	--	HxuI	ECF sigma factor ; probable sigma-70 factor, ECF subfamily ; HxuI ; ECF sigma factor HxuI	72	58	60	61	147	19	29	165	91	47	97	396	47	85	12	76	286	75	212	331	296	128	39	617	35	144	75	101	147	96	130	137	130	388	415	331	34	24	84	57	87	52	52	71	34
PA1301	hxuR	--	HxuR	HxuR ; anti-sigma factor HxuR	105	40	147	61	248	31	41	374	180	90	230	530	81	200	17	147	706	139	400	706	473	171	74	1320	57	140	87	82	94	51	71	131	47	276	228	266	37	33	63	27	64	62	39	57	27
PA1302	hxuA	hxuC	HxuA	HxuA ; Heme receptor HxuA	108	70	106	78	260	26	111	211	163	39	173	299	81	88	55	188	433	74	703	1360	523	84	465	696	100	196	29	680	708	432	569	491	444	1295	987	979	831	1325	1806	1649	1834	1194	1528	1919	1805
PA1303	--	--	signal peptidase	signal peptidase	7	20	11	16	7	0	4	3	5	9	33	8	9	6	0	0	7	5	3	14	0	0	5	37	82	116	54	412	341	267	315	323	286	539	391	462	54	75	160	91	131	89	93	88	56
PA1304	--	--	probable oligopeptidase	--	22	37	19	31	41	15	34	36	15	15	79	76	36	46	3	8	86	24	49	44	29	8	24	145	301	554	113	2729	2532	2164	1862	1935	1651	2689	2158	2212	579	709	1841	855	1504	980	753	839	526
PA1305	--	--	hypothetical protein	--	89	23	38	132	148	47	72	184	46	37	130	342	201	141	19	56	322	106	775	305	94	118	43	1881	666	1148	272	1806	1996	1214	1569	2125	1473	3692	2879	2609	737	873	1748	1084	2547	1932	1848	1603	886
PA1306	--	--	probable HIT family protein	--	67	32	49	74	171	29	31	103	44	26	198	272	92	117	16	52	369	42	244	209	40	58	39	998	1216	1129	297	1030	1043	615	741	1078	713	1798	1581	1246	353	370	1018	525	1401	931	665	948	676
PA1307	--	yafJ	conserved hypothetical protein	--	134	136	154	173	230	39	93	178	72	84	304	540	137	115	56	51	538	104	383	395	184	120	73	1461	1018	1843	579	1967	1901	1339	1571	1696	1209	3125	2540	2388	1173	1096	2607	1133	3666	2465	1836	3034	1740
PA1308	--	--	hypothetical protein	--	18	81	23	36	78	12	35	48	22	15	81	188	16	115	4	15	193	31	119	94	34	10	9	454	335	567	216	1333	1403	837	1063	1111	907	2494	1880	1889	731	749	1963	961	2827	1696	1480	2363	1566
PA1309	--	--	probable transcriptional regulator	--	9	11	16	63	201	48	66	26	10	14	33	90	18	172	62	4	163	42	500	122	21	7	7	1979	60	153	27	861	814	470	613	599	516	1508	1208	1327	264	360	938	476	1357	750	637	1081	773
PA1310	phnW	--	2-aminoethylphosphonate:pyruvate aminotransferase	--	8	0	11	18	54	21	27	14	3	17	19	53	8	15	17	6	78	14	43	57	18	10	3	166	41	78	25	122	119	68	86	94	108	290	235	186	54	90	174	106	289	190	67	157	109
PA1311	phnX	--	2-phosphonoacetaldehyde hydrolase	--	3	0	9	0	31	9	0	17	1	12	3	26	6	16	9	0	56	4	24	20	29	5	1	90	21	61	36	210	241	122	154	164	125	393	297	298	107	164	353	166	385	258	249	313	171
PA1312	--	--	probable transcriptional regulator	--	10	8	20	6	25	15	25	26	7	10	36	99	18	9	5	18	29	22	23	15	4	9	8	51	94	304	80	286	289	192	164	229	184	427	374	381	138	139	397	196	586	372	234	250	197
PA1314	--	--	hypothetical protein	--	5	0	4	9	16	5	12	2	3	6	11	21	1	7	2	6	27	17	9	41	18	2	4	422	21	49	31	216	249	106	156	157	139	293	219	293	89	107	286	148	298	220	148	197	142
PA1315	--	--	probable transcriptional regulator	--	26	56	11	5	31	1	8	11	11	21	28	64	11	28	1	15	28	22	21	14	7	33	15	28	89	249	69	537	467	410	381	354	267	652	441	510	137	215	465	268	456	282	286	343	200
PA1316	--	--	probable major facilitator superfamily (MFS) transporter	probable MFS transporter	20	209	20	107	54	16	24	16	8	10	62	59	39	9	4	129	31	39	89	24	14	34	12	99	83	209	66	184	173	139	152	171	159	389	369	305	91	98	241	167	277	176	146	262	122
PA1317	cyoA	--	cytochrome o ubiquinol oxidase subunit II	--	41	16	55	128	221	72	58	172	29	42	208	230	102	224	41	29	811	31	992	556	252	81	17	6992	56	113	26	372	408	279	368	287	211	3931	3701	3123	327	257	761	347	924	623	509	710	357
PA1318	cyoB	--	cytochrome o ubiquinol oxidase subunit I	--	77	80	130	1289	2989	358	582	368	41	43	247	316	695	984	640	88	13000	717	31544	28210	998	276	40	153022	61	161	49	612	629	411	587	403	321	6334	6024	5011	634	560	1358	543	1869	1255	670	1008	609
PA1319	cyoC	--	cytochrome o ubiquinol oxidase subunit III	--	50	0	54	45	130	23	27	124	12	10	125	137	46	103	18	18	266	32	165	200	155	75	6	448	26	52	20	185	126	134	165	92	72	2670	2741	2286	81	130	225	112	252	179	126	133	80
PA1320	cyoD	--	cytochrome o ubiquinol oxidase subunit IV	--	32	12	38	48	50	21	37	109	12	10	149	111	52	91	5	25	290	13	141	227	113	71	3	460	32	70	21	72	68	51	73	48	27	1424	1250	1237	39	69	123	51	143	115	123	107	81
PA1321	cyoE	--	cytochrome o ubiquinol oxidase protein CyoE	--	17	47	44	36	204	71	31	173	20	10	209	130	89	306	38	56	628	72	2435	1318	67	82	28	24483	47	138	46	169	164	103	159	94	99	3352	2973	3175	69	135	248	155	335	231	306	289	291
PA1322	--	pfuA	probable TonB-dependent receptor	--	0	0	45	32	13	0	13	6	3	8	23	27	9	0	5	4	18	6	13	27	44	12	4	42	12	50	12	306	285	208	240	324	238	797	659	619	456	500	1374	501	1518	1002	518	645	363
PA1323	--	--	hypothetical protein	--	8	33	4	42	32	1	17	14	3	13	62	68	19	9	1	16	98	7	14	41	27	15	3	102	38	107	29	600	421	513	382	601	486	995	725	494	13451	14644	44213	17394	60644	31592	12482	19359	9619
PA1324	--	--	hypothetical protein	--	20	60	18	143	102	27	56	36	12	18	67	82	57	80	21	40	209	46	112	325	25	82	5	1628	112	163	38	1109	925	941	792	1190	865	1654	1167	958	28179	25656	81013	27548	101879	52773	17700	29831	14189
PA1325	--	yybH	conserved hypothetical protein	--	1	0	0	7	36	12	16	16	6	21	38	50	3	12	7	13	60	12	103	34	12	10	16	586	139	93	35	933	858	570	559	1023	602	1629	1163	955	203	280	641	266	760	569	229	318	194
PA1326	ilvA2	--	threonine dehydratase biosynthetic	threonine deaminase	15	24	4	39	51	23	10	40	8	13	48	83	11	37	3	3	114	19	15	17	3	9	16	108	106	136	39	1153	1018	783	513	733	498	1460	1078	1050	195	245	645	325	752	535	260	334	223
PA1327	--	--	probable protease	--	17	34	16	31	102	25	39	30	18	23	69	177	20	27	6	5	113	28	46	52	7	27	9	215	353	483	201	975	1063	654	535	454	393	908	746	697	1166	1568	3431	1573	4381	2803	1542	2172	1578
PA1328	--	--	probable transcriptional regulator	--	7	31	10	11	35	7	4	6	3	37	0	68	5	12	0	17	84	73	42	25	5	21	3	355	74	146	34	210	260	123	135	131	127	332	279	299	77	149	407	236	590	338	310	289	244
PA1329	--	--	conserved hypothetical protein	--	4	0	0	0	3	0	0	0	2	0	0	11	0	0	0	5	3	0	2	0	0	0	0	5	7	25	4	11	30	11	6	9	3	14	29	18	12	23	31	19	46	26	2	17	24
PA1330	--	--	probable short-chain dehydrogenase	--	9	7	4	14	46	3	9	14	3	15	0	44	10	23	9	2	40	16	77	30	25	3	3	667	35	59	10	142	146	164	133	194	131	394	346	261	137	155	394	143	372	249	244	229	162
PA1331	--	yegH	conserved hypothetical protein	--	104	63	47	59	160	31	92	226	81	147	0	438	57	57	21	17	162	83	216	178	67	23	28	540	262	371	158	307	409	228	399	612	411	1007	803	777	416	518	1189	471	608	408	510	760	511
PA1332	--	--	hypothetical protein	--	10	9	19	4	39	11	23	13	4	3	0	43	8	26	11	21	48	92	73	55	10	12	2	67	86	285	105	286	265	156	297	270	233	339	335	336	236	266	761	458	1056	815	537	889	560
PA1333	--	--	hypothetical protein	--	4	9	6	9	18	13	7	4	7	11	0	31	8	18	3	5	78	37	43	21	39	12	1	116	168	273	111	288	206	190	407	230	182	259	226	170	236	275	945	467	1273	866	660	1388	684
PA1334	--	--	probable oxidoreductase	--	0	0	0	0	4	8	4	0	0	7	0	11	3	5	2	1	1	7	8	1	0	1	0	65	17	29	7	212	195	130	134	176	146	407	309	313	78	97	248	128	357	217	158	188	105
PA1335	aauR	--	AauR	AauR	13	0	2	15	8	0	3	13	9	7	0	66	8	19	0	5	41	5	10	18	0	5	4	16	283	474	167	593	597	441	357	315	318	754	561	539	226	325	808	293	762	463	249	290	146
PA1336	aauS	--	AauS	AauS	7	0	11	23	18	9	14	36	12	17	0	161	23	16	1	4	43	18	31	55	12	19	8	72	324	620	175	1141	1213	825	854	1031	788	1709	1289	1198	392	487	1285	473	1263	746	384	345	247
PA1337	ansB	pga	glutaminase-asparaginase	--	38	2	0	22	10	8	10	26	5	7	0	48	18	32	3	8	156	3	18	335	45	3	5	802	826	1702	496	1997	1778	1552	1133	1444	993	2036	1421	1070	1367	1396	3740	1090	2917	1831	467	572	411
PA1338	ggt	--	gamma-glutamyltranspeptidase precursor	--	53	30	9	30	13	2	6	15	12	7	0	38	21	19	2	8	123	15	13	124	7	10	2	191	841	2003	569	3527	2987	2921	2376	2426	1770	2242	1840	1474	1319	1395	3713	1209	3679	2452	690	887	657
PA1339	aatP	--	AatP	amino acid ABC transporter ATP binding protein ; AatP	60	26	3	24	39	12	10	44	11	12	0	74	35	20	4	22	378	11	28	268	22	13	3	558	561	1295	438	2371	2009	1969	1578	1458	1113	1850	1607	1301	1250	1306	3309	1092	3717	2298	585	800	470
PA1340	aatM	--	AatM	amino acid ABC transporter membrane protein ; AatM	23	13	0	29	13	15	13	14	9	5	0	38	23	16	1	17	233	10	43	327	16	24	1	552	622	1141	380	2149	1887	2013	1643	1291	981	1589	1306	1029	1164	1266	2811	937	3537	2267	589	664	432
PA1341	aatQ	--	AatQ	amino acid ABC transporter membrane protein ; AatQ	20	3	3	8	21	7	16	41	12	16	0	38	33	33	5	10	203	13	31	258	26	4	11	571	687	1584	458	1977	1651	1707	1352	1028	844	1192	967	823	807	703	1888	685	3042	1799	427	662	366
PA1342	aatJ	--	putative acidic amino acid ABC transporter substrate-binding protein	AatJ ; putative acidic amino acid ABC transporter substrate-binding protein	155	110	184	178	293	103	169	161	81	154	141	392	312	236	37	62	559	51	189	721	102	44	28	1871	2213	3991	1244	11738	9806	11265	6042	3687	3488	4784	3777	3016	6549	5592	13124	4413	17105	10142	3771	4686	2809
PA1343	--	--	hypothetical protein	--	10	46	34	455	466	135	175	16	6	4	20	65	79	257	188	20	149	138	2230	538	204	25	13	12269	3	7	4	619	666	464	699	935	725	2123	1509	1014	38	38	150	533	106	67	48	54	23
PA1344	--	yvaG	probable short-chain dehydrogenase	--	117	39	43	109	120	16	30	50	7	26	39	105	116	14	19	40	68	85	181	223	77	155	23	480	108	147	61	478	500	323	472	562	512	1402	1026	867	235	229	603	250	444	309	163	230	175
PA1345	--	--	hypothetical protein	--	8	2	21	15	58	12	20	16	4	13	36	65	29	8	21	1	63	51	11	50	2	19	12	250	51	79	33	176	223	138	175	233	177	553	396	405	157	139	411	171	361	276	196	244	169
PA1346	--	--	hypothetical protein	--	6	0	0	0	1	2	0	3	2	7	1	16	0	0	1	0	9	3	21	4	0	0	4	38	31	54	42	44	60	29	30	16	23	89	62	49	32	37	108	43	97	68	41	48	64
PA1348	--	--	hypothetical protein	--	0	0	7	17	22	11	4	8	5	8	11	86	20	6	3	5	32	26	28	38	12	9	5	158	94	152	57	119	113	69	78	50	42	107	92	95	291	267	822	273	496	312	135	217	153
PA1349	--	--	conserved hypothetical protein	--	1	0	1	15	24	5	10	9	7	7	22	74	39	0	5	4	38	8	49	21	3	7	3	65	46	94	26	89	98	96	46	50	34	125	79	99	347	444	1302	525	1670	940	417	603	339
PA1350	--	--	hypothetical protein	--	6	9	12	7	24	3	18	2	5	7	18	86	10	3	3	5	34	74	39	35	10	18	7	125	109	304	106	164	148	132	103	86	82	159	122	85	667	735	1843	750	2449	1504	662	965	603
PA1351	--	--	probable sigma-70 factor ECF subfamily	--	3	8	5	8	11	1	5	12	1	5	11	24	0	10	0	7	13	11	9	9	3	10	0	11	23	58	13	99	96	45	68	45	32	114	102	97	212	373	850	624	1029	583	452	512	374
PA1352	--	--	conserved hypothetical protein	--	3	2	7	0	3	1	4	4	2	14	0	14	6	6	0	0	3	6	1	1	0	7	1	2	3	16	2	8	25	19	7	14	15	23	21	19	25	62	94	86	102	73	85	110	43
PA1353	--	--	hypothetical protein	--	5	5	0	0	6	2	2	1	0	6	3	9	0	0	0	3	7	7	4	7	0	5	3	52	57	116	28	174	115	143	76	62	63	65	47	47	320	261	836	194	574	293	77	136	48
PA1354	--	--	hypothetical protein	--	7	12	0	6	13	2	6	6	2	13	19	34	9	17	0	3	6	16	8	26	2	25	2	65	192	117	69	493	472	476	275	221	133	166	155	187	756	1001	1923	664	1019	765	306	440	291
PA1355	--	--	hypothetical protein	--	0	0	0	0	4	0	8	0	0	3	0	4	0	0	0	0	5	0	1	0	4	0	1	22	8	17	5	13	16	10	10	16	10	27	17	11	110	146	300	202	429	269	96	167	104
PA1356	--	--	hypothetical protein	--	1	7	6	9	21	4	9	8	5	6	4	26	26	9	2	6	7	7	15	42	6	3	1	148	67	116	41	136	151	82	66	136	113	192	130	136	577	912	2220	1313	3086	1971	658	964	636
PA1357	--	--	conserved hypothetical protein	--	0	0	15	18	15	27	0	16	7	10	28	75	7	26	6	7	38	7	6	31	10	21	3	43	59	185	44	701	632	414	372	433	323	586	458	508	424	566	1350	762	1743	1075	374	644	444
PA1358	--	--	hypothetical protein	--	22	12	14	19	21	28	15	10	2	24	15	35	19	16	1	2	26	16	16	29	11	10	4	45	72	106	48	1285	1311	912	978	859	714	1228	956	1007	607	722	1775	791	2057	1312	540	797	528
PA1359	--	--	probable transcriptional regulator	--	2	36	9	30	22	24	15	18	2	28	17	63	12	21	5	8	23	16	17	12	18	9	1	40	28	75	29	885	926	591	781	807	690	1398	1027	996	132	225	524	301	641	398	254	263	199
PA1360	--	ybiF	conserved hypothetical protein	--	28	83	35	123	129	162	92	68	22	57	81	145	127	258	30	12	116	61	148	58	32	21	8	727	144	276	77	838	946	627	837	1119	879	1706	1325	1473	78	108	316	204	400	254	156	183	118
PA1361	norM	ydhE ; pmpM	NorM	NorM	26	52	34	82	97	42	47	103	22	49	60	192	90	93	13	9	112	37	95	101	56	31	24	268	283	582	218	1573	1800	1020	1596	1732	1441	3024	2592	2773	180	261	776	367	651	454	213	290	191
PA1363	--	--	ECF sigma factor	ECF sigma factor ; probable sigma-70 factor, ECF subfamily	43	79	66	38	111	19	41	76	25	29	60	117	41	29	7	88	236	100	77	82	59	152	20	239	132	131	46	413	476	251	272	266	241	564	513	518	145	173	394	225	284	211	85	186	107
PA1364	--	--	probable transmembrane sensor	--	15	9	18	27	50	5	26	39	17	28	31	102	9	18	7	25	114	43	37	50	33	50	6	39	51	87	19	191	224	136	118	170	175	328	252	265	47	69	197	98	104	82	51	58	59
PA1365	--	--	probable siderophore receptor	--	66	73	50	60	128	23	30	57	404	70	147	340	29	26	10	25	232	126	183	171	122	103	33	125	134	260	76	642	634	492	535	435	329	855	845	782	374	384	895	330	612	421	197	273	209
PA1367	--	--	hypothetical protein	--	4	15	12	19	6	6	13	23	6	45	5	24	4	39	3	4	17	10	18	8	2	12	4	98	49	91	28	376	355	285	314	225	200	565	408	441	65	53	198	78	125	116	76	131	71
PA1373	fabF2	--	3-oxoacyl-acyl carrier protein synthase II	--	24	56	26	30	67	47	38	27	22	30	47	120	30	92	10	25	86	61	126	71	23	24	17	435	56	154	41	149	157	64	108	197	132	271	328	223	63	97	167	80	159	95	67	112	103
PA1374	--	--	hypothetical protein	--	48	14	26	26	49	29	11	18	12	23	42	52	36	17	5	12	62	11	40	22	13	47	8	71	17	44	6	162	211	118	198	196	107	213	251	171	51	54	189	87	161	104	63	125	95
PA1375	pdxB	--	erythronate-4-phosphate dehydrogenase	--	13	18	29	19	30	6	23	74	19	33	41	99	19	3	3	13	31	33	37	19	21	11	6	94	190	266	93	538	639	328	423	457	460	1023	852	1009	158	264	508	305	499	371	233	311	254
PA1376	aceK	--	isocitrate dehydrogenase kinase/phosphatase	--	27	44	64	89	112	37	56	45	53	69	177	200	54	45	27	19	210	73	129	120	55	78	44	370	727	1362	558	2798	3101	2262	1938	1629	1350	3154	2432	2063	1150	1392	3065	1323	2619	1785	1268	1725	1258
PA1377	--	yhhY	conserved hypothetical protein	--	6	10	7	17	19	1	8	6	9	20	25	46	14	10	1	2	38	25	33	11	13	13	7	59	103	179	56	1115	1287	761	821	750	741	1985	1316	1717	329	524	1179	705	1251	853	825	1327	949
PA1395	--	--	hypothetical protein	--	6	0	0	0	43	8	11	0	2	9	23	9	4	0	0	1	43	0	4	0	0	2	4	247	9	28	9	219	173	131	115	173	99	361	271	261	90	68	251	111	202	158	118	106	83
PA1396	--	--	probable two-component sensor	--	24	25	13	36	88	6	18	11	6	11	70	82	25	33	1	3	41	20	38	24	21	17	9	102	220	363	94	671	723	418	601	896	740	1505	1217	1139	86	119	332	211	324	247	167	177	150
PA1397	--	--	probable two-component response regulator	--	0	0	11	0	30	4	5	18	3	1	9	31	8	7	2	16	30	21	19	23	4	5	3	100	55	137	47	724	778	467	603	641	486	962	761	736	212	231	694	320	390	274	190	288	253
PA1398	--	--	hypothetical protein	--	3	0	15	12	2	2	3	6	4	0	0	21	1	12	0	4	27	11	5	12	17	0	0	43	63	112	51	842	788	435	617	655	507	1013	786	834	157	190	550	214	354	230	161	228	169
PA1399	--	--	probable transcriptional regulator	--	5	0	10	12	28	28	20	4	2	10	17	22	27	63	11	1	16	12	24	20	4	4	7	512	66	204	85	529	494	313	271	404	352	796	599	600	70	199	355	329	353	224	157	226	204
PA1400	--	--	probable pyruvate carboxylase	--	6	0	2	32	34	11	11	40	1	10	26	96	8	0	1	10	24	20	9	13	18	8	5	68	22	99	28	3659	2777	1315	365	411	384	659	475	550	142	195	448	281	688	395	360	444	298
PA1401	--	--	hypothetical protein	--	11	11	13	28	13	22	11	6	3	45	46	27	7	0	3	5	24	30	63	42	11	25	8	70	15	60	38	1972	1419	851	322	315	323	546	456	514	347	335	877	365	1190	775	578	778	484
PA1402	--	--	hypothetical protein	--	3	0	3	6	9	5	6	1	1	5	14	39	0	2	1	1	3	3	5	7	0	4	1	18	25	50	29	1098	755	467	267	256	248	438	328	356	359	461	1141	655	1691	1089	755	1160	745
PA1403	--	--	probable transcriptional regulator	--	0	0	4	20	8	1	12	0	1	0	5	28	3	0	1	4	10	17	12	8	0	1	2	63	15	69	24	269	211	152	101	91	90	252	206	162	672	815	2685	1352	5504	2950	1040	1807	1061
PA1404	--	--	hypothetical protein	--	0	0	7	0	3	1	1	12	0	0	0	12	9	0	5	0	9	7	4	22	5	6	0	60	1	2	3	95	111	45	59	47	68	121	81	71	3179	3283	10010	3944	17900	10177	3760	6301	3360
PA1405	--	--	probable helicase	--	26	13	12	65	24	6	15	30	7	17	26	98	22	26	5	7	95	6	55	74	7	23	3	123	125	223	78	797	876	495	643	568	472	1225	1073	1144	165	167	460	242	435	309	295	371	276
PA1407	--	--	hypothetical protein	--	25	15	13	31	14	5	13	21	1	0	26	80	7	7	1	1	44	22	57	53	8	10	1	169	103	249	44	317	375	233	294	307	244	625	518	629	244	323	888	320	717	372	180	217	132
PA1408	--	--	hypothetical protein	--	32	51	111	170	72	14	65	72	16	24	96	257	119	62	12	40	238	63	136	101	36	85	8	337	392	497	171	191	154	106	113	172	104	390	293	260	706	960	2865	1226	2154	1349	487	793	447
PA1409	aphA	--	acetylpolyamine aminohydrolase	--	8	7	5	1	15	1	17	28	2	1	21	22	8	32	3	0	15	4	1	17	0	12	2	43	28	58	18	912	939	1387	776	519	496	410	319	284	93	105	322	131	279	187	139	179	82
PA1410	--	potF1	probable periplasmic spermidine/putrescine-binding protein	--	9	0	1	0	7	4	2	31	2	9	11	32	6	27	0	0	22	3	5	42	3	2	2	78	40	71	27	1604	1484	2389	1552	761	699	408	327	246	220	301	539	424	472	327	418	491	378
PA1411	--	--	hypothetical protein	--	4	0	11	7	25	5	8	15	1	6	9	33	13	21	0	11	22	13	22	15	5	2	3	55	119	272	108	658	786	688	620	425	433	572	481	432	89	119	295	169	363	220	133	140	94
PA1412	--	--	hypothetical protein	--	0	8	7	0	12	6	3	3	21	1	2	45	0	0	0	10	14	24	8	3	54	3	2	52	4	11	7	58	42	34	37	35	46	89	87	94	16	11	41	18	31	28	8	15	10
PA1413	--	yneJ	probable transcriptional regulator	--	66	249	152	31	124	46	343	33	22	20	60	5319	88	42	8	194	121	146	177	58	354	25	18	1536	51	146	30	477	587	383	359	471	401	809	665	670	274	230	626	373	796	539	286	565	373
PA1414	--	--	hypothetical protein	--	33886	31895	20931	46367	62084	18420	32623	70985	10616	57925	18263	172558	15055	23525	21259	23925	75029	7366	58743	66894	12892	9353	475	124479	6073	13863	4322	980	1397	752	1629	4234	2446	10055	8108	6249	586	701	1274	854	1528	959	502	563	384
PA1415	--	--	hypothetical protein	--	5	30	17	23	63	21	73	4	4	8	33	106	46	37	8	19	37	8	20	17	9	6	8	113	53	133	39	681	1030	592	1150	4588	2903	14047	11529	9575	463	501	1274	835	2391	1414	734	1079	711
PA1416	--	--	conserved hypothetical protein	--	2	25	4	32	19	6	31	10	7	5	16	44	12	0	2	9	8	6	7	7	4	3	5	28	38	123	39	305	405	259	292	885	552	3803	2626	2319	224	162	527	218	506	316	115	238	170
PA1417	--	--	probable decarboxylase	--	0	36	0	14	13	8	16	2	3	7	1	39	8	0	0	3	4	6	9	8	7	2	2	53	41	60	9	307	384	377	179	181	131	585	490	365	120	183	349	180	337	265	177	219	180
PA1418	--	--	probable sodium:solute symport protein	--	28	21	14	30	28	10	29	10	14	15	28	97	21	12	1	2	38	22	61	17	25	3	12	124	89	295	84	449	545	617	232	231	147	495	418	367	234	282	605	269	714	517	411	437	342
PA1419	--	--	probable transporter	--	2	16	21	44	49	14	20	23	35	18	25	102	12	44	0	2	14	14	13	41	0	5	18	100	33	120	41	183	184	227	89	59	61	192	143	104	43	72	163	67	188	128	140	144	128
PA1420	--	--	hypothetical protein	--	5	0	0	1	9	4	6	5	21	0	2	36	7	23	0	1	23	1	6	24	0	6	9	36	16	55	9	241	195	167	118	61	42	204	156	147	190	158	303	203	345	254	332	402	337
PA1421	gbuA	speB2	guanidinobutyrase	agmatinase, agmatine ureohydrolase, AUH, proclavaminate amidino hydrolase, proclavaminic acid amidino hydrolase, PAH ; 4-guanidinobutanoate amidinohydrolase ; guanidinobutyrase	2	0	35	48	96	37	40	18	56	23	42	104	34	35	2	10	44	12	20	25	0	12	36	150	7	79	20	482	409	455	252	152	107	335	304	311	185	162	524	217	523	328	309	478	345
PA1422	gbuR	--	GbuR	--	18	20	18	22	29	5	13	24	4	21	23	79	38	22	3	11	30	6	44	27	6	10	6	85	105	263	70	613	603	370	490	587	424	1235	986	992	109	171	380	167	368	233	121	205	175
PA1423	bdlA	biofilm dispersion locus A	BdlA	BdlA	22	0	16	6	26	9	1	25	8	5	13	38	31	17	1	2	30	8	25	12	1	7	3	25	173	314	52	334	320	267	218	283	207	573	513	475	246	270	617	305	768	498	219	296	181
PA1424	--	--	hypothetical protein	--	6	0	8	2	14	7	13	10	6	2	24	41	14	0	7	6	35	9	15	18	15	13	6	37	77	94	39	179	195	117	150	153	146	364	287	282	77	96	263	156	309	214	184	236	140
PA1425	--	--	probable ATP-binding component of ABC transporter	--	42	22	70	125	63	17	9	69	5	16	82	151	118	80	19	23	116	24	70	77	37	57	7	483	396	396	136	431	466	353	377	638	412	1581	1295	1121	61	54	110	68	102	75	53	69	77
PA1428	--	yjaB	conserved hypothetical protein	--	1	0	4	19	12	6	1	0	0	3	1	30	19	27	4	1	16	5	5	25	7	1	2	89	133	143	50	298	290	150	269	746	511	1502	1263	1259	49	85	171	80	187	98	112	125	59
PA1429	--	--	probable cation-transporting P-type ATPase	--	75	85	167	243	95	21	125	63	37	110	210	637	239	81	21	47	350	8	93	105	28	0	29	786	1475	3001	777	353	619	245	655	1180	982	8254	5915	6339	141	242	500	369	668	461	281	370	366
PA1430	lasR	--	transcriptional regulator LasR	--	142	38	98	188	789	134	234	350	71	76	287	848	308	490	448	84	2326	9	458	1090	129	0	51	24330	3776	5727	2329	11719	11002	9303	7435	7257	4754	15406	11791	10443	20067	18025	37086	15291	46041	32000	33053	43713	26667
PA1432	lasI	--	autoinducer synthesis protein LasI	--	6	0	20	123	325	15	59	66	17	16	20	91	233	319	57	11	50	14	924	1971	135	8	8	88796	1520	4254	1585	32211	26068	28530	18523	11417	9648	19614	13488	12149	17061	14770	31812	18356	45313	29988	22092	34728	24630
PA1433	--	--	conserved hypothetical protein	--	11	29	16	21	29	24	12	24	8	9	30	73	27	24	7	4	50	15	38	51	34	15	8	176	306	647	268	6562	5833	4515	4524	3297	3278	4401	3728	3862	2054	2013	4683	2661	8143	5217	2203	3718	2306
PA1434	--	--	hypothetical protein	--	4	4	21	21	12	4	9	15	4	9	21	33	32	9	1	0	30	9	30	31	5	7	2	72	98	203	61	324	309	206	195	231	185	443	300	326	96	134	432	150	315	222	116	202	151
PA1435	--	--	probable Resistance-Nodulation-Cell Division (RND) efflux membrane fusion protein precursor	probable RND efflux membrane fusion protein precursor	18	7	4	18	33	8	16	27	23	9	18	53	12	0	13	18	77	50	71	37	40	14	9	163	18	42	14	73	59	53	68	75	50	135	105	116	141	139	356	201	427	244	173	382	234
PA1436	--	--	probable Resistance-Nodulation-Cell Division (RND) efflux transporter	probable RND efflux transporter	28	0	7	52	37	16	12	45	49	24	45	116	11	10	14	11	76	44	52	49	39	12	9	107	144	173	52	329	539	217	262	261	222	636	455	565	534	590	1309	608	1606	1018	983	1193	686
PA1437	--	--	probable two-component response regulator	--	6	23	37	44	32	2	14	38	14	16	38	95	16	40	13	10	168	49	159	96	89	33	17	532	81	250	72	445	426	256	276	206	263	581	450	389	301	373	744	325	830	661	612	678	488
PA1438	--	--	probable two-component sensor	--	21	0	24	43	35	12	10	26	18	28	27	83	25	80	6	12	139	42	99	83	24	7	6	1471	97	253	110	584	537	277	311	393	351	924	751	737	319	450	942	435	1295	790	713	832	705
PA1439	--	ybaN	conserved hypothetical protein	--	35	0	18	68	60	17	11	9	16	9	45	94	85	141	11	12	72	11	24	36	2	10	5	238	451	742	226	1386	1311	901	1089	1277	1042	2183	2022	1936	387	460	1071	481	1287	788	493	756	505
PA1440	--	--	hypothetical protein	--	62	70	73	140	397	168	222	187	68	72	135	473	166	543	71	62	270	113	503	256	72	44	28	3169	557	807	133	8636	8081	6295	6481	6174	5856	12359	9690	8890	3170	3583	8967	3657	8402	5530	3762	5239	3447
PA1441	--	--	putative flagellar hook-length control protein FliK	putative flagellar hook-length control protein FliK	48	0	1	0	166	13	33	440	2	5	154	30	11	128	7	35	254	3	16	11	2	2	0	401	212	608	254	3537	3747	2832	2543	2114	1752	4970	4082	4059	304	396	893	378	980	706	364	441	294
PA1442	--	fliL	conserved hypothetical protein	--	52	0	25	27	62	13	16	87	6	14	75	75	42	66	6	7	228	14	60	58	11	16	6	477	233	600	214	1331	1468	962	1203	1111	736	2005	1621	1339	269	257	670	281	824	723	262	478	236
PA1443	fliM	--	flagellar motor switch protein FliM	flaii protein	107	27	27	69	155	19	52	206	28	35	109	201	117	90	11	24	271	29	140	148	50	41	17	674	782	1425	490	3073	3535	2458	3045	2498	1907	4703	3867	3618	1165	1060	2542	1076	3171	2305	1212	1600	1039
PA1444	fliN	--	flagellar motor switch protein FliN	--	58	0	11	29	102	5	40	71	16	11	71	129	73	36	17	18	242	11	119	122	52	14	3	803	487	850	266	743	866	483	636	573	461	1280	1004	1039	296	367	735	344	763	578	371	404	305
PA1445	fliO	--	flagellar protein FliO	--	35	8	5	33	75	13	21	48	6	1	45	46	29	69	5	7	145	19	45	58	13	6	8	606	188	441	157	237	205	136	146	196	163	443	377	424	62	123	256	129	357	245	171	216	136
PA1446	fliP	--	flagellar biosynthetic protein FliP	--	15	9	0	25	49	5	24	27	5	3	51	31	15	67	4	16	138	8	45	60	2	6	10	450	574	723	247	1021	1141	889	926	883	686	1608	1357	1266	436	450	1196	476	1323	956	527	602	497
PA1447	fliQ	--	flagellar biosynthetic protein FliQ	--	18	17	4	38	46	4	23	62	6	20	53	45	8	37	2	23	54	2	30	25	16	5	18	67	206	393	173	490	622	381	409	376	320	754	661	553	258	333	713	317	846	531	352	484	276
PA1448	fliR	--	flagellar biosynthetic protein FliR	--	17	0	11	32	56	4	4	72	9	12	76	61	30	6	2	9	68	7	15	28	23	12	42	116	298	667	248	651	810	476	592	564	512	1270	1101	1021	336	308	729	352	1027	603	367	506	339
PA1449	flhB	--	flagellar biosynthetic protein FlhB	--	2	5	0	1	22	0	13	33	8	21	40	51	4	13	1	8	17	5	8	18	0	9	4	28	262	885	351	711	773	528	652	620	474	1258	1050	934	364	296	819	321	978	667	407	522	308
PA1450	--	--	conserved hypothetical protein	--	43	23	12	17	47	31	176	60	17	44	90	136	51	37	13	7	121	26	58	77	24	20	20	633	318	520	237	1016	1314	608	890	853	790	1638	1445	1479	304	345	897	422	766	543	328	509	319
PA1451	--	--	conserved hypothetical protein	--	6	16	1	28	52	33	1	21	7	57	61	66	13	87	6	3	37	41	43	40	8	5	5	1877	647	1017	483	804	848	362	546	648	481	1153	964	1037	191	192	493	268	508	296	167	319	200
PA1452	flhA	--	flagellar biosynthesis protein FlhA	--	74	0	13	23	196	42	20	390	4	8	122	37	21	152	13	38	328	1	14	6	6	15	5	558	975	2150	873	3155	3607	2035	3153	2694	2263	7059	5587	5172	507	540	1563	629	1560	1765	583	828	483
PA1453	flhF	--	flagellar biosynthesis protein FlhF	--	105	115	73	119	337	36	128	866	59	114	333	438	117	182	25	52	564	116	131	50	61	96	37	685	1082	2222	882	3965	4350	2917	3249	2950	2512	6262	5321	5541	1350	1641	3866	1782	3831	3865	1859	2306	1387
PA1454	fleN	motR	flagellar synthesis regulator FleN	MotR	72	71	57	91	257	58	133	346	49	81	162	240	74	234	43	31	393	70	174	130	80	33	25	1056	1608	2244	831	5196	5605	3905	4630	4212	3362	8845	6781	6381	2258	2178	5505	2139	6719	5075	2272	3278	2101
PA1455	fliA	rpoF	sigma factor FliA	--	48	27	91	162	166	80	132	111	36	62	239	244	160	224	29	61	467	80	233	198	92	105	59	1286	2124	4969	1571	4294	4661	3214	3836	4228	3125	8621	7175	6553	2159	1879	4505	1653	5781	4212	1615	2261	1421
PA1456	cheY	--	two-component response regulator CheY	regulatory component of sensory transduction system for chemotaxis	127	239	145	278	454	61	335	144	49	262	483	567	154	208	76	128	1386	150	646	673	103	257	70	4265	7341	11869	6242	4813	4471	4391	3305	2846	2283	5537	4255	3816	1231	1124	2639	1032	3078	2218	1139	1345	1089
PA1457	cheZ	--	chemotaxis protein CheZ	--	81	2	14	45	108	11	50	272	19	30	77	194	55	93	35	42	745	29	124	234	63	65	30	844	1896	4476	1778	10270	10476	8355	8107	6590	5344	13165	10202	8897	3943	3335	7953	2949	10273	7197	2599	3965	2518
PA1458	--	cheA	probable two-component sensor	probable chemotaxis signal transduction histidine kinase	70	35	63	104	242	51	108	297	48	61	309	189	95	142	24	45	529	54	158	277	58	58	38	849	2904	5766	1657	9805	10703	7712	7817	8713	6089	17447	13808	12445	3199	3769	8052	3651	8587	6450	3565	3940	3036
PA1459	--	cheB	probable methyltransferase	probable chemotaxis signal transduction methyltransferase	14	25	5	34	89	11	14	85	16	7	85	64	30	22	14	12	220	27	53	111	17	16	13	894	1251	2257	686	4658	5689	3684	3616	4251	3075	8757	6834	6410	1393	1794	4024	2033	4681	3231	1605	2009	1473
PA1460	motC	motA	MotC	MotA ; MotC	12	27	8	42	33	1	12	59	7	6	42	38	10	11	7	3	67	11	33	47	6	1	10	149	1046	1146	424	3742	4286	2612	3115	3389	2530	6838	5030	5289	1144	1259	2727	1179	3043	1999	911	1277	836
PA1461	motD	motB	MotD	MotB ; MotD	3	12	2	11	16	0	2	30	9	5	61	46	13	3	3	10	60	11	34	50	11	23	8	125	1467	1700	855	3473	3873	2650	2843	3685	2320	7003	4880	4632	1103	1144	2450	936	2617	1928	797	1102	791
PA1462	--	--	probable plasmid partitioning protein	--	31	5	25	69	90	10	64	81	26	19	129	171	42	83	11	24	236	297	102	83	11	22	18	628	599	1420	297	3646	4123	2706	3094	3338	2556	7113	5445	4667	1667	1951	4158	1939	5174	4148	2127	2747	1881
PA1463	--	--	hypothetical protein	--	36	34	20	70	171	26	58	227	55	22	147	162	35	110	11	13	139	55	86	55	23	34	27	416	3990	4425	2401	4035	4405	2733	3174	3947	2658	6920	5454	5232	1650	1614	3755	2062	6103	4213	1715	2478	1617
PA1464	--	cheW	probable purine-binding chemotaxis protein	--	28	0	4	57	71	8	13	118	17	14	34	98	27	59	9	7	185	7	139	208	70	13	12	731	769	937	312	8164	7818	5884	5835	5200	3819	9200	7252	7049	3314	3557	7579	3305	10831	7977	3970	5906	3584
PA1465	--	--	hypothetical protein	--	8	0	2	0	19	3	7	33	16	9	35	55	9	3	3	5	38	21	24	40	13	8	3	82	158	506	124	1105	1143	654	836	741	614	1494	1340	1282	477	556	841	627	1484	1115	579	790	526
PA1466	--	--	hypothetical protein	--	37	28	0	66	41	17	28	3	47	14	72	41	23	20	0	8	104	10	29	62	17	14	2	228	64	115	32	1033	1236	601	973	1101	743	2328	1686	1550	125	217	332	257	636	483	240	268	234
PA1467	--	--	hypothetical protein	--	12	30	17	34	25	3	20	37	5	9	40	151	3	15	4	6	95	68	61	30	31	39	17	72	240	343	130	511	568	350	441	482	411	1138	914	835	83	108	291	94	235	177	83	191	105
PA1468	--	--	hypothetical protein	--	1	39	19	28	20	0	24	3	2	4	9	70	18	26	1	9	22	15	22	28	12	10	1	38	30	75	24	190	239	122	199	159	113	427	293	317	81	126	261	76	241	142	120	152	73
PA1469	--	--	hypothetical protein	--	3	53	5	26	51	11	4	14	4	6	15	130	13	40	3	3	31	29	24	46	13	15	9	115	55	141	47	242	253	149	159	179	159	400	347	296	104	152	365	179	336	271	204	234	156
PA1470	--	--	probable short-chain dehydrogenase	--	3	27	1	10	5	0	6	2	1	1	6	87	0	9	0	0	13	9	8	6	0	0	0	32	57	146	55	463	427	288	310	456	351	920	687	823	206	377	911	439	977	633	398	540	388
PA1473	--	--	hypothetical protein	--	4	14	2	0	13	6	3	6	1	4	8	31	0	28	1	7	14	1	2	5	3	15	0	24	220	275	74	453	425	293	265	396	244	632	405	482	251	266	712	345	942	617	308	433	264
PA1474	--	--	hypothetical protein	--	6	12	6	11	50	6	26	34	12	17	23	84	13	21	8	3	45	29	18	27	1	17	7	83	1371	1793	445	2163	2275	1336	1574	1907	1387	3102	2590	2563	1328	1649	3991	2117	5406	3492	2009	2818	1939
PA1475	ccmA	helA ; cycV	heme exporter protein CcmA	--	77	31	68	46	113	17	49	190	23	60	99	389	164	81	17	37	92	49	151	84	28	50	14	243	376	712	177	581	625	318	497	777	655	1312	1127	1321	115	121	338	166	189	169	79	149	65
PA1476	ccmB	helB ; cycW ; cyt10	heme exporter protein CcmB	--	63	37	41	192	111	30	60	139	62	67	117	315	122	237	15	22	187	124	195	230	34	72	20	1279	429	1287	394	466	524	296	402	615	395	1282	1133	1073	127	136	319	189	280	170	114	150	92
PA1477	ccmC	helC ; cycZ ; pfcyt1	heme exporter protein CcmC	--	38	9	20	36	86	10	43	86	65	50	89	200	65	54	17	14	289	83	375	261	39	57	37	1535	1066	1878	435	1666	1722	1048	1536	1383	1263	3731	3364	3492	571	648	1345	815	1229	812	914	855	730
PA1478	--	helD ; cycX ; ccmD ; pfcyt2	hypothetical protein	--	8	1	9	40	16	3	3	23	5	6	17	28	4	23	2	1	32	21	26	25	25	4	5	80	155	211	52	778	690	535	671	600	508	1358	1274	1307	248	216	434	143	324	238	93	233	119
PA1479	ccmE	cycJ ; pfcyt3	cytochrome C-type biogenesis protein CcmE	--	11	1	7	31	41	20	6	32	8	23	32	125	58	94	10	17	315	34	128	99	16	20	9	750	388	615	212	1470	1383	1095	1226	1226	775	2434	2038	1956	490	530	998	364	709	553	339	447	301
PA1480	ccmF	ccl1 ; cycK	cytochrome C-type biogenesis protein CcmF	--	168	22	99	251	144	35	39	203	88	84	232	464	223	84	24	50	426	79	329	260	44	151	52	643	1469	3512	1346	3192	3071	2387	2685	2766	1991	6581	5369	5392	938	964	2271	794	2079	1391	628	811	532
PA1481	ccmG	dsbE	cytochrome C biogenesis protein CcmG	Thiol:disulfide interchange protein DsbE	62	23	14	95	42	4	10	101	19	29	104	188	84	28	10	11	151	22	140	186	54	24	14	621	485	902	331	1317	1299	950	933	1063	818	2716	2204	2187	293	341	722	248	954	602	254	427	249
PA1482	ccmH	cycL ; ccl2	cytochrome C-type biogenesis protein CcmH	--	30	16	25	15	20	2	7	32	16	15	30	112	35	6	3	7	101	19	49	113	13	8	6	282	165	444	145	1064	981	832	825	832	654	2087	1697	1704	194	254	597	193	746	467	167	319	158
PA1483	cycH	--	cytochrome c-type biogenesis protein	--	61	16	11	69	54	5	33	142	18	32	90	181	37	11	11	8	164	34	63	114	29	18	9	199	484	1144	352	1434	1569	985	1036	1386	985	3472	2870	2990	190	310	562	379	876	584	270	255	181
PA1484	--	--	probable transcriptional regulator	--	8	9	0	18	19	1	8	17	0	4	3	22	5	0	3	0	17	22	16	28	12	6	1	136	55	111	35	756	704	412	523	665	448	1598	1262	1321	465	541	1090	513	1185	784	560	756	520
PA1485	--	--	probable amino acid permease	--	7	24	14	47	9	8	8	3	7	9	14	39	14	0	6	1	18	8	24	14	0	6	6	85	27	149	56	115	103	71	84	66	61	302	234	206	59	85	169	134	212	134	122	132	107
PA1486	bapF	--	beta-peptidyl aminopeptidase	beta-peptidyl aminopeptidase	0	0	0	0	2	0	0	4	1	6	2	11	4	0	2	0	5	2	2	10	0	0	2	8	49	59	11	89	51	53	73	50	64	142	106	144	37	52	137	106	180	96	71	78	57
PA1487	--	--	probable carbohydrate kinase	--	11	0	0	3	15	4	4	10	2	12	20	40	8	0	7	4	13	15	58	11	10	2	3	181	82	121	44	298	299	203	209	196	177	347	305	304	73	141	451	243	472	286	193	221	132
PA1488	--	--	hypothetical protein	--	3	0	0	13	7	4	9	6	4	15	15	36	11	11	0	2	25	7	36	11	17	8	4	19	257	168	113	112	65	78	55	74	65	110	127	132	43	37	152	86	137	83	59	82	57
PA1489	--	--	hypothetical protein	--	1	0	1	18	24	4	1	13	1	26	8	18	11	11	1	3	23	18	76	38	4	1	2	165	98	261	111	185	248	125	158	136	134	207	171	188	55	46	123	71	119	81	99	63	60
PA1490	--	--	probable transcriptional regulator	--	6	46	18	20	27	4	6	18	7	23	54	64	8	21	1	1	58	15	46	24	18	19	3	63	130	214	142	179	173	138	164	190	130	345	270	189	66	54	134	50	156	109	36	68	31
PA1491	--	--	probable transporter	--	4	0	2	16	16	0	13	2	3	7	14	34	3	1	5	7	6	5	10	15	0	1	0	80	61	95	49	957	910	827	1011	1192	605	1578	1205	874	269	240	518	293	683	484	298	390	239
PA1492	--	--	hypothetical protein	--	0	0	0	3	4	0	0	0	0	2	14	15	7	0	0	0	0	0	5	2	2	0	0	1	3	7	10	1252	1005	1334	1154	891	554	1138	858	696	161	189	385	203	426	362	137	207	84
PA1493	cysP	--	sulfate-binding protein of ABC transporter	--	164	28	132	234	472	93	176	251	74	91	596	307	150	297	79	104	1371	162	719	744	374	130	73	6038	910	1803	474	6976	4917	7489	5018	3109	2463	7777	5777	3342	704	703	1625	822	2041	1470	742	948	653
PA1494	muiA	--	mucoidy inhibitor gene A	mucoidy inhibitor gene A	108	6	70	157	176	107	106	223	17	42	53	245	116	378	78	20	514	199	721	207	33	71	46	3221	127	196	39	845	763	644	780	727	647	1161	1053	1039	569	591	1622	615	1327	781	356	420	287
PA1495	--	--	hypothetical protein	--	7	4	4	0	14	3	6	4	4	0	14	16	5	3	4	3	35	12	10	18	0	5	1	204	75	80	23	187	171	129	143	134	122	267	253	268	33	44	178	112	186	131	74	109	44
PA1496	--	--	probable potassium channel	--	8	0	11	14	4	1	7	11	7	1	36	43	9	20	0	9	29	9	9	12	0	6	5	55	72	115	34	577	590	414	572	484	381	871	673	621	173	185	500	226	443	353	160	230	121
PA1497	--	--	probable transporter	--	3	3	0	9	3	2	0	3	1	4	6	12	3	0	3	1	3	4	16	8	0	0	5	21	10	28	4	5	15	3	5	9	15	26	25	22	3	5	5	6	8	1	6	11	7
PA1498	pykF	pyk-I	pyruvate kinase I	Phosphoenolpyruvate kinase	9	13	18	5	9	4	4	6	2	8	3	10	3	0	1	4	18	3	2	6	0	7	2	20	6	47	13	148	169	90	128	111	100	238	195	212	54	55	129	95	209	105	99	121	81
PA1499	--	--	conserved hypothetical protein	--	14	0	13	24	16	9	0	9	1	5	0	12	29	8	0	12	32	11	45	10	0	12	0	32	25	45	4	54	69	46	73	49	57	158	91	98	32	43	61	49	143	80	43	44	44
PA1500	--	--	probable oxidoreductase	--	89	8	24	121	56	19	19	24	4	7	18	14	25	0	4	11	257	30	58	50	10	87	10	166	32	48	12	452	876	440	996	398	377	313	259	230	58	49	119	92	296	206	80	82	98
PA1501	--	gip	conserved hypothetical protein	glyoxylate-induced protein	12	29	1	18	50	40	31	7	0	9	22	22	11	23	7	13	87	19	30	13	0	21	3	112	1	30	11	472	609	265	442	347	321	755	644	585	310	288	850	495	1351	878	555	782	534
PA1502	gcl	--	glyoxylate carboligase	--	207	74	290	88	303	56	46	17	6	25	55	72	73	59	17	51	736	117	197	38	76	181	45	197	75	153	68	318	378	205	362	299	217	623	437	440	297	359	719	489	1479	942	428	583	392
PA1503	--	--	hypothetical protein	--	13	0	2	3	32	3	10	10	3	7	3	21	16	11	2	10	30	12	48	12	3	12	1	35	25	47	17	166	143	91	110	206	128	307	237	208	45	30	102	51	149	95	65	49	46
PA1504	--	--	probable transcriptional regulator	--	15	87	41	80	111	31	35	54	39	81	299	246	66	71	22	40	143	70	103	119	32	59	22	279	579	949	230	1135	1002	848	897	860	574	1040	785	691	305	310	833	298	699	543	281	396	205
PA1505	moaA2	--	molybdopterin biosynthetic protein A2	molybdenum cofactor biosynthetic protein A	101	125	121	133	268	58	148	205	74	114	343	299	127	56	37	62	473	108	252	362	257	163	63	863	869	1182	417	2472	2514	1968	1889	1722	1386	4675	4128	3475	3049	3275	6654	4610	13932	9473	5691	6850	4004
PA1506	--	--	hypothetical protein	--	4	4	9	15	19	7	4	21	7	5	31	24	4	29	4	1	21	17	9	21	3	7	1	38	1	45	10	464	461	329	373	519	363	1289	1051	992	143	225	397	374	1252	810	538	678	353
PA1507	--	--	probable transporter	--	82	75	99	130	154	54	46	35	31	53	67	81	162	51	29	66	105	46	166	175	72	55	16	186	226	473	140	374	433	297	549	628	383	1498	1049	899	229	266	598	408	1204	825	449	543	303
PA1508	--	--	hypothetical protein	--	0	0	0	10	16	2	5	15	1	7	4	31	7	0	1	0	23	5	36	59	16	2	4	227	20	226	74	495	391	405	328	321	273	684	501	456	337	260	546	205	737	533	326	443	251
PA1509	tplEi	tli4	immunity protein TplEi	Tli4 ; immunity protein, TplEi	5	11	36	53	84	36	21	21	24	84	112	326	45	53	24	4	37	13	57	90	25	14	5	434	468	834	430	2243	2005	1993	1401	1749	1076	2856	1946	1811	1037	990	2066	786	2185	1637	1228	1727	1095
PA1510	tplE	tle4	type 6 PGAP1-like effector TplE	Tle4 ; type 6 PGAP1-like effector, TplE	7	8	10	61	64	23	39	34	11	37	93	371	97	26	8	9	53	7	56	46	8	12	5	195	417	885	314	1644	1582	1318	1129	1349	909	2452	1780	1502	852	769	1885	604	1708	1134	925	1241	707
PA1511	vgrG2a	--	VgrG2a	VgrG2a	12	19	20	12	39	7	13	15	5	9	41	133	17	1	6	15	54	19	27	25	8	9	7	129	86	250	80	943	905	669	552	584	406	1014	722	786	548	508	1327	514	1217	823	635	828	542
PA1513	--	--	hypothetical protein	--	54	11	118	236	91	58	29	55	35	73	181	155	128	57	23	46	558	55	387	424	50	91	40	894	359	444	185	890	836	760	1556	870	756	1192	847	649	777	756	1360	740	3019	1899	800	1028	611
PA1514	--	ybbT	ureidoglycolate hydrolaseYbbT	ureidoglycolate hydrolaseYbbT	238	13	35	229	35	21	15	50	12	28	76	58	55	54	9	30	302	32	184	219	8	64	18	465	127	186	54	542	557	519	777	547	411	675	532	469	549	474	1000	586	2005	1330	702	793	568
PA1515	alc	--	allantoicase	--	239	46	78	276	50	29	18	57	11	20	45	113	131	20	11	45	415	51	228	162	12	118	32	566	283	438	106	328	424	299	593	428	313	943	753	600	492	541	1031	810	2709	1618	975	1244	722
PA1516	--	--	hypothetical protein	--	46	12	71	100	67	28	14	25	11	12	35	64	73	27	2	13	140	18	72	52	3	48	10	146	150	250	73	245	205	167	353	211	186	479	378	314	249	316	661	460	1954	1128	512	724	452
PA1517	--	--	conserved hypothetical protein	--	257	92	91	996	170	126	27	51	17	18	86	99	333	147	31	64	758	219	466	346	39	829	93	1655	112	212	58	287	319	243	507	270	226	519	485	318	428	377	925	526	2463	1443	650	936	507
PA1518	--	--	conserved hypothetical protein	--	43	75	63	180	96	46	26	37	8	24	12	32	122	59	25	35	224	107	604	187	27	114	26	500	52	185	37	364	415	318	650	386	380	877	732	558	313	323	652	550	1749	1067	369	567	353
PA1519	--	--	probable transporter	--	19	110	24	65	52	30	17	9	9	14	27	83	32	17	5	13	90	17	32	17	4	24	7	149	31	124	36	242	221	158	227	217	238	632	572	481	144	168	395	251	586	362	224	315	174
PA1520	--	--	probable transcriptional regulator	--	42	0	12	0	47	17	20	25	25	87	113	86	43	62	10	25	359	39	115	126	49	47	28	445	588	710	193	2054	2023	1535	1964	1886	1585	3545	2795	2446	857	1027	2057	1309	3286	1898	1553	1884	1138
PA1521	--	gda1	probable guanine deaminase	--	16	27	25	65	61	18	18	23	10	16	28	109	25	17	4	16	43	28	65	72	15	14	5	156	404	459	130	1311	1498	945	1400	1501	1144	3791	2719	2473	596	822	1570	835	2017	1231	1066	1396	903
PA1522	--	--	hypothetical protein	--	3	26	19	51	66	11	40	69	14	13	49	153	29	134	8	19	93	13	53	44	34	29	6	271	108	243	130	867	1149	450	906	919	863	2643	2112	1828	437	518	1281	711	1661	1017	916	1269	961
PA1523	xdhB	--	xanthine dehydrogenase	--	23	37	47	65	95	14	22	21	15	23	70	177	39	16	5	28	143	36	43	76	29	46	31	326	264	387	139	495	524	439	497	342	279	2669	2014	1463	948	1010	2073	927	3401	2084	1557	2414	1511
PA1524	xdhA	--	xanthine dehydrogenase	--	30	58	49	72	177	41	32	54	20	56	65	156	74	38	7	64	154	43	64	67	51	69	26	536	225	297	111	166	199	162	169	91	91	1549	1391	1014	288	385	654	315	1049	628	502	812	468
PA1525	alkB2	alkB	alkane-1-monooxygenase 2	--	3	39	17	12	54	6	8	4	16	27	29	46	17	4	0	3	35	31	43	17	21	27	6	143	229	304	106	583	529	469	367	309	250	561	439	446	594	612	1105	536	1409	902	732	952	559
PA1526	--	--	probable transcriptional regulator	--	41	27	44	65	82	28	72	80	93	34	75	239	51	58	3	33	318	64	204	447	46	43	26	790	781	871	196	1927	1993	1250	1670	2316	1603	4186	3488	2828	832	747	1648	757	2546	1849	1539	1455	875
PA1527	--	--	conserved hypothetical protein	--	137	177	249	136	216	32	170	732	135	168	315	840	270	149	69	109	628	104	432	902	144	124	49	1089	1542	2780	765	9147	10075	6388	7468	8642	6577	17221	13092	13369	3887	4198	8546	3579	9970	7291	5018	5489	4326
PA1528	zipA	--	cell division protein ZipA	--	114	307	89	245	305	72	118	425	113	134	263	697	323	301	69	110	646	216	1319	1159	186	241	75	4299	1062	2180	727	6724	6733	5109	5172	5589	3979	9014	7240	6912	1865	2434	5395	2187	5126	3590	2729	3238	2076
PA1529	lig	ligA ; dnaL	DNA ligase	--	76	129	71	175	153	22	63	217	62	77	192	284	168	60	22	29	230	49	209	360	89	55	29	999	669	1401	538	10093	9718	6984	7732	8504	6284	13229	11069	10991	1609	1847	4406	1732	4368	2910	1297	1828	1205
PA1530	--	--	hypothetical protein	--	18	7	9	26	36	3	30	5	15	14	56	131	46	30	9	11	212	15	143	167	21	37	23	413	598	612	143	3363	2946	2326	2594	2355	1922	3650	2954	2713	808	806	1572	658	1738	1300	780	1154	627
PA1531	--	--	hypothetical protein	--	13	17	4	13	29	3	3	11	12	21	21	38	15	34	5	2	72	7	46	26	22	27	10	115	45	198	72	1026	1004	658	862	1502	1012	4279	3364	2758	548	574	1469	573	1643	1194	490	771	510
PA1532	dnaX	--	DNA polymerase subunits gamma and tau	--	223	140	173	196	267	41	154	433	92	143	361	767	276	164	42	130	1413	161	497	624	195	212	60	2163	1105	2452	718	9115	9103	6664	7375	7509	5758	12311	10094	9965	1336	1593	3790	1660	2622	2049	1755	1976	1334
PA1533	--	--	conserved hypothetical protein	--	164	4	30	143	62	12	5	82	20	28	49	106	116	82	18	66	1411	31	643	881	193	146	34	3359	551	1378	321	7717	6960	6745	6120	5689	4570	7532	6521	5738	2422	1935	5175	1544	4543	3028	1393	1914	1078
PA1534	recR	--	recombination protein RecR	--	37	9	18	46	33	15	17	94	16	10	29	101	23	28	2	10	65	28	25	31	5	24	10	113	117	276	104	4061	4169	2774	3686	3667	3156	5023	4570	4262	842	661	2271	687	2266	1419	645	810	469
PA1535	--	--	citronellyl-CoA dehydrogenase	citronellyl-CoA dehydrogenase	3	7	12	11	33	11	9	29	7	20	21	65	10	43	0	8	39	7	38	48	0	10	5	153	154	246	98	2413	2603	1541	2185	2528	1760	4027	3374	3256	306	329	654	380	755	554	353	450	303
PA1536	--	--	conserved hypothetical protein	--	3	0	11	9	12	3	6	6	6	17	17	26	0	0	1	5	23	3	10	8	0	5	2	23	69	77	34	662	628	455	488	529	413	974	878	861	180	202	505	315	739	470	291	424	242
PA1537	--	--	probable short-chain dehydrogenase	--	10	38	13	9	38	1	23	9	1	11	2	18	5	0	5	6	67	12	33	32	12	4	5	121	48	201	51	253	221	162	202	251	194	667	472	336	281	208	576	297	629	414	159	252	143
PA1538	--	--	probable flavin-containing monooxygenase	--	14	30	54	59	100	28	42	13	6	17	47	90	12	32	6	27	64	25	67	126	7	26	17	316	68	106	63	558	460	361	438	695	448	1860	1278	787	266	249	628	384	601	412	304	385	250
PA1539	--	--	hypothetical protein	--	41	230	165	94	274	87	116	68	18	55	68	192	57	107	26	42	174	88	228	117	84	58	31	618	153	280	113	958	931	435	631	2612	1244	3685	3098	1942	133	150	361	206	413	272	199	226	138
PA1540	--	--	conserved hypothetical protein	--	14	27	84	70	224	34	43	59	6	31	43	108	31	114	10	23	24	93	139	336	18	18	26	631	255	118	20	996	1050	552	696	2864	1394	3215	2703	1797	66	107	209	114	233	178	179	149	106
PA1541	--	--	probable drug efflux transporter	--	30	75	84	136	309	100	43	57	11	39	62	172	36	126	26	24	102	166	331	741	14	28	37	1608	749	521	48	1625	1856	944	1313	6092	2390	6760	4644	2857	65	49	123	134	369	196	347	138	57
PA1542	--	--	hypothetical protein	--	8	42	28	31	47	15	47	11	12	22	23	121	11	18	5	15	38	18	38	33	20	18	11	231	263	338	75	959	977	764	1153	1798	1092	2921	2262	1767	204	183	370	139	436	325	181	268	178
PA1543	apt	--	adenine phosphoribosyltransferase	--	28	33	19	44	61	45	11	11	7	16	47	49	19	45	5	8	41	8	39	41	1	12	9	149	1119	1208	333	2771	2469	1998	2062	2427	1888	4335	3567	3259	371	489	918	583	1453	979	783	1045	680
PA1544	anr	--	transcriptional regulator Anr	--	240	129	173	239	430	168	155	238	92	139	232	658	251	339	49	122	1133	628	460	394	68	220	89	1787	3527	5380	1092	9091	8358	6380	7251	6432	5541	10889	8991	7761	4551	3857	8923	4061	15627	10045	7401	8752	5320
PA1545	--	--	hypothetical protein	--	142	12	82	96	247	21	219	340	10	58	193	97	103	532	2	17	265	16	66	42	39	31	25	208	728	2176	753	777	821	565	766	800	516	1870	1447	1345	1231	1345	2373	1374	2636	2147	1376	2055	1197
PA1546	hemN	--	oxygen-independent coproporphyrinogen III oxidase	--	667	33	206	1083	315	126	177	78	50	46	191	634	1028	348	35	68	2489	232	503	453	84	321	64	6786	5097	7369	2890	4016	6123	3658	9313	8537	8109	29796	24381	23818	2139	2653	5732	2588	5715	4051	1903	2964	2329
PA1547	--	--	hypothetical protein	--	21	0	47	129	57	25	42	41	21	42	56	128	118	153	6	18	150	39	24	50	8	17	5	396	161	322	63	333	338	142	231	350	216	915	721	756	137	161	320	189	463	334	142	175	169
PA1548	--	fixS	conserved hypothetical protein	--	12	0	34	104	46	28	41	25	10	12	34	104	117	136	8	26	414	62	49	135	15	2	3	715	247	291	70	636	541	373	445	526	324	1595	994	1223	174	191	366	179	500	383	322	355	232
PA1549	copA2	fixI	CopA2	CopA2	56	8	42	56	83	19	41	50	53	50	116	368	62	30	12	46	159	71	55	70	17	38	19	294	1580	2466	680	1309	1153	991	1125	1238	968	4880	3685	4085	232	286	675	340	835	558	548	680	409
PA1550	--	--	hypothetical protein	--	93	0	87	126	76	16	18	54	48	15	132	289	149	60	18	17	366	46	82	77	42	39	29	605	594	1036	202	1013	1089	753	906	1102	812	3925	3132	2961	205	209	515	239	651	523	424	552	383
PA1551	--	fixG	probable ferredoxin	--	319	92	126	236	236	100	97	115	101	93	344	405	194	120	25	55	1693	217	468	506	58	195	66	3027	4882	5013	1235	1954	1936	1462	2040	2832	1858	10286	8406	7482	620	672	1243	553	2028	1343	1010	1099	843
PA1552	ccoP1	--	Cytochrome c oxidase cbb3-type CcoP subunit	Cytochrome c oxidase, cbb3-type, CcoP subunit	54	0	13	64	67	34	56	124	25	19	78	147	75	117	19	7	256	45	219	189	42	36	24	628	1002	1529	510	14688	9865	12989	11647	6790	5159	14235	12149	12139	1658	1729	4111	1339	3386	2337	1268	1652	1090
PA1552.1	ccoQ1	--	Cytochrome c oxidase cbb3-type CcoQ subunit	--	45	20	33	75	94	17	24	36	14	45	36	141	102	64	4	23	313	57	289	360	88	57	34	1143	522	729	422	5732	3795	5989	4544	2687	2074	5844	4670	4478	835	715	1665	515	1656	1195	583	736	630
PA1553	ccoO1	fixO ; ccoO	Cytochrome c oxidase cbb3-type CcoO subunit	Cytochrome c oxidase, cbb3-type, CcoO subunit	228	117	46	865	1012	981	555	206	64	100	261	300	414	3810	186	64	3796	256	1742	2003	249	180	39	26273	1001	2105	634	9280	6678	9123	7990	4732	3510	9461	8441	8243	1272	1294	3087	945	2851	1916	937	1286	845
PA1554	ccoN1	ccoN ; fixN ; cytN	Cytochrome c oxidase cbb3-type CcoN subunit	cytochrome c oxidase polypeptide I homolog (heme b/copper cytochrome c oxidase subunit) ; Cytochrome c oxidase, cbb3-type, CcoN subunit	139	64	71	164	253	87	180	187	72	152	205	381	219	296	47	53	714	72	542	403	77	133	9	1729	5587	6846	2582	16750	11795	15589	14836	8504	6878	21960	17163	16457	1808	1909	4069	1476	3970	2752	1335	1900	1244
PA1555	ccoP2	ccoP ; fixP	Cytochrome c oxidase cbb3-type CcoP subunit	Cytochrome c oxidase, cbb3-type, CcoP subunit	191	44	165	473	353	76	101	33	40	53	159	362	283	206	35	48	1798	253	1717	442	61	297	0	2523	811	1867	565	1072	1880	1034	1725	6666	3290	28530	21994	20897	327	338	831	363	769	571	371	461	351
PA1555.1	ccoQ2	--	Cytochrome c oxidase cbb3-type CcoQ subunit	--	63	14	30	58	86	39	32	31	5	53	44	116	70	22	15	12	858	194	422	272	26	70	0	1392	305	590	232	415	722	478	720	2387	989	9194	6925	6021	186	131	336	173	304	218	171	195	136
PA1556	ccoO2	ccoO ; fixO	Cytochrome c oxidase cbb3-type CcoO subunit	Cytochrome c oxidase, cbb3-type, CcoO subunit	274	47	39	573	251	132	173	59	28	60	185	280	531	187	84	43	2065	192	1017	523	68	309	52	3114	1066	3457	837	671	1452	636	1322	3393	1692	14595	12128	11161	217	143	369	155	438	310	164	237	140
PA1557	ccoN2	ccoN ; fixN ; cytN	Cytochrome c oxidase cbb3-type CcoN subunit	cytochrome c oxidase poly peptide I homolog (heme b/copper cytochrome c oxidase sub unit) ; Cytochrome c oxidase, cbb3-type, CcoN subunit	228	132	176	386	545	294	259	129	91	122	287	841	469	327	56	92	1234	287	567	194	42	212	89	1711	1596	3069	730	1458	2869	1537	3624	6103	3760	29139	25614	21901	514	410	1286	453	1405	914	597	811	453
PA1558	--	--	hypothetical protein	--	16	4	15	28	32	9	14	9	11	4	23	71	27	10	4	10	63	17	48	44	29	33	4	675	53	83	47	199	226	104	133	178	149	354	307	245	110	125	367	207	403	285	177	210	124
PA1559	--	--	hypothetical protein	--	98	40	79	107	379	57	82	605	183	232	219	931	109	83	60	51	380	39	1653	706	919	47	241	15655	78	105	43	6506	5976	4328	3626	4288	3705	5776	4874	5103	2949	3073	7620	2435	6592	4541	1352	1741	1135
PA1560	--	--	hypothetical protein	--	38	6	55	74	162	15	38	331	109	139	145	443	65	89	28	50	155	21	458	127	491	16	163	868	82	82	34	3888	3846	2581	2763	3254	2810	4443	4118	3889	2285	2071	4942	1508	4546	3065	861	1204	720
PA1561	aer	--	aerotaxis receptor Aer	--	26	50	29	87	93	51	59	44	27	63	43	218	37	203	4	28	225	28	43	81	17	36	22	1250	1804	2934	1083	5353	5646	4203	5503	8250	5472	15045	12642	11788	1957	1809	3659	1565	4874	3530	1359	1714	1061
PA1562	acnA	acn	aconitate hydratase 1	aconitase	157	138	157	456	319	42	128	161	56	146	702	1318	257	169	94	180	914	216	416	408	119	245	42	926	1635	1828	711	3358	2872	2720	2412	2244	2285	5622	4304	3565	20016	21894	53292	23449	87679	45052	22064	34737	21392
PA1563	--	ygdE	conserved hypothetical protein	--	2	3	24	16	69	27	31	29	12	25	53	222	43	45	8	17	71	24	77	66	13	11	15	253	177	565	188	1706	1678	1082	1351	1485	1155	2812	2416	2503	277	315	698	359	698	457	446	507	361
PA1564	--	--	conserved hypothetical protein	--	34	0	6	45	43	26	26	39	7	17	52	64	46	6	17	34	116	20	93	68	5	29	5	327	358	440	117	2485	2425	1795	1949	1528	1249	2787	2284	2118	224	254	397	193	736	499	329	381	275
PA1565	pauB2	--	FAD-dependent oxidoreductase	FAD-dependent oxidoreductase	10	31	10	4	13	3	9	17	8	0	8	36	7	12	3	8	79	2	11	2	9	2	2	10	19	69	22	6169	5376	4965	3795	3808	2795	6435	5021	5118	136	152	321	171	439	317	176	306	153
PA1566	pauA3	--	Glutamylpolyamine synthetase	Glutamylpolyamine synthetase	36	12	7	21	32	15	3	54	7	18	8	31	15	14	3	3	59	2	4	11	3	1	3	29	24	42	9	2162	1905	1835	1134	1350	915	2462	2005	1890	19	39	59	41	103	71	31	66	44
PA1567	--	--	conserved hypothetical protein	--	0	8	8	9	16	4	6	1	1	0	8	29	0	6	0	6	4	8	1	3	0	2	0	12	24	51	21	185	262	129	166	220	159	507	451	457	164	243	625	489	997	588	435	607	331
PA1568	--	--	conserved hypothetical protein	--	0	0	0	0	3	0	3	0	0	0	2	2	1	0	0	0	0	0	0	0	0	1	0	0	4	11	2	67	86	57	54	109	65	220	183	163	110	127	336	204	508	370	282	289	149
PA1569	--	--	probable major facilitator superfamily (MFS) transporter	probable MFS transporter	4	0	1	10	28	10	9	1	1	2	6	19	2	0	1	0	0	2	6	4	0	1	0	15	44	139	34	71	81	68	76	96	57	233	208	208	109	83	295	132	363	258	65	187	119
PA1570	--	--	probable transcriptional regulator	--	0	9	3	15	27	18	15	19	1	21	13	52	5	18	1	10	20	12	31	15	7	16	1	82	46	85	41	731	766	376	659	789	792	1554	1311	1414	126	150	380	218	353	230	129	190	126
PA1571	--	--	hypothetical protein	--	84	16	13	34	67	6	3	6	6	3	44	51	97	16	0	13	126	24	265	219	28	62	11	849	127	469	88	736	687	446	492	551	421	940	745	571	4349	3890	9209	3087	7417	5302	2189	2744	1809
PA1572	--	--	conserved hypothetical protein	--	38	63	19	43	85	22	32	146	41	24	72	177	42	6	25	22	202	74	450	330	143	22	22	1809	131	451	118	2258	2313	1510	1720	1729	1430	3061	2505	2451	1305	1617	3524	2051	5332	3601	2715	3446	2290
PA1573	--	yijF	conserved hypothetical protein	--	18	42	20	18	21	13	19	12	31	19	36	124	34	24	9	8	91	94	93	99	47	26	20	239	190	550	173	1135	1191	736	890	858	791	1257	1160	1225	382	446	1011	407	1244	757	533	770	539
PA1574	--	yaiE	conserved hypothetical protein	--	9	0	11	13	26	8	15	17	2	13	22	19	4	75	1	8	178	55	56	49	0	37	21	276	490	1179	440	869	796	618	713	644	550	854	839	689	193	113	390	147	416	290	168	162	150
PA1575	--	--	hypothetical protein	--	10	0	2	9	12	7	9	4	7	10	24	41	32	21	2	12	32	16	10	24	17	12	6	78	89	168	81	339	313	225	241	294	216	589	427	395	302	307	685	291	763	577	346	382	272
PA1576	--	--	probable 3-hydroxyisobutyrate dehydrogenase	--	44	51	65	102	131	54	121	163	33	49	180	271	125	126	20	27	182	115	208	259	100	56	44	1166	128	335	114	1194	1145	759	752	865	800	1503	1244	1330	428	594	1480	752	1463	954	708	939	599
PA1577	--	--	hypothetical protein	--	58	26	32	60	99	87	69	42	21	52	55	144	125	65	14	34	109	32	461	211	11	25	9	4388	204	516	121	780	712	551	441	576	467	841	602	633	259	303	550	263	575	457	306	359	256
PA1578	--	--	hypothetical protein	--	11	33	17	10	48	8	23	47	13	17	18	124	50	9	11	8	36	37	27	47	42	15	7	158	49	176	58	168	190	120	143	158	148	383	307	277	63	93	219	127	251	171	130	136	121
PA1579	--	--	putative lipid binding protein	putative lipid binding protein	58	30	36	163	277	64	83	127	23	26	76	247	235	112	35	64	522	258	795	837	88	70	21	3408	366	1131	390	6733	6796	5789	4819	3746	3124	5734	4773	4229	1865	1595	4368	1346	2787	1636	907	1526	737
PA1580	gltA	cisY	citrate synthase	--	138	49	138	151	264	64	100	134	77	157	264	423	389	89	34	69	493	98	334	619	214	240	42	1042	2969	5055	1798	35496	26400	33264	31113	21063	17793	26279	20145	16501	1272	1338	3062	1122	2356	1695	1435	1427	965
PA1581	sdhC	cybA	succinate dehydrogenase (C subunit)	succinate dehydrogenase (cytochrome b-556 subunit)	157	116	260	303	468	226	213	630	116	209	447	587	761	673	114	100	669	93	508	805	160	78	44	7619	2974	3470	1014	22598	18197	18299	20866	25845	17502	37232	29514	23799	3135	3018	8247	2494	5003	4140	2484	2457	1429
PA1582	sdhD	--	succinate dehydrogenase (D subunit)	succinate dehydrogenase hydrophobic membrane anchor protein	98	46	125	124	253	89	79	298	113	109	194	415	350	330	73	77	635	61	273	527	73	60	32	5691	2289	2843	776	15688	12419	13377	14098	14480	11424	22018	19103	15176	2224	1969	5492	1638	3465	2724	1271	1526	1084
PA1583	sdhA	--	succinate dehydrogenase (A subunit)	succinate dehydrogenase (flavoprotein subunit)	205	191	257	298	537	216	354	908	271	290	556	1080	594	850	57	139	940	191	625	1097	280	214	89	2632	4100	7383	2159	49664	39583	42658	45172	39365	31082	60255	53458	46322	6821	6586	16985	4976	9685	7665	4153	5217	3309
PA1584	sdhB	--	succinate dehydrogenase (B subunit)	succinate dehydrogenase iron-sulfur protein	349	227	348	739	973	354	460	896	350	480	879	1615	905	1088	123	249	1474	217	594	1502	388	359	134	3920	2795	2926	1244	29647	23094	25766	24511	20051	15615	29995	25183	22009	5121	4351	9856	2809	6725	4907	2796	3176	2137
PA1585	sucA	--	2-oxoglutarate dehydrogenase (E1 subunit)	alpha-ketoglutarate dehydrogenase	340	282	289	576	627	141	253	886	242	268	619	1318	577	360	79	164	1569	307	943	2764	818	539	136	3008	3481	5211	2216	30476	25575	26729	31818	22346	18985	41558	38781	34971	12841	9796	24624	6974	28036	16938	5005	7288	4350
PA1586	sucB	--	dihydrolipoamide succinyltransferase (E2 subunit)	2-oxoglutarate dehydrogenase	219	117	247	240	382	113	179	567	159	169	438	873	393	360	66	158	991	161	432	1585	496	508	69	2102	2076	3372	1247	14878	11446	13191	15329	10888	8876	18588	17801	17198	4498	3859	9346	2741	12582	7774	2328	2761	1643
PA1587	lpd	lpdA	dihydrolipoamide dehydrogenase Lpd	LPD-GLC, L-factor for glycine oxidation system ; dihydrolipoamide dehydrogenase (E3 subunit) ; dihydrolipoamide dehydrogenase Lpd	194	63	106	291	285	51	119	383	102	79	370	559	386	166	99	124	1124	188	1085	2658	647	479	91	3505	1759	5853	1594	20730	16056	16353	21047	14825	13267	25906	24322	23461	4953	4915	12065	3819	18100	10136	1952	2820	1642
PA1588	sucC	--	succinyl-CoA synthetase beta chain	--	105	70	44	164	237	47	101	219	63	94	214	503	184	237	32	70	626	87	421	1829	353	226	54	3369	3211	4837	2048	70319	54934	61082	63298	46610	41347	58251	56959	52704	17450	16819	36735	12370	46352	30284	8652	10742	6838
PA1589	sucD	--	succinyl-CoA synthetase alpha chain	--	97	62	34	110	120	39	63	109	48	45	165	251	108	120	26	31	418	43	155	742	165	116	30	1039	1909	2341	765	48306	39552	38602	45140	32724	31387	45500	43313	39704	12959	11917	29608	9910	34704	22598	5088	7288	4420
PA1590	braB	--	branched chain amino acid transporter	BraB protein	146	67	70	185	232	72	167	219	85	53	205	446	207	204	45	50	338	186	707	348	92	84	39	2191	1130	2453	641	12918	10968	7942	9723	9561	7993	15616	13750	14625	3461	4157	9386	3917	9316	6261	3820	3966	3051
PA1591	--	--	hypothetical protein	--	136	0	11	147	76	11	10	255	29	23	105	410	117	110	17	19	470	112	351	272	31	75	34	978	137	482	232	1098	1058	738	1147	1239	1003	2518	2174	2090	456	459	1078	384	813	667	259	355	182
PA1592	--	--	hypothetical protein	--	931	498	144	2071	433	49	115	303	35	59	271	721	938	289	149	404	5571	251	5225	6360	436	1516	50	15066	1611	5167	2179	3893	3301	3321	3002	3765	2709	6631	4074	3729	6998	10090	23225	10400	19518	12958	6339	7216	3039
PA1593	--	--	hypothetical protein	--	25	1	11	18	15	8	12	21	9	22	21	72	26	8	1	6	104	5	27	59	13	11	4	220	142	180	62	749	792	517	566	627	510	951	923	768	112	157	400	133	218	143	91	154	116
PA1594	--	--	hypothetical protein	--	4	0	5	4	10	3	9	15	1	8	4	23	2	14	3	0	35	3	32	39	0	4	3	357	65	121	25	541	499	359	404	399	272	715	547	478	124	127	329	164	207	203	95	120	77
PA1595	--	--	hypothetical protein	--	10	0	11	41	44	11	38	76	7	5	35	80	25	33	23	6	75	58	120	91	16	15	3	630	111	381	150	708	637	442	561	530	433	853	800	859	127	189	444	249	330	263	144	211	153
PA1596	htpG	--	heat shock protein HtpG	chaperone Hsp90	371	260	742	610	1146	397	556	459	49	112	605	1287	519	1275	279	350	1943	560	3659	2569	1285	493	167	36771	4340	7776	3018	1304	1934	1166	1445	903	794	2172	1732	1457	471	493	999	375	970	583	423	509	287
PA1597	--	--	hypothetical protein	--	18	0	27	52	71	7	18	11	2	8	39	92	32	15	19	22	24	22	72	38	12	17	5	276	156	319	91	159	198	128	112	78	77	221	182	169	554	776	2320	1005	1932	1071	452	630	420
PA1598	--	--	conserved hypothetical protein	--	0	0	0	13	5	3	2	1	0	0	1	6	0	0	0	0	8	0	0	3	0	0	1	2	10	17	8	171	148	124	77	112	117	221	159	146	279	382	1053	516	1190	587	222	350	224
PA1599	--	--	probable transcriptional regulator	--	11	6	21	39	60	2	10	23	19	1	55	68	6	10	15	6	47	5	96	39	9	15	12	59	24	76	13	296	265	150	150	201	176	319	288	329	111	142	425	185	334	251	92	139	106
PA1600	--	--	probable cytochrome c	--	34	0	0	5	10	9	5	17	9	2	7	8	8	6	0	1	35	1	2	1	1	0	3	2	61	140	39	156	190	138	142	115	122	243	220	218	48	112	235	136	258	193	101	126	95
PA1601	--	--	probable aldehyde dehydrogenase	--	33	26	24	44	31	7	24	169	38	2	29	21	16	46	7	13	102	15	36	74	23	15	13	1140	106	174	54	430	367	432	369	357	309	783	533	530	182	300	736	470	654	378	270	332	202
PA1602	--	--	probable oxidoreductase	--	42	32	28	72	24	13	7	49	27	7	34	5	15	12	11	2	74	18	23	9	3	8	9	24	66	85	43	219	241	194	273	240	151	299	294	315	80	82	232	87	219	138	64	101	50
PA1603	--	--	probable transcriptional regulator	--	2	6	41	7	20	4	14	8	5	11	12	46	18	13	5	4	22	45	12	18	3	5	6	51	188	278	69	112	102	45	84	124	52	171	136	162	58	66	169	131	241	152	135	156	67
PA1604	--	--	hypothetical protein	--	12	33	64	73	123	34	52	13	19	24	73	107	90	25	7	27	300	77	126	60	20	50	6	583	814	1009	342	267	363	196	267	269	306	1334	1112	1113	317	385	882	422	760	528	428	531	437
PA1605	--	--	hypothetical protein	--	20	26	19	61	29	15	32	16	8	13	31	98	63	255	19	15	101	67	96	161	4	20	0	1218	29	109	20	307	329	190	294	426	364	1235	863	889	1516	1476	4748	1393	1758	1190	591	890	470
PA1606	--	--	hypothetical protein	--	8	10	15	13	24	14	12	11	1	3	9	21	18	16	2	6	19	9	27	11	7	4	1	133	29	37	14	213	196	128	192	274	173	790	546	407	553	445	1132	445	527	402	111	253	152
PA1607	--	--	conserved hypothetical protein	--	12	12	23	57	126	49	70	68	40	45	64	104	38	49	43	19	293	159	174	348	75	34	44	2193	182	332	111	835	870	525	585	572	520	1415	1112	1094	291	379	779	318	730	592	260	426	281
PA1608	--	--	probable chemotaxis transducer	probable methyl accepting chemotaxis protein	41	20	12	42	20	5	2	59	21	24	50	77	38	50	4	5	27	18	29	45	2	12	6	93	353	638	189	2683	2505	1826	1842	1905	1468	4204	3145	2812	528	557	1118	495	1463	1093	308	481	281
PA1609	fabB	--	beta-ketoacyl-ACP synthase I	FabB ; KAS I	712	91	223	982	950	189	164	1195	780	169	461	1800	3043	859	260	147	2236	925	3675	2680	513	340	174	14378	3680	6307	1275	20911	18795	14399	14933	12231	11474	32837	26668	19696	2575	2610	6619	2677	7229	4744	4039	4010	2615
PA1610	fabA	--	beta-hydroxydecanoyl-ACP dehydrase	FabA	123	43	19	144	141	20	36	80	44	68	115	345	142	187	32	34	378	86	377	711	83	56	39	1240	1275	1379	391	13223	13004	9768	9870	10251	8071	26181	20051	14005	1527	1678	3293	1865	3464	2659	2976	2264	1534
PA1611	--	--	hybrid sensor kinase	hybrid sensor kinase	142	186	101	304	198	25	197	240	70	94	262	453	319	204	26	99	595	150	312	774	68	233	62	797	716	1167	449	2994	3217	2306	2294	2715	1816	4387	3626	3238	1235	1364	2804	1185	2321	1630	1464	1487	893
PA1612	--	--	hypothetical protein	--	13	13	0	12	9	1	7	9	11	3	14	78	5	2	4	1	57	16	20	32	4	13	8	37	243	394	87	512	514	397	368	379	279	666	560	471	111	117	241	100	169	145	109	149	99
PA1613	--	--	hypothetical protein	--	11	73	32	86	92	29	62	66	35	75	125	202	82	55	10	16	79	37	61	62	44	35	19	182	493	978	291	1778	2014	1257	1431	1668	1188	2820	2344	2156	521	681	1526	687	1215	816	758	1039	683
PA1614	gpsA	gpdA	glycerol-3-phosphate dehydrogenase biosynthetic	--	98	78	174	197	157	30	91	143	48	54	213	547	181	111	23	93	314	114	279	349	109	182	32	583	511	883	399	1824	1642	1433	1736	1355	1245	2685	2340	2231	1171	1268	3332	1133	2898	1792	1374	1960	1219
PA1615	--	--	probable lipase	--	17	31	53	128	106	45	50	35	9	13	70	179	57	290	19	21	144	38	172	163	19	42	8	836	677	685	228	751	662	606	710	504	469	987	829	745	588	552	1426	462	1149	747	485	673	488
PA1616	--	sixA	conserved hypothetical protein	--	30	0	26	34	32	3	21	47	14	7	39	114	20	17	8	20	98	14	26	22	8	19	5	45	129	300	58	627	591	470	450	436	401	994	859	828	340	432	1008	516	1037	652	451	631	443
PA1617	--	--	probable AMP-binding enzyme	--	40	62	63	91	152	24	46	51	24	46	121	235	78	50	13	34	173	57	159	129	60	38	13	722	715	1929	916	2030	1887	1705	1099	1018	830	2117	1710	1718	748	675	1574	929	2276	1282	1224	1661	1228
PA1618	--	ybdB	conserved hypothetical protein	--	4	17	2	9	17	4	5	4	2	11	8	30	8	16	4	6	32	18	24	38	37	22	5	88	189	202	58	1284	1071	858	676	546	454	889	698	678	285	231	582	331	847	571	426	534	344
PA1619	--	--	probable transcriptional regulator	--	7	36	5	0	18	3	4	19	5	11	25	49	4	4	2	5	5	8	14	16	1	0	4	54	130	289	121	515	542	356	390	392	341	622	523	518	73	79	214	178	487	320	188	214	140
PA1620	--	--	hypothetical protein	--	0	0	1	10	4	2	3	14	1	17	0	14	5	5	0	6	3	8	0	2	0	7	1	9	47	104	31	133	198	107	224	247	197	265	233	209	15	14	50	36	55	67	42	36	16
PA1621	--	--	probable hydrolase	--	23	0	13	41	34	6	37	23	12	17	34	67	26	65	10	18	77	23	54	33	16	35	20	158	248	371	86	1508	1455	1066	936	884	826	1134	932	1032	577	610	1322	663	1826	1093	754	1002	687
PA1622	--	--	probable hydrolase	--	4	0	2	27	18	0	11	13	13	9	22	33	10	14	2	9	29	15	13	8	0	3	5	45	55	158	47	906	882	564	487	385	400	686	599	622	300	377	827	463	1061	786	524	752	481
PA1623	--	--	conserved hypothetical protein	--	61	36	33	51	125	29	66	61	31	42	85	167	68	73	13	19	134	71	93	116	90	51	21	846	355	481	197	4132	3545	3187	2810	2685	2400	3963	3442	2912	1405	1475	3497	1883	5533	3452	3893	4536	3204
PA1624	--	--	hypothetical protein	--	18	40	22	20	40	4	20	45	46	27	41	82	47	0	5	13	85	26	57	60	57	17	10	196	189	380	132	2083	1949	1348	1259	1500	1396	2330	2083	1905	632	965	2370	1446	3394	2236	2227	3051	2246
PA1625	--	--	conserved hypothetical protein	--	119	335	354	625	237	64	107	225	76	93	250	706	638	125	50	97	494	148	408	348	59	163	78	909	386	665	183	1321	1340	926	1149	1582	1072	2180	1832	1712	768	980	2713	1240	2903	1492	862	1158	704
PA1626	--	--	probable major facilitator superfamily (MFS) transporter	probable MFS transporter	38	15	28	12	92	31	33	20	15	13	35	41	30	58	1	4	90	59	61	190	18	19	7	1496	170	404	134	351	313	205	249	259	233	440	367	407	38	69	176	98	251	124	93	130	92
PA1627	--	--	probable transcriptional regulator	--	2	29	25	30	36	6	13	23	6	19	31	34	13	0	0	8	44	11	26	20	7	7	1	36	110	219	46	317	301	179	261	165	230	387	261	308	40	56	111	85	125	97	75	93	86
PA1628	--	--	probable 3-hydroxyacyl-CoA dehydrogenase	--	8	19	7	24	13	1	0	7	4	12	36	24	19	13	5	3	20	15	11	28	5	11	7	34	101	212	37	315	319	204	92	87	95	198	128	101	103	151	307	146	400	332	232	335	189
PA1629	--	--	probable enoyl-CoA hydratase/isomerase	--	3	5	8	9	30	2	0	3	13	11	17	36	2	19	3	14	18	16	14	39	9	7	9	208	70	122	48	343	341	242	102	91	77	159	121	121	134	87	169	108	281	205	208	280	169
PA1630	--	--	probable transcriptional regulator	--	13	10	41	54	57	29	35	56	14	15	28	107	32	85	14	17	57	58	138	126	84	11	12	429	96	205	50	1105	1163	686	468	414	315	387	352	217	208	240	469	146	358	309	336	448	243
PA1631	--	--	probable acyl-CoA dehydrogenase	--	8	17	11	22	36	6	7	20	1	18	10	41	5	18	0	5	14	22	16	66	10	3	4	140	44	117	26	720	729	482	279	375	247	301	286	219	187	206	459	229	558	378	316	434	269
PA1632	kdpF	--	KdpF protein	--	0	0	9	8	19	2	0	0	3	10	3	8	1	15	0	0	22	16	54	15	13	17	11	244	13	23	11	14	26	17	20	54	18	35	42	26	17	10	5	9	26	18	13	18	25
PA1633	kdpA	--	potassium-transporting ATPase A chain	--	12	0	62	49	134	23	37	22	23	36	43	23	13	24	18	5	89	79	78	26	34	47	57	417	5	36	27	88	53	30	57	92	62	138	130	95	43	83	93	43	145	91	141	210	94
PA1634	kdpB	atkB	potassium-transporting ATPase B chain	P-type ATPase potassium ion transporter	29	28	84	88	128	20	44	33	19	24	54	14	28	228	58	8	140	125	112	30	66	141	50	844	21	29	34	91	88	43	52	96	67	145	115	150	27	40	103	48	116	75	119	199	112
PA1635	kdpC	atkC	potassium-transporting ATPase C chain	--	16	0	7	27	32	6	0	4	6	1	13	4	14	61	2	2	44	23	119	22	3	7	4	1004	33	27	15	17	36	23	22	21	19	42	33	26	6	6	16	11	20	25	40	37	41
PA1636	kdpD	--	two-component sensor KdpD	--	28	11	35	27	35	14	9	21	15	21	21	75	22	16	8	11	52	82	55	35	32	26	27	176	70	167	66	413	461	238	290	263	199	639	482	531	196	239	662	387	653	415	473	500	433
PA1637	kdpE	--	two-component response regulator KdpE	--	2	17	9	14	29	3	28	23	1	18	33	32	8	21	1	2	25	25	15	9	5	9	13	95	135	107	41	196	214	140	111	110	100	262	200	289	116	117	276	185	287	193	194	180	183
PA1638	--	yneH	conserved hypothetical protein	--	22	34	8	32	26	4	0	8	8	8	18	56	13	5	4	4	44	9	68	32	17	9	16	133	368	506	259	365	305	225	253	246	207	441	398	476	48	60	153	56	175	105	118	93	52
PA1639	--	--	hypothetical protein	--	16	37	13	13	32	3	9	64	9	22	22	211	1	85	1	20	38	15	62	57	15	15	5	267	252	463	103	884	1068	591	655	686	614	1251	1054	1091	191	230	586	403	561	339	214	367	240
PA1640	--	--	conserved hypothetical protein	--	32	25	34	73	141	27	123	61	17	52	117	252	77	73	8	42	127	8	60	67	12	24	19	357	189	295	141	1737	1730	1148	1173	1142	973	2070	1843	1730	745	779	2006	770	1787	1249	708	984	672
PA1641	--	--	hypothetical protein	--	15	12	11	41	36	3	10	45	5	7	36	187	41	48	3	11	26	11	20	52	43	45	9	119	101	121	54	123	124	50	130	160	130	501	309	297	102	129	237	110	163	119	64	98	85
PA1642	selD	--	selenophosphate synthetase	selenide,water dikinase	33	36	27	51	112	21	49	125	18	31	86	293	86	93	19	45	202	60	158	144	37	61	32	432	268	727	261	1500	1504	1034	1195	1102	1028	2437	2192	1959	346	454	1192	654	1160	754	653	651	466
PA1643	--	ybbB	conserved hypothetical protein	--	37	15	47	69	130	35	37	46	22	38	45	205	77	83	27	9	418	69	202	301	59	37	27	1709	384	903	261	2224	2172	1554	1690	1550	1273	3283	2625	2691	896	1155	2826	1292	2485	1491	1020	1343	954
PA1644	--	--	conserved hypothetical protein	--	27	14	26	54	58	16	31	24	11	17	42	93	33	65	6	13	31	32	51	36	9	21	12	501	150	248	70	1099	1319	850	925	894	668	1961	1523	1591	287	292	740	344	695	486	329	567	407
PA1645	--	--	hypothetical protein	--	7	19	19	8	56	23	75	21	6	9	40	76	10	59	3	8	15	24	33	16	1	9	1	129	50	158	42	165	218	135	130	164	145	352	297	335	55	46	132	91	155	96	48	95	53
PA1646	--	--	probable chemotaxis transducer	probable methyl-accepting chemotaxis protein	2	22	4	3	26	3	11	1	1	8	24	62	10	9	2	4	12	16	16	16	9	19	4	53	151	510	217	1619	1698	945	803	725	624	1607	1379	1381	534	720	1351	672	1268	873	461	678	433
PA1647	--	--	probable sulfate transporter	--	19	23	5	23	15	7	20	11	5	9	38	86	53	1	4	8	79	18	33	38	7	7	14	118	278	554	143	1690	1409	1329	722	794	618	2020	1792	1718	429	484	998	472	904	613	392	1097	691
PA1648	--	--	probable oxidoreductase	--	3	0	1	2	10	0	27	14	1	3	28	17	9	0	5	1	26	11	14	19	8	10	3	51	84	136	33	6538	3990	5085	882	646	427	759	588	413	1100	1094	1761	1320	2029	1377	1581	4739	3387
PA1649	--	--	probable short-chain dehydrogenase	--	7	0	3	0	2	0	4	15	2	5	3	10	0	0	0	0	5	3	2	5	9	0	1	13	16	46	12	4795	3244	3590	608	729	490	320	277	326	89	145	241	175	220	132	103	212	155
PA1650	--	--	probable transporter	--	18	10	41	37	46	21	31	54	39	40	42	139	16	83	10	8	57	34	77	49	25	32	20	429	261	419	349	3655	2741	2614	1027	1030	804	944	638	588	299	434	960	553	1072	721	551	841	485
PA1651	--	--	probable transporter	--	4	0	13	9	24	11	8	12	17	15	34	20	18	8	4	4	46	16	21	31	10	16	13	105	437	677	287	2705	2471	1653	1457	1352	1175	1211	975	972	795	1032	2396	1272	2457	1754	1018	1402	1022
PA1652	--	--	hypothetical protein	--	11	16	19	23	50	13	27	16	11	29	31	64	23	0	3	6	49	48	32	28	4	12	8	107	28	90	13	216	258	132	171	129	143	287	281	238	83	75	240	102	216	93	118	104	76
PA1653	--	--	probable transcriptional regulator	--	3	14	10	13	33	3	14	15	4	25	5	77	5	40	0	4	32	13	41	27	5	2	8	48	81	81	34	330	252	188	222	233	196	596	386	412	51	46	147	54	96	66	67	79	68
PA1654	--	--	probable aminotransferase	--	57	22	53	76	103	16	24	55	20	36	136	230	59	35	24	32	384	59	154	133	69	80	33	302	321	737	174	3112	2754	2540	2032	1493	1300	4400	3780	2939	322	314	970	392	1129	823	640	946	541
PA1655	--	--	probable glutathione S-transferase	--	23	0	53	82	45	7	17	34	13	17	74	50	32	7	16	7	335	34	111	120	9	32	12	365	89	228	56	2834	2530	2307	1959	1577	1260	4303	3373	2672	582	483	1163	444	1227	849	747	830	517
PA1656	hsiA2	--	HsiA2	HsiA2	1	13	0	33	36	5	13	22	1	46	18	150	43	9	10	27	82	37	84	67	12	25	0	260	707	1255	364	1192	1824	845	1777	3093	2267	12346	9073	8806	529	623	1144	709	1393	1126	1850	1696	1436
PA1657	hsiB2	--	HsiB2	HsiB2	0	0	0	1	1	0	0	4	0	1	7	26	0	0	0	0	6	1	0	5	0	0	1	15	54	144	38	270	392	257	363	645	434	2135	1609	1431	133	168	367	110	367	255	348	493	392
PA1658	hsiC2	--	HsiC2	HsiC2	5	27	5	21	25	8	4	8	0	17	14	56	13	2	1	4	13	7	10	9	10	5	3	59	175	483	90	692	735	552	635	1152	825	3384	2531	2250	451	463	1002	426	1174	836	866	1161	905
PA1659	hsiF2	tssE2	HsiF2	HsiF2	0	0	2	0	3	1	0	0	0	12	2	17	1	0	0	1	9	1	4	3	0	4	0	20	92	144	31	136	112	123	82	202	127	696	489	481	41	46	102	39	201	111	58	128	98
PA1660	hsiG2	--	HsiG2	HsiG2	6	0	13	25	18	10	1	7	4	19	29	64	15	0	7	1	12	2	8	23	1	7	6	41	225	242	100	372	494	322	360	643	505	1893	1416	1320	259	240	479	191	651	440	346	443	292
PA1661	hsiH2	--	HsiH2	HsiH2	4	0	0	10	7	3	5	1	1	7	20	42	2	0	1	8	11	7	6	9	0	2	1	106	168	223	72	242	276	186	187	286	276	955	708	706	114	150	217	74	374	232	111	177	109
PA1662	clpV2	--	clpV2	clpV2	4	0	2	2	16	7	11	2	6	12	18	44	10	30	0	13	7	8	1	15	6	7	6	51	153	334	86	271	303	167	247	349	267	1025	766	877	122	142	372	253	580	349	272	307	233
PA1663	sfa2	--	Sfa2	Sfa2	1	0	0	0	10	3	2	7	0	13	9	33	8	0	0	1	6	3	10	4	0	1	2	17	160	357	77	203	205	149	124	215	180	581	435	523	63	83	186	97	233	178	122	113	126
PA1664	orfX	--	OrfX	OrfX	0	0	0	3	0	0	0	0	0	2	0	7	0	0	0	0	7	3	0	1	2	0	0	8	6	36	3	42	20	40	27	27	27	76	51	62	4	5	18	13	26	15	8	10	2
PA1665	fha2	--	Fha2	Fha2	0	1	0	9	2	0	1	6	2	1	4	18	1	0	1	0	11	7	6	14	5	0	4	57	91	206	45	177	108	106	119	154	124	374	251	283	32	37	82	51	118	62	66	58	31
PA1666	lip2	--	Lip2	Lip2	2	0	9	0	8	1	0	0	1	4	4	11	2	26	0	0	6	0	6	3	0	0	2	136	26	82	14	122	177	109	132	155	116	338	303	297	44	39	99	35	132	103	63	36	23
PA1667	hsiJ2	--	HsiJ2	HsiJ2	3	0	1	12	8	4	7	0	1	4	29	36	3	1	0	1	10	3	13	13	17	4	3	113	193	296	96	376	529	342	360	349	318	840	621	600	357	376	866	455	1020	728	444	612	435
PA1668	dotU2	--	DotU2	DotU2	1	0	0	7	7	3	1	10	3	5	26	28	2	2	1	4	16	7	6	9	1	1	2	42	115	235	65	169	178	126	116	140	124	349	246	256	66	83	232	81	222	168	82	124	86
PA1669	icmF2	--	IcmF2	IcmF2	6	15	9	72	37	5	17	23	5	40	47	139	30	41	1	3	54	17	28	40	20	14	9	118	235	500	136	821	798	475	567	565	535	1335	1221	1246	353	401	1002	445	950	673	533	635	385
PA1670	stp1	--	Stp1	Stp1	3	29	8	52	6	10	4	23	1	9	28	58	4	0	1	7	6	3	15	14	5	3	2	20	40	79	42	112	134	75	80	142	108	321	197	217	48	55	119	84	259	125	72	134	81
PA1671	stk1	--	Stk1	Stk1	0	2	4	38	7	2	36	8	2	14	10	44	3	11	1	2	3	6	1	7	0	8	0	4	48	95	24	424	426	314	327	305	295	721	550	558	289	345	732	351	898	622	434	605	337
PA1672	--	--	hypothetical protein	--	10	13	71	30	37	12	35	27	13	20	42	115	16	51	2	11	66	24	98	80	58	17	10	389	60	100	39	1685	1866	1167	1325	1035	884	2111	1654	1473	1920	2067	4079	1817	4272	3074	2238	3612	2425
PA1673	--	--	hypothetical protein	--	90	86	117	472	1050	308	253	65	21	53	101	343	486	819	139	51	3109	443	2809	3183	126	170	24	35028	1138	2469	703	1655	3080	1605	3968	3532	3167	18252	15969	15926	385	409	901	399	511	449	240	279	214
PA1674	folE2	--	GTP cyclohydrolase I precursor	--	95	120	311	514	543	232	391	85	46	102	283	523	494	671	47	27	457	112	415	538	35	123	51	1582	1269	1811	493	5103	5277	3740	4530	3378	3221	10240	8891	8260	529	526	1318	516	962	684	400	507	288
PA1675	--	--	conserved hypothetical protein	--	56	100	32	236	125	73	103	29	18	83	80	339	176	297	22	32	215	47	121	91	7	62	11	218	278	560	153	724	720	507	639	811	606	2262	1817	1920	262	271	759	291	792	551	291	448	321
PA1676	--	--	hypothetical protein	--	79	108	41	135	104	71	96	126	20	44	64	431	192	145	20	62	190	69	149	124	23	63	5	212	112	431	118	273	285	186	317	226	157	590	556	484	137	116	291	145	358	259	167	254	177
PA1677	--	--	conserved hypothetical protein	--	22	56	33	44	153	57	76	50	26	23	86	183	55	208	31	23	287	32	102	227	34	45	35	4354	595	685	177	1386	1210	972	1148	694	646	1262	1101	840	489	457	1092	602	1911	1180	804	1225	770
PA1678	--	ycfB	probable DNA methylase	--	47	13	63	146	274	296	309	122	32	41	110	360	122	123	91	47	572	175	406	558	208	67	19	12295	534	1356	447	2945	2883	2137	2539	2717	2120	4757	3963	3779	541	549	1634	620	1146	943	414	585	378
PA1679	--	--	hypothetical protein	--	25	18	6	21	21	9	16	25	2	9	16	101	5	14	1	10	33	13	12	36	0	7	4	67	923	1314	326	1893	1801	1197	1440	1684	1338	3407	3048	2711	557	601	1375	603	1390	1114	480	681	456
PA1680	--	--	hypothetical protein	--	4	16	7	59	26	8	20	17	6	9	17	125	25	37	5	3	31	6	19	12	0	10	6	83	198	298	50	246	336	170	295	302	249	857	706	659	172	252	537	313	517	337	456	483	391
PA1681	aroC	--	chorismate synthase	5-enolpyruvylshikimate-3-phosphate phospholyase	106	29	33	121	309	89	163	128	39	53	103	345	165	378	53	43	485	113	552	450	67	73	33	5125	773	1313	293	2764	2541	1974	2028	1892	1724	4384	3546	3381	677	821	1986	1160	2112	1424	1319	1482	1119
PA1682	--	--	probable MFS metabolite transporter	--	39	0	35	41	44	13	64	55	34	16	108	173	84	113	9	9	306	37	193	233	20	35	13	1124	490	946	208	972	984	691	862	891	762	1882	1429	1399	116	168	346	169	255	209	152	234	146
PA1683	--	--	probable sugar aldolase	--	57	11	30	18	71	10	19	36	14	14	74	145	90	53	11	28	228	52	229	263	33	97	42	832	733	984	256	2089	2116	1541	1694	1593	1168	2559	2202	1969	332	442	849	348	733	533	421	651	345
PA1684	--	--	12-dihydroxy-3-keto-5-methylthiopentene dioxygenase MtnD	1,2-dihydroxy-3-keto-5-methylthiopentene dioxygenase MtnD	54	33	28	56	84	21	35	65	22	18	76	159	131	91	15	11	177	58	173	161	41	90	30	1154	306	657	161	2393	2349	1978	1839	1759	1403	3212	2773	2597	412	452	1068	517	1283	892	585	986	502
PA1685	masA	--	enolase-phosphatase E-1	--	12	8	12	47	22	1	20	26	7	12	38	38	30	14	8	5	27	8	26	32	29	2	16	46	211	298	76	1895	2165	1700	1649	1416	1258	2733	2465	2300	365	464	897	395	1095	793	478	621	415
PA1686	alkA	--	DNA-3-methyladenine glycosidase II	--	1	25	13	13	36	14	15	45	15	2	50	85	17	11	1	14	44	13	40	17	4	14	6	121	114	175	69	1142	1183	758	793	900	824	1891	1679	1548	301	588	1356	894	1737	1140	1156	1473	879
PA1687	speE	--	spermidine synthase	--	10	1	17	13	53	7	31	11	5	13	59	79	17	19	5	5	145	16	112	83	39	18	4	584	399	873	252	2523	2017	2010	2070	1284	1236	2772	2288	2285	360	351	872	402	600	507	353	536	340
PA1688	--	--	hypothetical protein	--	151	91	125	200	150	12	32	314	108	168	259	818	534	17	39	50	447	140	633	460	401	46	143	1186	1116	1992	586	2089	1711	1278	1451	1173	1035	2720	2347	2752	406	441	954	432	758	506	377	456	327
PA1689	--	--	conserved hypothetical protein	--	149	23	22	87	82	8	27	148	40	63	105	245	134	45	46	29	384	96	304	339	262	39	112	688	777	1156	381	6172	4509	4677	3793	2415	2130	4467	4187	4065	881	1050	2249	730	1492	959	573	759	469
PA1690	pscU	--	translocation protein in type III secretion	--	7	0	4	4	6	9	34	20	2	0	11	31	2	6	1	3	28	1	0	7	0	0	3	9	30	28	18	372	381	292	297	323	230	569	548	431	107	123	229	131	254	183	179	197	73
PA1691	pscT	--	translocation protein in type III secretion	--	13	0	0	8	8	9	43	22	3	6	9	20	7	1	0	1	20	1	0	5	3	0	1	4	36	17	7	70	123	36	101	75	62	184	159	103	48	21	55	26	74	45	29	50	28
PA1692	--	pscS	probable translocation protein in type III secretion	--	6	0	0	5	7	12	35	5	0	6	7	12	6	10	2	0	21	0	0	10	0	0	2	3	22	36	8	101	78	58	78	57	27	113	85	77	41	37	65	37	114	53	42	71	24
PA1693	pscR	--	translocation protein in type III secretion	--	13	0	0	0	3	0	7	6	0	3	2	16	7	20	1	1	25	2	0	3	0	2	0	0	114	117	37	163	151	83	106	80	37	199	156	141	44	74	144	79	141	83	73	110	58
PA1694	pscQ	--	translocation protein in type III secretion	--	10	0	0	19	12	8	46	47	2	0	33	76	19	31	3	2	54	1	2	7	10	0	2	1	4	22	5	112	116	92	85	101	52	197	112	127	45	71	145	78	119	86	60	70	52
PA1696	pscO	--	translocation protein in type III secretion	--	11	0	0	0	12	4	12	37	0	4	9	34	0	8	1	1	37	1	1	4	0	0	5	0	15	10	13	20	6	26	33	17	13	33	49	48	5	20	36	16	30	7	3	15	4
PA1697	--	pscN	ATP synthase in type III secretion system	--	51	0	3	7	24	17	56	45	1	6	40	78	23	39	6	4	96	8	5	13	1	2	4	2	22	33	13	153	132	106	137	82	48	279	220	260	19	21	49	18	43	37	29	26	19
PA1698	popN	--	Type III secretion outer membrane protein PopN precursor	--	13	0	0	0	12	20	39	20	1	6	19	27	17	49	0	0	45	5	4	16	0	0	1	8	1	29	3	118	123	66	107	54	40	180	166	174	11	18	14	10	36	15	12	22	18
PA1699	pcr1	--	Pcr1	--	15	0	3	0	12	23	29	31	0	6	7	16	8	49	0	0	58	5	10	24	5	3	5	10	4	10	4	114	72	96	81	57	41	134	114	117	12	18	29	18	31	22	14	24	18
PA1700	pcr2	--	Pcr2	--	9	0	2	5	8	1	17	18	0	1	5	19	9	24	0	0	48	0	6	6	5	0	2	5	4	8	2	83	65	78	71	36	31	127	96	127	6	7	31	25	42	29	11	26	21
PA1701	pcr3	--	Pcr3	--	10	0	6	3	4	4	17	20	0	1	28	11	17	9	0	1	109	0	4	25	8	2	3	2	16	17	7	23	22	5	8	0	9	44	36	33	1	0	1	1	22	4	1	3	1
PA1702	pcr4	--	Pcr4	--	30	0	3	11	14	5	39	32	1	6	43	29	7	17	3	4	185	11	9	28	15	3	5	25	24	31	30	19	18	2	3	0	0	38	28	14	1	4	4	4	7	6	0	6	2
PA1703	pcrD	--	type III secretory apparatus protein PcrD	--	30	18	8	10	31	32	111	116	1	15	56	101	20	51	2	3	182	17	13	40	3	2	9	24	34	101	42	614	683	447	625	456	304	1076	851	861	251	326	678	361	617	451	363	506	313
PA1704	pcrR	--	transcriptional regulator protein PcrR	--	7	0	3	6	8	1	8	21	1	4	6	12	0	0	5	0	27	8	6	2	0	0	3	12	14	23	8	94	112	48	116	87	65	169	161	120	62	53	170	67	152	85	52	101	56
PA1705	pcrG	--	regulator in type III secretion	--	36	0	25	31	24	28	62	91	0	6	37	81	27	48	6	1	181	2	12	28	3	5	8	19	13	66	17	40	58	25	40	34	35	131	88	123	6	10	6	6	17	5	6	14	6
PA1706	pcrV	--	type III secretion protein PcrV	--	56	0	13	24	78	94	204	161	5	13	62	95	32	87	17	12	252	22	26	63	8	14	17	20	54	66	20	445	356	310	372	286	194	751	641	570	149	95	331	113	281	187	122	110	82
PA1707	pcrH	--	regulatory protein PcrH	--	28	0	20	18	47	15	143	42	3	5	39	50	18	40	16	7	227	11	26	68	0	2	12	21	24	70	6	271	192	195	257	141	128	405	406	309	32	23	107	39	78	78	49	48	42
PA1708	popB	pepB	translocator protein PopB	PepB	120	38	55	107	71	45	302	307	6	20	133	207	48	122	17	15	591	24	36	154	18	23	40	50	38	181	37	904	682	683	841	613	495	1536	1254	1077	152	170	338	137	479	295	164	157	139
PA1709	popD	pepD	Translocator outer membrane protein PopD precursor	PepD	22	0	7	7	26	16	64	110	2	14	23	56	7	22	4	7	169	28	8	62	21	1	11	24	35	86	15	597	426	413	475	381	280	866	652	609	96	101	206	97	296	167	98	87	75
PA1710	exsC	--	ExsC exoenzyme S synthesis protein C precursor.	S synthesis trans-regulatory protein	24	0	3	48	52	17	81	117	7	13	84	362	21	40	6	6	257	24	28	66	11	13	15	71	167	243	120	1806	2121	1207	1853	1390	1087	3172	2902	2597	1145	1253	2515	1104	2117	1658	838	802	572
PA1711	exsE	--	ExsE	ExsE	10	0	2	9	54	10	47	113	7	8	30	154	4	62	6	7	29	8	4	3	1	4	6	13	10	48	9	381	520	217	409	278	249	729	699	721	202	231	507	194	351	325	229	205	132
PA1712	exsB	--	exoenzyme S synthesis protein B	S synthesis trans-regulatory protein	15	17	2	1	49	13	43	84	3	27	35	190	11	31	8	3	88	10	14	25	3	2	6	24	31	42	23	333	308	297	371	370	248	872	865	786	116	92	320	91	309	218	72	116	57
PA1713	exsA	--	transcriptional regulator ExsA	S synthesis trans-regulatory protein ExsA	67	0	9	27	128	75	193	89	8	59	170	227	26	132	19	18	282	34	110	209	1	24	13	796	183	334	163	1200	1167	925	1071	890	521	2483	1826	1708	102	154	214	114	197	177	112	101	75
PA1714	exsD	--	ExsD	ExsD	79	12	26	23	120	68	181	313	21	30	105	396	56	114	35	15	427	47	89	185	34	35	42	511	500	1260	418	1209	1271	927	1272	836	711	2499	2196	2063	173	266	500	283	547	339	309	264	203
PA1715	pscB	--	type III export apparatus protein	--	28	12	25	35	54	32	109	118	5	13	64	169	34	69	10	19	171	13	48	113	4	9	33	241	143	269	77	183	266	188	313	178	173	690	611	594	9	43	62	22	47	21	41	35	59
PA1716	pscC	--	Type III secretion outer membrane protein PscC precursor	--	43	0	10	50	77	50	140	186	2	22	65	204	38	165	18	8	208	31	35	94	3	19	14	1201	144	214	51	933	821	520	888	774	586	2252	1989	1962	138	108	327	198	305	202	190	275	204
PA1717	pscD	--	type III export protein PscD	--	13	0	2	1	23	14	61	119	6	3	32	44	3	19	7	1	73	12	14	31	0	3	8	165	68	93	33	520	573	339	580	639	388	1526	1342	1464	78	85	159	95	224	135	126	113	71
PA1718	pscE	--	type III export protein PscE	--	2	0	0	0	3	4	18	8	0	0	5	14	1	5	1	1	62	8	4	24	0	0	3	59	37	76	29	238	221	147	196	199	121	506	417	395	29	20	78	46	63	59	29	24	30
PA1719	pscF	--	type III export protein PscF	--	2	0	0	0	6	3	11	10	1	12	3	8	0	22	0	1	81	0	14	50	0	0	1	131	29	48	16	559	441	358	454	340	286	1015	827	762	46	27	74	49	118	106	58	52	64
PA1720	pscG	--	type III export protein PscG	--	0	0	5	5	10	2	23	42	1	6	22	34	10	6	0	0	47	0	4	31	4	1	2	100	19	38	4	361	250	206	319	212	216	730	608	630	23	27	42	26	80	61	37	37	38
PA1721	pscH	--	type III export protein PscH	--	12	13	5	0	8	2	13	35	1	8	4	17	2	2	1	0	14	3	1	11	3	1	1	17	7	26	4	163	141	153	160	124	99	406	385	336	25	30	30	25	40	44	39	45	20
PA1722	pscI	--	type III export protein PscI	--	12	0	3	1	11	3	22	44	5	10	20	32	6	4	1	1	26	0	10	19	4	8	1	33	31	62	9	262	196	194	233	196	151	503	432	425	51	51	53	30	105	77	79	109	42
PA1723	pscJ	--	type III export protein PscJ	--	107	11	78	30	79	22	298	315	18	22	187	129	98	167	46	86	480	129	45	53	16	113	39	674	144	292	229	656	629	426	610	516	394	1348	1064	1143	107	88	243	114	307	168	128	195	95
PA1724	pscK	--	type III export protein PscK	--	4	7	4	11	21	16	39	59	2	3	12	37	3	24	9	1	27	3	24	57	7	0	1	179	3	45	17	253	298	149	283	218	212	639	568	691	14	43	33	21	61	37	19	48	42
PA1725	pscL	--	type III export protein PscL	--	4	0	5	6	10	2	2	11	2	16	22	13	7	5	0	4	16	1	20	16	8	0	2	32	2	46	14	326	408	238	343	331	252	809	622	832	42	64	92	49	142	101	84	89	81
PA1726	bglX	--	BglX	gentobiase ; cellobiase ; BglX	9	0	31	71	41	14	22	45	13	27	48	123	46	59	23	11	119	58	93	125	22	60	28	219	934	1596	957	2053	1921	1717	1560	1570	1221	2647	2339	2150	333	429	1146	477	743	484	364	491	355
PA1727	mucR	--	MucR	MucR	26	15	25	101	77	59	80	67	20	25	88	721	76	38	43	16	246	80	464	310	51	79	22	836	1793	2838	779	2904	2839	1825	2348	2166	1774	4286	3199	3280	1196	1576	4366	1913	3531	2625	1910	2092	1626
PA1728	--	--	hypothetical protein	--	21	9	2	30	71	11	12	48	15	16	67	144	32	77	5	5	139	81	84	113	11	38	19	545	156	506	148	1417	1464	1068	1059	1346	919	1799	1537	1376	15574	16008	32833	15914	41926	30252	15897	23581	13352
PA1729	--	--	conserved hypothetical protein	--	36	6	42	128	206	28	87	73	23	37	109	224	86	85	134	22	301	109	517	461	139	31	19	3005	129	455	121	650	693	380	477	553	504	1198	1064	942	746	851	2030	1331	5002	2920	1203	1933	1014
PA1730	--	--	conserved hypothetical protein	--	17	31	10	61	46	17	25	33	8	17	12	74	28	17	5	27	42	17	41	83	3	15	3	142	230	458	370	468	444	343	387	411	331	738	632	538	7518	7940	21181	8146	32468	18688	6279	10856	6063
PA1731	--	--	conserved hypothetical protein	--	12	16	14	66	61	22	28	23	3	11	18	58	38	12	23	15	167	42	107	193	1	23	1	1260	139	170	71	223	192	150	166	182	176	355	299	275	3129	3446	9032	4053	13475	7679	3404	5200	3303
PA1732	--	--	conserved hypothetical protein	--	16	33	5	18	12	2	10	2	1	22	9	30	11	14	4	11	20	17	15	15	0	6	2	79	74	109	47	198	214	127	86	118	119	274	187	144	1771	2479	6909	3391	11522	6029	2506	3986	2381
PA1733	--	--	conserved hypothetical protein	--	2	25	15	15	8	2	16	2	8	1	24	19	9	4	3	8	33	0	12	27	3	5	3	78	128	207	49	608	598	469	477	364	336	683	517	514	3479	3949	10567	4189	16780	9654	3291	5079	2816
PA1734	--	--	hypothetical protein	--	0	0	0	0	5	0	7	4	4	5	2	23	2	0	3	8	20	7	10	4	6	3	5	219	39	68	27	786	653	577	417	423	369	625	514	549	1306	1493	3705	1933	6123	3499	1402	1883	1027
PA1735	--	--	hypothetical protein	--	9	9	24	36	64	6	28	25	9	7	48	91	30	165	23	8	153	94	559	89	44	20	3	1441	138	298	113	334	310	136	283	309	278	555	502	561	1005	976	2166	1086	4917	2995	468	633	339
PA1736	--	--	probable acyl-CoA thiolase	--	0	0	4	16	11	2	4	3	6	15	11	15	15	24	0	6	23	9	22	22	32	8	4	253	230	265	68	1672	1081	1111	266	258	258	501	432	456	275	402	961	431	849	596	379	505	337
PA1737	--	fadB	probable 3-hydroxyacyl-CoA dehydrogenase	--	35	19	12	38	63	16	34	34	29	15	203	72	65	73	9	18	58	56	31	43	25	37	31	192	716	805	186	3323	2067	2217	480	425	347	940	695	618	884	955	2222	831	2024	1377	823	1279	723
PA1738	--	--	probable transcriptional regulator	--	16	12	6	4	10	0	8	6	1	9	22	46	11	13	1	7	44	54	150	22	8	50	5	117	213	660	242	561	467	342	198	267	197	423	363	295	88	131	314	135	330	227	154	220	101
PA1739	--	--	probable oxidoreductase	--	26	18	17	2	38	6	18	7	3	11	25	39	12	21	2	6	278	25	66	27	3	12	9	175	161	194	94	168	96	87	48	94	53	169	121	118	41	57	77	59	135	73	45	86	41
PA1740	--	--	hypothetical protein	--	5	0	10	0	24	8	13	7	1	8	4	21	3	86	1	4	18	24	15	37	16	15	1	640	10	50	7	638	754	390	411	466	439	840	709	784	327	503	1397	629	982	713	384	458	318
PA1741	--	--	hypothetical protein	--	6	20	9	0	32	4	5	21	3	18	16	28	14	15	4	0	103	36	86	117	30	13	18	953	305	318	84	883	1048	551	572	507	486	842	748	766	424	688	1831	941	1148	861	529	689	414
PA1742	pauD2	--	Glutamine amidotransferase class I	Glutamine amidotransferase class I	179	153	142	402	333	112	134	133	78	71	340	552	196	116	55	158	1030	314	462	353	220	227	81	1498	1070	1874	535	16340	15295	13523	7423	4020	3490	6789	5938	5309	2299	2074	4700	2182	6188	4429	3967	5038	3513
PA1743	--	--	hypothetical protein	--	8	0	19	8	57	9	30	11	2	3	168	72	20	48	6	17	26	42	45	14	8	14	3	74	139	199	85	509	434	406	316	262	210	328	296	258	39	47	79	55	86	103	55	33	24
PA1744	--	--	hypothetical protein	--	1	0	7	18	31	5	15	0	0	5	144	19	8	0	8	4	31	36	56	14	20	15	3	54	78	234	82	1234	1183	1136	728	621	511	838	698	566	132	124	216	131	276	223	198	179	84
PA1745	--	--	hypothetical protein	--	15	0	15	26	27	8	30	18	2	3	24	68	19	6	3	3	18	29	17	30	6	29	3	55	119	231	89	724	654	663	421	450	256	534	387	307	358	362	774	300	878	629	299	269	112
PA1746	--	--	hypothetical protein	--	19	10	31	12	73	22	34	36	6	6	39	87	70	15	10	34	172	67	74	59	8	36	15	328	177	513	175	428	554	328	414	695	487	4626	3710	3792	188	288	625	364	1044	640	260	392	281
PA1747	--	--	hypothetical protein	--	2	0	2	0	15	2	10	2	0	4	23	1	2	0	0	2	22	1	13	7	1	8	2	19	61	52	5	253	338	192	290	546	234	2098	1376	1308	101	127	165	105	236	186	73	83	44
PA1748	--	--	probable enoyl-CoA hydratase/isomerase	--	14	4	44	69	55	22	29	24	9	2	68	36	22	70	18	13	97	26	87	44	20	7	6	556	283	430	107	1787	1752	1376	1370	1280	1145	4870	3657	3596	311	374	705	305	767	470	409	439	348
PA1749	--	--	hypothetical protein	--	19	35	15	20	61	18	8	18	23	22	38	263	36	26	26	28	257	78	362	319	79	25	26	2698	437	1612	603	2484	2826	1734	1928	1707	1438	3628	3098	2703	1445	1653	3523	1869	4452	3260	2726	3329	2292
PA1750	--	--	phospho-2-dehydro-3-deoxyheptonate aldolase	3-deoxy-d-arabino-heptulosonate 7-phosphate synthase	57	83	34	84	442	296	143	57	31	50	117	191	123	374	34	17	790	100	503	527	77	96	42	8743	2029	2109	640	12388	11524	10145	8429	5544	5215	8395	7141	6198	1448	1520	3810	1394	2556	1932	1141	1572	1002
PA1751	--	--	hypothetical protein	--	7	0	13	0	49	5	5	16	7	24	35	80	31	4	3	7	55	22	32	43	24	11	6	88	66	164	56	726	939	551	577	396	381	901	698	686	371	429	1033	461	897	665	509	624	469
PA1752	--	--	hypothetical protein	--	30	24	125	42	94	8	55	48	28	29	73	231	84	78	15	37	136	54	146	156	66	47	23	257	276	829	277	2925	3147	2191	2065	2039	1555	3169	2685	2510	1787	1918	4444	2180	3314	2369	2094	2713	1933
PA1753	--	--	conserved hypothetical protein	--	31	59	49	44	177	33	66	73	22	81	134	275	71	124	12	50	220	78	303	341	103	55	20	968	291	735	398	936	804	676	617	817	620	1398	1106	805	1639	1435	3423	1415	6049	3698	1894	3017	1678
PA1754	cysB	--	transcriptional regulator CysB	--	106	158	115	246	444	248	219	119	39	85	197	351	225	958	72	50	885	190	857	611	137	181	186	4516	1492	2491	683	7392	6040	5432	5564	5242	4235	9103	7566	5688	1926	1818	4621	1807	5307	3460	2211	3337	1986
PA1755	--	--	hypothetical protein	--	3	8	16	30	57	21	9	10	5	9	20	59	15	44	4	15	49	49	79	37	7	9	13	120	398	762	152	906	830	835	855	737	423	1144	977	687	192	182	444	221	491	343	217	344	241
PA1756	cysH	--	3'-phosphoadenosine-5'-phosphosulfate reductase	PAPS reductase	9	28	25	22	45	13	23	24	9	15	24	95	13	19	4	14	55	26	20	66	7	5	9	188	184	295	73	2418	1153	2793	2129	1048	705	1978	1519	1099	296	320	656	306	806	523	301	458	262
PA1757	thrH	--	homoserine kinase	--	20	15	10	47	112	77	170	40	10	28	46	108	54	138	77	5	401	55	158	195	61	29	8	2490	160	371	106	2659	2544	2077	1993	1866	1366	3204	2668	2303	383	305	597	322	594	498	283	430	285
PA1758	pabB	--	para-aminobenzoate synthase component I	ADC-synthase	40	8	17	14	58	12	55	44	17	41	65	173	36	46	5	22	108	36	94	100	17	47	26	205	360	504	159	2264	2336	1726	1635	2010	1335	3470	2582	2611	685	884	1774	861	2433	1616	1224	1318	942
PA1759	--	--	probable transcriptional regulator	--	102	2	133	95	284	54	169	151	121	107	240	865	153	94	37	89	426	159	315	324	110	63	59	1244	1084	2747	1045	7401	7378	5168	5046	4419	4019	8656	6169	5118	3064	3302	7026	3326	10639	7019	6325	7516	5534
PA1760	--	--	probable transcriptional regulator	--	36	47	47	64	102	14	27	70	30	37	51	258	39	44	6	26	121	68	105	138	84	36	15	890	980	1920	735	7161	6898	5429	4417	4469	3551	4603	3177	2329	3384	3261	7291	3236	9936	6733	3898	4882	3787
PA1761	--	--	hypothetical protein	--	5	7	0	47	47	10	7	16	2	12	6	33	17	170	9	4	55	35	18	29	0	21	8	765	322	530	223	3007	2562	2513	1373	1404	1053	1184	765	529	1606	1518	3590	1406	4439	2956	1474	1728	1104
PA1762	--	--	hypothetical protein	--	0	0	8	14	20	0	5	9	1	19	8	34	20	10	1	3	17	5	52	50	10	6	4	139	266	473	291	1263	1311	884	664	728	557	651	480	389	838	828	1543	751	2649	1574	681	937	635
PA1763	--	--	hypothetical protein	--	13	0	10	19	19	9	9	2	5	17	18	42	9	5	2	14	49	24	29	36	6	12	12	109	252	383	235	889	888	738	430	546	437	552	439	255	438	396	809	361	1286	879	324	519	252
PA1764	--	--	hypothetical protein	--	2	5	2	12	31	7	10	7	6	21	18	43	8	21	3	4	38	7	49	36	6	10	9	85	119	258	80	606	740	431	476	514	348	499	383	239	313	311	682	322	782	576	375	512	371
PA1765	--	--	hypothetical protein	--	6	0	3	7	24	0	3	2	3	17	32	55	6	7	4	4	33	18	38	15	11	23	5	74	89	172	55	524	613	427	392	500	399	899	769	709	263	327	618	298	548	392	352	514	311
PA1766	--	--	hypothetical protein	--	911	24	63	1048	118	60	60	114	452	72	1129	362	840	48	193	132	5260	1298	1398	2452	661	2509	156	3340	1711	2521	661	8490	7948	6482	7169	6545	4881	10061	8492	8419	2140	2001	4561	1472	2726	2310	1430	1659	936
PA1767	--	--	hypothetical protein	--	247	93	128	252	185	63	120	204	53	137	232	565	360	182	44	112	885	121	797	1061	139	246	30	2055	1813	2310	731	11813	9838	10012	9732	7961	6217	14548	11958	10785	2463	2508	6056	2070	3949	2972	2197	2616	1688
PA1768	--	--	hypothetical protein	--	83	60	77	79	144	58	61	159	65	160	175	340	223	98	39	74	258	56	263	528	52	99	38	758	1415	1500	518	4830	4269	4294	4268	4386	2979	7407	5802	4827	780	770	1827	775	1894	1378	1210	1284	708
PA1769	--	ydiA	conserved hypothetical protein	--	321	245	367	309	661	289	551	872	154	297	809	1012	1910	561	118	229	961	163	658	386	58	267	65	3195	2165	2845	692	3778	3711	2865	3137	3665	2551	6237	4654	3959	3239	3436	7603	3023	5363	3750	2543	2539	1634
PA1770	ppsA	--	phosphoenolpyruvate synthase	water dikinase ; PEP synthase ; Pyruvate	836	294	438	769	788	172	259	1043	214	240	809	1598	1420	577	295	475	5133	1048	2399	2761	404	3192	365	5250	5506	11201	3118	22182	20180	17758	16803	12674	11833	23707	20456	19401	8185	7993	20800	6351	11663	8143	4819	6826	4426
PA1771	estX	--	EstX	EstX	13	18	2	26	15	1	9	62	9	6	36	96	18	8	4	1	43	13	19	63	0	14	4	48	131	247	82	3176	3168	2683	2341	2273	1896	3825	3374	3381	121	86	225	72	132	95	70	62	49
PA1772	--	menG	probable methyltransferase	--	42	10	49	56	117	16	17	87	22	37	90	168	66	69	17	39	197	53	151	266	161	58	26	667	774	830	289	3524	3373	2454	2740	2038	1847	4777	3984	3904	874	1047	2110	973	2017	1348	1055	1506	958
PA1773	cmaX	--	CmaX protein	CmaX protein	185	139	101	878	223	165	155	433	48	141	318	556	445	339	110	82	806	153	2503	785	163	135	65	10669	371	1299	317	2399	2547	1619	1946	2096	1658	4469	3787	3661	485	419	1093	398	772	595	333	454	273
PA1774	crfX	cfrX	CrfX protein	CrfX protein ; CfrX protein	574	46	164	195	330	41	49	673	97	103	382	1873	656	597	94	106	1912	297	1139	1316	140	258	104	3953	4467	3841	766	2867	2784	1576	2109	2962	2143	7411	5574	4272	726	665	1433	728	2295	1766	1818	1230	835
PA1775	cmpX	--	conserved cytoplasmic membrane protein CmpX protein	conserved cytoplasmic membrane protein, CmpX	830	150	199	757	695	102	163	791	275	160	931	1700	934	1144	120	189	3365	1679	4881	4049	414	1033	328	14620	2997	3630	1212	6554	6674	3896	5253	6856	4974	15864	11844	9500	2136	1938	4715	1958	5891	4254	4298	2975	2373
PA1776	sigX	--	ECF sigma factor SigX	ECF sigma factor, SigX	4122	393	487	2533	892	132	422	1307	1149	534	2843	4819	2486	1443	308	451	3895	1116	2088	3179	408	2784	598	4990	2334	3574	1379	39954	31992	32717	29754	30900	21351	48006	37634	34604	13076	12560	26089	8332	20762	13140	9746	8522	5851
PA1777	oprF	--	Major porin and structural outer membrane porin OprF precursor	Porin F	4236	568	836	4930	2357	461	575	1288	587	295	2997	3394	2544	2524	691	929	20053	2376	19882	32324	2211	2859	977	50880	21384	32087	12709	353820	299850	264926	268032	221247	204838	389325	337548	329551	109095	98702	226290	70641	197447	118758	44210	57482	38873
PA1778	cobA	--	uroporphyrin-III C-methyltransferase	S-adenosyl-L-methionine:uroporphyrinogen III	1	11	0	23	8	5	0	6	1	6	17	40	17	50	3	0	13	16	4	4	0	5	9	26	49	91	23	5050	4624	2958	4793	4343	4136	6150	5938	6515	438	401	1085	368	913	645	195	362	226
PA1779	--	nasC ; nasA	assimilatory nitrate reductase	--	0	18	3	51	6	2	10	6	1	0	10	42	23	33	0	1	21	6	12	11	0	5	3	47	68	125	49	155	257	132	205	297	193	886	615	618	157	215	426	209	440	306	163	244	153
PA1780	nirD	nasE	assimilatory nitrite reductase small subunit	--	0	14	0	9	0	0	0	0	1	5	0	3	0	0	0	0	2	0	0	2	0	0	0	37	1	13	3	11	23	18	17	33	8	56	23	46	12	17	46	24	45	30	20	20	34
PA1781	nirB	nasD	assimilatory nitrite reductase large subunit	--	2	26	0	1	10	6	4	1	2	5	6	16	11	14	0	0	14	8	8	3	0	3	4	670	21	59	18	191	184	79	183	116	99	324	237	312	170	157	408	174	458	320	139	217	152
PA1782	--	--	probable serine/threonine-protein kinase	--	1	11	0	2	2	0	8	3	1	6	7	11	7	4	0	0	5	4	2	8	0	1	1	7	9	26	3	212	253	108	199	248	178	477	356	339	166	216	496	248	629	453	286	456	329
PA1783	nasA	nasT	nitrate transporter	--	6	0	0	14	4	0	0	1	0	2	6	3	3	0	2	9	6	1	7	5	0	4	2	16	12	19	4	47	51	26	19	60	47	137	88	80	16	36	95	28	94	62	22	48	33
PA1784	--	--	hypothetical protein	--	24	55	33	70	38	9	37	73	2	3	18	21	166	42	9	32	84	32	177	107	25	42	1	499	121	183	78	159	197	142	156	158	104	299	210	225	696	715	1363	532	2110	1187	936	1342	764
PA1785	nasT	--	NasT	NasT	5	0	2	0	3	0	0	3	0	0	2	6	0	0	1	0	2	3	0	0	0	5	0	5	8	22	3	257	360	161	255	285	255	590	452	487	96	169	321	187	357	240	109	233	143
PA1786	nasS	nasF	NasS	NasS	5	0	4	4	6	0	0	2	1	0	6	3	8	15	1	0	5	3	5	15	0	0	0	8	12	53	9	430	451	299	404	483	416	970	779	747	69	160	219	169	279	181	133	139	138
PA1787	acnB	--	aconitate hydratase 2	--	359	170	315	248	421	84	172	429	173	106	400	945	400	310	44	122	1057	159	446	680	155	246	40	1485	2819	5679	1835	19040	15244	19626	23205	16615	13827	26478	22332	20441	5662	4792	12261	4248	12981	7802	2740	4599	2790
PA1788	--	--	hypothetical protein	--	16	42	70	44	82	29	36	41	17	21	71	158	28	50	11	7	167	125	113	114	54	46	22	691	391	721	250	828	1037	508	910	973	695	2673	2105	2054	574	579	1280	515	1049	843	440	579	385
PA1789	--	--	hypothetical protein	--	93	73	141	531	517	249	120	60	47	35	174	254	539	335	140	43	1348	361	1173	716	116	203	36	11094	1610	3006	849	1912	2640	1567	3146	2730	2556	10216	9639	8524	1877	2239	5193	2148	4575	3284	1856	2344	1703
PA1790	--	--	hypothetical protein	--	13	11	19	22	75	16	23	27	6	33	22	110	26	66	6	1	79	12	159	93	5	6	11	915	204	437	104	826	825	467	802	885	726	1577	1405	1611	88	81	315	102	240	138	95	109	58
PA1791	--	--	hypothetical protein	--	24	0	40	30	74	20	40	33	27	43	93	91	73	141	11	12	64	18	79	49	2	18	20	362	304	662	162	2070	1780	1469	1654	1572	1082	2376	1895	2029	127	108	284	117	180	116	177	160	113
PA1792	--	ybbF	conserved hypothetical protein	--	30	79	100	35	225	27	99	71	27	30	114	246	126	99	27	80	351	400	185	189	77	103	18	403	588	1139	425	2587	2062	1792	1712	1364	1238	2307	2094	2129	366	505	1122	553	1543	860	527	765	499
PA1793	ppiB	cypB	peptidyl-prolyl cis-trans isomerase B	PPIase B ; Rotamase B	74	64	40	37	111	28	66	85	25	57	121	225	143	99	11	38	612	69	230	550	115	121	36	1318	839	2116	545	11574	9186	9526	6899	4240	3343	7620	5857	5528	2096	2175	4032	2031	5386	3409	2259	3150	2029
PA1794	glnS	--	glutaminyl-tRNA synthetase	glutamine-tRNA ligase	136	77	105	163	333	161	116	197	68	77	285	454	283	397	66	44	657	155	689	792	171	220	79	3552	879	1607	569	16548	13704	14996	13088	9592	8121	14465	12235	11820	2747	2841	6964	2642	5312	4055	2791	3334	2229
PA1795	cysS	--	cysteinyl-tRNA synthetase	cysteine-tRNA ligase	93	55	65	889	1911	1436	603	408	51	37	298	434	1292	2597	653	61	7651	649	8015	8730	502	230	111	90930	969	1610	637	15646	13935	12104	11167	10524	7996	15203	12486	13009	3581	4372	8698	4295	7043	5245	3764	4618	3336
PA1796	folD	--	510-methylene-tetrahydrofolate dehydrogenase / cyclohydrolase	--	110	22	23	96	118	32	49	56	24	31	96	130	87	192	18	24	448	177	536	357	94	223	45	1357	1096	1678	431	3794	3468	3065	2932	2846	2114	4382	3719	3685	413	574	1196	573	1235	855	529	670	337
PA1797	--	--	hypothetical protein	--	39	95	60	95	146	13	46	88	75	20	123	244	33	99	28	27	136	175	685	65	336	24	102	425	74	121	49	729	781	444	767	1032	708	3336	2506	2173	303	313	723	305	593	448	280	410	230
PA1798	parS	--	two-component sensor ParS	two-component sensor, ParS	30	30	8	68	71	20	20	21	16	10	18	130	49	19	16	10	154	15	136	75	25	18	13	421	312	519	167	946	810	694	693	701	519	1143	922	959	222	220	522	183	448	277	248	326	178
PA1799	parR	--	two-component response regulator ParR	two-component response regulator, ParR	20	47	24	33	165	38	60	20	19	31	23	147	73	159	42	19	105	32	247	171	50	15	11	3553	302	572	118	882	802	798	839	811	570	1086	888	835	289	325	724	240	534	426	412	415	252
PA1800	tig	--	trigger factor	--	469	139	334	601	888	242	531	979	261	313	821	2287	937	850	156	226	3200	345	2218	2544	794	622	192	10342	5766	9347	2998	67499	58150	55394	54075	39389	35688	52312	47453	43557	9554	8975	22992	7315	14580	11343	6413	6335	3871
PA1801	clpP	--	ClpP	protease ti	182	56	195	240	467	218	170	267	140	180	543	520	269	2112	98	176	1532	346	791	1675	126	182	119	21895	3506	5623	2083	27428	24537	20885	22238	21336	19586	34538	29393	24181	6888	7109	14360	7406	19044	13914	9343	9094	6431
PA1802	clpX	--	ClpX	heat shock protein	1135	311	659	1510	1869	300	802	889	456	497	1243	2233	978	1201	437	634	10063	1558	9835	8553	2115	2196	804	42721	7757	14259	4914	74969	67480	61392	57418	51620	41383	71070	57596	52084	43377	38150	79510	31871	104191	72419	43149	55560	36967
PA1803	lon	lopA ; muc ; deg ; capR	Lon protease	CapR protein ; Atp-dependent protease La	1255	397	939	1594	1650	413	586	1233	303	358	1247	1445	932	1079	301	447	5210	1127	4044	5014	1279	1684	624	26678	5871	7573	2651	95186	78372	78095	64517	67115	40517	82462	63300	58946	19796	19487	35079	15617	48717	35154	21414	25400	17652
PA1804	hupB	--	DNA-binding protein HU	--	1030	210	417	746	808	190	333	596	289	172	1496	1870	827	661	218	384	8416	830	12461	17208	2662	1490	840	73287	11781	23748	12790	34924	31855	27310	25074	21501	16104	28009	24375	21335	3653	3331	6911	2607	6599	4805	2336	2499	1550
PA1805	ppiD	--	peptidyl-prolyl cis-trans isomerase D	PPIase D ; Rotamase D	289	35	71	1354	1404	546	777	211	83	76	204	329	1164	2200	224	50	2585	464	11960	6518	514	218	104	108862	2458	4117	1214	26411	22766	20096	20637	18438	14422	26280	23536	23433	1346	1389	3258	1188	2848	2088	1243	1399	913
PA1806	fabI	envM	NADH-dependent enoyl-ACP reductase	--	10	0	4	12	2	1	9	18	3	4	18	34	2	0	2	11	62	3	30	69	12	11	4	50	352	564	140	2610	2486	2042	1739	1325	1233	2916	2188	2063	250	216	554	252	902	447	239	255	158
PA1807	nppD	oppE	NppD	NppD ; probable ATP-binding component of ABC transporter	28	0	15	44	9	0	4	33	9	18	44	69	35	15	4	10	149	16	54	117	57	16	8	144	406	626	245	5092	4477	4101	3268	2972	2429	6354	4571	4111	568	527	1191	405	1590	1038	485	585	372
PA1808	nppC	oppD	NppC	NppC ; probable permease of ABC transporter	112	24	44	118	63	10	25	84	50	25	211	258	62	35	22	49	182	15	77	119	51	43	33	157	615	959	319	2240	1852	1884	1589	1562	1216	3043	2450	1946	306	326	770	238	944	575	321	414	218
PA1809	nppB	oppC	NppB	NppB ; probable permease of ABC transporter	41	0	23	101	53	15	13	32	15	11	64	131	53	31	13	40	206	26	101	210	42	41	25	181	600	1064	379	1997	1749	1588	1462	1358	1024	2573	2154	1644	457	316	965	307	1050	755	461	506	337
PA1810	nppA2	oppB	NppA2	NppA2 ; probable binding protein component of ABC transporter	83	58	23	85	52	4	99	63	25	41	66	231	77	26	15	24	278	40	151	225	54	48	25	232	703	1148	425	5700	4777	4423	4060	3350	2653	6418	5274	4432	1589	1218	3099	1109	3301	2275	1216	1758	1180
PA1811	nppA1	oppA	NppA1	NppA1 ; probable solute-binding protein	84	35	50	152	127	33	125	59	34	38	138	314	141	90	19	58	222	45	110	190	84	69	41	326	931	1296	393	2595	2591	2019	2158	1976	1418	3982	3100	2525	687	626	1359	574	1688	1126	662	821	518
PA1812	mltD	dniR	membrane-bound lytic murein transglycosylase D precursor	--	264	19	86	416	187	23	93	146	38	82	240	606	152	189	59	77	962	304	961	824	132	250	204	1554	2374	4296	1342	6087	5327	5602	4539	3085	2557	6069	4620	4504	815	987	2689	842	909	640	881	1188	765
PA1813	--	gloB	probable hydroxyacylglutathione hydrolase	probable glyoxalase II	67	0	22	46	73	16	56	57	37	42	94	214	29	78	9	18	136	84	85	95	24	24	20	298	642	715	198	1369	1205	1114	855	922	702	1428	1173	1059	507	688	1450	597	1906	1258	1091	1244	831
PA1814	kerV	--	KerV	KerV	86	79	103	113	326	77	163	138	134	164	163	384	127	125	39	77	375	166	364	359	123	110	43	2080	668	1162	371	1680	1636	1295	1291	1969	1107	2802	2088	2047	965	1069	2336	1323	3081	2416	1915	2502	1662
PA1815	rnhA	--	ribonuclease H	--	19	43	7	113	118	24	61	82	17	17	54	100	68	57	53	17	430	123	1050	450	98	39	14	2359	455	774	356	2861	2641	2265	2397	2654	1763	4193	2963	3055	599	589	1269	678	1443	1155	776	1089	714
PA1816	dnaQ	mutD	DNA polymerase III epsilon chain	--	143	63	66	174	235	62	54	86	87	63	215	284	174	177	44	50	478	287	673	657	167	296	56	1874	823	2120	651	2603	2449	2059	2062	1843	1575	3334	2816	2736	510	519	1022	624	1529	1095	761	1067	643
PA1817	--	--	hypothetical protein	--	0	0	0	0	47	7	13	13	10	9	36	72	2	7	10	10	98	41	166	125	53	21	8	360	129	300	69	732	745	474	509	662	479	1109	968	1020	390	485	1032	725	1455	1191	843	1182	749
PA1818	cadA	speC ; ldcC ; adi ; ldcA	lysine decarboxylase	Orn/Arg/Lys decarboxylase LdcC ; lysine-specific pyridoxal 5Â’-phosphate-dependent carboxylase, LdcA ; lysine decarboxylase ; lysine-specific pyridoxal 5'-phosphate-dependent carboxylase, LdcA	86	10	48	70	77	5	61	51	36	52	107	121	78	20	20	36	304	60	104	120	64	112	30	307	678	1378	530	9356	7947	7406	7220	6615	6189	6044	4956	4533	1828	2305	4749	1999	5363	3520	2730	3535	2673
PA1819	--	yjdE	probable amino acid permease	--	46	58	49	114	71	20	22	68	29	42	88	144	67	49	18	52	162	50	79	76	30	44	31	265	483	1043	397	3287	3169	2356	2593	2528	2219	3140	2433	2424	1101	1179	2718	1041	2782	1843	1154	1674	1255
PA1820	nhaB	--	sodium/proton antiporter NhaB	--	28	11	17	19	52	7	18	22	24	17	63	130	17	25	4	6	104	24	57	33	21	25	12	155	261	699	318	2882	3218	2002	2248	2226	1830	3168	2380	2341	1009	943	2323	825	2468	1692	887	1323	897
PA1821	--	--	probable enoyl-CoA hydratase/isomerase	--	270	87	78	193	230	45	73	120	60	47	308	402	198	270	38	54	673	170	611	665	143	260	78	1678	2431	3217	1111	4835	5000	3328	3499	3134	2211	5500	3922	4064	1337	1804	3841	1812	3488	2653	2069	2283	1701
PA1822	fimL	--	hypothetical protein	--	60	22	82	74	251	56	97	148	80	40	245	594	153	115	40	62	674	172	276	240	60	82	37	1303	1592	4604	1722	6471	6519	4740	4309	4215	3297	6658	5331	5367	1493	2200	4869	2347	4594	3328	2413	2717	2140
PA1823	nudC	yjaD	NudC	NudC	37	39	38	49	68	12	21	74	20	31	95	163	49	52	15	7	181	83	193	132	49	48	27	428	1053	1685	775	3916	4049	2505	2624	2040	2008	3876	3457	3410	1231	1322	2925	1332	2887	2014	1131	1559	1194
PA1824	--	--	conserved hypothetical protein	--	2	0	0	32	14	16	17	5	5	13	23	28	12	22	1	1	26	4	25	2	0	1	4	72	41	132	33	1292	1423	765	958	1203	992	2337	2096	1982	255	370	841	356	1029	613	288	380	244
PA1825	--	--	hypothetical protein	--	12	19	24	8	1500	308	550	150	15	6	22	111	65	317	222	10	632	308	2924	1630	418	24	14	23984	85	171	74	672	750	365	459	527	349	1014	841	962	198	329	679	443	697	401	489	528	362
PA1826	--	--	probable transcriptional regulator	--	7	6	2	8	43	36	63	6	4	3	21	45	7	5	1	0	47	22	40	14	16	2	3	169	55	131	47	708	809	421	395	467	333	922	713	787	216	322	662	410	776	479	640	658	558
PA1827	--	--	probable short-chain dehydrogenase	--	0	0	0	11	9	3	2	13	0	4	9	21	4	21	1	0	9	5	4	15	6	4	0	18	14	13	12	1361	1145	1055	335	549	324	376	324	277	33	89	112	66	144	122	71	178	121
PA1828	--	--	probable short-chain dehydrogenase	--	7	0	11	11	31	4	11	19	6	5	22	17	11	17	4	11	47	19	21	26	6	18	1	53	113	252	92	17552	11588	12701	3276	2463	2055	1599	1143	888	750	841	1376	765	1456	1140	1178	3814	2415
PA1829	--	--	hypothetical protein	--	28	17	17	29	38	16	53	33	16	20	79	27	38	16	5	36	100	36	57	82	63	62	18	185	215	349	133	12299	8194	10689	2930	2350	1459	1796	1360	1135	783	964	1733	1060	1785	1302	1446	3386	2076
PA1830	--	--	hypothetical protein	--	49	6	28	65	78	7	19	42	19	20	71	84	46	65	6	41	215	23	156	308	191	71	13	743	2404	2213	696	12260	9708	9561	4664	3019	2069	3176	3129	2571	1116	900	1824	802	1712	1282	395	792	371
PA1831	--	--	hypothetical protein	--	34	93	50	109	221	56	141	108	31	70	161	316	70	95	26	56	218	118	180	273	210	148	52	642	1070	1542	568	6540	5392	5019	2692	2010	1392	2473	2391	1885	790	687	1556	879	1665	1163	621	972	564
PA1832	--	sohB	probable protease	SohB	94	90	71	153	200	54	109	69	71	121	209	282	216	83	43	89	704	574	835	645	166	456	58	2202	917	2744	817	3072	2665	2234	1786	1646	1244	2528	2067	2048	2334	2288	4648	2691	6893	4481	2854	3468	2168
PA1833	--	yhfP	probable oxidoreductase	--	36	67	38	55	126	24	35	38	31	29	64	313	81	114	11	42	322	96	233	201	80	65	15	943	352	1117	390	3714	3599	2684	2143	2135	1778	3812	3474	2973	3094	3151	8448	3767	11609	7391	4541	5598	3406
PA1834	--	--	hypothetical protein	--	13	18	22	34	73	16	17	14	12	19	24	96	12	0	5	13	105	33	67	111	20	19	10	300	675	732	215	1308	1300	927	829	927	774	1563	1298	1235	771	868	1600	942	2598	1651	910	1257	748
PA1835	--	--	hypothetical protein	--	4	27	19	0	64	16	17	8	3	18	13	52	11	16	4	8	14	309	28	1	0	18	4	56	56	125	27	291	245	273	151	184	140	359	315	226	123	96	398	306	392	236	179	229	183
PA1836	--	--	probable transcriptional regulator	--	26	17	44	24	63	13	15	27	4	17	24	71	20	44	0	7	101	56	74	61	9	31	12	434	89	209	86	532	532	333	319	326	235	560	459	404	195	242	496	298	482	412	458	586	359
PA1837	--	--	hypothetical protein	--	19	7	24	25	41	17	22	20	6	5	7	45	12	32	0	7	76	17	25	43	2	9	1	111	156	240	65	1657	836	3181	1701	1175	403	1624	935	832	133	111	311	150	245	167	147	187	101
PA1838	cysI	--	sulfite reductase	--	109	120	132	176	346	110	120	172	83	50	220	442	96	261	37	56	630	74	199	455	44	40	28	1081	765	1251	274	7746	2816	13417	8016	4516	1713	5893	3573	2557	467	530	1359	536	1049	794	479	694	423
PA1839	--	--	hypothetical protein	--	13	51	3	21	51	13	32	52	9	16	18	130	21	52	7	11	42	48	47	66	18	4	6	441	73	238	70	857	864	510	668	793	585	1224	1084	1069	271	332	933	475	1071	759	287	402	320
PA1840	--	--	hypothetical protein	--	19	24	8	23	85	8	71	47	16	48	71	127	86	142	11	5	152	22	39	55	6	16	5	878	251	265	58	2337	2194	1860	2056	1977	1423	2817	2273	2083	684	767	1594	860	1735	1319	957	1124	861
PA1841	--	--	hypothetical protein	--	5	23	28	17	36	14	13	30	7	13	43	52	36	36	1	4	60	13	37	41	19	2	7	168	214	253	80	3922	3868	2716	2790	2808	2128	4305	3546	3486	998	1109	2408	1035	3079	2188	932	1324	835
PA1842	--	--	hypothetical protein	--	81	25	19	167	70	29	12	188	18	29	214	163	161	85	8	22	231	19	26	175	75	71	46	496	422	581	318	3676	3215	2460	1925	1701	1297	2878	2417	2495	1396	1460	3126	1133	3743	2775	1062	1266	787
PA1843	metH	--	methionine synthase	5-methyltetrahydrofolate--homocysteine S-methyltransferase	222	204	217	683	548	73	183	895	73	243	848	963	1078	378	85	194	1625	103	406	1422	344	308	368	2012	3027	5153	1715	16337	15608	13441	10553	7304	6201	11689	10311	10061	5079	5611	13510	5214	13172	9729	4521	5666	3869
PA1844	tse1	--	Tse1	--	21	0	0	9	6	2	0	2	4	4	1	2	5	16	0	3	14	1	10	53	2	4	0	178	41	62	21	125	98	50	85	73	65	176	119	156	39	28	125	48	126	81	57	45	22
PA1845	tsi1	--	Tsi1	Tsi1	12	32	2	10	12	27	0	18	0	10	20	17	1	16	2	1	31	4	18	24	1	0	0	139	17	48	15	187	171	119	135	196	122	294	246	290	35	6	69	32	70	63	45	51	18
PA1846	cti	--	cis/trans isomerase	--	74	45	64	300	157	27	74	109	39	54	130	486	176	91	26	37	230	53	157	180	12	57	25	480	853	1625	571	3333	3242	2644	2906	2839	2253	4893	4245	4246	601	627	1433	625	1206	913	696	940	680
PA1847	nfuA	yhgI	NfuA	NfuA	70	103	87	142	572	153	209	98	36	46	130	596	235	255	124	61	634	126	692	963	437	133	45	6048	563	1045	289	5269	4812	4054	3663	3043	2740	6382	5062	4784	1366	1331	2554	2033	4608	3071	3518	4177	2641
PA1848	--	--	probable major facilitator superfamily (MFS) transporter	probable MFS transporter	18	0	4	76	42	5	30	10	10	17	9	269	36	66	11	8	79	25	76	104	55	8	8	179	81	240	76	244	283	138	179	218	172	442	411	354	53	97	200	109	204	162	68	100	82
PA1849	--	--	conserved hypothetical protein	--	2	0	0	0	6	4	0	7	2	1	10	13	12	54	1	0	0	0	4	9	10	3	2	233	6	17	3	58	70	21	25	35	29	109	86	75	34	30	54	24	47	22	12	37	37
PA1850	--	--	probable transcriptional regulator	--	14	24	58	69	71	18	28	24	45	14	49	334	52	56	16	17	168	68	85	72	69	48	29	252	124	213	90	305	300	161	167	184	156	636	463	389	347	462	1174	539	1010	631	565	743	423
PA1851	--	--	hypothetical protein	--	3	64	18	37	43	8	25	25	18	41	63	376	55	137	6	28	17	21	13	11	3	5	4	88	134	150	80	261	427	222	269	285	265	1169	847	513	647	625	1503	722	2186	1345	949	1077	705
PA1852	--	--	hypothetical protein	--	734	967	189	888	779	70	461	514	405	395	1201	1055	1560	1393	187	362	5606	1979	2703	2547	922	832	383	18100	5034	9763	1519	1312	1188	723	1558	1251	878	3489	2257	1544	614	544	1293	704	1398	993	1110	775	478
PA1853	--	--	probable transcriptional regulator	--	9	14	16	35	74	23	50	29	31	12	37	87	41	18	9	19	105	146	86	61	20	26	7	477	419	1792	676	590	531	343	862	657	521	868	662	758	163	221	487	346	573	371	163	251	152
PA1854	--	--	conserved hypothetical protein	--	4	0	8	0	12	3	0	22	100	10	128	18	15	12	0	12	2	7	0	5	25	8	1	34	26	18	9	355	391	237	432	317	285	750	514	620	207	265	530	260	646	432	352	537	249
PA1855	--	--	hypothetical protein	--	0	15	0	0	2	0	5	8	17	0	20	8	0	16	0	12	1	5	3	1	13	1	0	3	0	6	0	29	33	11	27	34	27	111	88	65	11	34	33	28	52	36	6	8	9
PA1856	--	--	probable cytochrome oxidase subunit	--	18	35	35	39	82	17	23	78	190	35	421	136	39	118	8	75	68	39	55	84	116	29	27	543	127	216	76	750	650	564	756	680	475	2350	1612	1304	259	263	589	306	704	469	259	483	304
PA1857	--	yedI	conserved hypothetical protein	--	66	63	79	138	115	13	34	87	30	12	134	295	153	111	18	66	207	45	135	92	22	54	9	364	231	653	170	1026	971	751	830	900	724	1784	1382	1410	256	341	890	382	773	411	247	481	233
PA1858	str	--	streptomycin 3''-phosphotransferase	--	0	0	12	23	20	5	12	19	11	8	16	42	5	7	3	4	35	4	9	14	7	4	5	118	42	116	61	473	429	330	345	292	279	585	467	589	245	263	578	350	597	370	227	296	231
PA1859	--	--	probable transcriptional regulator	--	5	11	15	34	11	6	13	6	7	17	14	38	12	14	2	7	33	5	18	30	3	23	3	159	67	148	59	493	440	413	406	304	264	728	439	471	645	580	1374	627	2023	1191	605	888	433
PA1860	--	--	hypothetical protein	--	6	0	6	21	107	3	12	4	21	5	22	56	31	0	5	8	36	41	158	69	18	8	4	1197	173	280	151	723	657	421	475	500	332	836	559	605	1715	1804	3807	1847	6042	3717	2001	2745	1694
PA1861	modC	--	molybdenum transport protein ModC	--	9	15	24	54	45	5	37	25	28	17	33	238	34	31	7	8	37	16	19	20	28	9	13	117	781	1307	527	897	1090	642	630	586	478	1002	852	943	617	798	2058	1259	2786	1679	1058	1692	1160
PA1862	modB	--	molybdenum transport protein ModB	--	11	6	23	42	57	18	27	32	11	5	46	279	31	47	7	20	112	40	70	50	32	23	11	290	548	1005	264	928	1010	622	718	954	602	1543	1142	1024	184	208	497	283	424	284	284	350	176
PA1863	modA	--	molybdate-binding periplasmic protein precursor ModA	--	17	1	18	49	56	6	12	12	10	12	27	199	40	9	7	26	146	34	81	53	22	21	26	466	1336	2393	715	762	708	566	556	745	438	1149	834	744	194	263	516	379	487	353	558	406	354
PA1864	--	--	probable transcriptional regulator	--	5	27	27	49	33	5	8	12	16	8	33	246	41	21	3	24	38	29	18	12	17	26	18	285	399	863	284	14	24	13	7	4	7	25	44	24	9	11	31	40	45	20	14	15	29
PA1865	--	--	hypothetical protein	--	107	87	151	94	156	18	56	254	65	38	191	590	89	95	53	95	523	334	408	433	92	140	36	912	350	662	243	692	687	416	478	490	394	732	655	613	615	671	1856	874	2529	1653	1155	1360	902
PA1866	--	--	hypothetical protein	--	24	87	23	63	62	3	28	95	23	12	35	127	26	15	9	15	94	25	41	107	17	26	10	124	111	301	88	694	728	362	453	413	435	820	719	667	521	624	1475	770	1915	1219	1004	1297	805
PA1867	xphA	--	XphA	XphA	0	0	6	0	3	0	4	12	5	3	5	18	4	0	0	0	3	1	10	6	0	1	2	37	156	171	48	90	64	29	44	125	88	246	164	126	13	10	7	5	7	7	8	7	19
PA1868	xqhA	--	secretion protein XqhA	--	0	0	5	4	10	0	10	13	2	11	9	25	11	0	2	3	6	15	9	6	0	0	0	19	35	36	11	153	123	135	144	166	128	442	303	409	59	69	215	121	164	114	119	144	130
PA1869	acp1	--	Acp1	Acp1 ; probable acyl carrier protein	0	0	0	5	2	0	0	31	0	0	12	13	2	45	4	4	1	1	4	14	2	2	0	502	33	109	20	614	751	343	522	342	336	1153	785	892	3825	4841	10440	5450	5700	4659	5496	7675	4324
PA1870	--	--	hypothetical protein	--	0	6	5	10	16	2	10	7	2	2	12	23	12	17	4	3	10	10	16	23	8	5	1	164	13	36	9	31	33	16	20	14	11	93	56	51	1165	1411	3760	2375	8608	4257	1979	3283	1802
PA1871	lasA	--	LasA protease precursor	staphylolytic protease preproenzyme LasA	0	13	14	6	8	4	21	11	2	4	8	37	15	40	3	13	8	7	5	16	0	5	1	125	298	689	166	382	448	231	289	275	202	457	326	374	3579	3206	9261	3196	10098	5132	2318	3579	2049
PA1872	--	--	hypothetical protein	--	26	13	22	78	31	5	12	42	27	28	78	275	55	18	12	32	75	37	89	61	25	10	14	144	234	315	106	786	800	561	551	388	385	764	650	593	804	965	2537	1045	3114	2034	1284	1650	1088
PA1873	--	--	hypothetical protein	--	1	0	2	4	33	1	2	1	4	3	13	60	34	0	2	4	16	4	14	10	9	7	2	61	43	65	30	63	67	43	95	78	56	196	120	115	153	173	343	141	451	256	174	192	143
PA1874	--	--	hypothetical protein	--	15	107	16	114	94	15	45	16	7	73	30	209	40	27	3	43	67	106	40	27	16	49	5	221	1828	2869	758	1952	2555	1148	1629	1298	1390	3381	2358	2773	13512	17220	44647	16782	54730	33122	5465	8227	5966
PA1875	--	opmL	probable outer membrane protein precursor	--	10	9	6	16	7	3	4	10	7	7	10	0	21	27	0	2	15	10	47	8	5	4	6	56	352	682	166	273	371	179	237	216	213	430	312	340	2219	2823	5918	2748	7640	5088	1752	1863	1426
PA1876	--	--	probable ATP-binding/permease fusion ABC transporter	--	1	0	8	3	19	5	3	11	3	36	17	0	10	16	0	1	16	12	4	13	5	8	0	67	784	1358	668	101	104	62	97	81	71	184	125	104	727	881	2273	869	2941	2079	285	418	298
PA1877	--	--	probable secretion protein	--	0	0	3	17	8	0	8	0	2	6	8	0	4	5	2	3	3	1	5	4	0	0	0	38	113	177	52	121	150	72	111	135	98	213	195	184	840	999	2151	641	2651	1740	246	319	182
PA1878	--	--	hypothetical protein	--	2	0	5	18	2	1	0	5	0	10	13	0	6	12	1	1	7	5	1	7	0	3	3	13	16	59	24	325	282	210	249	274	258	380	324	393	649	833	1607	1034	1771	1158	405	560	400
PA1879	--	--	hypothetical protein	--	1	0	11	18	21	8	1	24	2	13	13	0	1	16	2	10	13	11	12	4	2	21	3	26	43	101	19	214	268	131	168	175	167	264	218	275	319	444	933	514	997	635	380	458	406
PA1880	--	--	probable oxidoreductase	--	5	18	16	47	30	14	20	27	7	11	41	0	25	33	8	9	58	36	44	43	28	16	17	179	419	770	255	513	496	437	348	353	291	517	476	445	1078	1357	3972	1685	4344	2809	1222	1868	1160
PA1881	--	--	probable oxidoreductase	--	5	0	4	6	1	3	8	5	1	9	3	0	4	7	3	4	5	17	2	5	9	6	5	44	36	43	16	188	116	143	84	82	59	156	99	102	320	299	808	387	1088	637	342	489	348
PA1882	--	--	probable transporter	--	19	0	9	31	27	7	17	20	21	5	16	0	16	27	3	8	40	17	40	19	18	20	1	97	66	105	22	131	162	82	175	367	229	365	345	236	12	13	39	21	22	21	49	27	36
PA1883	--	--	probable NADH-ubiquinone/plastoquinone oxidoreductase	--	15	22	12	19	37	16	4	8	0	6	17	0	11	0	0	10	45	27	19	5	2	5	3	54	17	31	23	125	159	104	121	168	109	287	240	190	45	33	81	58	105	69	53	71	47
PA1884	--	--	probable transcriptional regulator	--	8	41	4	17	54	12	28	19	3	29	15	0	18	9	0	6	44	41	21	8	18	12	4	84	3	64	24	92	114	54	50	73	56	145	104	101	40	41	71	54	118	70	58	77	39
PA1885	--	--	conserved hypothetical protein	--	28	23	40	24	33	18	3	42	11	23	33	1	34	13	11	16	96	92	64	28	34	16	3	144	17	100	30	47	45	35	20	52	36	127	104	82	31	32	88	37	92	67	77	53	43
PA1886	polB	dinA	DNA polymerase II	DNA-directed DNA polymerase II	56	40	101	50	75	33	31	147	44	33	109	7	111	117	24	63	180	55	139	166	60	66	16	304	378	858	217	1103	1155	715	799	799	670	1683	1414	1417	972	1288	3121	1752	2460	1611	3107	4176	2869
PA1889	--	--	hypothetical protein	--	38	134	46	186	123	30	96	188	19	57	102	588	404	67	49	92	498	152	417	411	55	161	10	521	329	678	236	860	910	644	753	776	666	1503	1110	1072	570	720	1665	816	1242	870	756	821	667
PA1890	--	--	probable glutathione S-transferase	--	55	206	192	313	222	65	225	255	23	112	121	634	536	303	35	74	105	27	81	99	36	72	21	134	221	532	164	869	865	613	536	589	540	974	802	835	657	827	2004	851	2063	1292	498	704	405
PA1891	--	--	hypothetical protein	--	0	20	0	5	0	0	0	0	0	3	1	29	2	3	0	1	2	2	0	2	0	1	0	3	57	114	34	36	50	36	14	32	51	38	37	20	102	155	341	136	501	253	20	6	22
PA1892	--	--	hypothetical protein	--	0	27	5	4	7	3	12	8	0	4	1	50	19	0	0	4	10	4	0	5	0	4	3	5	145	170	45	668	590	542	446	367	311	265	178	168	2355	2350	5066	1407	6423	3617	261	258	210
PA1893	--	--	hypothetical protein	--	7	38	5	46	9	3	0	3	1	6	1	71	9	2	1	5	7	3	1	4	0	2	4	10	223	349	89	2592	2339	2039	1414	1246	1135	537	359	419	6178	6881	15665	4725	19527	11525	800	902	635
PA1894	--	--	hypothetical protein	--	5	0	3	0	4	0	0	0	1	10	0	13	0	1	0	2	1	2	18	7	6	3	0	30	153	262	86	3207	2571	2374	1655	1161	1051	252	173	215	8196	6456	14591	3407	16821	10890	607	715	455
PA1895	--	--	hypothetical protein	--	0	14	10	19	1	1	13	0	0	15	5	18	1	0	0	0	2	2	1	0	0	0	1	14	238	332	138	1995	1573	1629	1200	941	778	250	230	139	7531	6469	15052	3485	13302	7743	730	914	608
PA1896	--	--	hypothetical protein	--	3	10	0	13	3	0	0	1	4	2	0	21	0	0	0	0	0	2	0	0	0	0	1	7	135	211	78	2205	1712	1705	1249	923	798	250	172	186	6264	4801	12143	3153	7637	5026	559	625	441
PA1897	--	--	hypothetical protein	--	0	0	0	0	2	0	0	3	1	2	0	9	1	0	0	2	1	3	7	0	0	3	1	30	171	334	123	2898	2244	1914	1365	1052	908	358	251	200	4374	3727	9856	2103	5877	3929	502	493	388
PA1898	qscR	phzR	quorum-sensing control repressor	quorum-sensing control repressor	2	51	6	10	11	3	18	5	2	8	3	74	4	0	1	2	9	9	4	10	0	6	1	57	80	165	59	548	622	466	407	492	295	354	205	185	1730	1543	3441	1137	4120	2779	575	691	451
PA1899	phzA2	--	probable phenazine biosynthesis protein	--	0	0	0	0	0	0	1	5	0	4	7	6	2	1	4	1	4	4	0	0	0	0	0	58	9	32	2	16	46	46	10	34	21	14	16	16	699	802	1811	468	827	668	392	570	351
PA1900	phzB2	--	probable phenazine biosynthesis protein	--	0	0	8	2	7	0	0	10	1	2	8	5	2	5	0	3	3	7	7	7	0	0	0	260	39	107	24	93	63	83	43	58	46	43	61	63	664	774	1434	298	498	365	117	195	89
PA1901	phzC2	--	phenazine biosynthesis protein PhzC	--	1	5	1	3	20	4	2	46	3	15	392	20	22	15	4	15	16	20	30	3	9	2	2	756	192	480	77	59	42	32	25	30	23	34	34	35	655	895	2295	769	2018	1233	423	711	400
PA1904	phzF2	--	probable phenazine biosynthesis protein	--	0	6	1	6	2	2	8	13	2	7	33	7	1	16	2	1	0	7	1	2	3	2	1	417	36	85	11	35	21	34	34	37	29	60	64	54	1095	1449	3526	1590	6688	3671	578	791	618
PA1906	--	--	hypothetical protein	--	2	18	9	14	9	1	8	9	12	36	10	36	9	9	6	0	21	9	17	111	0	13	13	84	104	92	21	271	327	161	230	201	208	362	282	328	109	161	367	192	314	190	115	122	72
PA1907	--	--	hypothetical protein	--	7	11	17	18	22	5	4	24	29	12	24	39	9	19	6	7	28	40	24	105	11	39	8	62	28	106	16	46	83	50	55	68	29	109	87	80	81	104	274	142	276	131	67	63	51
PA1908	--	--	probable major facilitator superfamily (MFS) transporter	probable MFS transporter	12	1	22	26	96	15	26	38	42	12	27	65	2	31	3	16	26	40	21	81	34	41	4	165	18	37	15	10	26	7	6	11	4	32	25	17	5	21	30	13	39	18	11	17	8
PA1909	--	--	hypothetical protein	--	12	0	7	6	27	4	0	30	22	13	21	45	2	0	3	20	20	28	23	153	14	61	22	69	23	65	18	78	79	81	73	50	42	141	133	79	75	34	110	39	142	83	33	86	33
PA1910	femA	ufrA	ferric-mycobactin receptor FemA	ferric-mycobactin receptor, FemA	18	24	64	21	76	9	36	70	75	38	74	127	17	10	0	42	105	78	91	276	30	173	38	172	52	95	20	171	155	102	110	104	61	308	191	144	128	171	333	153	406	254	204	281	191
PA1911	femR	--	sigma factor regulator FemR	sigma factor regulator, FemR	33	47	102	38	80	12	63	183	73	80	122	333	18	37	10	94	101	82	89	184	106	95	26	130	33	102	41	55	68	63	49	46	55	144	129	160	44	72	104	68	84	62	53	61	59
PA1912	femI	--	ECF sigma factor FemI	ECF sigma factor, FemI	32	28	29	28	442	56	94	102	38	42	84	181	33	69	39	85	638	131	343	718	204	166	54	6637	74	181	72	635	636	583	442	497	457	860	754	677	115	121	266	162	224	131	127	160	113
PA1913	--	--	hypothetical protein	--	10	0	2	0	5	2	4	2	0	10	4	8	4	7	0	5	0	2	0	2	5	0	0	7	157	444	82	3662	3260	3004	2366	2075	1883	3215	2561	2650	465	423	1359	500	713	629	395	562	451
PA1915	--	--	hypothetical protein	--	16	57	19	60	60	25	34	67	24	29	61	133	53	49	18	19	139	50	90	110	36	49	21	177	201	376	126	664	767	449	469	430	386	978	804	679	667	785	1851	859	2390	1630	994	1324	952
PA1916	--	--	probable amino acid permease	--	0	15	0	20	13	5	2	0	0	23	8	15	13	7	0	9	11	2	6	16	1	4	2	37	10	30	10	114	122	91	94	105	67	258	189	189	130	117	307	142	405	322	231	379	174
PA1917	--	--	hypothetical protein	--	0	0	0	5	6	0	1	0	0	1	5	2	0	13	0	0	2	1	0	1	0	0	0	2	0	2	0	20	41	23	28	65	28	136	86	66	39	68	153	64	142	94	73	80	52
PA1919	nrdG	--	class III (anaerobic) ribonucleoside-triphosphate reductase activating protein 'activase' NrdG	class III (anaerobic) ribonucleoside-triphosphate reductase activating protein, 'activase', NrdG	5	0	11	22	21	9	9	7	1	11	50	1	25	0	3	4	49	4	4	10	5	11	5	53	3	9	0	93	127	71	64	196	151	920	643	596	21	39	72	60	121	42	45	61	36
PA1920	nrdD	--	class III (anaerobic) ribonucleoside-triphosphate reductase subunit NrdD	class III (anaerobic) ribonucleoside-triphosphate reductase subunit, NrdD	49	46	45	108	91	33	32	17	22	61	94	51	79	46	17	21	340	67	82	78	38	73	26	279	28	58	21	232	355	165	331	593	379	2436	1886	1704	187	173	416	211	447	269	157	227	153
PA1921	--	--	hypothetical protein	--	35	74	36	104	93	9	23	58	37	46	80	0	72	25	3	30	95	49	54	123	55	46	68	115	3	13	1	14	19	20	14	33	13	74	33	39	120	168	483	140	317	154	82	72	33
PA1922	--	feuA ; cirA	probable TonB-dependent receptor	--	197	84	168	317	356	68	95	483	304	142	511	64	359	92	69	125	1031	120	607	685	136	366	110	528	11	20	1	67	85	29	51	34	26	78	61	82	44	60	158	130	176	95	58	140	91
PA1923	--	--	hypothetical protein	--	190	52	157	496	306	50	144	578	369	161	595	38	452	102	78	111	965	53	376	620	97	316	82	386	9	16	12	37	73	61	46	44	36	93	95	87	111	178	436	251	444	262	174	221	165
PA1924	--	--	hypothetical protein	--	56	26	26	158	84	10	39	121	79	23	211	4	98	1	23	29	140	10	109	274	83	54	24	186	0	8	5	21	13	7	15	13	12	44	31	38	27	37	113	50	113	65	29	57	48
PA1925	--	--	hypothetical protein	--	30	0	31	106	70	12	24	57	40	38	58	4	69	6	10	35	183	2	29	168	26	41	9	115	0	7	5	47	32	30	36	42	49	92	68	88	101	100	349	116	352	221	89	157	81
PA1926	--	ycaO	Uncharacterized protein	Uncharacterized protein ; conserved hypothetical protein	83	39	73	223	171	31	39	235	118	96	194	237	164	49	32	56	398	48	219	391	46	125	34	665	753	1159	335	5020	4968	3685	4014	4069	3291	6413	5447	5573	1058	1397	3295	1547	2098	1680	1102	1030	691
PA1927	metE	--	5-methyltetrahydropteroyltriglutamate-homocysteine S-methyltransferase	cobalamin-independent methionine synthase	473	178	264	848	805	160	103	7304	105	736	1068	1297	2241	1275	183	469	2847	154	631	2354	1009	618	353	7779	257	294	95	1943	1554	1053	892	921	712	1798	1396	1503	331	327	691	285	731	422	226	316	178
PA1928	rimJ	--	ribosomal protein alanine acetyltransferase	--	6	0	9	12	12	6	12	34	6	10	20	32	1	28	1	1	27	10	4	8	4	2	5	64	39	59	21	314	281	218	138	155	136	289	212	226	106	153	313	131	259	207	153	229	155
PA1929	--	--	hypothetical protein	--	0	0	2	19	12	1	10	10	0	17	27	11	24	2	0	4	12	8	3	6	0	7	3	18	11	42	13	103	104	74	39	71	51	138	100	110	36	47	137	45	122	75	82	96	79
PA1930	--	--	probable chemotaxis transducer	--	23	37	15	27	46	11	50	84	6	30	48	105	97	71	17	33	206	22	53	91	14	38	18	404	443	815	378	212	123	140	155	112	113	199	193	171	1681	1545	3260	1190	6211	3597	1475	2069	1192
PA1934	--	--	hypothetical protein	--	28	0	5	7	6	0	12	89	0	2	5	18	6	27	0	26	73	21	15	19	7	9	0	23	26	84	30	287	296	244	183	125	113	355	277	288	161	144	403	237	924	514	195	257	144
PA1940	--	--	hypothetical protein	--	0	11	0	0	6	2	2	6	3	13	15	31	0	1	0	1	10	1	9	10	2	1	1	28	285	487	144	1636	1581	1255	1154	1068	712	1420	1015	933	2102	2259	4528	2312	5568	3541	2361	2780	1857
PA1941	--	--	hypothetical protein	--	29	53	9	24	64	14	30	26	26	81	151	313	21	27	14	16	109	45	106	50	82	39	10	312	1491	1973	676	1714	1490	1357	977	759	535	1078	806	846	708	811	1806	819	1703	1023	644	885	636
PA1942	--	--	hypothetical protein	--	624	135	162	380	779	91	89	159	13	29	930	279	157	425	152	132	6481	661	2368	1740	1375	784	182	5937	5807	7149	4780	206	178	136	129	128	78	177	151	169	164	179	360	145	318	257	187	223	113
PA1943	--	--	hypothetical protein	--	8	9	7	30	22	8	5	3	10	17	52	77	22	7	4	16	54	9	38	48	13	14	7	63	231	418	130	667	692	493	384	534	385	850	791	675	442	547	1069	702	1635	1026	1088	1045	696
PA1944	--	--	hypothetical protein	--	41	117	107	144	99	26	101	107	25	98	87	294	116	81	26	49	323	85	209	460	31	199	20	1343	253	435	199	1466	1437	1110	1074	1079	868	2196	1690	1446	2069	2075	4830	1733	5319	3298	1748	2709	1919
PA1945	--	--	probable transcriptional regulator	--	20	6	63	30	49	4	24	40	8	50	24	278	41	7	11	23	65	54	98	73	27	115	8	64	106	220	102	251	231	164	154	188	168	415	288	282	283	270	656	330	663	438	246	313	201
PA1946	rbsB	--	binding protein component precursor of ABC ribose transporter	--	39	44	52	94	59	46	48	54	28	50	129	251	57	68	13	29	159	86	42	57	50	72	44	655	449	829	299	1628	1717	1082	1195	1040	850	2067	1542	1473	1147	1443	2389	1161	3924	2875	2233	2329	1679
PA1947	rbsA	--	ribose transport protein RbsA	--	7	4	39	45	53	13	31	36	30	40	53	327	45	1	7	21	108	37	62	64	44	37	28	398	382	762	252	556	729	449	375	362	376	551	358	303	225	317	682	332	823	607	401	457	349
PA1948	rbsC	--	membrane protein component of ABC ribose transporter	--	8	22	22	71	40	20	21	14	13	55	60	148	39	14	7	24	118	42	68	57	9	33	18	653	783	1099	468	503	462	381	356	407	270	582	424	315	174	228	425	209	594	409	352	317	297
PA1949	rbsR	--	ribose operon repressor RbsR	--	74	37	57	67	88	7	22	77	49	20	435	189	152	119	18	22	514	90	130	103	55	125	110	485	1394	1810	783	772	921	553	503	543	496	932	758	733	230	286	793	485	1092	656	545	633	549
PA1950	rbsK	--	ribokinase	--	25	0	31	51	68	58	43	42	14	46	53	152	60	54	5	23	111	92	149	184	61	26	14	3977	586	1020	294	617	719	323	357	419	389	754	565	607	216	443	870	618	1153	678	529	752	579
PA1951	fapF	--	FapF	FapF	2	0	0	2	10	0	6	0	0	12	3	44	0	1	2	2	8	0	0	1	3	2	3	14	199	236	83	567	758	375	397	493	374	717	633	506	1097	1176	2526	1003	2607	1664	827	1069	741
PA1952	fapE	--	FapE	FapE	0	0	0	0	1	0	0	0	0	0	0	4	0	0	0	2	4	0	0	0	0	0	0	4	0	1	0	5	19	12	14	9	7	22	26	19	57	89	115	76	199	142	23	44	15
PA1953	fapD	--	FapD	FapD	0	0	5	0	3	0	0	0	0	1	0	5	1	0	0	0	3	1	26	1	0	0	0	29	0	4	4	185	253	131	168	134	117	228	237	152	294	317	571	371	919	531	216	349	217
PA1954	fapC	--	FapC	FapC	5	10	0	14	3	1	5	0	2	6	0	5	4	0	1	1	0	1	0	5	2	2	0	11	12	10	6	176	249	131	160	162	135	288	252	204	778	801	1272	809	2224	1248	231	419	172
PA1955	fapB	--	FapB	FapB	0	0	0	0	0	1	0	0	0	0	2	0	0	0	0	0	0	0	0	0	0	0	0	9	7	0	1	35	23	23	8	53	20	53	25	37	125	153	169	112	372	221	54	76	42
PA1956	fapA	--	FapA	FapA	0	0	2	0	0	0	0	1	0	0	0	11	1	0	2	4	0	2	7	9	0	3	0	6	11	8	0	34	54	33	45	51	34	97	70	101	77	154	168	143	384	196	55	56	32
PA1957	--	nadR	hypothetical protein	--	11	20	11	24	25	11	15	20	4	4	29	4	19	7	2	5	37	6	257	82	12	1	3	325	250	203	57	189	238	150	104	150	121	342	262	272	38	90	221	108	226	99	125	162	99
PA1958	--	--	probable transporter	--	1	11	14	9	17	7	8	19	2	11	21	69	19	2	3	7	21	11	64	52	0	1	2	136	67	118	30	839	957	601	702	634	525	1173	1009	888	309	452	883	344	719	612	388	506	315
PA1959	bacA	--	bacitracin resistance protein	undecaprenol kinase	153	98	30	341	123	28	52	168	12	36	138	133	418	131	56	75	439	70	810	441	68	139	7	1832	196	548	144	2096	2038	1336	2148	2556	1973	4400	3711	3567	95	128	287	92	167	153	33	59	96
PA1960	--	--	hypothetical protein	--	4	16	4	33	18	3	0	23	3	8	17	37	30	0	2	4	18	12	20	20	3	5	0	92	54	86	28	414	467	282	404	480	401	932	870	924	61	74	155	163	202	144	121	131	111
PA1961	--	--	probable transcriptional regulator	--	17	476	346	22	38	17	11	20	4	3	17	44	54	46	3	62	41	433	25	16	11	6	4	90	90	115	15	688	680	388	525	909	711	1956	1521	1621	177	251	564	342	755	496	418	494	406
PA1962	azoR2	--	FMN-dependent NADH-azoreductase 2 AzoR2	FMN-dependent NADH-azoreductase 2, AzoR2	12	0	2	13	4	1	4	1	0	6	528	4	62	0	14	32	10	24	18	5	29	0	1	20	2	39	10	433	478	227	518	1046	699	1751	1457	1366	33	29	84	40	62	59	37	48	43
PA1963	--	--	hypothetical protein	--	36	0	15	20	15	13	5	12	17	10	29	33	46	6	8	13	170	51	127	63	36	31	22	268	477	833	286	2156	2214	1333	1573	1673	1402	2878	2360	2317	926	957	2438	1328	3449	2453	1556	2035	1354
PA1964	--	ybiT	probable ATP-binding component of ABC transporter	--	38	132	43	129	134	58	42	186	45	24	55	95	104	231	33	27	260	122	1554	516	39	16	13	4043	475	718	143	10101	9822	7479	9665	9992	8039	15914	13912	13054	1966	2173	4919	2164	5783	4469	3145	3804	2660
PA1965	--	--	hypothetical protein	--	4	1	24	4	50	13	18	32	18	5	14	34	16	63	5	1	38	10	54	26	12	12	0	92	64	148	38	555	699	325	493	412	338	729	691	573	123	125	415	200	286	226	93	105	118
PA1967	--	--	hypothetical protein	--	1	0	2	7	36	13	11	86	2	2	47	11	1	76	0	13	65	3	1	4	3	3	0	111	73	155	47	1147	1166	1008	853	598	514	1240	875	971	145	122	461	221	296	220	146	198	102
PA1968	--	--	hypothetical protein	--	10	0	4	9	20	1	4	21	2	5	8	29	9	0	5	5	28	7	52	47	2	8	5	40	73	123	20	139	151	110	114	117	90	267	248	156	85	119	213	103	232	108	59	75	26
PA1969	--	--	hypothetical protein	--	11	0	2	22	27	3	12	6	1	6	5	45	5	15	3	0	51	16	72	121	2	17	1	188	105	186	74	354	373	270	253	307	252	447	483	374	132	136	340	166	321	153	80	103	25
PA1970	--	--	hypothetical protein	--	11	3	20	15	43	11	19	39	3	6	23	6	23	20	6	0	90	62	39	20	32	29	2	4	104	551	174	1036	1109	725	906	738	639	894	844	981	258	198	469	176	331	221	104	126	80
PA1971	braZ	--	branched chain amino acid transporter BraZ	--	41	44	19	55	53	15	53	101	29	28	51	136	76	54	19	7	25	30	60	44	0	15	12	183	226	273	53	2231	1685	1912	1804	939	916	1529	1243	1127	139	150	317	164	476	340	134	176	118
PA1972	--	--	conserved hypothetical protein	--	19	0	0	5	14	0	3	4	3	5	8	8	17	0	4	4	15	15	1	6	3	4	9	21	28	39	20	93	87	43	40	90	59	128	114	89	105	51	163	58	142	115	90	90	50
PA1976	ercS'	--	ErcS'	ErcS'	9	19	12	12	7	5	6	9	2	13	6	24	3	0	2	15	21	8	9	19	6	8	2	73	175	367	179	2782	2466	1908	662	1218	898	110	136	119	87	111	269	156	1175	805	113	141	106
PA1977	--	--	hypothetical protein	--	2	0	3	0	4	0	0	0	3	4	7	4	4	0	0	12	9	0	1	1	0	0	0	5	66	158	81	476	523	349	289	261	272	22	25	17	30	31	110	70	502	325	24	39	45
PA1978	erbR	agmR	response regulator ErbR	glycerol metabolism activator ; response regulator AgmR ; response regulator ErbR	6	7	3	0	3	4	2	8	3	11	11	0	5	12	1	3	9	2	9	10	7	4	1	58	183	261	103	4238	3992	3405	2461	1712	1497	263	172	171	377	299	799	384	3229	2327	365	350	376
PA1979	eraS	exaD	sensor kinase EraS	ExaD ; sensor kinase, EraS	0	0	1	0	7	1	0	0	0	6	2	4	0	0	0	0	0	1	5	0	0	0	0	94	79	106	43	737	809	414	195	482	394	17	11	10	33	34	165	79	760	628	35	46	57
PA1980	eraR	exaE	response regulator EraR	ExaE ; response regulator EraR	2	6	3	0	1	2	6	3	0	0	3	10	0	2	0	3	0	1	7	0	2	0	0	183	30	37	18	1499	1519	863	449	948	748	23	15	11	50	89	261	103	1053	907	39	72	62
PA1981	--	--	hypothetical protein	--	0	13	0	0	0	0	0	0	2	2	4	2	0	0	0	3	0	0	0	0	0	0	0	9	41	64	30	576	527	295	65	254	190	14	7	12	27	23	31	50	254	166	2	32	12
PA1982	exaA	--	quinoprotein ethanol dehydrogenase	quinoprotein alcohol dehydrogenase ; quinoprotein ethanol dehydrogenase	5	0	16	10	37	6	13	10	0	15	4	9	2	373	1	0	41	1	18	13	26	8	0	3748	1230	2835	1223	10609	7522	6535	1141	1738	1196	125	126	109	192	226	525	278	1136	462	327	444	260
PA1983	exaB	--	cytochrome c550	cytochrome c(EDH)	1	0	6	5	3	0	0	0	0	7	3	3	0	13	0	0	3	1	0	4	0	0	0	169	74	188	91	4305	2995	2763	507	782	427	18	29	11	45	69	106	66	808	367	41	53	69
PA1984	exaC	exaC1	NAD+ dependent aldehyde dehydrogenase ExaC	NAD+ dependent aldehyde dehydrogenase ExaC	40	0	24	22	27	9	13	40	14	37	60	100	34	32	0	15	74	11	34	167	7	14	34	852	376	1101	418	11242	8511	8031	3581	3860	2772	1467	1090	840	1310	1241	3468	1606	8444	5019	502	654	447
PA1985	pqqA	--	pyrroloquinoline quinone biosynthesis protein A	coenzyme PQQ synthesis protein A	11	0	1	18	6	0	1	7	1	5	10	6	10	19	6	0	38	4	69	108	40	25	3	228	126	123	72	1681	1477	1148	471	558	402	92	92	69	1372	1302	2898	983	2334	1782	486	727	267
PA1986	pqqB	--	pyrroloquinoline quinone biosynthesis protein B	coenzyme PQQ synthesis protein B	19	0	6	14	46	20	14	25	10	34	23	33	37	5	10	1	60	16	51	73	20	18	8	556	133	236	93	4672	3838	3241	1469	1650	1274	322	232	168	1392	1403	4415	1586	5127	3012	811	1375	928
PA1987	pqqC	--	pyrroloquinoline quinone biosynthesis protein C	coenzyme PQQ synthesis protein C	5	0	15	139	129	26	11	11	9	7	29	14	95	98	62	1	309	27	318	608	68	35	4	3669	160	543	179	4268	3358	3152	1201	1549	1047	469	269	260	1343	1353	4101	1454	4629	2668	822	1411	1035
PA1988	pqqD	--	pyrroloquinoline quinone biosynthesis protein D	coenzyme PQQ synthesis protein D	11	0	0	5	12	4	0	8	3	5	5	7	12	11	3	1	26	4	17	22	11	21	0	58	21	130	37	1723	1417	1170	583	644	491	291	182	130	665	603	1897	651	2347	1241	325	576	377
PA1989	pqqE	--	pyrroloquinoline quinone biosynthesis protein E	coenzyme pqq synthesis protein E	10	0	19	27	22	1	8	21	8	16	26	44	7	11	6	1	69	9	47	60	34	39	4	201	119	354	100	2267	1943	1530	663	904	689	294	253	186	846	864	2480	1087	3260	1923	546	921	513
PA1990	pqqH	--	PqqH	PqqH	20	0	10	0	22	6	2	57	5	21	13	34	18	0	3	1	49	12	18	28	32	2	2	54	48	202	86	508	496	214	110	262	179	117	68	74	150	210	555	510	1240	601	267	274	230
PA1991	--	--	probable iron-containing alcohol dehydrogenase	--	8	0	8	41	27	10	10	25	22	26	31	84	7	5	8	1	61	26	53	53	14	5	8	149	330	480	188	2372	2205	1401	2023	1303	1128	1169	869	801	614	674	1753	696	1892	1285	596	929	579
PA1992	ercS	--	ErcS	ErcS	11	0	17	33	13	10	16	26	22	17	13	70	17	0	1	0	78	19	51	23	27	5	0	74	269	511	207	1140	1062	762	876	708	643	470	391	387	343	410	979	418	1163	699	296	411	282
PA1993	--	yhhS	probable major facilitator superfamily (MFS) transporter	probable MFS transporter	21	0	22	3	27	21	14	111	27	17	51	84	17	97	12	0	25	32	20	17	21	14	8	92	194	269	106	675	680	392	584	816	566	1347	994	1090	182	218	489	264	591	395	202	203	132
PA1994	--	--	hypothetical protein	--	16	0	19	22	29	8	3	26	15	27	30	110	27	5	15	0	76	19	65	32	34	17	6	136	138	415	83	402	370	303	308	308	220	564	460	416	192	319	708	385	858	537	298	518	353
PA1995	--	--	hypothetical protein	--	5	0	17	14	42	4	15	11	5	13	14	23	9	11	5	0	35	21	68	42	28	22	5	164	133	301	99	392	348	224	303	256	221	496	399	422	179	283	735	373	723	623	402	509	376
PA1996	ppiC1	--	peptidyl-prolyl cis-trans isomerase C1	Parvulin, PPIase C ; Rotamase C	22	0	13	22	51	15	19	15	16	12	36	52	37	20	3	0	27	23	31	34	19	27	6	173	407	292	126	363	377	296	308	321	212	447	377	378	229	297	592	286	615	417	276	398	296
PA1997	--	--	probable AMP-binding enzyme	--	23	0	44	26	73	25	23	72	24	44	101	115	24	20	6	0	170	102	113	65	62	52	10	132	392	619	289	820	917	558	587	543	416	854	712	630	637	877	2042	1176	3127	1984	1237	1738	1228
PA1998	dhcR	--	transcriptional regulator DhcR	DhcR, transcriptional regulator	19	0	14	10	19	8	11	14	4	18	16	48	9	22	2	0	40	15	18	25	2	7	2	103	55	89	21	360	346	248	210	278	218	507	418	358	217	284	652	361	1087	752	576	785	414
PA1999	dhcA	pcaI ; atoD ; scoA	dehydrocarnitine CoA transferase subunit A	dehydrocarnitine CoA transferase, subunit A ; DhcA	13	0	63	11	47	5	7	31	13	7	59	234	28	8	12	15	230	8	121	173	8	21	9	126	223	495	164	179	220	182	489	254	237	1852	1476	1199	46	33	108	41	124	68	121	97	69
PA2000	dhcB	atoA ; scoB	dehydrocarnitine CoA transferase subunit B	dehydrocarnitine CoA transferase, subunit B ; DhcB	4	0	7	15	37	0	9	16	4	7	77	233	24	6	5	2	220	5	59	77	10	23	9	107	143	339	117	180	233	159	519	202	151	1521	1168	974	31	69	91	34	137	92	57	57	48
PA2001	atoB	--	acetyl-CoA acetyltransferase	acetoacetyl-CoA thiolase	12	0	30	14	69	13	25	33	16	14	255	345	39	71	9	1	161	26	40	87	27	22	18	109	209	655	198	355	335	260	435	312	291	1516	1222	1085	212	308	784	536	1328	787	509	770	363
PA2002	--	atoE	conserved hypothetical protein	--	13	0	15	14	43	3	8	10	10	18	32	86	26	7	8	0	71	6	32	25	2	4	6	104	246	338	129	436	396	427	624	432	382	1388	961	767	206	242	384	245	586	415	152	224	116
PA2003	bdhA	--	3-hydroxybutyrate dehydrogenase	D-beta-hydroxybutyrate dehydrogenase	14	0	0	4	15	6	2	1	1	14	14	5	13	0	6	0	25	1	3	18	2	1	1	32	36	104	39	338	336	190	443	186	274	998	595	467	137	176	405	170	476	324	169	267	173
PA2004	--	--	conserved hypothetical protein	--	10	0	20	18	32	16	10	3	5	46	40	9	6	36	13	0	66	9	10	23	10	3	3	152	86	316	86	289	325	241	329	226	210	656	461	322	94	163	432	179	432	286	173	249	198
PA2005	hbcR	(R)-3-hydroxybutyrate catabolism regulator	HbcR	HbcR ; probable transcriptional regulator	8	0	8	20	33	3	11	39	7	15	24	66	20	18	0	0	39	14	41	36	16	22	23	194	178	301	93	978	1142	709	740	687	617	2598	1871	1450	195	291	844	378	521	320	159	247	150
PA2006	--	--	probable major facilitator superfamily (MFS) transporter	probable MFS transporter	1	0	19	0	14	3	13	5	6	13	30	81	8	11	0	2	8	12	10	18	0	5	8	46	446	557	151	259	235	212	217	222	181	4357	3390	2386	93	89	218	109	238	121	138	169	112
PA2007	maiA	--	maleylacetoacetate isomerase	glutathione transferase zeta 1	15	0	41	4	36	2	18	6	16	32	54	104	2	10	2	2	31	20	40	62	18	15	18	167	321	850	247	254	263	194	211	214	173	5488	4581	2967	94	110	393	188	328	192	170	304	148
PA2008	fahA	--	fumarylacetoacetase	fumarylacetoacetate hydrolase ; beta-diketonase	28	0	146	25	90	33	37	44	25	43	153	223	60	35	6	3	91	46	115	139	68	67	45	621	853	1892	469	496	453	488	358	316	321	8572	7079	4713	190	248	556	258	558	304	278	320	164
PA2009	hmgA	--	homogentisate 12-dioxygenase	homogentisicase	27	47	73	75	123	52	53	23	27	90	133	320	87	50	27	119	143	65	200	123	33	72	66	1109	1215	2294	469	708	619	740	648	508	439	12647	9674	7066	308	373	805	319	982	581	458	527	390
PA2010	hmgR	--	HmgR	HmgR ; probable transcriptional regulator	1	0	15	17	6	2	6	11	1	8	14	54	5	26	3	16	25	18	17	27	0	13	24	36	43	140	24	450	452	342	371	405	351	3164	2330	2282	138	146	357	243	305	206	208	198	147
PA2011	liuE	mvaB ; gnyL	3-hydroxy-3-methylglutaryl-CoA lyase	HMG-CoA lyase ; HMG lyase, MvaB ; Hydroxymethylglutaryl-coenzymeA lyase, GnyH ; 3-hydroxy-3-methylglutaryl-CoA lyase ; 3-hydroxy-gamma-carboxygeranoyl-CoA lyase, GnyL	24	25	37	10	57	8	26	2	28	15	96	77	63	47	5	34	173	70	64	156	27	45	19	267	461	1395	351	923	1044	725	2019	1797	1806	2380	1736	1773	461	392	969	473	1151	825	397	591	364
PA2012	liuD	accA ; mccA ; gnyA	methylcrotonyl-CoA carboxylase alpha-subunit (biotin-containing)	alpha subunit of geranoyl-CoA carboxylase, GnyA ; MccA ; methylcrotonyl-CoA carboxylase, alpha-subunit (biotin-containing)	37	40	37	25	60	13	49	20	48	28	162	164	78	33	12	88	174	57	54	69	27	33	15	218	244	548	204	928	902	804	2502	2049	2123	1206	881	835	452	468	1104	551	1344	842	592	780	556
PA2013	liuC	menB ; gnyH	putative 3-methylglutaconyl-CoA hydratase	gamma-carboxygeranoyl-CoA hydratase, GnyH ; putative 3-methylglutaconyl-CoA hydratase	9	1	49	6	44	12	40	19	21	24	68	39	41	0	10	54	36	38	33	33	1	39	14	136	317	491	248	187	233	199	1117	1179	971	230	182	140	110	182	353	245	542	283	236	369	189
PA2014	liuB	gnyB	methylcrotonyl-CoA carboxylase beta-subunit	MccB ; beta subunit of geranoyl-CoA carboxylase, GnyB ; methylcrotonyl-CoA carboxylase, beta-subunit	27	21	38	25	66	23	25	26	32	27	85	129	55	28	3	53	156	36	66	78	24	48	35	157	442	685	261	698	580	486	3778	2860	2705	755	691	480	457	428	1180	537	1439	839	575	826	584
PA2015	liuA	gnyD ; ivd	putative isovaleryl-CoA dehydrogenase	Ivd ; Citronelloyl-CoA dehydrogenase, GnyD ; putative isovaleryl-CoA dehydrogenase	53	50	82	75	190	71	61	31	56	58	225	241	88	75	30	165	646	145	329	468	129	131	52	1024	704	1262	459	1115	974	987	6589	5334	4741	1043	802	597	769	867	1610	965	2520	1613	2054	2134	1620
PA2016	liuR	gnyR	regulator of liu genes	GnyR ; regulator of liu genes ; Regulatory gene of gnyRDBHAL cluster, GnyR	136	167	177	282	346	83	260	46	112	185	701	433	173	105	61	203	521	134	381	466	62	153	158	893	564	922	273	351	349	342	2196	2375	1873	475	442	313	276	273	535	442	994	693	1473	1029	641
PA2017	--	--	hypothetical protein	--	6	36	15	73	67	28	23	24	7	31	34	78	33	70	18	33	119	79	81	51	34	41	8	807	149	246	63	280	324	175	345	416	329	797	509	498	330	324	805	454	965	676	665	623	508
PA2018	mexY	amrB ; mexH	Resistance-Nodulation-Cell Division (RND) multidrug efflux transporter MexY	RND multidrug efflux transporter ; Resistance-Nodulation-Cell Division (RND) multidrug efflux transporter MexY	812	304	624	955	1092	127	161	1197	526	420	308	2234	1249	480	208	383	2640	953	1885	1796	710	526	331	4595	222	407	139	570	510	360	448	442	384	1274	964	1239	188	259	628	334	705	432	327	484	275
PA2019	mexX	amrA ; mexG	Resistance-Nodulation-Cell Division (RND) multidrug efflux membrane fusion protein MexX precursor	RND multidrug efflux membrane fusion protein precursor ; Resistance-Nodulation-Cell Division (RND) multidrug efflux membrane fusion protein MexX precursor	339	169	162	418	577	170	77	671	154	195	167	991	751	490	101	161	865	298	1040	645	218	174	96	3376	52	145	46	124	83	38	82	79	82	375	282	299	16	32	86	86	118	63	77	86	48
PA2020	mexZ	amrR	MexZ	MexZ	191	311	304	735	436	73	238	123	61	419	183	994	335	186	49	222	613	351	483	504	126	181	93	2132	218	500	163	607	789	436	669	647	472	1026	915	956	385	376	1226	607	1455	879	667	846	569
PA2021	--	--	hypothetical protein	--	96	126	116	402	101	9	127	59	13	105	75	166	351	19	36	105	261	68	129	136	15	161	10	335	17	43	18	101	83	37	75	72	58	205	145	147	575	729	1672	838	2257	1269	833	1304	583
PA2022	--	--	probable nucleotide sugar dehydrogenase	--	120	99	146	204	208	16	64	287	43	57	87	438	276	79	33	239	201	75	229	793	112	47	29	1003	60	107	40	440	457	346	709	509	537	1415	1072	816	2011	1834	5216	1852	4162	2700	1368	1717	921
PA2023	galU	gtaB ; hasC	UTP--glucose-1-phosphate uridylyltransferase	glucose-1-phosphate uridylyltransferase ; UDP-glucose pyrophosphorylase	117	114	76	262	472	123	123	124	20	66	96	231	261	351	81	89	855	329	1682	1805	173	225	39	9048	1010	1456	444	5523	5323	4858	4875	3256	3453	5902	5063	4673	7439	7006	19189	6123	15672	9778	4230	5915	3245
PA2024	--	--	probable ring-cleaving dioxygenase	--	4	0	47	27	55	7	20	5	13	23	58	79	71	14	9	0	102	273	161	73	27	42	10	337	265	326	103	354	395	255	317	382	306	556	484	417	400	430	1107	512	1647	967	474	652	405
PA2025	gor	--	glutathione reductase	--	389	89	107	441	724	137	204	515	300	80	501	437	163	446	90	208	1582	400	1086	1405	851	196	157	4083	1135	1246	348	5597	5361	3866	4156	3459	3128	6183	5062	4766	2969	3057	6937	3184	9334	6451	4252	6102	4397
PA2026	--	yfeH	conserved hypothetical protein	--	6	14	13	34	35	38	17	7	10	14	44	145	13	56	0	2	36	16	19	13	11	9	10	375	156	185	40	883	914	701	713	795	639	3565	2856	2526	418	496	1189	890	1295	921	469	698	394
PA2027	--	--	hypothetical protein	--	0	5	8	0	10	9	15	0	1	1	3	25	1	0	0	1	6	0	7	9	0	0	0	17	108	160	41	160	168	145	95	147	76	3628	3155	2445	271	226	689	181	330	195	130	129	119
PA2028	--	--	probable transcriptional regulator	--	7	0	24	0	30	20	5	5	3	2	16	6	11	0	4	1	27	6	67	61	10	8	3	346	29	87	45	487	363	432	404	474	312	730	646	421	180	185	412	157	464	346	299	323	188
PA2030	--	--	hypothetical protein	--	1	2	1	0	5	0	1	0	0	8	0	11	3	13	0	1	15	6	19	4	3	4	1	104	47	131	42	285	308	238	177	140	149	402	269	261	2593	2473	6352	3292	6390	4669	7292	9499	7268
PA2031	--	--	hypothetical protein	--	0	2	1	0	2	2	5	0	0	2	4	6	0	0	3	3	2	3	5	4	7	2	1	33	26	69	21	261	246	199	166	118	122	283	185	217	2436	2323	6128	3070	6199	4422	6837	9043	6941
PA2032	--	yjiR	probable transcriptional regulator	--	34	56	82	39	148	25	97	67	16	37	44	262	49	104	32	12	130	81	169	88	53	63	16	936	298	671	184	822	859	653	557	499	431	942	738	794	698	800	1931	853	1362	852	1013	1308	926
PA2033	--	--	hypothetical protein	--	62	50	35	26	120	37	44	140	134	49	125	439	61	78	20	41	230	84	291	431	252	143	66	1351	85	168	116	157	204	96	183	129	114	295	267	236	253	248	551	302	546	345	296	403	310
PA2034	--	--	hypothetical protein	--	25	77	39	9	80	12	38	131	112	35	87	448	31	19	13	40	146	96	141	153	140	73	45	345	37	71	53	394	463	219	260	236	203	171	179	162	161	217	372	217	431	271	281	372	281
PA2035	--	--	probable decarboxylase	--	7	20	87	62	24	22	18	21	16	19	33	142	22	11	2	20	23	24	32	39	4	6	9	83	156	157	87	2488	2463	1563	1263	1115	1161	752	553	677	505	713	1539	1029	2126	1230	1571	2322	1749
PA2038	--	--	hypothetical protein	--	14	0	7	16	22	0	8	9	0	5	2	3	4	9	4	1	35	5	4	4	0	0	2	40	170	205	40	876	752	547	678	841	608	1403	1115	1000	203	186	353	155	519	352	86	113	100
PA2039	--	--	hypothetical protein	--	20	5	18	4	35	29	16	17	4	32	29	29	19	45	11	1	81	20	27	11	7	15	1	371	142	250	55	1496	1667	1105	1321	2329	1337	2904	2175	1896	190	212	428	206	513	399	122	132	72
PA2040	pauA4	--	Glutamylpolyamine synthetase	Glutamylpolyamine synthetase	118	71	156	209	494	115	282	143	143	188	326	529	259	170	62	77	583	263	273	410	196	257	59	2018	2104	2020	684	153557	124269	128550	77175	55870	49545	26459	19475	15183	1174	1300	2579	1192	3526	2538	2574	2281	1717
PA2041	--	--	Amino acid permease	Amino acid permease	41	0	24	17	59	10	24	48	30	39	42	83	44	9	6	4	88	22	52	60	11	11	10	220	241	376	131	41791	33923	32858	20318	17617	12786	6740	4242	3258	493	561	1007	387	998	718	530	775	430
PA2042	--	ygjU	probable transporter (membrane subunit)	--	40	0	27	52	60	24	33	68	18	43	63	104	82	98	6	12	156	86	158	143	34	52	22	624	497	652	205	5129	3967	3852	4635	4765	4410	9118	7912	8533	360	477	1410	461	910	613	359	339	245
[truncated: 3,293 more rows]

## Sheet: S2b. Normalized Counts
Dataset S2B. VST-normalized count data for all RNA-seq samples
[truncated: 5,149 more rows]
[truncated: 2 more columns]

## Sheet: S2c. Average Accuracy
Dataset S2C. Accuracy and mean z-scores of PA14 genes across growth conditions
[truncated: 5,149 more rows]

[truncated: 5 more sheets: S2d. Individual Accuracy, S2e Untreated only 4h, S2f. Accurate in NE only 4h, S2g. Accurate in AMDC only 4h, S2h. Accurate in NE+AMDC 4h]
