# Supplementary material for: Host- and microbial-mediated mucin degradation differentially shape Pseudomonas aeruginosa physiology and gene expression
Source: PLoS Pathog. 2025 Oct 3;21(10):e1013568. doi: 10.1371/journal.ppat.1013568 (PMC12503327; doi:10.1371/journal.ppat.1013568)
Supplement: S4 File — (S4_File.XLSX) [file ppat.1013568.s008.xlsx]

## Sheet: Average Accuracy Overall
Annotation
locus_tag	Gene Name	Gene Synonyns	Product Name	Product Synonyms	Untreated 4	HNE 4	AMDC 4	Untreated 16	HNE 16	AMDC 16	Untreated 4	HNE 4	AMDC 4	Untreated 16	HNE 16	AMDC 16
PA0001	dnaA	--	chromosomal replication initiator protein DnaA	--	Accurate	Accurate	Accurate	Accurate	Accurate	Not Accurate	-0.910533	-0.8726	-0.991633	-1.431	-1.6663	-2.3496
PA0002	dnaN	--	DNA polymerase III beta chain	--	Accurate	Accurate	Accurate	Accurate	Accurate	Accurate	1.9657	1.58557	1.02813	0.549867	-0.135433	-1.18163
PA0003	recF	--	RecF protein	--	Accurate	Accurate	Accurate	Accurate	Accurate	Accurate	0.775567	0.804833	0.687067	-0.258967	-0.254133	-0.0715667
PA0004	gyrB	--	DNA gyrase subunit B	--	Not Accurate	Not Accurate	Not accurate	Not Accurate	Not Accurate	Accurate	5.3648	5.19453	4.51917	2.65953	2.51953	1.80207
PA0005	lptA	plsC	lysophosphatidic acid acyltransferase LptA	lysophosphatidic acid acyltransferase, LptA	Accurate	Accurate	Accurate	Accurate	Accurate	Accurate	0.575	0.520733	0.6985	0.245133	0.306433	0.377433
PA0006	--	yaeD	conserved hypothetical protein	--	Accurate	Accurate	Accurate	Accurate	Accurate	Accurate	0.453567	0.3755	0.340267	0.251867	0.696133	0.507167
PA0007	--	--	hypothetical protein	--	Accurate	Accurate	Accurate	Not Accurate	Not Accurate	Not Accurate	1.72113	1.62563	1.72593	4.33613	4.41253	4.5497
PA0008	glyS	--	glycyl-tRNA synthetase beta chain	--	Accurate	Accurate	Accurate	Accurate	Accurate	Accurate	0.841733	0.725633	0.591233	0.300567	0.0762333	-0.0568667
PA0009	glyQ	--	glycyl-tRNA synthetase alpha chain	--	Accurate	Accurate	Accurate	Accurate	Accurate	Accurate	1.63787	1.18777	0.641267	-0.7547	-1.5209	-1.83117
PA0010	tag	--	DNA-3-methyladenine glycosidase I	--	Accurate	Accurate	Accurate	Accurate	Accurate	Accurate	0.529	-0.136033	-0.294267	0.990567	0.531467	0.4846
PA0011	htrB1	2-OH-lauroyltransferase	acyltransferase HtrB1	2-OH-lauroyltransferase ; HtrB1 ; acyltransferase HtrB1	Accurate	Accurate	Accurate	Accurate	Accurate	Accurate	0.5693	0.3075	0.186067	1.2447	1.18047	1.06283
PA0012	--	--	hypothetical protein	--	Accurate	Accurate	Accurate	Accurate	Accurate	Accurate	1.2771	1.27277	1.3397	1.56653	1.5495	1.48677
PA0013	--	yhhQ	conserved hypothetical protein	--	Accurate	Accurate	Accurate	Accurate	Accurate	Accurate	-0.269933	0.320667	0.581867	0.716967	0.2207	0.579567
PA0014	--	--	hypothetical protein	--	Accurate	Accurate	Accurate	Accurate	Accurate	Accurate	0.649133	0.915567	1.05537	0.581567	0.4976	0.1223
PA0015	--	--	hypothetical protein	--	Accurate	Accurate	Accurate	Accurate	Accurate	Accurate	-0.107033	-0.142567	-0.1371	-0.602633	-0.4938	-0.4725
PA0016	trkA	--	potassium uptake protein TrkA	--	Not Accurate	Not Accurate	Not accurate	Not Accurate	Not Accurate	Not Accurate	3.78127	3.5056	3.3142	2.8325	2.87277	2.74953
PA0017	--	sun ; fmu	conserved hypothetical protein	--	Not Accurate	Accurate	Accurate	Accurate	Accurate	Accurate	2.0371	1.98403	1.95347	0.833867	1.27883	0.6857
PA0018	fmt	--	methionyl-tRNA formyltransferase	--	Accurate	Accurate	Accurate	Accurate	Accurate	Accurate	1.20477	1.33673	1.27513	-0.0108667	0.411467	0.234933
PA0019	def	--	polypeptide deformylase	formylmethionine deformylase	Accurate	Accurate	Accurate	Accurate	Accurate	Accurate	0.849167	0.774467	0.608633	0.0779	0.547567	0.826633
PA0020	tsaP	--	T4P secretin-associated protein TsaP	T4P secretin-associated protein TsaP	Not Accurate	Not Accurate	Accurate	Accurate	Accurate	Accurate	3.00957	2.1373	1.4672	0.2713	-0.523767	-0.189467
PA0021	--	smf	conserved hypothetical protein	--	Accurate	Accurate	Accurate	Accurate	Accurate	Accurate	1.3877	1.4643	1.50377	1.01313	1.34043	1.24827
PA0022	--	yrdC	conserved hypothetical protein	--	Accurate	Accurate	Accurate	Accurate	Accurate	Accurate	0.168767	0.235933	0.2092	-0.561033	-0.734333	-0.587
PA0023	qor	--	quinone oxidoreductase	NADPH:quinone reductase	Accurate	Accurate	Accurate	Accurate	Accurate	Accurate	1.45967	0.996	1.17897	1.22753	1.12183	1.42283
PA0024	hemF	--	coproporphyrinogen III oxidase aerobic	--	Not Accurate	Not Accurate	Not accurate	Accurate	Accurate	Accurate	2.38893	2.85843	3.26383	0.135467	-0.279233	-1.2481
PA0025	aroE	--	shikimate dehydrogenase	--	Accurate	Accurate	Accurate	Accurate	Accurate	Accurate	1.28687	1.45313	1.76327	0.5663	0.414667	0.2887
PA0026	plcB	--	phospholipase C PlcB	phospholipase C, PlcB	Accurate	Accurate	Accurate	Not Accurate	Accurate	Not Accurate	0.979367	0.6204	0.8147	2.0347	1.571	2.01823
PA0027	--	--	hypothetical protein	--	Accurate	Accurate	Accurate	Not Accurate	Not Accurate	Not Accurate	1.49397	1.13447	1.254	2.5631	2.559	2.6124
PA0028	--	--	hypothetical protein	--	Accurate	Accurate	Accurate	Accurate	Accurate	Accurate	0.607433	0.2168	0.253367	1.5998	1.27947	1.37387
PA0029	--	--	probable sulfate transporter	--	Accurate	Accurate	Accurate	Accurate	Accurate	Accurate	0.0470667	-0.140867	0.0414	1.26327	1.1228	0.868667
PA0030	cosX	--	CosX	CosX	Accurate	Accurate	Accurate	Accurate	Accurate	Accurate	0.860033	0.794367	0.904367	1.33393	1.35177	1.33143
PA0031	betC	--	choline sulfatase	--	Accurate	Accurate	Accurate	Accurate	Accurate	Accurate	-0.0244667	-0.0736	-0.0389	0.614867	0.7115	0.825267
PA0032	--	--	probable transcriptional regulator	--	Accurate	Accurate	Accurate	Accurate	Accurate	Accurate	0.146533	0.287767	0.351267	0.336433	0.831367	0.975867
PA0033	hptC	--	Histidine phosphotransfer protein HptC	Histidine phosphotransfer protein HptC	Accurate	Accurate	Accurate	Accurate	Accurate	Accurate	1.06723	1.00947	1.10083	1.2589	1.54247	1.7
PA0034	--	--	probable two-component response regulator	--	Accurate	Accurate	Accurate	Accurate	Accurate	Accurate	1.38693	1.38097	1.3684	1.1884	1.38067	1.5583
PA0035	trpA	--	tryptophan synthase alpha chain	--	Accurate	Accurate	Accurate	Accurate	Accurate	Accurate	1.01947	0.6851	0.294067	0.6956	0.744133	0.8769
PA0036	trpB	--	tryptophan synthase beta chain	--	Accurate	Accurate	Accurate	Accurate	Accurate	Accurate	1.12033	0.238733	-0.451933	0.2218	0.2899	0.451967
PA0037	trpI	--	transcriptional regulator TrpI	--	Accurate	Accurate	Accurate	Not Accurate	Not Accurate	Not Accurate	-0.0764	-0.1603	-0.317	-2.6316	-2.69443	-2.5989
PA0038	--	--	hypothetical protein	--	Accurate	Accurate	Accurate	Not Accurate	Not Accurate	Not Accurate	-0.282067	-0.3544	-0.3476	2.9144	3.1154	2.71157
PA0039	--	--	hypothetical protein	--	Accurate	Accurate	Accurate	Not Accurate	Not Accurate	Not Accurate	-0.534833	-0.6099	-0.8226	3.41863	3.74867	2.57877
PA0040	--	--	conserved hypothetical protein	--	Accurate	Accurate	Accurate	Accurate	Accurate	Accurate	1.01193	1.1453	1.31803	0.412233	0.670567	0.900933
PA0041	--	--	probable hemagglutinin	--	Accurate	Accurate	Accurate	Accurate	Accurate	Accurate	0.857833	0.724667	1.16323	0.00125	0.2883	0.0730333
PA0042	--	--	hypothetical protein	--	Accurate	Accurate	Accurate	Accurate	Accurate	Accurate	1.1439	1.26623	1.49713	0.3688	0.328367	0.456967
PA0043	--	--	hypothetical protein	--	Accurate	Accurate	Accurate	Accurate	Accurate	Accurate	-0.0450333	0.1099	0.304233	-0.0628	0.263267	0.461567
PA0044	exoT	--	exoenzyme T	--	Accurate	Accurate	Accurate	Accurate	Accurate	Accurate	-0.2624	-0.334867	0.0331667	0.0499667	-0.0136	-0.0585667
PA0045	--	--	hypothetical protein	--	Not Accurate	Not Accurate	Not accurate	Accurate	Accurate	Accurate	3.61643	3.71087	3.5409	1.66487	1.62167	1.88843
PA0046	--	--	hypothetical protein	--	Not Accurate	Not Accurate	Not accurate	Accurate	Accurate	Accurate	2.6574	2.7528	2.55147	0.675967	0.579333	0.413967
PA0047	--	--	hypothetical protein	--	Not Accurate	Not Accurate	Not accurate	Accurate	Accurate	Accurate	2.01217	2.1802	2.1413	0.7559	0.717733	0.8036
PA0048	--	--	probable transcriptional regulator	--	Accurate	Accurate	Accurate	Accurate	Accurate	Accurate	1.09407	1.27617	1.21607	0.1492	0.278533	0.1046
PA0049	--	--	hypothetical protein	--	Accurate	Accurate	Accurate	Accurate	Accurate	Accurate	0.2703	0.2387	0.4314	-0.4979	-0.120967	-0.0577667
PA0050	--	--	hypothetical protein	--	Accurate	Accurate	Accurate	Accurate	Accurate	Accurate	0.154033	0.2786	0.3415	1.22907	1.2039	1.684
PA0051	phzH	--	potential phenazine-modifying enzyme	probable glutamine amidotransferase	Accurate	Accurate	Accurate	Accurate	Not Accurate	Not Accurate	0.730367	0.834133	0.903	1.91937	2.1638	2.7693
PA0052	--	--	hypothetical protein	--	Accurate	Accurate	Accurate	Not Accurate	Not Accurate	Not Accurate	0.981567	1.08197	1.0547	2.78343	2.99417	3.59767
PA0054	--	yjiI	conserved hypothetical protein	--	Accurate	Accurate	Accurate	Accurate	Accurate	Accurate	0.186867	-0.236533	-0.525567	-1.3824	-1.82687	-1.63387
PA0055	--	--	hypothetical protein	--	Accurate	Accurate	Accurate	Accurate	Accurate	Accurate	0.715533	0.418333	0.239433	-0.2581	-0.346433	-0.0676
PA0056	--	--	probable transcriptional regulator	--	Accurate	Accurate	Accurate	Accurate	Accurate	Accurate	-0.997133	-0.7575	-0.682767	-0.500533	-0.145367	-0.422
PA0057	--	--	hypothetical protein	--	Accurate	Accurate	Accurate	Accurate	Accurate	Accurate	1.0279	1.0812	1.02093	0.957233	1.19497	1.10887
PA0058	dsbM	--	DsbM	DsbM	Accurate	Accurate	Accurate	Accurate	Accurate	Accurate	0.507167	0.577767	0.3774	0.363533	0.5108	0.677267
PA0059	osmC	--	osmotically inducible protein OsmC	--	Accurate	Accurate	Accurate	Not Accurate	Not Accurate	Not Accurate	-0.600867	-0.355967	-0.3787	3.50397	3.50027	3.03593
PA0060	--	--	conserved hypothetical protein	--	Accurate	Accurate	Accurate	Not Accurate	Not Accurate	Not Accurate	-1.20627	-0.982933	-1.08593	3.3428	3.49647	2.44517
PA0061	--	--	hypothetical protein	--	Accurate	Accurate	Accurate	Accurate	Accurate	Accurate	-0.749033	-0.528867	-0.358567	1.11893	1.45117	0.775967
PA0062	--	--	hypothetical protein	--	Not Accurate	Accurate	Accurate	Accurate	Accurate	Accurate	-2.28867	-1.89643	-1.71983	-0.692633	-0.649267	-1.36987
PA0063	--	--	hypothetical protein	--	Accurate	Accurate	Accurate	Accurate	Accurate	Accurate	-0.695267	-0.672367	-0.480633	-0.280367	-0.1406	-0.0517
PA0064	--	--	hypothetical protein	--	Accurate	Accurate	Accurate	Accurate	Accurate	Accurate	0.266767	0.0815	0.0828333	0.363533	0.162567	0.202733
PA0065	--	--	hypothetical protein	--	Accurate	Accurate	Accurate	Accurate	Accurate	Accurate	-0.238967	-0.7018	-0.7087	-0.218967	-0.406267	-0.3364
PA0066	--	yrdA	conserved hypothetical protein	--	Accurate	Accurate	Accurate	Accurate	Accurate	Accurate	0.2354	-0.129267	-0.0305	0.223	0.246233	0.5477
PA0067	prlC	opdA	oligopeptidase A	--	Accurate	Accurate	Accurate	Accurate	Accurate	Accurate	-0.697733	-1.3107	-1.30483	0.2068	0.481267	1.0809
PA0068	--	--	hypothetical protein	--	Accurate	Accurate	Accurate	Accurate	Accurate	Accurate	-0.7562	-0.9435	-1.10643	-0.350733	0.0398	0.0409
PA0069	--	--	conserved hypothetical protein	--	Accurate	Accurate	Accurate	Accurate	Accurate	Accurate	-1.15633	-0.890433	-0.8361	-1.7907	-1.57133	-0.5582
PA0070	tagQ1	--	TagQ1	--	Not Accurate	Not Accurate	Not accurate	Accurate	Accurate	Accurate	2.68543	2.49913	2.2629	1.6598	1.8085	1.0873
PA0071	tagR1	--	TagR1	--	Accurate	Accurate	Accurate	Accurate	Accurate	Accurate	0.0737	0.3441	0.502767	-0.1752	-0.0268667	0.133333
PA0072	tagS1	--	TagS1	--	Accurate	Accurate	Accurate	Accurate	Accurate	Accurate	-0.4867	-0.439233	-0.0787	-0.429033	0.0543333	-0.181533
PA0073	tagT1	--	TagT1	--	Accurate	Accurate	Accurate	Accurate	Accurate	Accurate	-0.748433	-0.944633	-0.788667	-0.796767	-0.361633	-0.8828
PA0074	ppkA	tagE1	serine/threonine protein kinase PpkA	TagE1	Accurate	Accurate	Accurate	Accurate	Accurate	Accurate	0.116533	-0.379733	-0.0190333	0.578133	1.08333	0.7818
PA0075	pppA	tagG1	PppA	PppA ; TagG1	Accurate	Accurate	Accurate	Accurate	Accurate	Accurate	0.3833	0.2762	0.5946	0.374533	0.7152	0.741067
PA0076	tagF1	--	TagF1	--	Accurate	Accurate	Accurate	Accurate	Accurate	Accurate	0.1216	-0.0165333	0.324867	0.0241333	0.565133	0.402033
PA0077	icmF1	tssM1	IcmF1	IcmF1	Accurate	Accurate	Accurate	Accurate	Accurate	Accurate	0.2498	0.0738667	0.270167	0.856033	0.876367	1.00213
PA0078	tssL1	--	TssL1	--	Accurate	Accurate	Accurate	Accurate	Accurate	Accurate	0.813133	0.590333	0.8089	1.31603	1.3036	1.6074
PA0079	tssK1	--	TssK1	--	Accurate	Accurate	Accurate	Accurate	Accurate	Accurate	-0.0954	-0.396133	-0.166033	0.0753667	0.205467	0.400233
PA0080	tssJ1	--	TssJ1	--	Accurate	Accurate	Accurate	Accurate	Accurate	Accurate	-0.8499	-1.1622	-0.920233	-0.657	-0.542433	-0.3067
PA0081	fha1	--	Fha1	Fha1	Not Accurate	Not Accurate	Not accurate	Accurate	Accurate	Accurate	-2.79367	-2.7165	-2.2702	-0.4428	-0.0872333	0.379933
PA0082	tssA1	--	TssA1	--	Not Accurate	Not Accurate	Not accurate	Not Accurate	Not Accurate	Not Accurate	-6.95133	-7.52993	-6.9346	-3.68993	-2.90357	-2.77247
PA0083	tssB1	--	TssB1	--	Accurate	Accurate	Accurate	Accurate	Accurate	Not Accurate	0.4656	-0.119433	-0.382167	1.84333	1.6077	2.09457
PA0084	tssC1	--	TssC1	--	Accurate	Accurate	Accurate	Not Accurate	Not Accurate	Not Accurate	0.846933	0.134567	-0.181533	2.2832	2.12507	2.615
PA0085	hcp1	--	Hcp1	Hcp1	Accurate	Accurate	Accurate	Accurate	Accurate	Accurate	0.6928	-0.0463667	-0.427333	1.60297	1.6481	1.79177
PA0086	tagJ1	hsiE1	TagJ1	--	Accurate	Accurate	Accurate	Accurate	Accurate	Accurate	-1.33207	-1.69767	-1.6816	-0.426767	0.0788	0.0948
PA0087	tssE1	--	TssE1	--	Accurate	Accurate	Accurate	Accurate	Accurate	Accurate	-1.1677	-1.49873	-1.63423	-0.727967	-0.226267	-0.593833
PA0088	tssF1	--	TssF1	--	Accurate	Accurate	Accurate	Accurate	Accurate	Accurate	0.262533	-0.0135333	0.0617333	0.688233	0.835467	0.651967
PA0089	tssG1	--	TssG1	--	Accurate	Accurate	Accurate	Accurate	Accurate	Accurate	0.3988	0.2028	0.345833	0.762333	0.997	0.642467
PA0090	clpV1	--	ClpV1	ClpV1	Accurate	Accurate	Accurate	Accurate	Accurate	Accurate	0.768233	0.2905	0.3849	0.986667	1.39547	0.661667
PA0091	vgrG1	vgrG1a	VgrG1	VgrG1 ; VgrG1a	Accurate	Accurate	Accurate	Accurate	Accurate	Accurate	0.4656	0.0483667	0.283333	0.219933	0.6815	0.0015
PA0093	tse6	--	Tse6	Tse6	Accurate	Accurate	Accurate	Accurate	Accurate	Accurate	-0.7176	-0.7121	-0.400967	-1.0666	-0.9515	-0.719133
PA0094	eagT6	--	EagT6	EagT6 ; hypothetical protein	Accurate	Accurate	Accurate	Accurate	Accurate	Accurate	0.656	0.5779	0.795933	-0.0564667	0.0314333	0.133767
PA0095	--	vgr ; VgrG1b	vgrG1b	vgrG1b	Accurate	Accurate	Accurate	Accurate	Accurate	Accurate	-1.4949	-1.81297	-1.75433	0.381533	0.612167	0.882733
PA0096	--	--	hypothetical protein	--	Accurate	Accurate	Accurate	Accurate	Accurate	Accurate	0.612233	0.498567	0.619533	1.46607	1.48617	1.935
PA0097	--	--	hypothetical protein	--	Accurate	Accurate	Accurate	Accurate	Accurate	Accurate	0.447333	0.2087	0.389467	1.12127	1.165	1.58723
PA0102	--	--	probable carbonic anhydrase	--	Accurate	Accurate	Accurate	Accurate	Accurate	Accurate	-1.10327	-1.29787	-1.04337	-0.9218	-0.813	-0.648633
PA0103	--	--	probable sulfate transporter	--	Accurate	Accurate	Accurate	Accurate	Accurate	Accurate	-1.23633	-1.23447	-1.06543	-0.957933	-1.12597	-0.935467
PA0104	--	--	hypothetical protein	--	Accurate	Accurate	Accurate	Accurate	Accurate	Accurate	0.247733	0.0572667	-0.1029	0.183567	-0.0406	-0.0558333
PA0105	coxB	coII	cytochrome c oxidase subunit II	--	Accurate	Accurate	Accurate	Not Accurate	Not Accurate	Not Accurate	-0.0375	-0.0231	-0.3815	3.43477	3.4305	3.1257
PA0106	coxA	coI	cytochrome c oxidase subunit I	--	Accurate	Accurate	Accurate	Not Accurate	Not Accurate	Not Accurate	-0.715167	-0.694	-0.746433	2.94287	2.90637	2.18957
PA0107	--	--	conserved hypothetical protein	--	Accurate	Accurate	Accurate	Not Accurate	Not Accurate	Not Accurate	-0.0206	0.0788667	0.0687667	2.79067	2.83563	2.35677
PA0108	coIII	--	cytochrome c oxidase subunit III	--	Accurate	Accurate	Accurate	Not Accurate	Not Accurate	Not Accurate	0.237533	0.186667	0.2082	2.51527	2.5502	2.40817
PA0109	--	--	hypothetical protein	--	Accurate	Accurate	Accurate	Not Accurate	Not Accurate	Not Accurate	-0.8025	-0.8988	-0.9552	2.3453	2.40283	2.1262
PA0110	--	--	hypothetical protein	--	Accurate	Accurate	Accurate	Not Accurate	Not Accurate	Accurate	-0.256667	-0.388033	-0.406933	2.118	2.09727	1.49013
PA0111	--	--	hypothetical protein	--	Accurate	Accurate	Accurate	Accurate	Accurate	Accurate	-0.613833	-0.824933	-0.684067	1.69923	1.60743	0.8463
PA0112	--	--	hypothetical protein	--	Accurate	Accurate	Accurate	Accurate	Accurate	Accurate	-0.3925	-0.4065	-0.1396	1.69293	1.78247	1.01853
PA0113	--	--	probable cytochrome c oxidase assembly factor	--	Accurate	Accurate	Accurate	Accurate	Accurate	Accurate	0.219133	0.069	0.120733	1.5686	1.49273	0.6002
PA0114	senC	--	SenC	SenC	Accurate	Accurate	Accurate	Accurate	Accurate	Accurate	1.0724	1.0088	1.3043	1.24593	1.2031	0.803867
PA0115	--	elaA	conserved hypothetical protein	--	Accurate	Accurate	Accurate	Accurate	Accurate	Accurate	1.2356	1.09087	1.2567	0.8115	0.7797	0.551933
PA0116	--	--	hypothetical protein	--	Accurate	Accurate	Accurate	Accurate	Accurate	Accurate	0.317533	0.0913333	0.391	0.428633	0.4206	0.710033
PA0117	--	--	probable short chain dehydrogenase	--	Accurate	Accurate	Accurate	Accurate	Accurate	Accurate	-1.1069	-1.36937	-1.25913	-1.68547	-1.7331	-1.50213
PA0118	--	--	hypothetical protein	--	Accurate	Accurate	Accurate	Accurate	Accurate	Accurate	0.142	-0.2003	-0.163167	0.274267	0.232533	0.6811
PA0119	--	--	probable dicarboxylate transporter	--	Accurate	Accurate	Accurate	Accurate	Accurate	Accurate	-1.13757	-1.11827	-1.22147	-1.11163	-0.957667	-1.0746
PA0120	--	--	probable transcriptional regulator	--	Accurate	Accurate	Accurate	Accurate	Accurate	Accurate	-0.0267	-0.0971667	-0.1563	0.2747	0.301967	0.3171
PA0121	--	--	hypothetical protein	--	Accurate	Accurate	Accurate	Accurate	Accurate	Accurate	-0.376433	-0.369833	-0.523933	-0.296867	0.00923333	-0.1501
PA0122	rahU	--	rahU	rahU	Accurate	Accurate	Accurate	Not Accurate	Not Accurate	Not Accurate	0.9152	0.7285	0.8512	4.94423	4.85157	4.84777
PA0123	--	--	probable transcriptional regulator	--	Accurate	Accurate	Accurate	Not Accurate	Not Accurate	Not Accurate	-0.382067	-0.449733	-0.388133	3.1485	3.25667	3.2283
PA0124	--	--	ParE toxin	ParE toxin	Accurate	Accurate	Accurate	Accurate	Accurate	Accurate	-0.88	-0.8889	-1.11753	-0.4031	-0.399033	-0.5598
PA0125	--	--	ParD antitoxin	ParD antitoxin	Accurate	Accurate	Accurate	Accurate	Accurate	Accurate	-1.67923	-1.68337	-1.79857	-1.83737	-1.68223	-1.69253
PA0126	--	--	hypothetical protein	--	Accurate	Accurate	Accurate	Accurate	Accurate	Accurate	1.12853	1.24503	1.19117	0.6104	0.565567	0.6472
PA0127	--	--	hypothetical protein	--	Accurate	Accurate	Accurate	Accurate	Accurate	Accurate	1.1867	1.17797	1.02203	0.9538	1.01597	1.1884
PA0128	--	phnA	conserved hypothetical protein	--	Accurate	Accurate	Accurate	Accurate	Accurate	Accurate	1.56717	1.60567	1.314	0.221633	0.429433	0.285267
PA0129	bauD	--	Amino acid permease	Amino acid permease	Not Accurate	Not Accurate	Accurate	Accurate	Accurate	Accurate	2.83633	2.49963	1.85953	0.5919	0.629167	0.4218
PA0130	bauC	--	3-Oxopropanoate dehydrogenase	3-Oxopropanoate dehydrogenase	Not Accurate	Accurate	Accurate	Accurate	Accurate	Accurate	2.18957	1.90847	1.93697	1.58717	1.67023	1.9429
PA0131	bauB	--	BauB	BauB	Not Accurate	Accurate	Not accurate	Accurate	Accurate	Accurate	2.4089	1.88983	2.1173	0.733167	0.977233	1.04473
PA0132	bauA	oapT	Beta-alanine:pyruvate transaminase	omega-amino acid--pyruvate transaminase ; Beta-alanine:pyruvate transaminase	Accurate	Accurate	Accurate	Accurate	Accurate	Accurate	1.78937	0.962533	1.3983	-0.207633	-0.0119	-0.278833
PA0133	bauR	--	BauR	BauR	Accurate	Accurate	Accurate	Accurate	Accurate	Accurate	-0.554967	-0.663367	-0.281367	-0.425867	-0.200633	-0.125067
PA0134	--	gda2	probable guanine deaminase	--	Accurate	Accurate	Accurate	Accurate	Accurate	Accurate	-1.70447	-1.54303	-1.5108	-1.04847	-1.00643	-0.881333
PA0136	--	--	probable ATP-binding component of ABC transporter	--	Accurate	Accurate	Accurate	Accurate	Accurate	Accurate	0.194233	0.235167	0.574433	0.297133	0.7528	1.11673
PA0137	--	--	probable permease of ABC transporter	--	Accurate	Accurate	Accurate	Accurate	Accurate	Accurate	-0.357033	-0.130033	0.4002	-0.00423333	-0.0651667	0.112267
PA0138	--	--	probable permease of ABC transporter	--	Accurate	Accurate	Accurate	Accurate	Accurate	Accurate	0.303	0.432133	0.858733	0.548633	0.603967	0.717733
PA0139	ahpC	--	alkyl hydroperoxide reductase subunit C	--	Accurate	Accurate	Accurate	Accurate	Accurate	Accurate	-0.764733	-0.9526	-1.0112	-1.0757	-1.26617	-1.36977
PA0140	ahpF	--	alkyl hydroperoxide reductase subunit F	--	Accurate	Accurate	Accurate	Accurate	Not Accurate	Not Accurate	-1.1956	-1.05067	-0.590133	-1.9859	-2.15163	-2.11757
PA0141	--	--	conserved hypothetical protein	--	Accurate	Accurate	Not accurate	Accurate	Accurate	Accurate	0.8393	1.85203	2.817	1.1419	1.3793	1.5123
PA0142	--	--	hypothetical protein	--	Accurate	Accurate	Accurate	Accurate	Accurate	Accurate	-1.08727	1.4104	0.766967	-0.8017	-0.497567	0.371033
PA0143	nuh	--	purine nucleosidase Nuh	nucleoside hydrolase ; purine nucleosidase Nuh	Accurate	Accurate	Accurate	Accurate	Accurate	Accurate	1.12167	1.07073	0.8679	0.902233	0.700667	0.843967
PA0144	--	--	hypothetical protein	--	Accurate	Accurate	Accurate	Accurate	Accurate	Accurate	0.786767	0.675033	1.1131	0.684633	0.9901	1.31597
PA0145	--	--	hypothetical protein	--	Accurate	Accurate	Accurate	Accurate	Accurate	Accurate	-0.213233	-0.193667	0.0265333	-0.0289333	0.664433	0.679733
PA0146	--	--	conserved hypothetical protein	--	Accurate	Accurate	Accurate	Accurate	Accurate	Accurate	1.29753	1.47747	1.57967	1.40753	1.59837	1.2678
PA0147	--	--	probable oxidoreductase	--	Accurate	Accurate	Accurate	Accurate	Not Accurate	Not Accurate	0.536833	0.1155	0.122867	1.6763	2.10297	2.24427
PA0148	--	add	adenine deaminase	adenine deaminase	Accurate	Accurate	Accurate	Accurate	Accurate	Accurate	0.705933	0.587833	0.6306	1.01543	1.05927	1.2657
PA0149	--	--	probable sigma-70 factor ECF subfamily	--	Not Accurate	Accurate	Accurate	Not Accurate	Accurate	Accurate	-2.2434	-1.91663	-1.17243	-2.1725	-1.74553	-1.709
PA0150	--	--	anti-sigma factor	anti-sigma factor ; probable transmembrane sensor	Not Accurate	Not Accurate	Not accurate	Not Accurate	Not Accurate	Not Accurate	-3.79913	-3.5519	-2.72133	-3.7971	-3.8372	-3.77277
PA0151	--	--	probable TonB-dependent receptor	--	Not Accurate	Not Accurate	Accurate	Accurate	Accurate	Accurate	-2.53543	-2.05433	-1.4613	-1.1965	-1.45083	-1.58137
PA0152	pcaQ	--	transcriptional regulator PcaQ	--	Accurate	Accurate	Accurate	Accurate	Accurate	Accurate	0.995367	1.2467	1.51037	0.503833	0.638967	0.7726
PA0153	pcaH	--	protocatechuate 34-dioxygenase beta subunit	--	Not Accurate	Accurate	Accurate	Not Accurate	Not Accurate	Not Accurate	2.0316	1.91033	1.76593	2.23447	2.4657	3.05557
PA0154	pcaG	--	protocatechuate 34-dioxygenase alpha subunit	--	Accurate	Accurate	Accurate	Accurate	Accurate	Accurate	0.772167	0.842733	0.663367	1.02133	1.14897	1.6939
PA0155	pcaR	--	transcriptional regulator PcaR	--	Accurate	Accurate	Accurate	Accurate	Accurate	Accurate	0.604533	0.122167	0.0100333	0.811333	0.716833	1.71603
PA0156	triA	--	Resistance-Nodulation-Cell Division (RND) triclosan efflux membrane fusion protein TriA	probable RND efflux membrane fusion protein precursor ; Resistance-Nodulation-Cell Division (RND) triclosan efflux membrane fusion protein, TriA efflux membrane fusion protein precursor)	Accurate	Accurate	Accurate	Accurate	Accurate	Accurate	0.117433	0.0151	0.1566	1.4256	1.40017	1.17203
PA0157	triB	--	Resistance-Nodulation-Cell Division (RND) triclosan efflux membrane fusion protein TriB	probable RND efflux membrane fusion protein precursor ; Resistance-Nodulation-Cell Division (RND) triclosan efflux membrane fusion protein, TriB efflux membrane fusion protein precursor)	Accurate	Accurate	Accurate	Accurate	Accurate	Accurate	-0.662567	-1.03313	-0.965367	1.4548	1.23113	0.941133
PA0158	triC	--	Resistance-Nodulation-Cell Division (RND) triclosan efflux transporter TriC	probable RND efflux transporter ; Resistance-Nodulation-Cell Division (RND) triclosan efflux transporter, TriC efflux transporter)	Accurate	Accurate	Accurate	Not Accurate	Not Accurate	Not Accurate	-0.0471667	-0.677033	-0.677233	3.8257	3.6137	2.77147
PA0159	--	--	probable transcriptional regulator	--	Accurate	Accurate	Accurate	Accurate	Accurate	Accurate	0.973933	0.640867	0.731333	1.53227	1.8944	0.936933
PA0160	--	--	hypothetical protein	--	Accurate	Accurate	Accurate	Accurate	Accurate	Accurate	0.335433	0.385367	1.3163	0.629333	0.552233	0.461567
PA0161	--	--	hypothetical protein	--	Not Accurate	Not Accurate	Accurate	Not Accurate	Not Accurate	Not Accurate	-2.87097	-2.66877	-1.64123	-4.2039	-4.4537	-4.72583
PA0162	opdC	--	histidine porin OpdC	histidine porin OpdC	Accurate	Accurate	Not accurate	Accurate	Accurate	Accurate	1.66797	1.7649	3.1193	0.5402	0.677433	0.7357
PA0163	--	--	probable transcriptional regulator	--	Accurate	Accurate	Accurate	Accurate	Accurate	Accurate	0.2951	0.402167	1.32907	-0.266133	0.0312667	-0.00933333
PA0164	--	--	probable gamma-glutamyltranspeptidase	--	Accurate	Accurate	Accurate	Accurate	Accurate	Accurate	-0.865833	-0.886467	-0.608233	-0.856	-0.727	-0.577767
PA0165	--	--	hypothetical protein	--	Accurate	Accurate	Accurate	Accurate	Accurate	Accurate	0.113733	0.0557667	-0.212267	-0.560767	-0.4614	-0.6669
PA0166	--	--	probable transporter	--	Accurate	Accurate	Accurate	Accurate	Not Accurate	Not Accurate	1.26097	1.35003	1.5139	1.92273	2.23573	2.52137
PA0167	--	--	probable transcriptional regulator	--	Not Accurate	Accurate	Accurate	Accurate	Accurate	Accurate	3.16887	1.96103	1.42217	1.12517	1.19103	1.43157
PA0168	--	yigZ	conserved hypothetical protein	--	Accurate	Accurate	Accurate	Accurate	Accurate	Accurate	1.29337	0.912233	0.870767	0.685033	0.9122	1.00647
PA0169	siaD	--	SiaD	SiaD	Not Accurate	Not Accurate	Accurate	Accurate	Accurate	Accurate	2.00923	2.10947	1.95757	1.54583	1.68923	1.41737
PA0170	--	--	hypothetical protein	--	Accurate	Accurate	Accurate	Accurate	Accurate	Accurate	1.52073	1.6095	1.35017	0.829933	1.10373	0.856667
PA0171	--	--	hypothetical protein	--	Accurate	Accurate	Accurate	Accurate	Accurate	Accurate	1.85793	1.9539	1.64257	0.610933	0.821567	0.828867
PA0172	siaA	--	SiaA	SiaA	Accurate	Accurate	Accurate	Accurate	Accurate	Accurate	1.1589	1.62213	1.5896	0.359633	0.498833	0.453667
PA0173	--	--	probable methylesterase	response regulator for chemotaxis	Accurate	Accurate	Accurate	Not Accurate	Not Accurate	Not Accurate	0.3484	0.00896667	0.1721	2.91577	2.9127	2.95337
PA0174	--	--	conserved hypothetical protein	--	Accurate	Accurate	Accurate	Not Accurate	Not Accurate	Not Accurate	1.17397	0.607233	0.679567	3.99753	3.99663	3.98653
PA0175	cheR2	--	CheR2	CheR2	Accurate	Accurate	Accurate	Not Accurate	Not Accurate	Not Accurate	1.24073	0.657067	0.542367	3.92963	3.96783	4.0035
PA0176	--	aer2 ; mcpB	aerotaxis transducer Aer2	methyl-accepting chemotaxis protein ; aerotaxis transducer Aer2 ; methyl-accepting chemotaxis protein, McpB	Accurate	Accurate	Accurate	Not Accurate	Not Accurate	Not Accurate	1.69327	0.946633	0.7113	4.62963	4.82647	4.9266
PA0177	--	--	probable purine-binding chemotaxis protein	--	Accurate	Accurate	Accurate	Not Accurate	Not Accurate	Not Accurate	1.12027	0.4724	0.409067	3.33813	3.64283	3.733
PA0178	--	--	probable two-component sensor	probable chemotaxis protein sensory transduction histidine kinase	Accurate	Accurate	Accurate	Not Accurate	Not Accurate	Not Accurate	0.706633	-0.0304667	-0.2474	2.85493	3.14473	3.11907
PA0179	--	--	probable two-component response regulator	probable chemotaxis response regulator	Accurate	Accurate	Accurate	Not Accurate	Not Accurate	Not Accurate	1.24737	0.510333	0.2471	3.53823	3.722	3.61797
PA0180	cttP	mcpA	chemotactic transducer for trichloroethylene [positive chemotaxis] CttP	McpA ; chemotactic transducer for trichloroethylene [positive chemotaxis], CttP	Accurate	Accurate	Accurate	Not Accurate	Not Accurate	Not Accurate	1.03287	0.656333	0.756833	3.2355	3.0951	3.08947
PA0181	--	--	probable transcriptional regulator	--	Accurate	Accurate	Accurate	Accurate	Accurate	Accurate	-0.177333	-0.241333	-0.1532	0.2462	0.2643	0.443233
PA0182	--	yjgI	probable short-chain dehydrogenase	--	Accurate	Accurate	Accurate	Accurate	Accurate	Accurate	0.833233	0.813067	1.17507	1.00443	1.13973	1.2377
PA0183	atsA	--	arylsulfatase	--	Accurate	Accurate	Accurate	Accurate	Accurate	Accurate	0.853733	0.8346	1.37043	0.7006	0.707033	0.795933
PA0184	--	atsC	probable ATP-binding component of ABC transporter	--	Accurate	Accurate	Accurate	Accurate	Accurate	Accurate	0.335033	0.467233	1.30817	0.0481667	0.530133	0.7705
PA0185	--	atsB	probable permease of ABC transporter	--	Accurate	Accurate	Accurate	Accurate	Accurate	Accurate	-0.550967	-0.4838	0.0194	-0.6552	-0.5841	-0.338133
PA0186	--	atsR	probable binding protein component of ABC transporter	--	Accurate	Accurate	Accurate	Accurate	Accurate	Accurate	-0.120033	0.366333	0.598933	-0.883267	-0.853167	-0.904733
PA0189	--	opdI	probable porin	--	Accurate	Accurate	Accurate	Accurate	Accurate	Accurate	0.1772	0.387	0.6431	0.504433	0.796567	0.808867
PA0190	--	--	probable acid phosphatase	--	Accurate	Accurate	Accurate	Accurate	Accurate	Accurate	1.17003	1.10467	1.25743	1.59437	1.66877	1.64847
PA0191	--	--	probable transcriptional regulator	--	Accurate	Accurate	Accurate	Accurate	Accurate	Accurate	-0.332367	-0.627333	-0.1085	-0.9186	-0.607267	-0.400667
PA0192	--	--	probable TonB-dependent receptor	--	Accurate	Accurate	Accurate	Accurate	Accurate	Accurate	0.6042	0.602	0.902933	1.09863	1.14817	1.2149
PA0193	--	--	hypothetical protein	--	Accurate	Accurate	Not accurate	Accurate	Accurate	Accurate	1.32147	1.49903	2.12403	1.52563	1.50207	1.69647
PA0194	--	--	hypothetical protein	--	Accurate	Accurate	Accurate	Accurate	Accurate	Accurate	0.361667	0.477167	0.971867	1.24247	1.45953	1.71183
PA0195	pntAA	--	putative NAD(P) transhydrogenase subunit alpha part 1	putative NAD(P) transhydrogenase, subunit alpha part 1	Not Accurate	Not Accurate	Not accurate	Not Accurate	Accurate	Accurate	-2.7743	-3.91273	-2.3151	-2.0465	-1.6237	-1.19273
PA0195.1	pntAB	--	putative NAD(P) transhydrogenase subunit alpha part 2	putative NAD(P) transhydrogenase, subunit alpha part 2	Accurate	Accurate	Accurate	Accurate	Accurate	Accurate	-0.479067	-0.996933	-0.5428	-0.289067	-0.227067	-0.115
PA0196	pntB	--	pyridine nucleotide transhydrogenase beta subunit	--	Accurate	Accurate	Accurate	Accurate	Accurate	Accurate	-0.450033	-1.3811	-0.419967	-0.122267	-0.1212	0.0888333
PA0197	tonB2	--	TonB2	TonB2	Accurate	Accurate	Accurate	Accurate	Accurate	Accurate	-0.440333	-0.1955	0.4686	0.1268	0.222767	0.251767
PA0198	exbB1	--	transport protein ExbB	--	Accurate	Accurate	Accurate	Accurate	Accurate	Accurate	-0.136967	0.0922333	1.4086	0.626	0.692267	0.895233
PA0199	exbD1	--	transport protein ExbD	--	Accurate	Accurate	Not accurate	Accurate	Accurate	Accurate	0.688767	0.989967	2.01653	1.38	1.38113	1.25957
PA0200	--	--	hypothetical protein	--	Accurate	Accurate	Accurate	Accurate	Accurate	Accurate	-0.303233	-0.0651	0.675933	0.611233	0.4723	0.496333
PA0201	--	--	hypothetical protein	--	Accurate	Accurate	Accurate	Not Accurate	Not Accurate	Not Accurate	-1.0162	0.0911667	0.729	-3.25013	-3.34543	-3.0685
PA0208	mdcA	--	malonate decarboxylase alpha subunit	--	Accurate	Accurate	Accurate	Accurate	Accurate	Accurate	-0.427533	0.0405667	0.635	0.356933	0.0615	0.951567
PA0209	--	mdcB	conserved hypothetical protein	--	Accurate	Accurate	Accurate	Accurate	Accurate	Accurate	-1.49063	-1.82907	-0.998133	-0.670867	-0.513633	-0.2089
PA0210	mdcC	--	malonate decarboxylase delta subunit	--	Accurate	Accurate	Accurate	Accurate	Accurate	Accurate	-1.22993	-1.28887	-0.834433	-0.509133	-0.233367	-0.0654667
PA0211	mdcD	--	malonate decarboxylase beta subunit	--	Accurate	Accurate	Accurate	Accurate	Accurate	Accurate	-0.0775333	-0.3373	0.404833	1.07237	1.0825	1.34027
PA0212	mdcE	--	malonate decarboxylase gamma subunit	--	Accurate	Accurate	Accurate	Accurate	Accurate	Accurate	-0.404267	-0.8734	-0.0387667	0.713833	0.8872	1.0486
PA0213	--	mdcG	hypothetical protein	--	Accurate	Accurate	Accurate	Accurate	Accurate	Accurate	-1.09917	-1.29853	-0.745967	-0.445	-0.08	3.33333e-05
PA0214	--	mdcH	probable acyl transferase	--	Accurate	Accurate	Accurate	Accurate	Accurate	Accurate	-0.518433	-0.742033	-0.2578	0.477267	0.736467	0.8165
PA0215	--	madL	malonate transporter MadL	malonate transporter MadL	Not Accurate	Not Accurate	Not accurate	Accurate	Accurate	Accurate	-2.3489	-2.35837	-2.08387	-1.16803	-0.947067	-1.1388
PA0216	--	madM	malonate transporter MadM	malonate transporter MadM	Accurate	Accurate	Accurate	Accurate	Accurate	Accurate	-0.142233	-0.172233	-0.0693	0.704967	0.824567	0.726333
PA0217	--	mdcR	probable transcriptional regulator	--	Accurate	Accurate	Accurate	Accurate	Accurate	Accurate	1.05327	0.945833	0.906667	1.05967	0.997767	1.02683
PA0218	--	--	probable transcriptional regulator	--	Accurate	Accurate	Accurate	Accurate	Accurate	Accurate	0.7552	0.4713	0.2321	1.02173	1.07643	1.26573
PA0219	--	--	probable aldehyde dehydrogenase	--	Accurate	Accurate	Accurate	Accurate	Accurate	Accurate	0.263633	0.0156667	-0.3655	-0.228833	-0.196267	-0.0386667
PA0220	--	--	amino acid APC family transporter	amino acid APC family transporter	Accurate	Accurate	Accurate	Accurate	Accurate	Accurate	0.728867	0.562333	0.229667	0.556467	0.667033	0.824
PA0221	--	--	probable aminotransferase	--	Accurate	Accurate	Accurate	Accurate	Accurate	Accurate	1.40157	1.1859	0.4978	0.8874	1.0944	1.0927
PA0222	--	--	hypothetical protein	--	Accurate	Accurate	Accurate	Accurate	Accurate	Accurate	1.21403	1.11557	0.971533	1.1248	1.26527	0.962867
PA0223	--	--	probable dihydrodipicolinate synthetase	--	Accurate	Accurate	Accurate	Accurate	Accurate	Accurate	-0.1318	-0.1654	0.1056	-0.2337	-0.0631333	-0.100967
PA0224	--	--	probable aldolase	--	Accurate	Accurate	Accurate	Accurate	Accurate	Accurate	0.3905	0.1305	0.0697333	0.748	0.9614	1.5014
PA0225	--	--	probable transcriptional regulator	--	Accurate	Accurate	Accurate	Accurate	Accurate	Accurate	1.13043	0.930767	0.833667	0.8688	0.693867	0.9179
PA0226	--	--	probable CoA transferase subunit A	--	Accurate	Accurate	Accurate	Accurate	Accurate	Not Accurate	0.252867	0.317033	0.262	1.02373	0.658433	3.55867
PA0227	--	pcaJ	probable CoA transferase subunit B	--	Accurate	Accurate	Accurate	Accurate	Accurate	Not Accurate	0.1949	0.123367	0.180733	0.890567	0.757567	2.91557
PA0228	pcaF	--	beta-ketoadipyl CoA thiolase PcaF	--	Accurate	Accurate	Accurate	Accurate	Accurate	Not Accurate	0.1716	0.0592333	0.323767	0.822233	0.989133	3.31917
PA0229	pcaT	kgtP	dicarboxylic acid transporter PcaT	alpha-ketoglutarate permease	Accurate	Accurate	Accurate	Accurate	Accurate	Accurate	-0.438333	-0.4566	-0.507133	0.956167	0.6953	1.78363
PA0230	pcaB	--	3-carboxy-ciscis-muconate cycloisomerase	--	Accurate	Accurate	Accurate	Accurate	Accurate	Accurate	-0.1472	-0.219633	-0.175133	0.836433	0.801167	1.66947
PA0231	pcaD	--	beta-ketoadipate enol-lactone hydrolase	--	Accurate	Accurate	Accurate	Accurate	Accurate	Not Accurate	0.0820667	-0.0621	-0.350567	1.37807	1.24283	2.18077
PA0232	pcaC	--	gamma-carboxymuconolactone decarboxylase	--	Accurate	Accurate	Accurate	Not Accurate	Not Accurate	Not Accurate	0.933867	0.591533	0.3815	2.6972	2.44897	3.32753
PA0233	--	--	probable transcriptional regulator	--	Accurate	Accurate	Accurate	Accurate	Accurate	Accurate	0.7089	0.477433	0.543867	1.0584	1.30927	1.96977
PA0234	--	--	hypothetical protein	--	Accurate	Accurate	Accurate	Accurate	Accurate	Accurate	0.849767	1.21717	0.742167	0.812433	0.805167	1.21737
PA0235	pcaK	--	4-hydroxybenzoate transporter PcaK	--	Accurate	Accurate	Accurate	Accurate	Accurate	Not Accurate	1.54003	1.70993	1.20887	1.43013	1.20543	2.82763
PA0236	--	--	probable transcriptional regulator	--	Accurate	Accurate	Accurate	Accurate	Accurate	Accurate	0.738467	0.537433	0.615467	1.02727	0.998633	0.9764
PA0237	--	--	probable oxidoreductase	--	Accurate	Accurate	Accurate	Accurate	Accurate	Accurate	0.343767	0.3035	0.400267	0.692267	0.570933	1.26997
PA0238	--	--	hypothetical protein	--	Accurate	Accurate	Accurate	Accurate	Accurate	Accurate	-0.273933	-0.2948	-0.1247	0.309767	0.480267	0.874367
PA0239	--	--	hypothetical protein	--	Accurate	Accurate	Accurate	Accurate	Accurate	Accurate	-0.163167	-0.0499667	-0.0904667	0.100133	0.0313667	0.110333
PA0240	--	opdF	probable porin	--	Accurate	Accurate	Accurate	Accurate	Not Accurate	Not Accurate	1.34303	1.19297	1.2426	1.95717	2.11907	2.24793
PA0241	--	--	probable major facilitator superfamily (MFS) transporter	probable MFS transporter	Accurate	Accurate	Accurate	Accurate	Accurate	Accurate	0.777567	0.563567	0.517167	1.2189	1.34527	1.6384
PA0242	--	--	hypothetical protein	--	Accurate	Accurate	Accurate	Accurate	Accurate	Accurate	-0.557233	-0.4313	-0.245767	0.3641	0.4677	0.821167
PA0243	pip	--	Pip	Pip	Accurate	Accurate	Accurate	Accurate	Accurate	Accurate	1.43253	1.24177	1.33013	1.2568	1.1807	1.65097
PA0244	--	--	hypothetical protein	--	Accurate	Accurate	Accurate	Accurate	Accurate	Accurate	0.2742	0.385567	0.592967	0.0160333	-0.0964333	0.2022
PA0245	aroQ2	aroD2	3-dehydroquinate dehydratase	dehydroquinase	Accurate	Accurate	Accurate	Accurate	Accurate	Accurate	0.4043	0.4818	0.499633	0.301567	0.178467	0.356633
PA0246	--	--	probable major facilitator superfamily (MFS) transporter	probable MFS transporter	Accurate	Accurate	Accurate	Accurate	Accurate	Accurate	0.275533	0.3142	0.3831	-0.194833	-0.0742667	0.3329
PA0247	pobA	--	p-hydroxybenzoate hydroxylase	--	Accurate	Accurate	Accurate	Accurate	Accurate	Accurate	-0.4466	-0.5213	-0.555867	-0.301733	-0.284633	1.22773
PA0248	--	pobR	probable transcriptional regulator	--	Accurate	Accurate	Accurate	Accurate	Accurate	Accurate	-0.7093	-0.827833	-0.2868	-1.20213	-0.8565	-0.0906667
PA0249	--	--	probable acetyltransferase	--	Accurate	Accurate	Accurate	Accurate	Accurate	Accurate	-0.327167	-0.5219	-0.430133	0.111833	0.262433	0.427533
PA0250	--	--	conserved hypothetical protein	--	Not Accurate	Not Accurate	Not accurate	Accurate	Accurate	Accurate	-2.3311	-2.79063	-2.47057	-0.996733	-0.966967	-0.6064
PA0252	--	--	hypothetical protein	--	Accurate	Accurate	Accurate	Accurate	Accurate	Accurate	1.35863	1.48243	1.42613	0.9963	1.11637	1.1002
PA0253	hudR	--	HudR	HudR	Accurate	Accurate	Accurate	Accurate	Accurate	Accurate	-0.378433	-0.243533	-0.0918	-0.889633	-0.928467	-0.7963
PA0254	hudA	ubiD	HudA	HudA	Accurate	Not Accurate	Accurate	Not Accurate	Not Accurate	Accurate	-1.91307	-2.2061	-1.36467	-2.24693	-2.43227	-1.9489
PA0255	--	--	conserved hypothetical protein	--	Accurate	Accurate	Accurate	Accurate	Accurate	Accurate	-0.712967	-0.775833	-0.485633	-1.3032	-0.779767	-0.910367
PA0256	--	--	hypothetical protein	--	Accurate	Accurate	Accurate	Not Accurate	Not Accurate	Not Accurate	0.8467	1.03423	1.3231	4.664	4.58567	5.4377
PA0262	vgrG2b	--	VgrG2b	VgrG2b	Accurate	Accurate	Accurate	Accurate	Accurate	Accurate	0.626367	0.428	0.3293	0.923567	0.938933	1.11177
PA0265	davD	gabD	glutaric semialdehyde dehydrogenase	glutaric semialdehyde dehydrogenase ; succinate-semialdehyde dehydrogenase	Not Accurate	Not Accurate	Accurate	Not Accurate	Not Accurate	Accurate	4.34177	3.20643	1.98527	2.14683	2.02863	1.52167
PA0266	davT	gabT	delta-aminovalerate aminotransferase	gabA transaminase ; delta-aminovalerate aminotransferase ; 4-aminobutyrate aminotransferase	Not Accurate	Not Accurate	Not accurate	Not Accurate	Not Accurate	Accurate	5.39943	4.46207	2.90053	2.27007	2.63783	1.67743
PA0267	--	--	hypothetical protein	--	Accurate	Accurate	Accurate	Accurate	Accurate	Accurate	1.913	1.82423	1.82803	0.756267	0.826333	1.0209
PA0268	--	--	probable transcriptional regulator	--	Accurate	Accurate	Accurate	Accurate	Accurate	Accurate	0.364167	0.741433	0.9229	-0.26695	0.103	0.1544
PA0269	--	--	conserved hypothetical protein	--	Accurate	Accurate	Accurate	Accurate	Accurate	Accurate	0.710667	0.3977	0.366167	1.2736	1.382	1.33963
PA0270	--	--	hypothetical protein	--	Accurate	Accurate	Accurate	Accurate	Accurate	Accurate	0.735767	0.5943	0.591	1.48103	1.5332	1.58897
PA0271	--	--	hypothetical protein	--	Accurate	Accurate	Accurate	Accurate	Accurate	Accurate	0.913633	0.7721	0.784033	1.6222	1.7261	1.8585
PA0272	--	--	probable transcriptional regulator	--	Accurate	Accurate	Accurate	Accurate	Accurate	Accurate	1.01593	0.887767	0.904867	1.4996	1.62457	1.7927
PA0273	--	--	probable major facilitator superfamily (MFS) transporter	probable MFS transporter	Accurate	Accurate	Accurate	Accurate	Accurate	Accurate	0.1093	-0.194867	0.0207	0.5728	0.629133	0.810633
PA0274	--	--	hypothetical protein	--	Accurate	Accurate	Accurate	Accurate	Accurate	Accurate	1.15407	0.987267	1.05	1.5789	1.61853	1.33303
PA0275	--	--	probable transcriptional regulator	--	Accurate	Accurate	Accurate	Accurate	Accurate	Accurate	0.0281667	-0.179033	-0.0445333	0.4897	0.737933	0.6915
PA0276	--	--	hypothetical protein	--	Accurate	Accurate	Accurate	Accurate	Accurate	Accurate	-0.811467	-1.27997	-0.622733	0.4494	0.6631	0.9607
PA0277	--	--	putative Zn-dependent peptidase	putative Zn-dependent peptidase	Accurate	Accurate	Accurate	Accurate	Accurate	Accurate	1.02673	1.0076	1.38733	1.28283	1.38227	1.6403
PA0278	--	--	hypothetical protein	--	Accurate	Accurate	Accurate	Accurate	Accurate	Accurate	0.1726	0.145967	0.266233	0.289233	0.512733	0.6779
PA0279	--	ydfF	probable transcriptional regulator	--	Accurate	Accurate	Accurate	Accurate	Accurate	Accurate	0.1025	0.0424667	0.111167	-0.430833	-0.207567	-0.0561333
PA0280	cysA	--	sulfate transport protein CysA	--	Accurate	Accurate	Accurate	Not Accurate	Not Accurate	Accurate	0.317333	-0.0289333	-0.1655	-2.2244	-2.14917	-1.7947
PA0281	cysW	--	sulfate transport protein CysW	--	Accurate	Accurate	Accurate	Not Accurate	Not Accurate	Not Accurate	-0.8913	-1.33927	-1.44163	-3.47793	-3.42877	-3.2835
PA0282	cysT	--	sulfate transport protein CysT	--	Accurate	Accurate	Accurate	Accurate	Accurate	Accurate	0.1788	0.0134	0.00236667	-1.29807	-1.09547	-1.2943
PA0283	sbp	--	sulfate-binding protein precursor	sulfate starvation-induced protein 2	Accurate	Accurate	Accurate	Not Accurate	Not Accurate	Not Accurate	-0.700333	-1.14677	-0.6427	-3.5814	-3.67837	-3.75973
PA0284	--	--	hypothetical protein	--	Accurate	Accurate	Accurate	Accurate	Accurate	Accurate	0.730133	0.278267	0.474367	-0.646967	-0.666967	-0.130233
PA0285	--	--	putative phosphodiesterase	putative phosphodiesterase	Accurate	Accurate	Accurate	Accurate	Accurate	Accurate	0.8591	0.8759	0.883367	0.3658	0.04	0.165
PA0286	desA	--	delta-9 fatty acid desaturase DesA	delta-9 fatty acid desaturase, DesA	Accurate	Accurate	Accurate	Accurate	Accurate	Not Accurate	1.34603	1.45953	0.451067	0.8523	0.712133	4.1913
PA0287	gpuP	speB1	3-guanidinopropionate transport protein	3-guanidinopropionate transport protein	Accurate	Accurate	Accurate	Accurate	Accurate	Accurate	0.236967	0.721167	0.851333	0.021	0.0728667	0.0635
PA0288	gpuA	--	3-guanidinopropionase	proclavaminic acid amidino hydrolase, PAH ; proclavaminate amidino hydrolase ; AUH ; agmatine ureohydrolase ; 3-guanidinopropionase	Accurate	Accurate	Accurate	Accurate	Accurate	Accurate	1.2384	1.4065	1.3088	0.572267	0.7979	0.437067
PA0289	gpuR	--	transcriptional activator GpuR	transcriptional activator GpuR	Accurate	Accurate	Accurate	Accurate	Accurate	Accurate	-0.839733	-0.828967	-0.374167	0.322267	0.805067	1.56643
PA0290	--	--	putative diguanylate cyclase	putative diguanylate cyclase	Not Accurate	Not Accurate	Accurate	Accurate	Accurate	Accurate	-2.68017	-2.28337	-1.79943	1.4447	1.37337	1.545
PA0291	oprE	--	Anaerobically-induced outer membrane porin OprE precursor	Porin E1	Not Accurate	Not Accurate	Not accurate	Not Accurate	Not Accurate	Not Accurate	2.89393	3.1995	3.31837	2.43673	3.03193	3.30037
PA0292	aguA	--	agmatine deiminase	agmatine iminohydrolase ; agmatine deiminase	Not Accurate	Not Accurate	Not accurate	Accurate	Accurate	Accurate	2.37913	2.7375	2.91347	0.930867	1.23857	1.0677
PA0293	aguB	--	N-carbamoylputrescine amidohydrolase	N-carbamoylputrescine amidase	Accurate	Accurate	Accurate	Accurate	Accurate	Accurate	-0.584333	-0.291467	0.2737	-0.8322	-0.796033	-0.726067
PA0294	aguR	--	transcriptional regulator AguR	transcriptional regulator AguR	Accurate	Accurate	Accurate	Accurate	Accurate	Accurate	1.18003	1.23433	1.5313	0.579633	0.473567	0.273067
PA0295	--	--	probable periplasmic polyamine binding protein	--	Not Accurate	Not Accurate	Accurate	Accurate	Accurate	Accurate	2.2039	2.254	1.66973	0.0418333	0.1872	0.110567
PA0296	spuI	--	Glutamylpolyamine synthetase	Glutamylpolyamine synthetase ; pauA1	Not Accurate	Not Accurate	Not accurate	Accurate	Accurate	Not Accurate	6.10387	4.88727	2.02907	0.602267	1.4135	2.2318
PA0297	spuA	ycjL	probable glutamine amidotransferase	pauD1	Accurate	Accurate	Accurate	Accurate	Accurate	Accurate	1.16877	0.700067	-0.330467	-0.646867	-0.340767	0.0962
PA0298	spuB	--	Glutamylpolyamine synthetase	Glutamylpolyamine synthetase ; pauA2	Not Accurate	Not Accurate	Not accurate	Not Accurate	Not Accurate	Not Accurate	8.93107	7.14793	3.44543	2.131	2.6227	3.86037
PA0299	spuC	--	Polyamine:pyruvate transaminase	Polyamine:pyruvate transaminase ; spuC	Not Accurate	Not Accurate	Not accurate	Not Accurate	Not Accurate	Not Accurate	10.6898	9.2296	5.20657	4.57287	4.8085	5.0609
PA0300	spuD	potF2	polyamine transport protein	--	Not Accurate	Not Accurate	Not accurate	Not Accurate	Not Accurate	Not Accurate	7.69063	6.4585	2.75577	3.8398	3.8107	3.11637
PA0301	spuE	potF3	polyamine transport protein	--	Not Accurate	Not Accurate	Not accurate	Accurate	Accurate	Accurate	6.37543	5.49913	2.7162	1.7245	1.81127	0.9059
PA0302	spuF	potG	polyamine transport protein PotG	--	Not Accurate	Not Accurate	Not accurate	Accurate	Accurate	Accurate	4.82873	4.07047	2.17957	1.6339	1.7491	1.31527
PA0303	spuG	potH	polyamine transport protein PotH	--	Not Accurate	Not Accurate	Accurate	Accurate	Accurate	Accurate	4.6392	3.63497	1.1726	1.23403	1.18497	0.885433
PA0304	spuH	potI	polyamine transport protein PotI	--	Accurate	Accurate	Accurate	Accurate	Accurate	Accurate	1.23867	0.837733	-0.318067	-0.344667	-0.310533	-0.470633
PA0305	hacB	--	acylhomoserine lactone acylase B	acylhomoserine lactone acylase B	Not Accurate	Not Accurate	Accurate	Accurate	Accurate	Accurate	2.68553	2.43603	1.55003	0.190067	0.340467	0.408567
PA0306	--	--	probable transcriptional regulator	--	Accurate	Accurate	Accurate	Accurate	Accurate	Accurate	1.21043	1.20693	1.5958	1.12123	1.1532	1.22703
PA0306.1	--	--	Uncharacterized protein	Uncharacterized protein	Accurate	Accurate	Accurate	Accurate	Accurate	Accurate	1.4464	1.4059	1.82937	1.79747	1.60737	1.59413
PA0307	--	--	hypothetical protein	--	Accurate	Accurate	Accurate	Accurate	Accurate	Accurate	0.0474333	0.0800667	0.557233	0.0917333	0.155833	0.4731
PA0308	--	--	hypothetical protein	--	Accurate	Accurate	Accurate	Accurate	Accurate	Accurate	0.491633	0.3988	0.632567	0.156667	-0.0372	0.187
PA0309	--	--	hypothetical protein	--	Accurate	Accurate	Accurate	Accurate	Accurate	Accurate	-0.0997667	-0.244733	0.1858	0.797433	0.300733	0.742667
PA0310	--	--	hypothetical protein	--	Accurate	Accurate	Accurate	Accurate	Accurate	Accurate	-1.9655	-1.67353	-1.3871	-1.60287	-1.80593	-1.75583
PA0311	--	--	hypothetical protein	--	Not Accurate	Not Accurate	Not accurate	Accurate	Accurate	Accurate	2.06657	2.4197	2.76587	1.56793	1.74587	1.85403
PA0312	--	--	conserved hypothetical protein	--	Accurate	Accurate	Accurate	Accurate	Accurate	Accurate	-0.9447	-0.816267	-0.6531	-0.346767	-0.282433	-0.404433
PA0313	--	yecS	L-cysteine transporter of ABC system YecS	L-cysteine transporter of ABC system YecS	Accurate	Accurate	Accurate	Accurate	Accurate	Accurate	0.589567	0.563533	0.596833	0.773267	0.7202	0.364133
PA0314	--	fliY	L-cysteine transporter of ABC system FliY	L-cysteine transporter of ABC system FliY	Accurate	Accurate	Accurate	Accurate	Accurate	Accurate	0.926133	0.580667	0.444	0.921067	1.18047	0.705967
PA0315	--	--	hypothetical protein	--	Accurate	Accurate	Accurate	Not Accurate	Not Accurate	Accurate	1.76687	0.8686	0.110567	2.2685	2.15047	1.98717
PA0316	serA	--	PHGDH	PHGDH ; D-3-phosphoglycerate dehydrogenase	Accurate	Accurate	Accurate	Accurate	Accurate	Accurate	0.4893	0.259033	-0.103033	-0.211967	-0.326267	-0.414133
PA0317	--	D2HGDH	D-2-hydroxyglutarate dehydrogenase	D-2-hydroxyglutarate dehydrogenase ; hypothetical protein	Not Accurate	Not Accurate	Not accurate	Not Accurate	Not Accurate	Accurate	4.02003	3.83623	3.2976	2.89587	2.37923	1.52733
PA0318	--	hpcE	conserved hypothetical protein	--	Accurate	Accurate	Accurate	Accurate	Accurate	Accurate	1.14227	0.9346	0.9481	1.57223	1.52277	1.6665
PA0319	--	--	hypothetical protein	--	Accurate	Accurate	Accurate	Accurate	Accurate	Accurate	0.437467	0.480333	0.4149	-0.2486	-0.164667	-0.363033
PA0320	carO	ygiW	calcium-regulated OB-fold protein CarO	YgiW ; calcium-regulated OB-fold protein CarO	Accurate	Accurate	Accurate	Accurate	Accurate	Accurate	-0.346767	-0.342967	-0.526567	-0.9417	-0.345533	-1.05563
PA0321	--	--	acetylpolyamine amidohydrolase	acetylpolyamine amidohydrolase ; probable acetylpolyamine aminohydrolase	Not Accurate	Not Accurate	Accurate	Accurate	Accurate	Accurate	3.0123	2.60597	1.50277	1.84367	1.73963	1.87373
PA0322	--	--	probable transporter	--	Accurate	Accurate	Accurate	Accurate	Accurate	Accurate	1.79183	1.44003	0.5364	0.788433	0.757433	0.782733
PA0323	--	--	probable binding protein component of ABC transporter	--	Accurate	Accurate	Accurate	Accurate	Accurate	Accurate	1.99463	1.30863	0.5009	1.26917	1.2249	1.20127
PA0324	--	--	probable permease of ABC transporter	--	Accurate	Accurate	Accurate	Accurate	Accurate	Accurate	1.67633	1.25983	0.775667	1.5924	1.6432	1.69377
PA0325	--	--	probable permease of ABC transporter	--	Accurate	Accurate	Accurate	Accurate	Accurate	Accurate	1.73803	1.42503	1.13407	1.7061	1.7787	1.9994
PA0326	--	--	probable ATP-binding component of ABC transporter	--	Not Accurate	Accurate	Accurate	Accurate	Accurate	Accurate	2.2471	1.76453	1.0389	0.8147	0.949133	0.744733
PA0327	carP	--	calcium-regulated beta-propeller protein CarP	calcium-regulated beta-propeller protein CarP ; hypothetical protein	Accurate	Accurate	Not accurate	Accurate	Accurate	Accurate	-1.46587	-1.74453	-2.13167	-0.855933	-0.1364	-0.454533
PA0328	aaaA	--	arginine-specific autotransporter of Pseudomonas aeruginosa AaaA	arginine-specific autotransporter of Pseudomonas aeruginosa, AaaA	Accurate	Accurate	Accurate	Accurate	Accurate	Accurate	1.09917	0.9644	0.861433	0.839333	0.861433	0.853267
PA0329	--	--	conserved hypothetical protein	--	Accurate	Accurate	Accurate	Accurate	Accurate	Accurate	-0.9821	-1.11117	-1.26023	-0.139433	-0.5539	-1.2822
PA0330	rpiA	--	ribose 5-phosphate isomerase	phosphoriboisomerase ; ribose 5-phosphate epimerase	Accurate	Accurate	Accurate	Accurate	Accurate	Accurate	1.61947	1.2526	1.02677	1.29413	1.5542	1.0847
PA0331	ilvA1	--	threonine dehydratase biosynthetic	threonine deaminase	Not Accurate	Not Accurate	Accurate	Accurate	Accurate	Accurate	2.2579	2.0752	1.98853	0.2355	-0.150533	0.0612667
PA0332	--	--	hypothetical protein	--	Accurate	Not Accurate	Not accurate	Accurate	Accurate	Accurate	-1.9804	-2.11213	-2.10827	-1.75403	-1.54907	-1.71153
PA0333	--	--	hypothetical protein	--	Accurate	Accurate	Accurate	Accurate	Accurate	Accurate	-1.38897	-1.24473	-0.991367	-0.904333	-0.6196	-0.6596
PA0334	--	--	probable major facilitator superfamily (MFS) transporter	probable MFS transporter	Accurate	Accurate	Accurate	Accurate	Accurate	Accurate	1.12937	0.9431	1.1513	-0.213667	0.198267	0.3316
PA0335	--	--	hypothetical protein	--	Accurate	Accurate	Accurate	Accurate	Accurate	Accurate	1.36597	1.0171	1.10207	0.1898	0.437567	0.422467
PA0336	rppH	ygdP ; ygdP	RNA pyrophosphohydrolase RppH	dinucleoside oligophosphate pyrophosphatase ; Nudix hydrolase YgdP ; Nudix hydrolase YgdP	Accurate	Accurate	Accurate	Accurate	Accurate	Accurate	0.5697	0.232133	0.0968333	-0.102633	-0.663633	0.358333
PA0337	ptsP	--	phosphoenolpyruvate-protein phosphotransferase PtsP	phosphotransferase system enzyme I	Accurate	Accurate	Accurate	Accurate	Accurate	Not Accurate	1.13327	0.5723	0.519633	1.62653	1.4674	3.7457
PA0338	--	--	hypothetical protein	--	Not Accurate	Not Accurate	Accurate	Accurate	Accurate	Accurate	-2.84563	-2.25543	-1.74257	0.531533	-0.376867	0.0619333
PA0339	--	--	hypothetical protein	--	Accurate	Accurate	Accurate	Accurate	Accurate	Accurate	-0.3036	-0.592833	-0.2955	0.0139	0.2823	0.436533
PA0340	--	--	conserved hypothetical protein	--	Accurate	Accurate	Accurate	Not Accurate	Not Accurate	Accurate	-1.7915	-1.45477	-1.1355	-2.66523	-2.63483	-1.97057
PA0341	lgt	umpA	prolipoprotein diacylglyceryl transferase	--	Accurate	Accurate	Accurate	Accurate	Accurate	Accurate	-0.366867	-0.662233	-0.706567	-1.30487	-1.78067	-1.8083
PA0342	thyA	--	thymidylate synthase	--	Accurate	Accurate	Accurate	Accurate	Accurate	Accurate	0.310367	0.113367	-0.1488	-0.0983	-0.03	-0.0493667
PA0343	--	--	hypothetical protein	--	Accurate	Accurate	Accurate	Not Accurate	Not Accurate	Accurate	1.3372	1.4237	1.40973	2.30083	2.2834	1.69983
PA0344	--	--	hypothetical protein	--	Accurate	Accurate	Accurate	Accurate	Accurate	Accurate	-0.0662333	-0.215167	-0.184667	1.38103	1.33993	1.16623
PA0345	--	--	hypothetical protein	--	Not Accurate	Not Accurate	Not accurate	Accurate	Accurate	Accurate	-2.48567	-2.5326	-2.15973	-0.215067	0.0219	-0.0947333
PA0346	--	--	hypothetical protein	--	Accurate	Accurate	Accurate	Accurate	Accurate	Accurate	0.192733	0.0677	0.177833	0.408367	0.460567	0.447133
PA0347	glpQ	--	glycerophosphoryl diester phosphodiesterase periplasmic	glycerophosphodiester phosphodiesterase	Accurate	Accurate	Accurate	Accurate	Accurate	Accurate	0.524933	0.5823	0.812867	0.858333	0.940167	0.813133
PA0348	--	--	hypothetical protein	--	Accurate	Accurate	Accurate	Accurate	Accurate	Accurate	-0.6592	-0.702733	-0.4354	-0.355167	-0.140267	-0.0101
PA0349	--	--	hypothetical protein	--	Accurate	Accurate	Accurate	Accurate	Accurate	Accurate	0.9772	0.956767	1.04277	1.42277	1.40463	1.77307
PA0350	folA	tmrA	dihydrofolate reductase	--	Accurate	Accurate	Accurate	Accurate	Accurate	Accurate	0.339433	0.201533	0.390233	-0.233467	-0.0709333	-0.376767
PA0351	--	--	conserved hypothetical protein	--	Accurate	Accurate	Accurate	Accurate	Accurate	Accurate	0.664067	0.467367	0.822633	0.387367	0.860567	0.928233
PA0352	--	yicE	probable transporter	--	Accurate	Accurate	Accurate	Accurate	Accurate	Accurate	0.925533	0.877133	0.871567	-0.433167	-0.620267	-0.526333
PA0353	ilvD	--	dihydroxy-acid dehydratase	--	Not Accurate	Accurate	Accurate	Accurate	Accurate	Accurate	3.07647	1.69037	1.30383	1.05163	1.36133	1.6339
PA0354	--	--	conserved hypothetical protein	--	Accurate	Accurate	Accurate	Not Accurate	Not Accurate	Not Accurate	1.0928	1.43873	1.2095	3.4901	3.53873	3.08413
PA0355	pfpI	--	protease PfpI	--	Accurate	Accurate	Accurate	Not Accurate	Not Accurate	Not Accurate	-1.9139	-1.33443	-1.1775	4.35503	4.11377	3.64347
PA0356	--	--	hypothetical protein	--	Accurate	Accurate	Accurate	Accurate	Accurate	Accurate	0.612933	0.655167	0.774867	-0.5888	-0.467067	-0.3445
PA0357	mutM	fpg ; mutY	formamidopyrimidine-DNA glycosylase	--	Accurate	Accurate	Accurate	Accurate	Accurate	Accurate	0.998033	0.868967	1.14883	-0.964233	-0.937633	-0.561833
PA0358	--	--	hypothetical protein	--	Accurate	Accurate	Accurate	Accurate	Accurate	Accurate	0.791933	0.692033	0.5783	-0.447867	-0.4798	-0.422033
PA0359	--	--	hypothetical protein	--	Accurate	Accurate	Accurate	Accurate	Accurate	Accurate	0.6395	0.473833	0.382667	-0.274967	-0.0291667	0.02
PA0360	--	--	hypothetical protein	--	Not Accurate	Not Accurate	Not accurate	Not Accurate	Not Accurate	Not Accurate	3.0989	3.0664	2.97263	2.63617	2.5312	2.81647
PA0361	--	--	probable gamma-glutamyltranspeptidase precursor	--	Accurate	Accurate	Accurate	Accurate	Accurate	Accurate	-0.378	-0.325667	-0.0742667	-0.200733	-0.0448333	-0.251
PA0362	fdx1	--	ferredoxin [4Fe-4S]	--	Accurate	Accurate	Accurate	Accurate	Accurate	Accurate	-0.706867	-0.874433	-1.20247	-1.30963	-1.39313	-1.2731
PA0363	coaD	kdtB	phosphopantetheine adenylyltransferase	PPAT	Accurate	Accurate	Accurate	Accurate	Not Accurate	Not Accurate	0.3675	-0.223933	-0.7954	-1.88997	-2.59437	-2.95193
PA0364	laoA	--	LaoA	LaoA ; probable oxidoreductase	Accurate	Accurate	Accurate	Accurate	Accurate	Accurate	0.3249	-0.1854	-0.3271	1.26277	1.22063	1.6219
PA0365	laoB	--	LaoB	LaoB ; hypothetical protein	Accurate	Accurate	Accurate	Accurate	Accurate	Accurate	0.0783667	-0.1442	-0.160033	0.7938	0.891167	1.32923
PA0366	laoC	--	LaoC	LaoC ; probable aldehyde dehydrogenase	Not Accurate	Not Accurate	Not accurate	Accurate	Accurate	Accurate	-2.0477	-2.5245	-2.36947	-0.296433	-0.0705	0.816833
PA0367	laoR	--	LaoR	LaoR ; probable transcriptional regulator	Accurate	Accurate	Accurate	Accurate	Accurate	Accurate	0.696267	0.5094	0.620733	1.12883	1.06763	1.58243
PA0368	--	--	conserved hypothetical protein	--	Accurate	Accurate	Accurate	Accurate	Accurate	Accurate	0.491567	0.651467	0.866867	0.1664	0.685067	1.0172
PA0370	--	yhhF	conserved hypothetical protein	--	Accurate	Accurate	Accurate	Accurate	Accurate	Accurate	0.724867	0.615767	0.5507	0.476033	0.2344	0.0934667
PA0371	--	--	putative Zn-dependent peptidase	putative Zn-dependent peptidase	Accurate	Accurate	Accurate	Accurate	Accurate	Accurate	0.985333	0.8962	0.636133	0.470067	0.0279333	0.221933
PA0372	--	--	probable zinc protease	--	Accurate	Accurate	Accurate	Accurate	Accurate	Accurate	1.69113	1.67683	1.68547	1.08487	0.575033	1.0171
PA0373	ftsY	--	signal recognition particle receptor FtsY	cell division protein FtsY	Accurate	Accurate	Accurate	Accurate	Accurate	Accurate	1.10653	1.1061	0.538333	-0.264633	-0.224767	-0.0106667
PA0374	ftsE	--	cell division protein FtsE	--	Not Accurate	Not Accurate	Accurate	Accurate	Accurate	Accurate	2.20893	2.09597	1.74167	1.55247	1.31387	1.61883
PA0375	ftsX	--	cell division protein FtsX	--	Accurate	Accurate	Accurate	Accurate	Accurate	Accurate	-0.6243	-0.650367	-1.0923	-1.05087	-1.13843	-1.16697
PA0376	rpoH	--	sigma factor RpoH	heat-shock sigma factor	Accurate	Accurate	Accurate	Accurate	Accurate	Accurate	-0.638167	-0.568767	-0.734967	1.6847	1.48407	1.41957
PA0377	--	--	hypothetical protein	--	Accurate	Accurate	Accurate	Accurate	Accurate	Accurate	0.203567	0.393567	0.315633	0.575167	0.764867	-0.195267
PA0378	--	mgtA	probable transglycosylase	monofunctional biosynthetic peptidoglycan transglycosylase	Accurate	Accurate	Accurate	Accurate	Accurate	Accurate	-0.637133	-0.357233	-0.245867	-0.7434	-0.543767	-1.4204
PA0379	--	ygdD	conserved hypothetical protein	--	Accurate	Accurate	Accurate	Accurate	Accurate	Accurate	1.00707	0.973067	0.937833	0.428267	0.635433	-0.189067
PA0380	--	--	conserved hypothetical protein	--	Not Accurate	Not Accurate	Accurate	Not Accurate	Not Accurate	Not Accurate	-2.3308	-2.1194	-1.8514	-5.39243	-4.52333	-5.5599
PA0381	thiG	--	thiamine biosynthesis protein thiazole moiety	--	Accurate	Accurate	Accurate	Accurate	Accurate	Accurate	0.2864	0.322167	0.380367	-0.924067	-1.06667	-1.44877
PA0382	micA	yggH	DNA mismatch repair protein MicA	--	Accurate	Accurate	Accurate	Accurate	Accurate	Accurate	0.15	0.2067	0.4936	-1.39017	-1.72953	-1.6356
PA0383	--	--	conserved hypothetical protein	--	Not Accurate	Not Accurate	Not accurate	Not Accurate	Not Accurate	Not Accurate	2.20663	2.49263	3.1557	2.3448	2.52757	2.6958
PA0384	--	--	hypothetical protein	--	Accurate	Accurate	Accurate	Accurate	Accurate	Accurate	1.28387	1.20577	1.37097	1.39543	1.60523	1.38577
PA0385	--	--	hypothetical protein	--	Accurate	Accurate	Accurate	Accurate	Accurate	Accurate	-0.815133	-0.7649	-0.663767	-1.197	-1.1783	-1.20897
PA0386	--	yggW	probable oxidase	--	Accurate	Accurate	Accurate	Accurate	Accurate	Accurate	0.226333	0.417467	0.6316	-0.4387	-0.268067	-0.214
PA0387	--	yggV	conserved hypothetical protein	--	Accurate	Accurate	Accurate	Accurate	Accurate	Accurate	-0.576333	-0.496767	-0.432367	-0.0877667	0.194067	0.671233
PA0388	--	--	hypothetical protein	--	Accurate	Accurate	Accurate	Accurate	Accurate	Accurate	0.0765667	0.0815333	0.0982	0.4864	0.6951	1.21077
PA0389	--	--	hypothetical protein	--	Accurate	Accurate	Accurate	Accurate	Accurate	Accurate	0.587867	0.435667	0.603267	-1.10523	-1.0921	-0.7463
PA0390	metX	met2	homoserine O-acetyltransferase	--	Accurate	Accurate	Accurate	Accurate	Not Accurate	Not Accurate	0.0631333	0.00133333	0.1252	-1.83463	-2.2562	-2.81203
PA0391	--	--	hypothetical protein	--	Accurate	Accurate	Accurate	Accurate	Accurate	Accurate	0.324233	-0.302167	-0.573867	0.401	0.4761	1.23637
PA0392	--	yggT	conserved hypothetical protein	--	Accurate	Accurate	Accurate	Accurate	Accurate	Accurate	-1.00553	-1.21287	-1.47473	-1.3344	-1.7551	-0.722767
PA0393	proC	--	pyrroline-5-carboxylate reductase	delta-1-pyrroline-5-carboxylate reductase	Accurate	Accurate	Accurate	Accurate	Accurate	Accurate	-0.464367	-0.620767	-0.407433	-1.1584	-0.964333	0.453467
PA0394	--	yggS	conserved hypothetical protein	--	Accurate	Accurate	Accurate	Accurate	Accurate	Accurate	0.766733	0.9227	0.921867	-0.6977	-0.5318	1.33917
PA0395	pilT	--	twitching motility protein PilT	type 4 fimbrial biogenesis protein PilT	Accurate	Accurate	Accurate	Accurate	Accurate	Accurate	1.6046	1.22057	0.541667	0.3186	0.182	0.610733
PA0396	pilU	--	twitching motility protein PilU	type 4 fimbrial biogenesis protein PilU	Not Accurate	Accurate	Accurate	Not Accurate	Not Accurate	Not Accurate	2.0659	1.61127	1.2458	2.28197	2.25897	2.3979
PA0397	--	czcD	probable cation efflux system protein	--	Accurate	Accurate	Accurate	Not Accurate	Not Accurate	Not Accurate	1.5091	1.53713	1.46167	2.0507	2.29547	2.37753
PA0398	--	--	hypothetical protein	--	Accurate	Accurate	Accurate	Accurate	Accurate	Accurate	0.215767	0.132867	0.264633	-0.969667	-1.04813	-0.944767
PA0399	--	--	cystathionine beta-synthase	methylcysteine synthase ; beta-thionase ; serine sulfhydrase	Accurate	Accurate	Accurate	Accurate	Accurate	Accurate	0.255133	0.157933	0.0376	-0.375633	0.00976667	-0.0600333
PA0400	--	metC ; metB	probable cystathionine gamma-lyase	cystathionase ; gamma-cystathionase ; cysteine desulfhydrase ; cystine desulfhydrase ; homoserine dehydratase ; homoserine deaminase	Accurate	Accurate	Accurate	Accurate	Accurate	Accurate	1.73343	1.67243	1.53287	0.6843	0.649967	0.675633
PA0401	--	pyrC' ; pyrX	noncatalytic dihydroorotase-like protein	--	Accurate	Accurate	Accurate	Accurate	Accurate	Accurate	1.00887	1.04097	1.42507	-0.686267	-0.0368333	0.237367
PA0402	pyrB	--	aspartate carbamoyltransferase	aspartate transcarbamoylase	Accurate	Accurate	Accurate	Accurate	Accurate	Accurate	0.1327	0.0619	0.438633	-1.02093	-0.972367	-0.3639
PA0403	pyrR	--	transcriptional regulator PyrR	uracil phosphoribosyltransferase PyrR	Accurate	Accurate	Accurate	Accurate	Accurate	Accurate	0.329733	0.489867	0.826767	-0.4631	-0.276233	-0.0792
PA0404	--	yqgF	conserved hypothetical protein	--	Accurate	Accurate	Accurate	Accurate	Accurate	Accurate	0.179233	0.123167	0.5233	-1.23493	-0.8144	0.526867
PA0405	algH	yqgE	AlgH	AlgH	Accurate	Accurate	Accurate	Accurate	Accurate	Accurate	-0.199	-0.242367	-0.1837	-1.4822	-1.3841	-0.5304
PA0406	tonB3	--	TonB3	TonB3	Accurate	Accurate	Accurate	Accurate	Accurate	Accurate	1.23063	1.25473	1.3262	0.692367	0.7789	1.16243
PA0407	gshB	--	glutathione synthetase	GSH-II	Accurate	Accurate	Accurate	Accurate	Accurate	Accurate	0.808067	0.404667	0.0324333	0.5862	0.6407	1.0228
PA0408	pilG	--	twitching motility protein PilG	type 4 fimbrial biogenesis protein PilG	Accurate	Accurate	Accurate	Accurate	Accurate	Accurate	1.61327	1.4427	1.73963	-0.893767	-0.6756	-1.02037
PA0409	pilH	--	twitching motility protein PilH	type 4 fimbrial biogenesis protein PilH	Accurate	Accurate	Accurate	Accurate	Accurate	Accurate	1.82217	1.47973	1.64937	-0.585667	-0.449733	-0.747767
PA0410	pilI	--	twitching motility protein PilI	type 4 fimbrial biogenesis protein PilI	Accurate	Accurate	Accurate	Accurate	Accurate	Accurate	1.08013	1.0607	1.86957	-1.15147	-0.671767	-0.650033
PA0411	pilJ	--	twitching motility protein PilJ	type 4 fimbrial biogenesis protein PilJ	Not Accurate	Not Accurate	Not accurate	Accurate	Accurate	Accurate	4.0132	3.56713	4.06393	1.34287	0.9743	0.623
PA0412	pilK	--	methyltransferase PilK	type 4 fimbrial biogenesis protein PilK ; CheR3 ; CheR3 ; CheR3 ; CheR3 ; CheR3 ; CheR3 ; CheR3 ; CheR3 ; CheR3 ; CheR3 ; CheR3 ; CheR3 ; CheR3 ; CheR3 ; CheR3 ; CheR3 ; CheR3 ; CheR3 ; CheR3 ; CheR3 ; CheR3	Accurate	Accurate	Accurate	Accurate	Accurate	Accurate	0.456733	0.4878	1.3275	-0.8282	-0.595567	-0.5518
PA0413	chpA	pilL	component of chemotactic signal transduction system	ChpA ; component of chemotactic signal transduction system	Not Accurate	Not Accurate	Not accurate	Accurate	Accurate	Accurate	2.62657	2.17523	2.9156	0.278367	0.936367	0.285567
PA0414	chpB	--	probable methylesterase	--	Accurate	Accurate	Accurate	Accurate	Accurate	Accurate	1.815	1.47317	1.7724	0.560033	0.788333	-0.0132333
PA0415	chpC	--	probable chemotaxis protein	--	Accurate	Accurate	Accurate	Accurate	Accurate	Accurate	1.4078	1.099	1.5216	0.774467	1.24803	0.315667
PA0416	chpD	--	probable transcriptional regulator	--	Accurate	Accurate	Accurate	Accurate	Accurate	Accurate	1.20223	1.11807	1.46463	0.820667	1.0693	0.665733
PA0417	chpE	--	probable chemotaxis protein	--	Accurate	Accurate	Accurate	Accurate	Accurate	Accurate	1.83647	1.8388	1.18607	1.23247	1.29557	1.14897
PA0418	--	--	hypothetical protein	--	Not Accurate	Not Accurate	Accurate	Accurate	Accurate	Accurate	2.4333	2.54897	1.57783	0.901433	1.02667	0.918767
PA0419	--	yggJ	conserved hypothetical protein	--	Accurate	Accurate	Accurate	Not Accurate	Not Accurate	Not Accurate	-0.357767	-0.513867	-0.255333	-2.37343	-2.2481	-2.1196
PA0420	bioA	--	adenosylmethionine-8-amino-7-oxononanoate aminotransferase	7,8-diamino-pelargonic acid aminotransferase DAPA aminotransferase	Accurate	Not Accurate	Not accurate	Not Accurate	Not Accurate	Not Accurate	-1.73357	-2.48957	-2.40647	-2.48533	-2.6982	-2.26383
PA0421	--	--	hypothetical protein	--	Accurate	Accurate	Accurate	Accurate	Accurate	Accurate	-0.627767	-1.19333	-1.16643	-1.37667	-1.7488	-1.2097
PA0422	--	--	conserved hypothetical protein	--	Accurate	Accurate	Accurate	Accurate	Accurate	Accurate	-0.906467	-1.03077	-0.805433	-0.8932	-1.29707	-1.41387
PA0423	pasP	yceI	PasP	PasP	Accurate	Accurate	Accurate	Accurate	Accurate	Accurate	0.142933	-0.121267	-0.0203	-0.0179	-0.5208	-0.8548
PA0424	mexR	--	multidrug resistance operon repressor MexR	--	Accurate	Not Accurate	Accurate	Accurate	Accurate	Accurate	-1.98403	-2.08507	-1.97737	-0.701733	-0.985333	-1.191
PA0425	mexA	--	Resistance-Nodulation-Cell Division (RND) multidrug efflux membrane fusion protein MexA precursor	RND multidrug efflux membrane fusion protein MexA precursor	Accurate	Accurate	Accurate	Accurate	Accurate	Accurate	-0.249867	-0.0840333	0.0376	-0.5893	-0.347467	-0.6706
PA0426	mexB	--	Resistance-Nodulation-Cell Division (RND) multidrug efflux transporter MexB	RND multidrug efflux transporter MexB	Accurate	Accurate	Not accurate	Not Accurate	Accurate	Accurate	1.67847	1.71337	2.12443	2.0428	1.67573	1.05187
PA0427	oprM	--	Major intrinsic multiple antibiotic resistance efflux outer membrane protein OprM precursor	--	Accurate	Accurate	Not accurate	Accurate	Accurate	Accurate	1.48353	1.47373	2.29857	1.83737	1.7947	0.888167
PA0428	--	rhlE	probable ATP-dependent RNA helicase	--	Not Accurate	Not Accurate	Not accurate	Not Accurate	Not Accurate	Not Accurate	4.4745	4.89273	4.594	3.14717	4.01777	3.2995
PA0429	--	--	hypothetical protein	--	Accurate	Accurate	Accurate	Accurate	Accurate	Accurate	-0.176633	0.0997667	-0.0511667	0.794367	0.8033	0.182767
PA0430	metF	--	510-methylenetetrahydrofolate reductase	--	Accurate	Accurate	Accurate	Accurate	Accurate	Accurate	1.39143	1.55533	1.54213	1.06183	0.886567	0.421267
PA0431	--	--	hypothetical protein	--	Not Accurate	Not Accurate	Not accurate	Not Accurate	Accurate	Accurate	2.26947	2.56867	2.63767	2.01567	1.96597	1.75783
PA0432	sahH	ahcY	S-adenosyl-L-homocysteine hydrolase	adenosylhomocysteinase (adohcyase)	Not Accurate	Not Accurate	Not accurate	Not Accurate	Not Accurate	Not Accurate	3.49527	3.75057	3.72313	3.41787	2.8386	2.15763
PA0433	--	--	hypothetical protein	--	Accurate	Accurate	Accurate	Accurate	Accurate	Accurate	-1.49987	-1.24297	-0.872867	-1.4111	-1.50623	-1.24383
PA0434	--	--	hypothetical protein	--	Accurate	Accurate	Accurate	Accurate	Accurate	Accurate	-1.12937	-1.049	-1.0087	0.300433	0.446133	0.765967
PA0435	--	--	hypothetical protein	--	Accurate	Accurate	Accurate	Accurate	Accurate	Accurate	-1.34367	-1.059	-1.12143	-1.59123	-1.41947	-1.0539
PA0436	--	--	probable transcriptional regulator	--	Accurate	Accurate	Accurate	Accurate	Accurate	Not Accurate	0.955233	0.7645	0.771833	1.53003	1.62443	2.26043
PA0437	codA	--	cytosine deaminase	--	Accurate	Accurate	Accurate	Accurate	Not Accurate	Not Accurate	1.90107	1.80767	1.8756	1.93173	2.16357	2.88447
PA0438	codB	--	cytosine permease	--	Accurate	Accurate	Accurate	Accurate	Accurate	Accurate	0.2839	0.523433	0.8096	-0.5917	-0.2377	-0.334833
PA0439	--	dypB ; yeiA	probable oxidoreductase	--	Accurate	Accurate	Accurate	Accurate	Accurate	Accurate	0.181367	0.2087	0.546867	1.39307	1.98937	1.28567
PA0440	--	dypA	probable oxidoreductase	--	Accurate	Accurate	Accurate	Accurate	Accurate	Accurate	0.3904	0.343533	0.6575	1.29843	1.85353	1.12387
PA0441	dht	hyuA	dihydropyrimidinase	D-hydantoinase, 5,6-dihydropyrimidine amidohydrolase ; (DHPase)	Accurate	Accurate	Accurate	Accurate	Not Accurate	Accurate	-1.57843	-1.55603	0.752133	1.59123	2.89793	0.5608
PA0443	--	--	probable transporter	--	Accurate	Accurate	Accurate	Accurate	Accurate	Accurate	-0.819533	-0.785967	0.124767	0.149233	0.9073	-0.1375
PA0444	--	hyuC	N-carbamoyl-beta-alanine amidohydrolase	hydantoinase	Accurate	Accurate	Accurate	Accurate	Accurate	Accurate	0.9291	0.469267	1.04897	1.02227	1.70257	0.7557
PA0446	--	--	conserved hypothetical protein	--	Not Accurate	Accurate	Not accurate	Accurate	Accurate	Accurate	3.03967	1.675	2.2661	0.655367	1.11177	0.497567
PA0447	gcdH	--	glutaryl-CoA dehydrogenase	--	Not Accurate	Not Accurate	Not accurate	Accurate	Accurate	Accurate	3.62007	2.0865	2.51367	0.503633	0.473533	0.4217
PA0448	gcdR	--	transcriptional regulator GcdR	transcriptional regulator, GcdR ; probable transcriptional regulator	Accurate	Accurate	Accurate	Not Accurate	Not Accurate	Not Accurate	-0.347367	-0.0340667	1.237	-2.8103	-3.09123	-3.18197
PA0449	--	--	hypothetical protein	--	Accurate	Accurate	Accurate	Accurate	Accurate	Accurate	-0.144367	-0.396833	-0.0308	-0.2292	-0.361567	0.1176
PA0450	--	--	probable phosphate transporter	--	Accurate	Accurate	Accurate	Accurate	Accurate	Accurate	0.493333	0.547567	0.944267	0.294133	0.436967	0.600467
PA0451	--	--	conserved hypothetical protein	--	Not Accurate	Not Accurate	Accurate	Accurate	Accurate	Not Accurate	-2.21783	-2.18743	-1.6548	0.355067	1.0459	2.2349
PA0452	--	slp	probable stomatin-like protein	Band 7-like protein	Accurate	Accurate	Accurate	Accurate	Not Accurate	Not Accurate	-0.4221	-0.454333	-0.278067	1.93237	2.2912	3.3992
PA0454	--	yccS	conserved hypothetical protein	--	Accurate	Accurate	Accurate	Accurate	Accurate	Accurate	0.5548	0.6863	0.792167	1.06937	1.3216	1.43577
PA0455	dbpA	--	RNA helicase DbpA	--	Accurate	Accurate	Accurate	Accurate	Not Accurate	Not Accurate	1.4259	1.4945	1.2737	1.79857	2.0266	2.01533
PA0456	--	--	probable cold-shock protein	--	Not Accurate	Not Accurate	Not accurate	Not Accurate	Not Accurate	Not Accurate	5.86833	5.85287	5.41173	6.02173	6.21977	6.26673
PA0457	--	--	hypothetical protein	--	Not Accurate	Not Accurate	Accurate	Accurate	Accurate	Accurate	2.2131	2.24667	1.88533	1.42977	1.38027	1.4565
PA0458	--	yieO	probable major facilitator superfamily (MFS) transporter	probable MFS transporter	Not Accurate	Not Accurate	Not accurate	Accurate	Accurate	Accurate	2.04443	3.2211	3.18577	0.3405	0.5039	0.941467
PA0459	--	clpC	probable ClpA/B protease ATP binding subunit	--	Accurate	Accurate	Accurate	Accurate	Accurate	Accurate	-0.960233	-0.499733	0.0517	0.433133	0.5335	0.230467
PA0460	--	--	hypothetical protein	--	Accurate	Accurate	Accurate	Accurate	Accurate	Accurate	-1.34767	-0.7602	-0.532267	1.57773	1.74703	0.914167
PA0461	--	yihG	conserved hypothetical protein	--	Accurate	Accurate	Accurate	Not Accurate	Not Accurate	Accurate	1.27087	1.32347	1.3276	2.28067	2.35913	1.32843
PA0462	--	--	hypothetical protein	--	Accurate	Accurate	Accurate	Accurate	Accurate	Accurate	-0.147367	0.035	0.236367	1.12853	1.0256	0.7673
PA0463	creB	--	two-component response regulator CreB	--	Accurate	Accurate	Accurate	Accurate	Accurate	Accurate	0.280867	0.2606	0.749633	-0.589833	-0.279133	-0.190733
PA0464	creC	phoM	two-component sensor CreC	--	Accurate	Accurate	Accurate	Accurate	Accurate	Accurate	1.49377	1.06127	1.4015	0.216967	0.2818	0.965267
PA0465	creD	cet	inner membrane protein CreD	--	Accurate	Accurate	Accurate	Accurate	Accurate	Accurate	-0.217233	-0.135067	-0.0274	-0.199	-0.1218	-0.0185333
PA0466	--	--	hypothetical protein	--	Accurate	Accurate	Accurate	Accurate	Accurate	Accurate	-0.7818	-0.546933	-0.425133	-0.758133	-0.7278	-0.772667
PA0467	--	--	conserved hypothetical protein	--	Accurate	Accurate	Accurate	Accurate	Accurate	Accurate	-0.5574	-0.651067	-0.398867	-0.411867	-0.177333	0.0553667
PA0468	--	--	hypothetical protein	--	Not Accurate	Not Accurate	Not accurate	Not Accurate	Accurate	Accurate	-3.16483	-3.34467	-2.47277	-2.62647	-1.88827	-1.28163
PA0469	--	--	hypothetical protein	--	Not Accurate	Not Accurate	Accurate	Accurate	Accurate	Accurate	-2.098	-2.2774	-1.3048	-0.9622	-0.793567	0.2337
PA0470	fiuA	--	Ferrichrome receptor FiuA	Ferrichrome receptor FiuA	Accurate	Accurate	Accurate	Accurate	Accurate	Accurate	-0.924467	-0.991667	-0.611667	1.44957	1.5674	1.46877
PA0471	fiuR	--	FiuR	FiuR	Not Accurate	Not Accurate	Not accurate	Accurate	Accurate	Accurate	-4.1821	-4.80707	-4.13687	0.331867	0.314433	-0.0929
PA0472	fiuI	--	FiuI	FiuI	Not Accurate	Not Accurate	Not accurate	Accurate	Accurate	Accurate	-4.597	-5.25887	-5.24183	-1.01517	-1.01593	-0.8329
PA0473	--	psfA	probable glutathione S-transferase	--	Accurate	Accurate	Accurate	Not Accurate	Accurate	Accurate	1.82753	0.8015	-0.5071	2.0819	1.97543	1.203
PA0474	--	--	hypothetical protein	--	Not Accurate	Not Accurate	Accurate	Not Accurate	Not Accurate	Not Accurate	2.6658	2.28967	1.69203	2.17637	2.5582	2.287
PA0475	--	--	probable transcriptional regulator	--	Accurate	Accurate	Accurate	Accurate	Accurate	Accurate	1.15577	0.982933	0.8773	1.02253	1.24107	1.6942
PA0476	--	--	probable permease	--	Accurate	Accurate	Accurate	Accurate	Accurate	Accurate	0.556033	0.5619	0.529667	1.20343	1.35853	1.3003
PA0477	--	--	probable transcriptional regulator	--	Accurate	Accurate	Accurate	Accurate	Accurate	Accurate	0.171467	0.223567	0.2342	0.353233	1.1821	1.3306
PA0478	--	--	probable N-acetyltransferase	--	Accurate	Accurate	Accurate	Accurate	Accurate	Accurate	0.6595	0.5949	0.575467	0.3129	0.5809	0.687833
PA0479	--	--	probable transcriptional regulator	--	Accurate	Accurate	Accurate	Accurate	Accurate	Accurate	-0.641733	-0.665267	-0.218833	-0.5433	-0.0944667	0.5593
PA0480	--	--	probable hydrolase	--	Accurate	Accurate	Accurate	Accurate	Accurate	Not Accurate	0.952967	0.772467	1.05133	1.6024	1.7391	2.12177
PA0481	--	--	hypothetical protein	--	Accurate	Accurate	Accurate	Accurate	Accurate	Accurate	0.954867	0.8372	0.5765	1.24203	0.9942	0.756633
PA0482	glcB	aceB	malate synthase G	--	Accurate	Accurate	Not accurate	Accurate	Accurate	Accurate	-1.37283	-1.66317	-2.01987	0.00203333	0.00383333	0.0371667
PA0483	--	--	probable acetyltransferase	--	Accurate	Accurate	Accurate	Accurate	Accurate	Not Accurate	-0.457167	-0.3285	-0.5634	1.69213	1.91227	2.28913
PA0484	--	--	conserved hypothetical protein	--	Accurate	Accurate	Accurate	Not Accurate	Not Accurate	Not Accurate	0.4928	0.516333	0.370033	2.41377	2.52457	2.3533
PA0485	--	rarD	conserved hypothetical protein	--	Accurate	Accurate	Accurate	Accurate	Accurate	Accurate	0.0767	0.0348667	-0.606133	-0.6715	-0.390233	-1.1576
PA0486	--	yihE	conserved hypothetical protein	--	Accurate	Accurate	Accurate	Accurate	Accurate	Accurate	-1.04913	-1.14683	-1.13677	-0.447367	-0.291267	-0.319967
PA0487	--	modR ; modE	probable molybdenum transport regulator	--	Accurate	Accurate	Accurate	Accurate	Accurate	Accurate	-0.684	-1.0488	-0.847233	-0.404367	-0.0448	0.257367
PA0488	--	yfiM	conserved hypothetical protein	--	Accurate	Accurate	Accurate	Accurate	Accurate	Accurate	-0.2202	-0.0744	0.0818	0.433433	0.612867	0.651667
PA0489	--	--	probable phosphoribosyl transferase	--	Accurate	Accurate	Accurate	Accurate	Accurate	Accurate	-1.4416	-1.0876	-0.8683	0.3521	0.544933	0.200933
PA0490	--	--	hypothetical protein	--	Not Accurate	Not Accurate	Not accurate	Accurate	Accurate	Accurate	-5.6124	-5.154	-4.87317	-0.2695	-0.606133	-0.913333
PA0491	--	--	probable transcriptional regulator	--	Accurate	Accurate	Accurate	Accurate	Accurate	Accurate	-0.6465	-0.547367	-0.523967	-1.34373	-0.8804	-0.466833
PA0492	--	ycsF	conserved hypothetical protein	--	Accurate	Accurate	Accurate	Accurate	Accurate	Accurate	0.404033	0.160733	-0.108367	-0.309167	0.5877	0.2959
PA0493	--	--	probable biotin-requiring enzyme	--	Accurate	Accurate	Accurate	Accurate	Accurate	Accurate	1.7785	1.38353	0.951733	0.7468	1.30583	1.43133
PA0494	--	--	probable acyl-CoA carboxylase subunit	--	Accurate	Accurate	Accurate	Accurate	Accurate	Accurate	1.6886	1.27993	0.753433	0.931967	1.1789	1.35557
PA0495	--	--	hypothetical protein	--	Accurate	Accurate	Accurate	Accurate	Accurate	Accurate	0.5429	0.0182	-0.5718	0.0324667	0.0908667	0.239
PA0496	--	ybgK	conserved hypothetical protein	--	Accurate	Accurate	Accurate	Accurate	Accurate	Accurate	0.948067	0.5572	0.259167	0.6284	0.808933	1.22813
PA0500	bioB	--	biotin synthase	biotin synthetase	Accurate	Accurate	Accurate	Accurate	Accurate	Accurate	1.02503	1.14423	1.50937	-1.01217	-1.17817	-0.491433
PA0501	bioF	--	8-amino-7-oxononanoate synthase	7-keto-8-amino-pelargonic acid synthetase ; 7-KAP synthetase, L-alanine--pimelyl coA ligase	Accurate	Accurate	Accurate	Not Accurate	Accurate	Accurate	-0.8718	-0.5735	0.2135	-2.8511	-1.888	-1.373
PA0502	--	bioH	probable biotin biosynthesis protein bioH	--	Accurate	Accurate	Accurate	Not Accurate	Not Accurate	Not Accurate	-1.90143	-1.6892	-1.01517	-3.13743	-2.50323	-2.15317
PA0503	--	bioC	probable biotin synthesis protein BioC	--	Not Accurate	Not Accurate	Accurate	Not Accurate	Not Accurate	Not Accurate	-2.55283	-2.39253	-1.67233	-3.76393	-3.14423	-2.94853
PA0504	bioD	--	dethiobiotin synthase	DTBS ; DTB synthetase ; dethiobiotin synthetase	Not Accurate	Not Accurate	Accurate	Not Accurate	Not Accurate	Not Accurate	-2.27507	-2.053	-1.27753	-3.1733	-2.69417	-2.04487
PA0505	--	--	hypothetical protein	--	Accurate	Accurate	Accurate	Accurate	Accurate	Accurate	-1.07337	-0.847	-0.686167	0.527167	1.0158	0.725033
PA0506	--	--	probable acyl-CoA dehydrogenase	--	Accurate	Accurate	Accurate	Not Accurate	Not Accurate	Not Accurate	0.353867	-1.33843	-0.438367	2.82423	3.6934	3.88073
PA0507	--	--	probable acyl-CoA dehydrogenase	--	Not Accurate	Accurate	Accurate	Accurate	Accurate	Not Accurate	2.42897	1.41257	0.9484	1.5273	1.67873	2.1874
PA0508	--	--	probable acyl-CoA dehydrogenase	--	Accurate	Accurate	Accurate	Accurate	Accurate	Accurate	1.68847	1.09	1.1173	0.7726	0.7945	0.950833
PA0509	nirN	--	NirN	NirN	Accurate	Accurate	Accurate	Accurate	Accurate	Accurate	0.195567	0.667967	1.49323	0.1126	0.134933	0.0508
PA0510	nirE	--	NirE	NirE	Accurate	Accurate	Accurate	Accurate	Accurate	Accurate	-1.12933	-0.473	0.592367	-1.27577	-0.993733	-1.61463
PA0511	nirJ	--	heme d1 biosynthesis protein NirJ	--	Accurate	Accurate	Accurate	Accurate	Accurate	Accurate	-0.7339	0.023	0.740567	-0.123967	0.0367667	-0.171533
PA0512	nirH	--	NirH	NirH	Not Accurate	Accurate	Accurate	Not Accurate	Not Accurate	Not Accurate	-2.37623	-1.7283	-0.913367	-2.6541	-2.30673	-2.4742
PA0513	nirG	--	NirG	NirG	Accurate	Accurate	Accurate	Accurate	Accurate	Accurate	-0.5377	0.0273	0.775167	-0.644833	-0.303333	-0.679267
PA0514	nirL	--	heme d1 biosynthesis protein NirL	--	Accurate	Accurate	Accurate	Accurate	Accurate	Accurate	-0.953233	-0.549867	0.254667	-1.49983	-0.937933	-1.18637
PA0515	--	nirD	probable transcriptional regulator	--	Accurate	Accurate	Accurate	Accurate	Accurate	Accurate	-0.2702	0.0665	0.855167	-0.386433	-0.132367	0.192067
PA0516	nirF	--	heme d1 biosynthesis protein NirF	cytochrome oxidase	Accurate	Accurate	Accurate	Accurate	Accurate	Accurate	-1.025	-0.0519333	1.4065	-0.362467	-0.5247	-0.5712
PA0517	nirC	--	probable c-type cytochrome precursor	Heme d1 biosynthesis protein NirC	Not Accurate	Not Accurate	Accurate	Not Accurate	Not Accurate	Not Accurate	-3.15497	-2.20547	-1.24693	-2.76483	-2.51787	-2.34287
PA0518	nirM	--	cytochrome c-551 precursor	c551 ; cytochrome c8	Accurate	Accurate	Accurate	Accurate	Accurate	Accurate	-0.998467	-0.207633	0.454867	-1.18823	-1.34163	-1.36017
PA0519	nirS	--	nitrite reductase precursor	cytochrome oxidase ; cytochrome cd1	Accurate	Accurate	Accurate	Not Accurate	Not Accurate	Not Accurate	-1.55257	-0.4219	0.847867	-2.30303	-2.5489	-2.58747
PA0520	nirQ	--	regulatory protein NirQ	--	Accurate	Accurate	Accurate	Accurate	Accurate	Accurate	-0.926567	-1.3299	-0.969133	0.699433	0.8462	0.458467
PA0521	--	nirO	probable cytochrome c oxidase subunit	--	Accurate	Accurate	Accurate	Accurate	Accurate	Accurate	-0.315633	-0.390033	-0.0689667	0.4919	0.410333	0.0311
PA0522	--	nirP	hypothetical protein	--	Accurate	Accurate	Accurate	Accurate	Accurate	Accurate	0.2593	0.500567	0.629033	0.330333	0.175	0.195067
PA0523	norC	--	nitric-oxide reductase subunit C	cytochrome c subunit of nitric oxide reductase	Not Accurate	Accurate	Accurate	Accurate	Accurate	Accurate	-2.29177	-1.90857	-1.5906	-1.8687	-1.59557	-1.54633
PA0524	norB	--	nitric-oxide reductase subunit B	cytochrome B subunit of nitric oxide reductase	Accurate	Accurate	Accurate	Not Accurate	Accurate	Accurate	-1.967	-1.89053	-1.54267	-2.05877	-1.7607	-1.52017
PA0525	--	norD	probable dinitrification protein NorD	--	Accurate	Accurate	Accurate	Accurate	Accurate	Accurate	-1.0649	-0.2226	0.4478	-1.27743	-1.0637	-0.802433
PA0526	--	--	hypothetical protein	--	Accurate	Accurate	Accurate	Not Accurate	Not Accurate	Accurate	-1.07273	0.141733	0.987267	-2.14677	-2.03677	-1.9147
PA0527	dnr	--	transcriptional regulator Dnr	dissimilative nitrate respiration regulator	Accurate	Not Accurate	Not accurate	Accurate	Accurate	Accurate	1.14617	2.06093	2.51207	0.741233	0.608567	0.953
PA0528	--	--	probable transcriptional regulator	--	Accurate	Accurate	Accurate	Accurate	Accurate	Accurate	0.498267	0.702867	1.45197	-0.0374667	0.455833	-0.168067
PA0529	--	--	conserved hypothetical protein	--	Accurate	Accurate	Not accurate	Accurate	Accurate	Accurate	-1.44967	-1.47757	3.00137	-0.222833	0.2782	0.3475
PA0530	--	--	probable class III pyridoxal phosphate-dependent aminotransferase	--	Accurate	Accurate	Accurate	Accurate	Accurate	Accurate	-0.928167	-0.764933	1.38047	-0.589733	-0.258867	-0.2114
PA0531	--	--	probable glutamine amidotransferase	--	Accurate	Accurate	Accurate	Accurate	Accurate	Accurate	-0.488333	-0.2554	1.49193	0.4507	0.7755	0.836167
PA0532	--	--	hypothetical protein	--	Accurate	Accurate	Accurate	Accurate	Accurate	Accurate	1.0571	0.9357	1.7624	1.39383	1.30427	1.51227
PA0533	--	--	probable transcriptional regulator	--	Accurate	Accurate	Accurate	Accurate	Accurate	Accurate	0.949333	0.748833	1.32727	0.9211	0.940667	0.874733
PA0534	pauB1	--	FAD-dependent oxidoreductase	FAD-dependent oxidoreductase	Accurate	Accurate	Accurate	Accurate	Accurate	Accurate	-1.2099	-1.02003	-1.0783	-0.775033	-0.740833	-1.09703
PA0535	--	--	probable transcriptional regulator	--	Accurate	Accurate	Accurate	Accurate	Accurate	Accurate	-1.2573	-0.936867	-0.7327	-1.0886	-1.4561	-1.83593
PA0536	--	--	hypothetical protein	--	Accurate	Accurate	Accurate	Accurate	Accurate	Accurate	-0.334133	-0.054	0.2111	0.994133	0.693233	0.0644
PA0537	--	--	conserved hypothetical protein	--	Accurate	Accurate	Accurate	Accurate	Accurate	Accurate	-0.2021	-0.157267	-0.224	0.120267	-0.157	-0.411533
PA0538	dsbB	--	disulfide bond formation protein	--	Accurate	Accurate	Accurate	Accurate	Accurate	Accurate	-0.996233	-1.0923	-1.35373	-1.86143	-1.57913	-1.25597
PA0539	--	--	hypothetical protein	--	Not Accurate	Accurate	Accurate	Accurate	Accurate	Accurate	-2.43877	-1.59367	-0.836767	-1.84037	-1.19057	-1.26003
PA0540	--	--	hypothetical protein	--	Accurate	Accurate	Accurate	Accurate	Accurate	Accurate	1.12763	1.25427	1.51943	0.6925	0.539933	0.125233
PA0541	--	--	hypothetical protein	--	Accurate	Not Accurate	Not accurate	Accurate	Accurate	Accurate	1.7179	2.0841	3.07073	-0.1898	-0.613067	-1.22247
PA0542	--	yqjC	conserved hypothetical protein	--	Accurate	Accurate	Accurate	Accurate	Accurate	Accurate	1.22873	1.2974	1.57943	0.483067	0.3509	0.163767
PA0543	--	--	hypothetical protein	--	Not Accurate	Not Accurate	Not accurate	Accurate	Accurate	Accurate	-4.12397	-3.72797	-2.84103	0.891067	1.25943	1.72707
PA0544	--	--	hypothetical protein	--	Accurate	Accurate	Accurate	Accurate	Accurate	Not Accurate	0.00996667	-0.0569333	0.0649	1.62827	1.6876	2.13393
PA0545	--	--	hypothetical protein	--	Accurate	Accurate	Accurate	Accurate	Accurate	Not Accurate	-1.7524	-0.0474667	1.13167	-1.57973	-1.60583	-2.32187
PA0546	metK	--	methionine adenosyltransferase	AdoMet synthetase ; S-adenosylmethionine synthetase	Accurate	Accurate	Accurate	Accurate	Accurate	Not Accurate	-0.2889	-0.569167	-1.3005	-1.33273	-1.3977	-2.0778
PA0547	--	--	probable transcriptional regulator	--	Accurate	Accurate	Not accurate	Not Accurate	Not Accurate	Not Accurate	-0.149633	-0.6528	-2.41757	-3.6393	-3.0949	-5.14427
PA0548	tktA	--	transketolase	--	Not Accurate	Accurate	Accurate	Accurate	Accurate	Accurate	2.5726	1.8606	1.62167	0.7728	0.234133	-0.4409
PA0549	--	--	hypothetical protein	--	Accurate	Accurate	Accurate	Accurate	Accurate	Accurate	0.6291	0.6042	0.7763	-0.148467	0.0115	-0.248367
PA0550	--	ygbM	conserved hypothetical protein	--	Accurate	Accurate	Accurate	Accurate	Accurate	Accurate	1.42417	1.49757	1.5553	1.07943	1.15617	0.6804
PA0551	epd	gapB	D-erythrose 4-phosphate dehydrogenase	--	Accurate	Accurate	Accurate	Accurate	Accurate	Accurate	1.15157	0.903	0.6852	-0.2017	-0.511967	-0.9268
PA0552	pgk	--	phosphoglycerate kinase	--	Accurate	Accurate	Accurate	Accurate	Accurate	Accurate	1.63633	1.13417	0.743667	1.0231	0.5737	-0.0775667
PA0553	--	--	hypothetical protein	--	Accurate	Accurate	Accurate	Not Accurate	Not Accurate	Not Accurate	0.639767	0.185733	-0.0099	2.73547	3.03953	2.60163
PA0554	--	--	hypothetical protein	--	Accurate	Accurate	Accurate	Accurate	Accurate	Accurate	0.414	0.6206	0.5454	1.3791	1.91747	1.5274
PA0555	fda	cfxB ; cbbA ; fbaA	fructose-16-bisphosphate aldolase	Fructose-1,6-bisphosphate triosephosphate-lyase	Accurate	Accurate	Accurate	Accurate	Accurate	Accurate	1.12663	0.8608	0.3377	1.4114	1.6066	1.36597
PA0556	--	--	hypothetical protein	--	Accurate	Accurate	Accurate	Not Accurate	Not Accurate	Not Accurate	1.54293	1.58247	1.44737	2.2419	2.51667	2.32257
PA0557	--	--	hypothetical protein	--	Accurate	Accurate	Accurate	Not Accurate	Not Accurate	Accurate	0.969267	1.20843	1.25327	2.09917	2.2537	1.958
PA0558	--	--	conserved hypothetical protein	--	Accurate	Accurate	Accurate	Accurate	Accurate	Accurate	-0.0118667	0.102367	0.150233	0.7867	0.8658	0.748733
PA0559	--	yhiN	conserved hypothetical protein	--	Accurate	Accurate	Accurate	Accurate	Accurate	Accurate	0.00153333	0.0217333	0.00936667	0.534067	0.568167	0.4846
PA0560	--	ygjP	conserved hypothetical protein	--	Accurate	Accurate	Accurate	Accurate	Accurate	Accurate	1.1725	1.27623	1.30103	0.512133	0.701267	0.5916
PA0562	--	--	probable hydrolase	--	Accurate	Accurate	Accurate	Accurate	Accurate	Accurate	0.573533	0.726567	0.901867	-0.0341333	0.0508667	0.112267
PA0563	--	--	conserved hypothetical protein	--	Accurate	Accurate	Accurate	Accurate	Accurate	Accurate	1.2881	1.10173	1.13393	-0.613167	-0.4932	-0.9697
PA0564	--	--	probable transcriptional regulator	--	Accurate	Accurate	Accurate	Accurate	Accurate	Accurate	0.642367	0.658433	0.762267	0.628633	0.808667	0.958467
PA0565	--	--	conserved hypothetical protein	--	Accurate	Accurate	Accurate	Accurate	Accurate	Accurate	0.678533	-0.235633	-1.333	0.0822333	0.348567	-0.126833
PA0566	--	--	hypothetical protein	--	Accurate	Accurate	Accurate	Accurate	Accurate	Accurate	1.47987	0.480133	-0.3022	0.8616	1.46977	1.07123
PA0567	--	yqaE	conserved hypothetical protein	--	Accurate	Accurate	Accurate	Not Accurate	Not Accurate	Not Accurate	0.277167	-0.304267	-0.8263	3.40743	3.3237	2.3472
PA0568	--	--	hypothetical protein	--	Accurate	Accurate	Accurate	Not Accurate	Not Accurate	Not Accurate	1.16503	0.992533	0.6647	4.55187	4.48873	3.64977
PA0569	--	--	hypothetical protein	--	Accurate	Accurate	Accurate	Accurate	Accurate	Accurate	0.9889	0.9903	0.904767	1.45457	1.46007	1.27437
PA0570	--	--	hypothetical protein	--	Accurate	Accurate	Accurate	Accurate	Accurate	Accurate	0.881167	0.897867	0.8088	0.997433	1.14973	1.1263
PA0571	--	--	hypothetical protein	--	Accurate	Accurate	Accurate	Accurate	Accurate	Accurate	0.219233	0.264167	0.270467	0.0435667	0.597267	0.6895
PA0572	--	--	hypothetical protein	--	Accurate	Accurate	Accurate	Accurate	Accurate	Accurate	1.11347	0.940433	1.26143	1.19593	1.13503	1.4413
PA0574	--	--	hypothetical protein	--	Accurate	Accurate	Accurate	Accurate	Accurate	Accurate	0.3417	0.407967	0.626667	-0.2318	-0.358	-0.2028
PA0575	rmcA	--	redox regulator of c_di_GMP RmcA	redox regulator of c_di_GMP, RmcA	Accurate	Accurate	Accurate	Not Accurate	Not Accurate	Not Accurate	0.846333	1.31783	1.6057	3.4283	4.06947	3.74383
PA0576	rpoD	rpoDA	sigma factor RpoD	--	Not Accurate	Not Accurate	Accurate	Accurate	Accurate	Accurate	2.54733	2.2307	1.61263	1.2016	0.957333	0.305967
PA0577	dnaG	--	DNA primase	--	Accurate	Accurate	Not accurate	Accurate	Accurate	Accurate	0.4854	1.646	2.63843	-0.414867	-1.042	-1.5677
PA0578	--	--	conserved hypothetical protein	--	Not Accurate	Not Accurate	Not accurate	Accurate	Accurate	Accurate	3.52667	4.1286	4.29297	1.25753	1.12403	0.624367
PA0579	rpsU	--	30S ribosomal protein S21	--	Not Accurate	Not Accurate	Not accurate	Accurate	Accurate	Accurate	2.78343	3.3485	2.9898	0.2921	-0.414433	-0.8997
PA0580	gcp	ygjD	O-sialoglycoprotein endopeptidase	--	Accurate	Accurate	Accurate	Accurate	Accurate	Accurate	-0.610833	-0.258533	0.133267	-0.7827	-0.8137	-0.9938
PA0581	--	ygiH	conserved hypothetical protein	--	Not Accurate	Accurate	Accurate	Not Accurate	Accurate	Accurate	-2.0605	-1.78013	-1.50363	-2.06883	-1.72963	-1.83007
PA0582	folB	--	dihydroneopterin aldolase	--	Accurate	Accurate	Accurate	Accurate	Accurate	Accurate	-0.621233	-0.538467	-0.444667	-0.873133	-0.878867	-1.49193
PA0583	--	--	hypothetical protein	--	Accurate	Accurate	Accurate	Accurate	Accurate	Accurate	-0.152933	-0.0250667	-0.0339667	-0.344967	-0.1115	-0.9918
PA0584	cca	--	tRNA nucleotidyl transferase	--	Accurate	Accurate	Accurate	Accurate	Accurate	Accurate	0.8668	1.0104	1.26227	1.1363	1.55847	1.63063
PA0585	--	--	hypothetical protein	--	Accurate	Accurate	Accurate	Accurate	Accurate	Accurate	0.476833	0.864567	1.0861	1.34817	1.44087	1.3627
PA0586	--	ycgB	conserved hypothetical protein	--	Accurate	Not Accurate	Not accurate	Not Accurate	Not Accurate	Not Accurate	-1.985	-2.4035	-2.46417	2.8173	2.8973	3.07377
PA0587	--	yeaH	conserved hypothetical protein	--	Not Accurate	Not Accurate	Not accurate	Not Accurate	Not Accurate	Not Accurate	-3.54733	-4.08043	-4.18473	2.97477	3.476	3.37173
PA0588	--	yeaG	conserved hypothetical protein	--	Accurate	Not Accurate	Not accurate	Not Accurate	Not Accurate	Not Accurate	-1.41533	-2.2558	-2.261	5.56233	5.55727	5.1964
PA0589	--	glpE	conserved hypothetical protein	--	Accurate	Accurate	Accurate	Accurate	Accurate	Not Accurate	1.74703	1.77167	1.79443	1.71057	1.86997	2.03067
PA0590	apaH	--	bis(5'-nucleosyl)-tetraphosphatase	diadenosine tetraphosphatase	Accurate	Accurate	Accurate	Accurate	Not Accurate	Not Accurate	1.4118	1.39877	1.39463	1.6672	2.1124	2.3483
PA0591	--	apaG	conserved hypothetical protein	--	Accurate	Accurate	Accurate	Not Accurate	Not Accurate	Not Accurate	1.5394	1.59953	1.61293	2.18767	2.14177	2.14457
PA0592	ksgA	--	rRNA (adenine-N6N6)-dimethyltransferase	--	Accurate	Accurate	Accurate	Accurate	Accurate	Accurate	0.886467	1.18027	1.13417	1.8774	1.499	1.22987
PA0593	pdxA	--	pyridoxal phosphate biosynthetic protein PdxA	--	Not Accurate	Not Accurate	Accurate	Not Accurate	Not Accurate	Not Accurate	2.15123	2.12113	1.8338	2.37327	2.08287	2.04147
PA0594	surA	--	peptidyl-prolyl cis-trans isomerase SurA	Survival protein SurA	Accurate	Accurate	Accurate	Accurate	Accurate	Accurate	1.62153	1.37743	0.888233	1.46373	0.551167	0.185467
PA0595	lptD	imp ; ostA	LPS-assembly protein LptD	LPS-assembly protein LptD ; organic solvent tolerance protein OstA precursor	Accurate	Accurate	Accurate	Accurate	Accurate	Accurate	1.46143	1.13733	0.7819	1.1317	0.208533	-0.0301667
PA0596	--	--	hypothetical protein	--	Not Accurate	Not Accurate	Not accurate	Accurate	Accurate	Accurate	-2.19917	-2.4264	-2.63373	-1.16163	-0.991933	-0.832767
PA0597	--	--	probable nucleotidyl transferase	--	Accurate	Accurate	Accurate	Accurate	Accurate	Accurate	0.227	0.177967	0.348867	0.565367	0.7685	0.954633
PA0598	--	--	hypothetical protein	--	Accurate	Accurate	Accurate	Accurate	Accurate	Accurate	0.518033	0.3547	0.4106	1.15067	1.24103	1.526
PA0599	--	--	hypothetical protein	--	Accurate	Accurate	Accurate	Not Accurate	Not Accurate	Not Accurate	1.49687	1.0707	0.999333	2.2601	2.22183	2.52983
PA0600	agtS	--	two-component sensor AgtS	probable histidine kinase ; two-component sensor, AgtS	Accurate	Accurate	Accurate	Accurate	Accurate	Not Accurate	0.9369	0.8138	0.696467	0.737067	1.63823	2.25717
PA0601	agtR	--	two-component response regulator AgtR	two-component response regulator, AgtR	Accurate	Accurate	Accurate	Accurate	Accurate	Accurate	0.513033	0.439567	0.369733	0.7404	0.9277	1.0585
PA0602	--	--	probable binding protein component of ABC transporter	--	Not Accurate	Accurate	Accurate	Accurate	Accurate	Accurate	2.0891	1.63777	0.838233	0.557133	0.594133	0.545533
PA0603	agtA	--	AgtA	AgtA	Not Accurate	Not Accurate	Accurate	Accurate	Not Accurate	Not Accurate	3.46853	2.1359	-1.12717	-1.49637	-2.01973	-2.40893
PA0604	agtB	--	AgtB	AgtB	Not Accurate	Not Accurate	Accurate	Accurate	Accurate	Accurate	3.76507	2.9984	0.4043	1.3664	0.8878	0.1665
PA0605	agtC	--	AgtC	AgtC	Not Accurate	Accurate	Accurate	Accurate	Accurate	Accurate	2.24077	1.8439	0.1427	0.591533	0.472533	0.294033
PA0606	agtD	--	AgtD	AgtD	Accurate	Accurate	Accurate	Accurate	Accurate	Accurate	1.54053	1.26363	0.134633	0.289133	0.1401	-0.373167
PA0607	rpe	dod	ribulose-phosphate 3-epimerase	--	Accurate	Accurate	Accurate	Accurate	Accurate	Accurate	1.54937	1.6276	1.64317	-0.405933	-0.3723	-0.681833
PA0608	--	gph	probable phosphoglycolate phosphatase	--	Accurate	Accurate	Accurate	Accurate	Accurate	Accurate	-0.128567	-0.0841	-0.0948	-1.0054	-0.961767	-0.929167
PA0609	trpE	--	anthranilate synthetase component I	--	Accurate	Accurate	Accurate	Accurate	Accurate	Accurate	1.54483	1.2878	1.2043	-0.429067	-0.4875	-0.0398667
PA0610	prtN	--	transcriptional regulator PrtN	--	Accurate	Accurate	Accurate	Accurate	Accurate	Accurate	-0.8182	-0.741467	-0.761333	-0.669667	-0.782633	-0.239967
PA0611	prtR	--	transcriptional regulator PrtR	--	Accurate	Accurate	Accurate	Accurate	Accurate	Accurate	-0.7501	-1.0851	-1.02593	-1.456	-1.63073	-1.149
PA0612	ptrB	--	repressor PtrB	New product name: repressor, PtrB	Accurate	Accurate	Accurate	Accurate	Accurate	Accurate	-0.0551667	0.301033	0.2839	-1.0458	-1.52037	-1.1959
PA0613	--	--	hypothetical protein	--	Accurate	Accurate	Accurate	Accurate	Accurate	Accurate	1.01737	1.15143	1.11003	-0.0716667	-0.205133	-0.322567
PA0614	--	--	hypothetical protein	--	Accurate	Accurate	Accurate	Accurate	Accurate	Accurate	0.491167	0.734367	0.5504	-0.0559333	0.0179667	-0.2213
PA0629	--	--	conserved hypothetical protein	--	Accurate	Accurate	Accurate	Accurate	Accurate	Accurate	1.30653	1.57097	1.18303	0.641833	0.601533	0.650267
PA0630	--	--	hypothetical protein	--	Accurate	Accurate	Accurate	Accurate	Accurate	Accurate	0.698467	0.9745	0.852267	0.364567	0.672133	0.389033
PA0649	trpG	pabA	anthranilate synthase component II	--	Accurate	Accurate	Accurate	Accurate	Accurate	Accurate	0.140067	0.162933	-0.145367	-0.6127	-0.6288	-0.270967
PA0650	trpD	--	anthranilate phosphoribosyltransferase	--	Accurate	Accurate	Accurate	Accurate	Accurate	Accurate	-0.1044	-0.0421333	-0.807867	-1.0645	-0.993467	-0.747733
PA0651	trpC	--	indole-3-glycerol-phosphate synthase	--	Accurate	Accurate	Accurate	Accurate	Accurate	Accurate	0.938833	0.9223	0.3028	-0.943	-0.769467	-1.06713
PA0652	vfr	--	transcriptional regulator Vfr	cyclic AMP receptor-like protein	Not Accurate	Not Accurate	Not accurate	Accurate	Accurate	Accurate	3.77647	3.53183	2.7815	1.1569	1.1517	0.969633
PA0653	--	yhfA	conserved hypothetical protein	--	Accurate	Accurate	Accurate	Accurate	Accurate	Accurate	0.9466	1.09143	0.640567	-0.198433	-0.367367	-0.8543
PA0654	speD	--	S-adenosylmethionine decarboxylase proenzyme	--	Not Accurate	Not Accurate	Not accurate	Not Accurate	Accurate	Accurate	3.39797	4.2311	4.23513	2.07417	1.85397	1.46273
PA0655	--	--	hypothetical protein	--	Accurate	Accurate	Accurate	Accurate	Accurate	Accurate	0.7844	0.955967	1.2954	1.3986	1.65383	1.46983
PA0656	--	ycfF	probable HIT family protein	--	Accurate	Accurate	Accurate	Accurate	Accurate	Accurate	-0.499733	-0.299267	-0.536933	0.3736	0.3491	0.2546
PA0657	--	--	probable ATPase	--	Accurate	Accurate	Accurate	Accurate	Accurate	Accurate	0.837767	0.682033	0.4965	1.12093	1.47453	1.59777
PA0658	--	--	probable short-chain dehydrogenase	--	Accurate	Accurate	Accurate	Accurate	Accurate	Accurate	0.642133	0.378167	0.0150667	0.0433333	-0.216567	-0.483067
PA0659	--	--	hypothetical protein	--	Accurate	Accurate	Accurate	Accurate	Accurate	Accurate	1.6404	1.20203	0.568767	-1.14227	-1.74413	-1.42237
PA0660	--	--	NAD(P)H:quinone reductase	NAD(P)H:quinone reductase	Accurate	Accurate	Accurate	Accurate	Accurate	Accurate	1.65457	0.915867	0.4376	0.3514	0.0464	0.665467
PA0661	--	--	conserved hypothetical protein	--	Accurate	Accurate	Accurate	Accurate	Accurate	Accurate	-0.1719	-0.4815	-0.7119	-1.11817	-1.3449	-1.06713
PA0662	argC	--	N-acetyl-gamma-glutamyl-phosphate reductase	--	Accurate	Accurate	Accurate	Not Accurate	Not Accurate	Not Accurate	-1.56717	-1.81647	-1.66903	-2.21713	-2.2471	-2.72807
PA0663	--	--	hypothetical protein	--	Accurate	Accurate	Accurate	Accurate	Accurate	Accurate	1.397	0.856767	0.2869	-0.0718667	-0.899967	-1.3508
PA0664	--	--	hypothetical protein	--	Accurate	Accurate	Accurate	Accurate	Accurate	Accurate	1.99527	1.54593	0.990033	1.17967	0.7674	0.582433
PA0665	--	yadR	conserved hypothetical protein	--	Accurate	Not Accurate	Not accurate	Accurate	Accurate	Accurate	-1.83547	-2.06543	-2.08	-0.958033	-0.936267	-0.242533
PA0666	--	--	conserved hypothetical protein	--	Accurate	Accurate	Accurate	Not Accurate	Not Accurate	Not Accurate	1.73473	1.37523	1.09857	3.10503	2.43883	2.269
PA0667	mepM	yebA	MepM	MepM	Accurate	Accurate	Accurate	Accurate	Accurate	Accurate	0.0308	-0.3992	-0.663833	0.951467	0.315567	0.2539
PA0668	tyrZ	tyrS	tyrosyl-tRNA synthetase 2	--	Accurate	Accurate	Accurate	Accurate	Accurate	Accurate	0.7262	0.4032	0.52465	-1.62123	-1.74943	-1.1072
PA0669	--	--	probable DNA polymerase alpha chain	--	Accurate	Accurate	Not accurate	Accurate	Accurate	Not Accurate	0.306167	1.29853	2.30977	1.3549	1.66493	2.1087
PA0670	--	--	hypothetical protein	--	Accurate	Accurate	Accurate	Accurate	Accurate	Accurate	-0.890567	-0.848833	-0.736767	-0.675033	-0.365433	-0.116667
PA0671	--	--	hypothetical protein	--	Not Accurate	Not Accurate	Accurate	Not Accurate	Not Accurate	Not Accurate	-2.44343	-2.1638	-1.8979	-2.365	-2.0329	-2.11617
PA0672	hemO	pigA	heme oxygenase	heme oxygenase	Not Accurate	Not Accurate	Not accurate	Not Accurate	Not Accurate	Not Accurate	-7.9551	-8.1209	-6.94873	-5.6251	-5.25387	-5.2356
PA0673	--	pigB	hypothetical protein	--	Not Accurate	Not Accurate	Accurate	Accurate	Accurate	Accurate	-2.07293	-2.2456	-1.6904	-0.425833	-0.3436	-0.192633
PA0674	vreA	pigC	VreA	VreA	Not Accurate	Not Accurate	Not accurate	Not Accurate	Accurate	Accurate	-3.2735	-2.9547	-2.52997	-2.00007	-1.46167	-1.33947
PA0675	vreI	--	ECF sigma factor VreI	ECF sigma factor, VreI	Not Accurate	Not Accurate	Not accurate	Not Accurate	Accurate	Not Accurate	-2.53653	-2.56303	-2.2333	-2.0829	-1.84927	-2.01747
PA0676	vreR	--	sigma factor regulator VreR	sigma factor regulator, VreR	Accurate	Accurate	Accurate	Accurate	Accurate	Accurate	-0.940433	-0.606067	-0.375267	-0.666833	-0.509267	-0.1335
PA0677	hxcW	--	HxcW	HxcW ; HxcW putative pseudopilin	Accurate	Accurate	Accurate	Accurate	Accurate	Accurate	0.853833	0.965033	1.36577	1.02223	1.27353	1.70203
PA0678	hxcU	--	HxcU	HxcU ; HxcU putative pseudopilin	Accurate	Accurate	Accurate	Accurate	Accurate	Accurate	0.8359	0.742133	0.8306	1.01777	1.10377	1.66633
PA0679	hxcP	--	HxcP	HxcP ; hypothetical protein	Accurate	Accurate	Accurate	Accurate	Accurate	Accurate	0.5245	0.252867	0.515867	0.950833	1.29503	1.40097
PA0680	hxcV	--	HxcV	HxcV ; HxcV putative pseudopilin	Accurate	Accurate	Accurate	Accurate	Accurate	Accurate	0.6261	0.467033	0.7537	1.2501	1.57977	1.6492
PA0681	hxcT	--	HxcT	HxcT ; HxcT pseudopilin	Accurate	Accurate	Accurate	Accurate	Accurate	Accurate	-0.663633	-0.458433	-0.328867	0.5171	0.4238	0.403833
PA0682	hxcX	--	HxcX	HxcX ; HxcX atypical pseudopilin	Accurate	Accurate	Accurate	Accurate	Accurate	Accurate	-0.752067	-0.675067	-0.537133	-0.4747	-0.391733	-0.376433
PA0683	hxcY	--	HxcY	HxcY ; probable type II secretion system protein	Accurate	Accurate	Accurate	Accurate	Accurate	Accurate	-0.5776	-0.843333	-0.4246	-0.514933	-0.361967	-0.335367
PA0684	hxcZ	--	HxcZ	HxcZ ; probable type II secretion system protein	Accurate	Accurate	Accurate	Accurate	Accurate	Accurate	-1.01687	-0.891433	-0.652067	-0.496767	-0.434033	-0.401033
PA0685	hxcQ	--	HxcQ	HxcQ ; probable type II secretion system protein	Accurate	Accurate	Accurate	Accurate	Accurate	Accurate	-0.0331333	0.0516	0.133633	0.614633	0.603733	0.7136
PA0686	hxcR	--	HxcR	HxcR ; probable type II secretion system protein	Accurate	Accurate	Accurate	Not Accurate	Not Accurate	Not Accurate	1.6894	1.66157	1.88103	2.4003	2.3954	2.9725
PA0687	hxcS	--	HxcS	HxcS ; probable type II secretion system protein	Accurate	Accurate	Accurate	Accurate	Accurate	Accurate	0.395333	0.3835	0.676167	0.696167	0.9212	1.05907
PA0690	pdtA	--	phosphate depletion regulated TPS partner A PdtA	PdtA ; phosphate depletion regulated TPS partner A, PdtA	Not Accurate	Not Accurate	Not accurate	Accurate	Accurate	Accurate	-2.73533	-2.72637	-2.5086	-1.9113	-1.99387	-1.3571
PA0693	exbB2	--	transport protein ExbB2	--	Accurate	Accurate	Accurate	Accurate	Accurate	Accurate	0.257367	0.372133	0.4447	0.586967	0.787433	0.821733
PA0694	exbD2	--	transport protein ExbD	--	Accurate	Accurate	Accurate	Accurate	Accurate	Accurate	0.895733	0.945567	1.22843	1.08723	1.10633	1.11697
PA0695	--	--	hypothetical protein	--	Accurate	Accurate	Accurate	Accurate	Accurate	Accurate	0.3476	0.441267	0.528533	0.2697	0.358767	0.4565
PA0696	--	--	hypothetical protein	--	Accurate	Accurate	Accurate	Accurate	Accurate	Accurate	0.273433	0.215967	0.253733	0.986333	1.08293	1.03037
PA0697	--	--	hypothetical protein	--	Accurate	Accurate	Accurate	Accurate	Accurate	Accurate	0.564933	0.577267	0.652733	0.774633	0.5399	0.5637
PA0698	--	--	hypothetical protein	--	Accurate	Accurate	Accurate	Accurate	Accurate	Accurate	-0.268067	-0.365433	-0.322	-0.0734	-0.310967	-0.375367
PA0699	--	--	probable peptidyl-prolyl cis-trans isomerase PpiC-type	--	Accurate	Accurate	Accurate	Accurate	Accurate	Accurate	-0.0406333	-0.314767	-0.1605	-0.130133	0.251633	0.233367
PA0700	--	--	hypothetical protein	--	Accurate	Accurate	Accurate	Accurate	Accurate	Accurate	0.0500333	-0.0695	-0.1028	0.2607	0.422833	0.412433
PA0701	--	--	probable transcriptional regulator	--	Accurate	Accurate	Accurate	Accurate	Accurate	Accurate	0.164367	0.151033	0.247633	0.119933	0.342133	0.656267
PA0702	--	--	hypothetical protein	--	Accurate	Accurate	Accurate	Accurate	Accurate	Accurate	1.17097	1.2442	1.35677	1.01683	1.22253	1.27047
PA0703	--	--	probable major facilitator superfamily (MFS) transporter	probable MFS transporter	Accurate	Accurate	Accurate	Accurate	Accurate	Accurate	0.379567	0.507867	0.785	0.429733	0.835533	1.044
PA0704	--	--	probable amidase	--	Accurate	Accurate	Accurate	Accurate	Accurate	Accurate	-0.3652	-0.108567	0.134267	0.385733	0.537533	0.2162
PA0705	migA	--	alpha-16-rhamnosyltransferase MigA	alpha-1,6-rhamnosyltransferase MigA	Accurate	Accurate	Accurate	Accurate	Accurate	Accurate	0.093	0.2419	0.3427	-0.619533	-0.342767	0.101967
PA0706	cat	--	chloramphenicol acetyltransferase	xenobiotic acetyltransferase	Accurate	Accurate	Accurate	Accurate	Accurate	Accurate	0.0493667	-0.0129667	-0.0113	0.0506667	-0.132667	-0.3728
PA0707	toxR	regA	transcriptional regulator ToxR	transcriptional regulator RegA	Not Accurate	Not Accurate	Not accurate	Accurate	Accurate	Accurate	-2.0996	-2.1986	-2.09737	-1.68833	-1.9261	-1.8224
PA0708	--	--	probable transcriptional regulator	--	Accurate	Accurate	Accurate	Accurate	Accurate	Accurate	-0.7315	-0.8641	-0.886233	-0.5618	-0.486167	-0.3402
PA0709	--	--	hypothetical protein	--	Accurate	Accurate	Accurate	Accurate	Accurate	Accurate	0.4855	0.329	0.589767	0.743767	0.599467	0.7496
PA0710	gloA2	--	lactoylglutathione lyase	glyoxalase I	Accurate	Accurate	Accurate	Accurate	Accurate	Accurate	0.976767	0.939833	1.27347	1.09517	1.2452	1.33877
PA0730	--	--	probable transferase	--	Accurate	Accurate	Accurate	Accurate	Accurate	Accurate	-0.522633	0.308667	-0.0666667	1.3765	1.0639	0.670533
PA0731	--	--	hypothetical protein	--	Accurate	Accurate	Accurate	Accurate	Accurate	Accurate	-1.75863	-1.60067	-1.9302	-0.9994	-0.7455	-0.185367
PA0732	--	--	hypothetical protein	--	Accurate	Accurate	Accurate	Accurate	Not Accurate	Accurate	-1.26437	-1.45533	-1.31217	1.99577	2.1671	1.99553
PA0733	--	rsuA	probable pseudouridylate synthase	--	Accurate	Accurate	Accurate	Accurate	Accurate	Accurate	-0.2193	-0.136567	-0.173533	-0.2424	0.0486333	0.202733
PA0734	--	--	hypothetical protein	--	Accurate	Accurate	Accurate	Accurate	Accurate	Accurate	-1.22617	-1.15373	-1.01907	-0.945667	-0.417133	-0.371433
PA0735	--	--	hypothetical protein	--	Accurate	Accurate	Accurate	Accurate	Accurate	Accurate	-0.0217667	-0.1315	-0.1968	0.1405	0.238633	0.3761
PA0736	--	--	hypothetical protein	--	Accurate	Accurate	Accurate	Accurate	Accurate	Accurate	-0.4145	-0.678233	-0.7683	-0.818767	-0.857967	-0.0213
PA0737	--	--	hypothetical protein	--	Not Accurate	Not Accurate	Not accurate	Accurate	Accurate	Accurate	-3.4903	-3.06373	-2.72027	-1.2487	-1.1032	-1.27033
PA0738	--	--	conserved hypothetical protein	--	Not Accurate	Not Accurate	Not accurate	Accurate	Accurate	Accurate	-3.14557	-3.198	-3.1476	-1.67167	-1.3194	-1.60797
PA0739	--	--	probable transcriptional regulator	--	Accurate	Accurate	Accurate	Accurate	Accurate	Accurate	-1.43987	-1.59463	-1.2659	-0.279567	0.158133	0.166133
PA0740	sdsA1	yjcS	SDS hydrolase SdsA1	SDS hydrolase SdsA1 (changed from probable beta-lactamase)	Accurate	Accurate	Accurate	Accurate	Accurate	Accurate	1.60213	-0.623133	0.324533	0.617533	0.6762	0.687533
PA0741	--	ywnB	conserved hypothetical protein	--	Accurate	Accurate	Accurate	Accurate	Accurate	Accurate	1.25357	0.4588	0.721133	1.04187	1.0765	1.1011
PA0742	--	--	hypothetical protein	--	Accurate	Accurate	Accurate	Accurate	Accurate	Accurate	1.03667	0.982033	0.627067	1.57927	1.75133	1.5435
PA0743	--	--	probable 3-hydroxyisobutyrate dehydrogenase	--	Accurate	Accurate	Accurate	Accurate	Accurate	Accurate	0.236167	0.8392	-0.1514	1.6661	1.75483	1.89583
PA0744	--	--	probable enoyl-CoA hydratase/isomerase	--	Accurate	Accurate	Accurate	Accurate	Accurate	Accurate	0.0644667	1.16083	-1.65457	0.268833	0.160767	0.777833
PA0745	dspI	dispersion inducer	DspI	DspI ; probable enoyl-CoA hydratase/isomerase	Accurate	Accurate	Accurate	Accurate	Accurate	Accurate	0.290433	0.908033	-0.804267	0.0544667	0.0553667	0.256
PA0746	--	--	probable acyl-CoA dehydrogenase	--	Accurate	Accurate	Accurate	Accurate	Accurate	Accurate	0.445933	1.045	-0.406167	0.1512	0.4655	0.593433
PA0747	--	--	probable aldehyde dehydrogenase	--	Accurate	Accurate	Not accurate	Accurate	Accurate	Accurate	-1.7205	-0.801067	-2.7652	-1.79207	-1.50913	-1.12163
PA0749	--	--	hypothetical protein	--	Accurate	Accurate	Accurate	Accurate	Accurate	Accurate	0.412	0.525833	0.651833	0.289533	0.220167	0.420267
PA0750	ung	--	uracil-DNA glycosylase	--	Accurate	Accurate	Accurate	Accurate	Accurate	Accurate	0.937533	0.783567	0.724433	-0.0338	-0.2556	-0.377067
PA0751	--	--	conserved hypothetical protein	--	Accurate	Accurate	Accurate	Accurate	Accurate	Accurate	0.598033	0.630667	0.715267	-0.0729	0.149133	-0.00753333
PA0752	--	--	conserved hypothetical protein	--	Accurate	Accurate	Accurate	Accurate	Accurate	Accurate	-0.343533	-0.590267	-0.8761	-0.0978	0.00823333	-0.178367
PA0753	--	--	hypothetical protein	--	Accurate	Accurate	Accurate	Accurate	Accurate	Accurate	-0.222233	-0.2912	-0.610433	-0.196233	-0.0367667	-0.186833
PA0754	--	--	hypothetical protein	--	Accurate	Accurate	Accurate	Accurate	Accurate	Accurate	0.543467	0.334933	-0.163267	0.726567	0.8311	0.5678
PA0755	opdH	--	cis-aconitate porin OpdH	cis-aconitate porin OpdH	Accurate	Accurate	Not accurate	Accurate	Accurate	Accurate	-1.49223	-1.99173	-2.8366	-0.977533	-0.673933	-1.19497
PA0756	--	--	probable two-component response regulator	--	Accurate	Accurate	Accurate	Accurate	Accurate	Accurate	-1.11833	-1.1888	-1.28697	-0.835767	-0.564067	-1.23723
PA0757	--	--	probable two-component sensor	--	Accurate	Accurate	Accurate	Accurate	Accurate	Accurate	0.8729	0.9152	0.818767	0.8089	0.847867	0.754967
PA0758	--	--	hypothetical protein	--	Accurate	Accurate	Accurate	Accurate	Accurate	Accurate	1.08367	0.7738	0.5106	0.497367	0.711367	1.00593
PA0759	--	--	conserved hypothetical protein	--	Accurate	Accurate	Accurate	Accurate	Accurate	Accurate	-0.997267	-1.2137	-1.27543	-0.501267	-0.287767	0.169867
PA0760	--	--	conserved hypothetical protein	--	Not Accurate	Not Accurate	Not accurate	Not Accurate	Not Accurate	Not Accurate	-7.51063	-6.8837	-7.4252	-6.98617	-8.0428	-8.62587
PA0761	nadB	--	L-aspartate oxidase	L-aspartate oxidase(aerobic/anaerobic) NadB	Accurate	Accurate	Accurate	Accurate	Accurate	Accurate	-0.781067	-0.570867	-0.573067	0.285233	0.7381	1.00227
PA0762	algU	algT	sigma factor AlgU	sigma factor AlgT	Not Accurate	Accurate	Accurate	Accurate	Accurate	Accurate	-2.1523	-1.61983	-1.4569	0.150467	0.0212333	-0.128167
PA0763	mucA	--	anti-sigma factor MucA	--	Not Accurate	Not Accurate	Accurate	Accurate	Accurate	Accurate	-2.7543	-2.0666	-1.83723	0.545	0.592067	0.3631
PA0764	mucB	algN	negative regulator for alginate biosynthesis MucB	--	Accurate	Accurate	Accurate	Not Accurate	Not Accurate	Not Accurate	-1.33567	-0.413033	-0.0581	2.2605	2.54753	2.0899
PA0765	mucC	--	positive regulator for alginate biosynthesis MucC	AlgM	Accurate	Accurate	Accurate	Accurate	Not Accurate	Accurate	-0.472167	-0.507033	-0.271767	1.6922	2.29887	1.79613
PA0766	mucD	--	serine protease MucD precursor	--	Accurate	Accurate	Accurate	Not Accurate	Not Accurate	Not Accurate	1.76183	1.4268	1.26053	3.3032	3.17647	2.3504
PA0767	lepA	--	GTP-binding protein LepA	--	Accurate	Not Accurate	Not accurate	Accurate	Accurate	Accurate	1.93007	2.3007	2.09883	0.4605	-0.153667	-0.894333
PA0768	lepB	SPASE I ; lep	signal peptidase I	leader peptidase 1	Not Accurate	Not Accurate	Not accurate	Not Accurate	Accurate	Accurate	2.91207	3.35897	3.0627	2.17987	1.26493	0.3156
PA0769	--	--	hypothetical protein	--	Accurate	Accurate	Accurate	Accurate	Accurate	Accurate	0.9147	1.0224	0.908533	0.6704	0.7506	0.5774
PA0770	rnc	--	ribonuclease III	RNAse III	Accurate	Accurate	Accurate	Accurate	Accurate	Accurate	0.7959	0.8598	0.809167	0.481367	0.560967	0.442633
PA0771	era	--	GTP-binding protein Era	--	Not Accurate	Not Accurate	Not accurate	Not Accurate	Not Accurate	Not Accurate	3.02963	2.99313	2.74027	2.52213	2.34833	2.1419
PA0772	recO	--	DNA repair protein RecO	--	Accurate	Accurate	Accurate	Accurate	Accurate	Accurate	0.500467	0.6603	0.778133	-0.610467	-0.249467	-0.437233
PA0773	pdxJ	--	pyridoxal phosphate biosynthetic protein PdxJ	--	Accurate	Accurate	Accurate	Accurate	Accurate	Accurate	1.43023	1.19183	1.10713	0.641	0.7873	0.629067
PA0774	--	yecP	conserved hypothetical protein	--	Accurate	Accurate	Accurate	Accurate	Accurate	Accurate	0.624	0.6662	0.684967	-0.0141667	-0.230667	-0.6961
PA0775	--	yecO	conserved hypothetical protein	--	Accurate	Accurate	Accurate	Accurate	Accurate	Accurate	0.180067	0.195467	0.180767	-0.7934	-1.32833	-1.28903
PA0776	--	--	hypothetical protein	--	Accurate	Accurate	Accurate	Accurate	Accurate	Accurate	-0.925567	-0.695267	-0.687667	-0.0465	-0.0134	0.00146667
PA0777	--	--	hypothetical protein	--	Accurate	Accurate	Accurate	Accurate	Accurate	Accurate	-0.818233	-0.564	-0.941933	-1.3211	-1.12453	-0.862367
PA0778	icp	--	inhibitor of cysteine peptidase	chagasin-like protein ; inhibitor of cysteine peptidase	Accurate	Accurate	Accurate	Accurate	Accurate	Accurate	-0.4425	-0.673433	-1.02433	-0.9681	-1.50283	-1.8565
PA0779	asrA	--	AsrA	aminoglycoside-induced stress response ATP-dependent protease ; AsrA	Not Accurate	Not Accurate	Not accurate	Not Accurate	Not Accurate	Not Accurate	-6.2488	-6.9601	-7.2541	-3.35997	-3.50473	-4.45283
PA0780	pruR	--	proline utilization regulator	probable transcriptional regulator ; proline utilization regulator	Accurate	Accurate	Accurate	Accurate	Accurate	Accurate	-0.286033	-0.3857	-0.265133	0.0137333	-0.0136333	0.5055
PA0781	--	--	hypothetical protein	--	Not Accurate	Not Accurate	Not accurate	Not Accurate	Not Accurate	Not Accurate	-5.86223	-5.72253	-5.20017	-4.91933	-4.33913	-2.78993
PA0782	putA	pruB ; pruA	proline dehydrogenase PutA	--	Accurate	Accurate	Not accurate	Accurate	Accurate	Accurate	0.0293667	0.6604	2.5679	-0.167933	0.0924667	0.476267
PA0783	putP	--	sodium/proline symporter PutP	--	Accurate	Accurate	Accurate	Accurate	Accurate	Accurate	1.10977	1.48237	1.67537	-0.0087	0.0157333	-0.388933
PA0784	--	--	probable transcriptional regulator	--	Accurate	Accurate	Accurate	Accurate	Accurate	Accurate	-0.522867	0.125	0.501167	-0.751567	-0.7279	-0.305567
PA0785	azoR1	azoR	FMN-dependent NADH-azoreductase 1 AzoR1	azobenzene reductase, AzoR ; FMN-dependent NADH-azoreductase 1, AzoR1	Accurate	Accurate	Accurate	Accurate	Accurate	Accurate	-0.1301	0.217167	0.8135	-0.0405333	0.0507667	0.222633
PA0786	--	--	probable transporter	--	Accurate	Accurate	Accurate	Accurate	Accurate	Accurate	-1.33547	-0.637267	-0.312667	-0.776467	-0.804833	-0.534433
PA0787	--	--	hypothetical protein	--	Accurate	Accurate	Accurate	Accurate	Accurate	Accurate	-1.43697	-0.8459	-0.178967	-0.601833	-0.219733	1.6726
PA0788	--	--	hypothetical protein	--	Accurate	Accurate	Accurate	Accurate	Accurate	Not Accurate	0.0442333	0.222967	0.365533	1.4881	1.68713	2.10493
PA0789	--	--	probable amino acid permease	--	Accurate	Accurate	Accurate	Accurate	Accurate	Accurate	0.528233	1.78953	1.03197	-0.661833	-1.29467	-0.296433
PA0790	--	--	hypothetical protein	--	Accurate	Accurate	Accurate	Not Accurate	Accurate	Not Accurate	-1.2716	-0.519433	-0.523633	-2.06943	-1.57693	-2.08323
PA0791	--	--	probable transcriptional regulator	--	Accurate	Accurate	Accurate	Accurate	Accurate	Accurate	-0.0937333	0.0249	0.0478	0.477867	0.729433	0.456167
PA0792	prpD	--	propionate catabolic protein PrpD	--	Accurate	Accurate	Accurate	Accurate	Accurate	Accurate	-0.983667	-0.245567	-1.421	0.861633	1.17	0.238867
PA0793	--	--	hypothetical protein	--	Accurate	Accurate	Accurate	Accurate	Accurate	Accurate	0.707533	0.9474	-0.2794	0.3866	0.9504	0.669467
PA0794	--	--	probable aconitate hydratase	probable aconitase	Accurate	Accurate	Accurate	Accurate	Accurate	Accurate	0.0205	0.3391	-1.35857	-0.0408	0.343933	0.488733
PA0795	prpC	--	citrate synthase 2	--	Accurate	Accurate	Not accurate	Accurate	Accurate	Accurate	0.373633	0.672533	-2.46843	0.257367	0.034	0.6343
PA0796	prpB	bcpA	carboxyphosphonoenolpyruvate phosphonomutase	CPEP phosphonomutase	Accurate	Accurate	Not accurate	Accurate	Accurate	Accurate	-1.19227	-0.537267	-2.99367	-0.835467	-0.950233	-0.123067
PA0797	--	--	probable transcriptional regulator	--	Not Accurate	Accurate	Not accurate	Not Accurate	Not Accurate	Accurate	-2.44533	-1.5194	-3.22427	-2.26547	-2.238	-1.27513
PA0798	pmtA	--	phospholipid methyltransferase	--	Accurate	Accurate	Accurate	Accurate	Accurate	Accurate	0.0704333	-0.0522333	-0.0638	1.14187	1.1634	0.748467
PA0799	--	--	probable helicase	--	Accurate	Accurate	Accurate	Accurate	Accurate	Accurate	0.0055	-0.1624	-0.0795333	0.0493667	0.2444	-0.278167
PA0800	--	--	hypothetical protein	--	Not Accurate	Not Accurate	Not accurate	Not Accurate	Not Accurate	Not Accurate	-6.73187	-6.94387	-6.3717	-4.6447	-5.15173	-4.99257
PA0801	--	--	hypothetical protein	--	Not Accurate	Not Accurate	Not accurate	Not Accurate	Not Accurate	Not Accurate	-6.9836	-7.8381	-6.7261	-2.56967	-4.08307	-6.25893
PA0802	--	--	hypothetical protein	--	Not Accurate	Not Accurate	Not accurate	Accurate	Not Accurate	Not Accurate	-3.6534	-3.73223	-3.00553	-1.58527	-2.16117	-3.83413
PA0803	--	--	hypothetical protein	--	Accurate	Accurate	Accurate	Accurate	Accurate	Accurate	-0.688333	-0.321733	0.207767	1.21557	1.29623	0.8984
PA0804	--	--	probable oxidoreductase	--	Accurate	Accurate	Accurate	Accurate	Accurate	Accurate	-0.732033	0.775867	1.19297	0.5137	0.602333	0.4881
PA0805	--	--	hypothetical protein	--	Accurate	Accurate	Accurate	Accurate	Accurate	Accurate	-0.501667	0.444033	0.757633	0.0803667	0.08	0.5056
PA0806	--	--	hypothetical protein	--	Accurate	Accurate	Accurate	Accurate	Accurate	Accurate	-1.291	-1.08177	-0.9853	-0.7846	-0.630833	-0.602533
PA0807	ampDh3	--	AmpDh3	AmpDh3 (changed from conserved hypothetical protein)	Accurate	Accurate	Accurate	Accurate	Accurate	Accurate	0.0788333	0.0595	0.4448	-0.200367	-0.47725	0.0164667
PA0808	--	--	hypothetical protein	--	Accurate	Accurate	Accurate	Accurate	Accurate	Accurate	1.03593	0.996767	1.11193	1.45827	1.39867	1.56507
PA0809	--	--	probable transporter	--	Accurate	Accurate	Accurate	Accurate	Accurate	Accurate	0.462733	0.444767	0.7317	0.4892	0.785233	1.0396
PA0810	--	--	probable haloacid dehalogenase	--	Accurate	Accurate	Accurate	Accurate	Accurate	Accurate	0.6246	0.6712	0.868533	1.1116	1.4138	1.7826
PA0811	--	--	probable major facilitator superfamily (MFS) transporter	probable MFS transporter	Accurate	Accurate	Accurate	Accurate	Accurate	Accurate	0.660733	0.787033	1.02257	0.7938	1.03223	1.47137
PA0812	--	--	hypothetical protein	--	Accurate	Accurate	Not accurate	Not Accurate	Not Accurate	Not Accurate	1.6952	1.70883	2.02173	2.2122	2.3695	2.7266
PA0813	--	--	hypothetical protein	--	Accurate	Accurate	Accurate	Accurate	Accurate	Accurate	-0.0782667	0.0086	0.365367	0.6044	1.0277	1.1767
PA0814	--	--	Rid1 subfamily protein	Rid1 subfamily protein	Accurate	Accurate	Accurate	Accurate	Accurate	Accurate	-0.0876333	0.0390667	0.289467	0.342767	0.8542	1.01673
PA0815	--	--	probable transcriptional regulator	--	Not Accurate	Not Accurate	Not accurate	Accurate	Accurate	Accurate	-2.3788	-2.59527	-2.03557	-0.456533	-0.1357	0.518967
PA0816	--	--	probable transcriptional regulator	--	Not Accurate	Not Accurate	Not accurate	Not Accurate	Not Accurate	Not Accurate	-6.01697	-6.0361	-5.09627	-5.0161	-4.6514	-2.97437
PA0817	--	--	probable ring-cleaving dioxygenase	--	Accurate	Accurate	Accurate	Accurate	Accurate	Accurate	0.0202	-0.0511667	0.0880333	0.3372	0.2185	0.301767
PA0818	--	--	hypothetical protein	--	Accurate	Accurate	Accurate	Accurate	Accurate	Accurate	1.3137	1.28147	1.46137	1.70767	1.6037	1.93987
PA0826.1	--	--	translated portion of tmRNA gene ssrA	--	Not Accurate	Not Accurate	Not accurate	Not Accurate	Not Accurate	Not Accurate	4.0025	3.6122	3.64523	5.2543	5.1628	5.55527
PA0827	--	--	hypothetical protein	--	Accurate	Accurate	Accurate	Accurate	Accurate	Accurate	0.164367	-0.0827333	-0.240533	0.519133	0.314733	0.370133
PA0828	--	--	probable transcriptional regulator	--	Accurate	Accurate	Accurate	Accurate	Accurate	Accurate	0.5527	0.4733	0.484433	0.7359	1.0467	1.0872
PA0829	--	--	probable hydrolase	--	Accurate	Accurate	Accurate	Accurate	Accurate	Accurate	0.342433	0.105667	0.0733667	0.5824	0.7498	0.6869
PA0830	--	--	hypothetical protein	--	Accurate	Accurate	Accurate	Accurate	Accurate	Accurate	0.719167	0.127433	0.1441	1.42067	1.5625	1.19453
PA0831	oruR	--	transcriptional regulator OruR	--	Accurate	Accurate	Accurate	Not Accurate	Not Accurate	Not Accurate	-1.28177	-1.39393	-1.0785	-2.70947	-2.56373	-2.26537
PA0832	--	ycbL	conserved hypothetical protein	--	Accurate	Accurate	Accurate	Accurate	Accurate	Accurate	1.45393	1.1648	0.654233	0.433233	0.2124	-0.237333
PA0833	--	--	hypothetical protein	--	Accurate	Accurate	Accurate	Accurate	Accurate	Accurate	-0.5069	-0.124567	0.142767	-0.776167	-0.931367	-1.07653
PA0834	--	--	conserved hypothetical protein	--	Accurate	Not Accurate	Not accurate	Accurate	Accurate	Accurate	1.6608	2.1171	2.28327	-0.124633	0.217	0.215167
PA0835	pta	--	phosphate acetyltransferase	phosphotransacetylase	Accurate	Accurate	Not accurate	Accurate	Accurate	Accurate	0.489933	1.146	2.3491	0.841033	1.43703	1.50797
PA0836	ackA	tdcD	acetate kinase	acetate kinase	Accurate	Not Accurate	Not accurate	Accurate	Not Accurate	Not Accurate	1.10503	2.04673	3.25247	1.92893	2.3458	2.613
PA0837	slyD	--	peptidyl-prolyl cis-trans isomerase SlyD	rotamase	Not Accurate	Not Accurate	Not accurate	Not Accurate	Not Accurate	Not Accurate	3.0781	2.8043	2.64647	2.96203	3.2557	3.33547
PA0838	--	btuE	probable glutathione peroxidase	--	Not Accurate	Not Accurate	Not accurate	Not Accurate	Not Accurate	Not Accurate	3.32267	3.452	3.16703	4.02573	4.5738	4.00603
PA0839	--	--	probable transcriptional regulator	--	Accurate	Accurate	Accurate	Accurate	Accurate	Accurate	0.749833	0.512167	0.2319	-0.123467	0.324167	1.3252
PA0840	--	--	probable oxidoreductase	--	Not Accurate	Not Accurate	Accurate	Not Accurate	Not Accurate	Not Accurate	3.03097	2.14993	1.4354	2.11397	2.2878	3.23857
PA0841	--	--	hypothetical protein	--	Not Accurate	Not Accurate	Accurate	Accurate	Accurate	Accurate	2.70863	2.077	1.08703	1.2456	1.0254	1.57153
PA0842	--	--	probable glycosyl transferase	--	Accurate	Accurate	Accurate	Accurate	Accurate	Accurate	1.0816	0.659667	-0.139	-0.472133	-0.170467	-0.208367
PA0843	plcR	--	phospholipase accessory protein PlcR precursor	--	Accurate	Accurate	Accurate	Accurate	Accurate	Accurate	-0.1511	-0.100833	-0.2538	0.6363	0.553233	0.3415
PA0844	plcH	phlC ; plcS	hemolytic phospholipase C precursor	sphingomyelin synthase	Accurate	Accurate	Accurate	Accurate	Accurate	Accurate	0.212633	0.270533	0.528133	1.2964	1.24747	1.27713
PA0845	cerN	--	CerN	CerN	Accurate	Accurate	Accurate	Not Accurate	Accurate	Not Accurate	0.988233	1.33997	1.85823	2.4045	1.87953	2.6427
PA0846	--	cysZ	probable sulfate uptake protein	--	Accurate	Accurate	Accurate	Accurate	Accurate	Accurate	-0.101467	-0.0832667	-0.2883	0.0640333	-0.0742333	-0.630433
PA0847	--	--	diguanylate cyclase	diguanylate cyclase	Accurate	Accurate	Accurate	Accurate	Accurate	Accurate	-0.270933	-0.206133	-0.104567	1.61797	1.63423	1.46563
PA0848	ahpB	--	alkyl hydroperoxide reductase AhpB	alkyl hydroperoxide reductase , AhpB	Not Accurate	Not Accurate	Not accurate	Not Accurate	Not Accurate	Not Accurate	-3.7724	-3.92987	-4.1209	-3.9569	-3.95113	-3.75753
PA0849	trxB2	--	thioredoxin reductase 2	--	Not Accurate	Not Accurate	Not accurate	Not Accurate	Not Accurate	Not Accurate	-3.6705	-3.7492	-3.91633	-3.05057	-2.7891	-2.6085
PA0850	--	--	hypothetical protein	--	Accurate	Accurate	Accurate	Accurate	Accurate	Accurate	0.255	0.0559333	-0.3118	0.898	1.00427	0.881067
PA0851	--	--	hypothetical protein	--	Accurate	Accurate	Accurate	Not Accurate	Not Accurate	Not Accurate	1.3729	1.19607	0.8093	2.42977	2.5569	2.50207
PA0852	cbpD	--	chitin-binding protein CbpD precursor	--	Accurate	Accurate	Accurate	Not Accurate	Not Accurate	Not Accurate	1.81017	1.53683	1.70967	4.20117	3.48493	3.99337
PA0853	--	--	probable oxidoreductase	--	Accurate	Accurate	Accurate	Accurate	Accurate	Accurate	-0.573633	-0.659267	-0.667267	1.13847	0.925767	0.6359
PA0854	fumC2	--	fumarate hydratase	fumarase	Accurate	Not Accurate	Accurate	Accurate	Accurate	Accurate	-1.8604	-2.09183	-1.9209	0.752367	0.338267	0.0222667
PA0855	--	--	hypothetical protein	--	Accurate	Accurate	Accurate	Accurate	Accurate	Accurate	-0.2899	-0.677233	-0.607033	0.462	0.814167	1.04323
PA0856	--	--	hypothetical protein	--	Not Accurate	Accurate	Accurate	Accurate	Accurate	Accurate	2.0747	1.4311	1.06097	1.74367	1.62493	1.85583
PA0857	bolA	--	morphogene protein BolA	--	Not Accurate	Not Accurate	Not accurate	Not Accurate	Not Accurate	Not Accurate	3.02087	2.409	2.0294	2.75813	2.5677	2.76217
PA0858	--	--	conserved hypothetical protein	--	Accurate	Accurate	Accurate	Accurate	Accurate	Accurate	-0.618533	-0.143433	0.0673333	0.1283	-0.0758	0.0062
PA0859	--	--	hypothetical protein	--	Accurate	Accurate	Not accurate	Not Accurate	Not Accurate	Accurate	0.879133	1.4628	2.27527	2.0365	2.08313	1.8578
PA0860	--	--	probable ATP-binding/permease fusion ABC transporter	--	Accurate	Accurate	Accurate	Accurate	Accurate	Accurate	0.4286	0.8204	1.20297	0.873867	0.794433	0.684633
PA0861	rbdA	--	RbDA	RbDA	Not Accurate	Accurate	Accurate	Not Accurate	Not Accurate	Not Accurate	2.09237	1.66403	1.46317	4.83527	5.1299	5.37033
PA0862	--	--	hypothetical protein	--	Accurate	Accurate	Accurate	Not Accurate	Not Accurate	Not Accurate	-0.3434	-0.962267	-1.00507	2.0912	2.53997	3.22893
PA0863	--	--	probable oxidoreductase	--	Accurate	Accurate	Accurate	Not Accurate	Not Accurate	Not Accurate	1.6451	1.6291	1.4319	2.21897	2.35603	2.4195
PA0864	--	--	probable transcriptional regulator	--	Accurate	Accurate	Accurate	Accurate	Accurate	Accurate	0.374367	0.319933	0.310567	0.8393	1.2442	1.62367
PA0865	hpd	--	4-hydroxyphenylpyruvate dioxygenase	--	Not Accurate	Not Accurate	Accurate	Not Accurate	Not Accurate	Not Accurate	-4.34263	-4.36517	0.1335	3.58737	4.24957	3.54573
PA0866	aroP2	--	aromatic amino acid transport protein AroP2	--	Accurate	Accurate	Accurate	Not Accurate	Not Accurate	Not Accurate	-0.4471	-0.518	1.06407	2.79043	2.914	2.0137
PA0867	mliC	--	membrane-bound lysozyme inhibitor of c-type lysozyme MliC	membrane-bound lysozyme inhibitor of c-type lysozyme MliC	Accurate	Accurate	Accurate	Accurate	Accurate	Accurate	1.4836	1.04263	0.890167	1.51747	1.2851	0.889433
PA0868	--	yaeJ	conserved hypothetical protein	--	Accurate	Accurate	Accurate	Accurate	Accurate	Accurate	0.843167	0.855533	1.27443	0.906167	0.776833	0.4648
PA0869	pbpG	--	D-alanyl-D-alanine-endopeptidase	D-ala-D-ala-carboxypeptidase ; penicillin-binding protein 7	Accurate	Accurate	Accurate	Accurate	Accurate	Accurate	-0.4616	-0.377033	-0.114533	-0.494733	-0.386233	-0.824267
PA0870	phhC	aspC ; tyrB	aromatic amino acid aminotransferase	--	Not Accurate	Not Accurate	Accurate	Accurate	Accurate	Accurate	-2.55763	-2.54193	-1.199	-1.3061	-0.8678	-0.977333
PA0871	phhB	--	pterin-4-alpha-carbinolamine dehydratase	--	Accurate	Accurate	Accurate	Accurate	Accurate	Accurate	-0.6436	-0.694067	1.05807	0.904067	1.41713	1.26187
PA0872	phhA	--	phenylalanine-4-hydroxylase	phenylalanine 4-monooxygenase	Not Accurate	Not Accurate	Accurate	Accurate	Not Accurate	Not Accurate	-3.92663	-2.46143	0.741533	1.05273	2.11093	2.14737
PA0873	phhR	tyrR	transcriptional regulator PhhR	--	Accurate	Accurate	Accurate	Accurate	Accurate	Accurate	-1.40667	-0.952833	-0.7356	-1.38447	-0.901533	-0.342567
PA0874	--	--	hypothetical protein	--	Accurate	Accurate	Accurate	Accurate	Accurate	Accurate	-1.15903	-1.08357	-0.1533	-1.6012	-1.6186	-1.6541
PA0875	--	--	conserved hypothetical protein	--	Accurate	Accurate	Accurate	Accurate	Accurate	Accurate	-0.0589	0.0829333	0.672767	0.547867	0.5899	0.567233
PA0876	--	--	probable transcriptional regulator	--	Not Accurate	Accurate	Accurate	Not Accurate	Not Accurate	Not Accurate	2.08343	1.6354	1.8919	2.4416	2.5051	2.46123
PA0877	--	--	probable transcriptional regulator	--	Accurate	Accurate	Accurate	Accurate	Accurate	Accurate	-0.0794	-0.147033	0.0226	-0.134933	0.0555667	0.131067
PA0878	--	--	hypothetical protein	--	Accurate	Accurate	Accurate	Accurate	Accurate	Accurate	-0.1678	0.2316	0.0289667	0.760433	0.9352	1.07517
PA0879	--	--	probable acyl-CoA dehydrogenase	--	Accurate	Accurate	Accurate	Accurate	Accurate	Accurate	0.4617	0.608233	0.504533	1.25207	1.47103	1.9641
PA0880	--	--	probable ring-cleaving dioxygenase	--	Accurate	Accurate	Accurate	Accurate	Accurate	Accurate	0.383233	0.468767	0.379067	1.17887	1.3164	1.52747
PA0881	--	--	hypothetical protein	--	Accurate	Accurate	Accurate	Accurate	Accurate	Accurate	-0.300267	-0.503067	-0.410667	0.178167	0.6077	0.8165
PA0882	--	--	hypothetical protein	--	Accurate	Accurate	Accurate	Accurate	Accurate	Accurate	-0.123167	-0.213333	0.118467	0.3245	0.817767	1.20487
PA0883	--	--	probable acyl-CoA lyase beta chain	probable acyl-S-ACP lyase	Accurate	Accurate	Accurate	Accurate	Accurate	Accurate	0.303933	0.416167	0.329967	0.568467	1.24133	1.72313
PA0884	--	dctP	probable C4-dicarboxylate-binding periplasmic protein	--	Accurate	Accurate	Accurate	Accurate	Accurate	Accurate	0.383167	0.444167	0.464367	1.0827	1.0247	1.2339
PA0885	--	dctQ	probable C4-dicarboxylate transporter	--	Not Accurate	Not Accurate	Accurate	Accurate	Accurate	Not Accurate	2.1522	2.18033	0.6006	1.62947	1.85153	3.181
PA0886	--	dctM	probable C4-dicarboxylate transporter	--	Accurate	Accurate	Accurate	Accurate	Accurate	Accurate	0.407067	0.6421	0.723833	0.5703	0.805333	0.7061
PA0887	acsA	--	acetyl-coenzyme A synthetase	--	Not Accurate	Not Accurate	Accurate	Accurate	Accurate	Accurate	3.2282	3.6052	0.947033	1.6375	1.9056	1.50243
PA0888	aotJ	--	arginine/ornithine binding protein AotJ	--	Not Accurate	Not Accurate	Not accurate	Not Accurate	Not Accurate	Accurate	4.11143	4.3402	2.2712	2.26083	2.565	1.54503
PA0889	aotQ	--	arginine/ornithine transport protein AotQ	--	Not Accurate	Not Accurate	Accurate	Accurate	Accurate	Accurate	2.21977	2.7307	0.506067	-0.445667	-0.130667	-0.808133
PA0890	aotM	--	arginine/ornithine transport protein AotM	--	Accurate	Accurate	Accurate	Accurate	Accurate	Accurate	0.978533	1.08087	0.352333	0.160833	0.1662	0.0577667
PA0891	--	aotO	hypothetical protein	--	Accurate	Accurate	Accurate	Accurate	Accurate	Accurate	1.04853	1.21537	-0.2726	-0.447267	-0.591267	-0.550467
PA0892	aotP	--	arginine/ornithine transport protein AotP	--	Accurate	Accurate	Accurate	Accurate	Accurate	Accurate	1.80427	1.7586	1.14697	1.1831	1.15537	1.05697
PA0893	argR	--	transcriptional regulator ArgR	--	Not Accurate	Not Accurate	Accurate	Not Accurate	Not Accurate	Not Accurate	3.1433	3.07803	1.63747	2.71903	2.8782	3.1661
PA0894	--	--	hypothetical protein	--	Accurate	Accurate	Accurate	Accurate	Not Accurate	Not Accurate	1.10927	1.37463	1.17333	1.80917	2.04553	2.54203
PA0895	aruC	dapC ; argD ; astC	N2-Succinylornithine 5-aminotransferase (SOAT) = N2-acetylornithine 5-aminotransferase (ACOAT)	succinylornithine aminotransferase ; N2-Succinylornithine 5-aminotransferase (SOAT) = N2-acetylornithine 5-aminotransferase (ACOAT) ; N-succinylglutamate 5-semialdehyde dehydrogenase	Accurate	Accurate	Accurate	Accurate	Accurate	Not Accurate	1.36033	1.2934	0.818	1.15233	1.26123	2.23433
PA0896	aruF	aruAI	subunit I of arginine N2-succinyltransferase = ornithine N2-succinyltransferase	subunit I of arginine N2-succinyltransferase = ornithine N2-succinyltransferase ; arginine/ornithine succinyltransferase AI subunit	Not Accurate	Not Accurate	Accurate	Accurate	Accurate	Not Accurate	2.1603	2.0814	0.946067	1.28253	1.1771	2.19477
PA0897	aruG	aruAII	subunit II of arginine N2-succinyltransferase = ornithine N2-succinyltransferase	subunit II of arginine N2-succinyltransferase = ornithine N2-succinyltransferase ; arginine/ornithine succinyltransferase AII subunit	Accurate	Accurate	Accurate	Accurate	Accurate	Accurate	1.16753	1.167	0.6511	0.715567	0.822933	1.02993
PA0898	aruD	astD	N-Succinylglutamate 5-semialdehyde dehydrogenase	N-Succinylglutamate 5-semialdehyde dehydrogenase ; succinylglutamate 5-semialdehyde dehydrogenase	Accurate	Accurate	Accurate	Accurate	Accurate	Not Accurate	1.48203	1.55503	1.05747	1.6587	1.49423	2.0134
PA0899	aruB	--	N2-Succinylarginine dihydrolase	N2-Succinylarginine dihydrolase ; succinylarginine dihydrolase	Accurate	Accurate	Accurate	Not Accurate	Not Accurate	Not Accurate	1.98803	1.98643	1.13493	2.59957	2.49287	2.72187
PA0900	--	--	hypothetical protein	--	Not Accurate	Not Accurate	Not accurate	Not Accurate	Not Accurate	Not Accurate	4.72453	4.27797	2.7394	5.17547	4.6776	5.34543
PA0901	aruE	astE	N-Succinylglutamate desuccinylase	N-Succinylglutamate desuccinylase ; succinylglutamate desuccinylase	Accurate	Accurate	Accurate	Not Accurate	Not Accurate	Not Accurate	1.21803	0.874033	-0.2815	3.72763	3.72113	5.28677
PA0902	--	--	hypothetical protein	--	Accurate	Accurate	Accurate	Accurate	Accurate	Accurate	-0.4774	-0.505267	-0.353533	-1.32343	-1.14923	-1.27907
PA0903	alaS	sya	alanyl-tRNA synthetase	--	Accurate	Accurate	Accurate	Accurate	Not Accurate	Not Accurate	-0.287267	-0.494333	-0.672067	-1.5315	-2.45737	-2.57993
PA0904	lysC	akaB ; ask	aspartate kinase alpha and beta chain	aspartokinase	Not Accurate	Accurate	Accurate	Accurate	Accurate	Accurate	2.41947	1.69937	1.16437	0.00953333	-1.25197	-1.93537
PA0905	rsmA	csrA	RsmA	carbon storage regulator ; RsmA	Not Accurate	Not Accurate	Not accurate	Accurate	Not Accurate	Not Accurate	-4.88873	-5.0927	-5.83603	-1.78717	-2.38707	-2.8533
PA0906	alpR	--	lysis phenotype repressor AlpR	lysis phenotype repressor, AlpR ; probable transcriptional regulator	Accurate	Accurate	Accurate	Accurate	Accurate	Accurate	-1.378	-0.531767	0.767567	-1.5292	-1.54037	-1.10657
PA0907	alpA	--	lysis phenotype activator AlpA	lysis phenotype activator, AlpA ; hypothetical protein	Accurate	Accurate	Accurate	Accurate	Accurate	Accurate	-1.18297	-0.790467	-0.240667	-0.716233	-0.616433	-0.435
PA0908	alpB	--	AlpB	AlpB ; hypothetical protein	Accurate	Accurate	Accurate	Accurate	Accurate	Accurate	0.674567	0.903733	0.7407	0.0032	-0.218	-0.3365
PA0909	alpC	--	AlpC	AlpC ; hypothetical protein	Accurate	Accurate	Accurate	Accurate	Accurate	Accurate	0.426833	0.577633	0.467233	-0.285133	-0.209867	-0.304
PA0911	alpE	--	AlpE	AlpE ; hypothetical protein	Accurate	Accurate	Accurate	Accurate	Accurate	Accurate	1.7869	1.78003	1.59103	1.16067	1.2331	1.2743
PA0912	--	--	hypothetical protein	--	Not Accurate	Not Accurate	Not accurate	Not Accurate	Not Accurate	Not Accurate	2.31593	2.4373	2.2781	2.01393	2.18443	2.23603
PA0913	mgtE	--	MgtE	MgtE	Accurate	Accurate	Accurate	Not Accurate	Not Accurate	Not Accurate	-0.0426	0.4945	0.1927	-2.10087	-2.54723	-2.96343
PA0914	--	--	hypothetical protein	--	Accurate	Accurate	Accurate	Accurate	Accurate	Accurate	1.27327	1.39863	1.3566	0.786233	0.715133	0.6681
PA0915	--	yehS	conserved hypothetical protein	--	Accurate	Accurate	Accurate	Accurate	Accurate	Accurate	0.9672	1.03617	0.8123	0.5192	0.203167	0.108633
PA0916	--	yliG	conserved hypothetical protein	--	Accurate	Accurate	Accurate	Accurate	Accurate	Accurate	0.289667	-0.0124667	-0.298333	0.0458333	-0.125467	-0.379267
PA0917	kup	--	potassium uptake protein Kup	--	Accurate	Accurate	Accurate	Accurate	Accurate	Accurate	0.2862	-0.0692	-0.389267	1.80707	1.42783	0.787667
PA0918	--	--	cytochrome b561	cybb	Accurate	Accurate	Accurate	Accurate	Accurate	Accurate	0.622533	0.639167	0.692767	0.975933	0.8304	0.6979
PA0919	--	--	alanyl-phosphatidylglycerol hydrolase	alanyl-phosphatidylglycerol hydrolase ; hypothetical protein	Accurate	Accurate	Accurate	Accurate	Accurate	Accurate	0.202667	0.285633	0.483367	0.9091	0.840867	0.857033
PA0920	--	--	alanyl-phosphatidylglycerol synthase	alanyl-phosphatidylglycerol synthase ; hypothetical protein	Accurate	Accurate	Accurate	Accurate	Accurate	Accurate	-1.6396	-0.776667	0.175067	-0.0394333	-0.864533	-1.31043
PA0921	--	--	hypothetical protein	--	Not Accurate	Not Accurate	Not accurate	Accurate	Accurate	Accurate	2.00803	2.49837	2.6417	0.547567	0.559067	0.187733
PA0922	--	--	hypothetical protein	--	Accurate	Accurate	Accurate	Not Accurate	Not Accurate	Not Accurate	-1.58437	-0.1041	0.355867	-4.00743	-4.18263	-4.0235
PA0923	dinB	dinP	DNA Polymerase IV DinB	DinB ; DNA damage inducible protein P ; DNA Polymerase IV, DinB	Not Accurate	Not Accurate	Accurate	Not Accurate	Not Accurate	Not Accurate	-2.70893	-2.1855	-1.11957	-3.1067	-3.06107	-2.89767
PA0924	--	--	hypothetical protein	--	Accurate	Accurate	Accurate	Accurate	Accurate	Accurate	-0.899333	-0.3651	0.205233	-0.0536333	-0.0874667	0.0907667
PA0925	--	--	hypothetical protein	--	Accurate	Accurate	Accurate	Accurate	Accurate	Accurate	-0.4292	-0.235733	-0.389733	-0.943367	-1.0936	-0.9211
PA0926	--	--	hypothetical protein	--	Accurate	Accurate	Accurate	Accurate	Accurate	Accurate	1.42027	1.66647	1.4969	0.603067	0.843833	0.963467
PA0927	ldhA	ldhD	D-lactate dehydrogenase (fermentative)	--	Accurate	Accurate	Accurate	Accurate	Accurate	Accurate	0.458667	0.297633	0.217233	1.11283	1.08907	1.17403
PA0928	gacS	lemA	sensor/response regulator hybrid	--	Accurate	Accurate	Accurate	Accurate	Accurate	Accurate	-0.7311	-0.998033	-0.888867	1.1754	1.32227	1.73937
PA0929	--	pirR	two-component response regulator	--	Not Accurate	Not Accurate	Not accurate	Accurate	Accurate	Accurate	-4.00767	-4.2675	-4.00507	-0.345967	-0.835633	-0.782367
PA0930	--	pirS	two-component sensor	histidine protein kinase	Not Accurate	Not Accurate	Not accurate	Accurate	Accurate	Accurate	-3.3946	-3.6496	-3.1048	0.505633	0.589667	0.622367
PA0931	pirA	--	ferric enterobactin receptor PirA	ferric enterobactin receptor PirA	Not Accurate	Not Accurate	Not accurate	Accurate	Accurate	Accurate	-2.5484	-2.62797	-2.25933	-0.2716	-0.6377	-0.5203
PA0932	cysM	--	cysteine synthase B	O-acetylserine sulfhydrylase B	Not Accurate	Not Accurate	Not accurate	Not Accurate	Not Accurate	Not Accurate	3.6335	3.94513	3.54563	3.01557	2.5679	3.0683
PA0933	ygcA	--	probable RNA methyltransferase	--	Not Accurate	Not Accurate	Accurate	Not Accurate	Accurate	Not Accurate	2.14673	2.1089	1.9773	2.17803	1.86953	2.188
PA0934	relA	--	GTP pyrophosphokinase	--	Accurate	Accurate	Accurate	Not Accurate	Accurate	Not Accurate	1.2383	0.760467	0.3902	2.27023	1.7584	2.02037
PA0935	--	mazG	conserved hypothetical protein	--	Accurate	Accurate	Accurate	Accurate	Accurate	Accurate	1.47623	1.09807	0.5687	1.5933	1.46267	1.13527
PA0936	lpxO2	--	lipopolysaccharide biosynthetic protein LpxO2	lipopolysaccharide biosynthetic protein Lpx02	Accurate	Accurate	Accurate	Accurate	Accurate	Accurate	-1.0865	-0.958667	-1.06623	-0.6178	-0.539733	-0.403533
PA0937	--	yaiL	conserved hypothetical protein	--	Accurate	Accurate	Accurate	Accurate	Accurate	Accurate	-0.560267	-0.669733	-1.28623	-0.8655	-1.33537	-1.51023
PA0938	wzz2	--	Wzz2	Wzz2 ; hypothetical protein	Accurate	Accurate	Accurate	Not Accurate	Not Accurate	Not Accurate	1.94423	1.90317	1.5929	3.03203	2.4816	2.50387
PA0939	--	--	hypothetical protein	--	Accurate	Accurate	Accurate	Accurate	Accurate	Accurate	1.2699	1.47977	1.4723	1.4529	1.40537	1.24443
PA0940	--	--	hypothetical protein	--	Accurate	Accurate	Accurate	Accurate	Accurate	Accurate	1.24743	1.33	1.41117	1.3171	1.25697	1.20143
PA0941	--	--	hypothetical protein	--	Accurate	Accurate	Accurate	Accurate	Accurate	Accurate	0.958867	1.03327	1.10513	1.00937	0.9651	0.8271
PA0942	--	--	probable transcriptional regulator	--	Accurate	Accurate	Accurate	Accurate	Accurate	Accurate	-0.2122	-0.0242667	0.0898667	0.6953	0.9897	1.32773
PA0943	--	--	hypothetical protein	--	Accurate	Accurate	Accurate	Accurate	Not Accurate	Not Accurate	-1.771	-1.83747	-1.92897	-1.9232	-2.14417	-2.2473
PA0944	purN	--	phosphoribosylaminoimidazole synthetase	phosphoribosylformylglycinamidine cyclo-ligase	Accurate	Accurate	Accurate	Accurate	Accurate	Accurate	-0.337033	-0.410867	-0.431533	-1.0047	-1.32053	-1.8231
PA0945	purM	--	phosphoribosylaminoimidazole synthetase	phosphoribosylformylglycinamidine cyclo-ligase	Accurate	Accurate	Accurate	Accurate	Accurate	Accurate	0.125167	0.124	-0.0687333	-0.705567	-1.31387	-1.8094
PA0946	--	--	hypothetical protein	--	Accurate	Accurate	Accurate	Accurate	Accurate	Accurate	0.8758	0.391033	0.2131	1.35243	1.2384	1.32263
PA0947	--	--	conserved hypothetical protein	--	Accurate	Accurate	Accurate	Not Accurate	Not Accurate	Not Accurate	0.17	0.5328	0.823867	-2.14513	-2.66583	-2.6251
PA0948	--	--	hypothetical protein	--	Accurate	Accurate	Accurate	Accurate	Accurate	Accurate	-0.0277	-0.00366667	0.199167	-0.521833	-0.5317	-0.319467
PA0949	wrbA	--	Trp repressor binding protein WrbA	--	Accurate	Accurate	Accurate	Accurate	Accurate	Accurate	0.892733	0.768467	0.672267	0.675133	0.650967	0.8715
PA0950	--	--	probable arsenate reductase	--	Accurate	Accurate	Accurate	Accurate	Accurate	Accurate	0.2754	0.154333	0.0921333	0.251233	0.196233	0.307933
PA0951	--	rbn	probable ribonuclease	--	Accurate	Accurate	Accurate	Accurate	Accurate	Accurate	-1.1289	-0.9952	-0.8078	0.3717	-0.1022	-0.465633
PA0952	--	--	hypothetical protein	--	Not Accurate	Accurate	Not accurate	Accurate	Accurate	Accurate	2.07	1.96177	2.2453	1.56337	1.71433	1.8532
PA0953	--	helX	probable thioredoxin	--	Accurate	Accurate	Not accurate	Not Accurate	Not Accurate	Not Accurate	1.8749	1.7008	2.27567	2.91353	2.25437	3.08083
PA0954	--	--	probable acylphosphatase	probable acylphosphate phosphohydrolase	Accurate	Accurate	Accurate	Accurate	Accurate	Accurate	0.9008	0.802567	0.969367	1.2983	1.05753	1.32483
PA0955	--	--	hypothetical protein	--	Not Accurate	Accurate	Accurate	Accurate	Accurate	Accurate	2.1749	1.92853	1.56227	1.21523	0.307267	0.524267
PA0956	proS	--	prolyl-tRNA synthetase	proline aminoacyl tRNA synthetase	Accurate	Accurate	Accurate	Accurate	Accurate	Accurate	0.506033	0.380567	-0.146033	-0.855767	-1.53983	-1.3977
PA0957	--	--	hypothetical protein	--	Not Accurate	Not Accurate	Not accurate	Accurate	Accurate	Accurate	3.26593	3.19233	2.12113	1.42933	1.26463	1.05167
PA0958	oprD	--	Basic amino acid basic peptide and imipenem outer membrane porin OprD precursor	Protein D2 ; Porin D	Not Accurate	Not Accurate	Not accurate	Accurate	Accurate	Accurate	4.8025	4.2765	2.13037	0.950133	0.347767	-0.0966667
PA0959	--	--	hypothetical protein	--	Accurate	Accurate	Accurate	Accurate	Accurate	Accurate	-0.611667	-0.641867	-0.737533	0.180267	0.239733	0.2448
PA0960	--	--	hypothetical protein	--	Accurate	Accurate	Accurate	Accurate	Accurate	Accurate	0.729667	0.757967	0.6073	1.4833	1.49853	1.49237
PA0961	--	--	probable cold-shock protein	--	Accurate	Accurate	Accurate	Accurate	Accurate	Accurate	0.0988333	0.2505	0.190167	-1.31587	-1.3399	-1.63777
PA0962	dps	--	DNA-binding protein from starved cells Dps	DNA-binding protein from starved cells, Dps	Not Accurate	Not Accurate	Accurate	Accurate	Accurate	Not Accurate	-2.33583	-2.15883	-1.85747	-1.53423	-1.9352	-2.42163
PA0963	aspS	syd	aspartyl-tRNA synthetase	aspRS ; aspartate-tRNA ligase	Accurate	Accurate	Accurate	Accurate	Accurate	Not Accurate	0.8831	1.0046	0.5839	-0.999467	-1.95567	-3.1676
PA0964	pmpR	yebC	pqsR-mediated PQS regulator PmpR	pqsR-mediated PQS regulator, PmpR	Not Accurate	Not Accurate	Not accurate	Accurate	Accurate	Accurate	3.45127	3.22287	2.39863	1.36447	-0.0034	-0.549567
PA0965	ruvC	--	Holliday junction resolvase RuvC	crossover junction endodeoxyribonuclease RuvC	Accurate	Accurate	Accurate	Accurate	Accurate	Accurate	1.55477	1.7037	1.58007	1.01303	1.106	0.988333
PA0966	ruvA	--	Holliday junction DNA helicase RuvA	--	Accurate	Not Accurate	Accurate	Accurate	Accurate	Accurate	1.89847	2.16783	1.91647	1.12343	0.939433	0.6575
PA0967	ruvB	--	Holliday junction DNA helicase RuvB	--	Accurate	Accurate	Accurate	Accurate	Accurate	Accurate	-0.294133	-0.0940667	-0.188033	-1.4089	-1.68983	-1.91223
PA0968	--	ybgC	conserved hypothetical protein	--	Accurate	Accurate	Accurate	Not Accurate	Not Accurate	Not Accurate	-0.425933	-0.305933	-0.213267	-2.45817	-3.0877	-3.01353
PA0969	tolQ	--	TolQ protein	--	Accurate	Accurate	Accurate	Accurate	Accurate	Accurate	0.221333	0.1251	-0.0211333	-0.6315	-0.8221	-1.07093
PA0970	tolR	--	TolR protein	--	Accurate	Accurate	Accurate	Accurate	Accurate	Accurate	1.70807	1.56957	1.39637	0.8313	0.497633	0.185067
PA0971	tolA	--	TolA protein	--	Accurate	Accurate	Accurate	Accurate	Accurate	Accurate	-0.227433	-0.150567	-0.2266	-0.416133	-1.07133	-1.33487
PA0972	tolB	--	TolB protein	--	Accurate	Accurate	Accurate	Accurate	Accurate	Accurate	0.418533	0.1682	-0.125867	-0.7214	-1.1313	-1.49037
PA0973	oprL	excC ; pal	Peptidoglycan associated lipoprotein OprL precursor	--	Not Accurate	Not Accurate	Not accurate	Accurate	Accurate	Accurate	3.72433	3.2159	2.6036	0.7466	0.1043	-0.800167
PA0974	--	--	conserved hypothetical protein	--	Accurate	Not Accurate	Accurate	Accurate	Accurate	Accurate	1.8064	2.0618	1.78277	0.593867	-0.0727	-1.0603
PA0975	--	--	probable radical activating enzyme	--	Accurate	Accurate	Accurate	Accurate	Accurate	Accurate	-0.0767333	1.15653	1.64237	-0.296967	-0.470933	-0.1706
PA0976	--	--	conserved hypothetical protein	--	Accurate	Accurate	Accurate	Not Accurate	Not Accurate	Not Accurate	0.852933	1.54623	1.85647	2.11493	2.04177	2.5292
PA0988	--	--	hypothetical protein	--	Accurate	Accurate	Accurate	Accurate	Accurate	Accurate	-0.233167	-0.398467	-0.454433	0.301267	0.248967	0.280133
PA0989	--	--	hypothetical protein	--	Accurate	Accurate	Accurate	Accurate	Accurate	Accurate	0.7018	0.425067	0.376167	0.772633	0.5445	0.686033
PA0990	--	--	conserved hypothetical protein	--	Accurate	Accurate	Accurate	Accurate	Accurate	Accurate	-0.776567	-0.826167	-0.706433	1.45753	1.44133	1.11117
PA0994	cupC3	--	usher CupC3	probable fimbrial biogenesis usher protein	Accurate	Accurate	Accurate	Not Accurate	Accurate	Accurate	1.04177	1.29433	1.26537	2.34397	1.9958	1.9019
PA0995	ogt	--	methylated-DNA--protein-cysteine methyltransferase	O-6-alkylguanine-DNA/cysteine-protein methyltransferase	Accurate	Accurate	Accurate	Accurate	Accurate	Accurate	-0.6403	-0.2874	-0.204533	1.40537	1.47677	1.23927
PA0996	pqsA	--	PqsA	PqsA ; probable coenzyme A ligase	Accurate	Accurate	Accurate	Accurate	Accurate	Accurate	-1.07293	-0.9813	-0.51555	0.868633	0.558267	0.342967
PA0997	pqsB	--	PqsB	--	Accurate	Accurate	Accurate	Accurate	Accurate	Accurate	-1.08663	-0.955767	-0.200967	1.90847	1.31177	0.9595
PA0998	pqsC	--	PqsC	--	Accurate	Accurate	Accurate	Not Accurate	Not Accurate	Accurate	-0.0902667	-0.0489333	0.651167	2.92603	2.30923	1.86777
PA0999	pqsD	fabH1	3-oxoacyl-[acyl-carrier-protein] synthase III	acetyl CoA ACP transacetylase ; beta-ketoacyl-ACP synthase III	Accurate	Accurate	Accurate	Not Accurate	Accurate	Accurate	-0.409567	-0.439733	0.304167	2.2483	1.97983	1.51067
PA1000	pqsE	--	Quinolone signal response protein	--	Accurate	Accurate	Accurate	Not Accurate	Accurate	Accurate	-0.524467	-0.481433	0.2436	2.02073	1.90487	1.32253
PA1001	phnA	--	anthranilate synthase component I	phenazine biosynthesis protein PhnA	Accurate	Accurate	Accurate	Accurate	Accurate	Accurate	-1.1109	-0.9743	-0.550567	0.713467	0.706567	-0.0267
PA1002	phnB	--	anthranilate synthase component II	phenazine biosynthesis protein PhnB	Accurate	Accurate	Accurate	Not Accurate	Not Accurate	Accurate	1.1617	1.2427	1.29027	2.2621	2.32537	1.8293
PA1003	mvfR	pqsR	Transcriptional regulator MvfR	Transcriptional regulator MvfR	Accurate	Accurate	Accurate	Not Accurate	Not Accurate	Not Accurate	1.31643	1.46587	1.27353	2.28137	2.43977	2.12327
PA1004	nadA	--	quinolinate synthetase A	L-aspartate oxidase (aerobic/anaerobic) NadA	Accurate	Accurate	Accurate	Accurate	Accurate	Accurate	0.0709333	0.1461	0.0513667	-0.101867	-0.1342	0.0141667
PA1005	--	--	putative beta-barrel assembly-enhancing protease	putative beta-barrel assembly-enhancing protease	Not Accurate	Not Accurate	Accurate	Not Accurate	Not Accurate	Not Accurate	2.80183	2.0838	1.4986	2.90033	2.04567	2.24097
PA1006	--	yrkI ; YhhP/TusA homolog	Protein PA1006	Protein PA1006 ; conserved hypothetical protein	Accurate	Accurate	Accurate	Accurate	Accurate	Accurate	0.9678	1.14817	1.04547	-0.00586667	0.1056	0.106367
PA1007	--	perM	conserved hypothetical protein	--	Accurate	Accurate	Accurate	Accurate	Accurate	Not Accurate	0.479433	0.8227	0.666067	-1.44067	-1.98957	-2.56707
PA1008	bcp	--	bacterioferritin comigratory protein	--	Accurate	Accurate	Accurate	Accurate	Accurate	Accurate	0.445433	0.317967	0.0332333	-0.4225	-0.7759	-0.836033
PA1009	--	--	hypothetical protein	--	Accurate	Not Accurate	Not accurate	Not Accurate	Not Accurate	Not Accurate	-1.91923	-2.042	-2.63613	-5.0178	-4.3245	-4.13103
PA1010	dapA	--	dihydrodipicolinate synthase	--	Accurate	Accurate	Accurate	Accurate	Accurate	Not Accurate	0.03	0.0406667	-0.277633	-1.3796	-1.5465	-2.16123
PA1011	--	--	hypothetical protein	--	Accurate	Accurate	Accurate	Accurate	Accurate	Accurate	1.77387	1.5714	0.952567	0.307467	-0.7446	-1.1875
PA1012	--	yycJ	conserved hypothetical protein	--	Accurate	Accurate	Accurate	Accurate	Accurate	Accurate	1.51773	1.5675	1.15723	0.720467	0.2205	0.232667
PA1013	purC	--	phosphoribosylaminoimidazole-succinocarboxamide synthase	--	Accurate	Accurate	Accurate	Accurate	Accurate	Accurate	1.31673	1.23997	1.0333	1.41243	1.35173	1.50713
PA1015	--	--	probable transcriptional regulator	--	Accurate	Accurate	Accurate	Accurate	Accurate	Accurate	0.0738333	0.2823	0.812667	-0.3123	-0.569833	-0.496967
PA1016	--	--	hypothetical protein	--	Accurate	Accurate	Accurate	Accurate	Accurate	Accurate	-0.437367	-0.336233	0.000633333	-0.405967	-0.3923	-0.268967
PA1018	--	--	hypothetical protein	--	Accurate	Accurate	Accurate	Accurate	Accurate	Accurate	-0.215167	-0.220267	-0.0288333	0.126867	0.2072	0.422967
PA1019	mucK	--	ciscis-muconate transporter MucK	--	Accurate	Accurate	Accurate	Accurate	Accurate	Accurate	-0.862533	-0.797233	-0.593767	-0.734333	-0.632567	-0.494267
PA1020	--	--	probable acyl-CoA dehydrogenase	--	Accurate	Accurate	Accurate	Accurate	Accurate	Accurate	0.117367	-0.0593	-0.127	0.158	0.110767	0.122167
PA1021	--	--	probable enoyl-CoA hydratase/isomerase	--	Accurate	Accurate	Accurate	Accurate	Accurate	Accurate	0.6718	0.468933	0.3363	0.750033	0.607067	0.5839
PA1022	--	--	probable acyl-CoA dehydrogenase	--	Accurate	Accurate	Accurate	Accurate	Accurate	Accurate	0.889933	0.683367	0.496333	0.990233	0.9026	0.787233
PA1023	--	--	probable short-chain dehydrogenase	--	Accurate	Accurate	Accurate	Accurate	Accurate	Accurate	0.253733	0.0128	-0.2679	0.309267	0.3053	0.0722
PA1024	--	--	NADH:quinone reductase	2-Nitropropane Dioxygenase (changed from hypothetical protein) ; NADH:quinone reductase ; 2-Nitropropane Dioxygenase	Accurate	Accurate	Accurate	Accurate	Accurate	Accurate	0.229067	-0.0106333	0.0171	0.2172	0.377533	0.4157
PA1026	--	--	hypothetical protein	--	Accurate	Accurate	Accurate	Accurate	Accurate	Accurate	0.496567	0.4958	0.437033	0.402333	0.1675	0.189967
PA1027	amaB	pcd	delta1-Piperideine-6-carboxylate dehydrogenase	delta1-Piperideine-6-carboxylate dehydrogenase ; probable aldehyde dehydrogenase	Accurate	Accurate	Accurate	Accurate	Accurate	Accurate	1.67377	1.14887	-1.32273	-0.132333	-0.2734	1.01733
PA1028	amaA	amaB	L-Pipecolate oxidase	FAD-dependent oxidoreductase ; probable oxidoreductase ; L-Pipecolate oxidase	Not Accurate	Accurate	Accurate	Accurate	Accurate	Accurate	2.0833	1.69077	-0.140367	0.668633	0.738433	1.4291
PA1029	--	--	hypothetical protein	--	Accurate	Accurate	Accurate	Accurate	Accurate	Accurate	1.37147	1.0557	0.193467	0.0205333	-0.162567	0.0313667
PA1030	--	--	hypothetical protein	--	Not Accurate	Accurate	Accurate	Accurate	Accurate	Accurate	2.31593	1.725	0.9328	0.554233	0.22	0.292033
PA1031	--	yigN	conserved hypothetical protein	--	Accurate	Accurate	Accurate	Accurate	Accurate	Accurate	0.174567	0.0811	-0.0295	-0.0668667	-0.520733	-0.136767
PA1032	quiP	pac	QuiP	acyl-homoserine lactone acylase, QuiP ; QuiP (changed from probable penicillin amidase)	Accurate	Accurate	Accurate	Not Accurate	Not Accurate	Accurate	0.259433	-0.0123	-0.0596333	2.007	2.03693	1.85783
PA1033	--	yfcG	probable glutathione S-transferase	--	Accurate	Accurate	Accurate	Not Accurate	Not Accurate	Accurate	0.6685	0.5674	0.233	2.0692	2.19597	1.87677
PA1034	--	--	hypothetical protein	--	Accurate	Accurate	Accurate	Accurate	Accurate	Accurate	0.757633	0.897767	0.762267	0.367667	0.515133	0.4127
PA1035	--	--	hypothetical protein	--	Accurate	Accurate	Accurate	Accurate	Accurate	Accurate	-0.252033	-0.264833	-0.336433	-0.726067	-0.8052	-0.824033
PA1036	--	--	hypothetical protein	--	Accurate	Accurate	Accurate	Accurate	Accurate	Accurate	-1.14287	-1.3202	-0.960933	0.372433	0.579333	0.756133
PA1037	--	yicG	conserved hypothetical protein	--	Accurate	Accurate	Accurate	Accurate	Accurate	Accurate	-0.677633	-0.517867	-0.432033	0.102867	0.355133	0.368067
PA1038	--	--	hypothetical protein	--	Accurate	Accurate	Accurate	Not Accurate	Not Accurate	Not Accurate	1.4757	1.40727	1.1888	2.07457	2.13787	2.0568
PA1039	--	ychJ	conserved hypothetical protein	--	Accurate	Accurate	Accurate	Accurate	Accurate	Accurate	0.115333	-0.251967	-0.8349	1.4713	1.47577	1.32553
PA1040	--	--	hypothetical protein	--	Accurate	Accurate	Accurate	Accurate	Accurate	Accurate	0.0139333	-0.335933	-0.6768	0.964667	1.0057	0.928933
PA1041	--	--	probable outer membrane protein precursor	--	Accurate	Accurate	Accurate	Not Accurate	Not Accurate	Not Accurate	0.378267	-1.22587	-1.5599	5.9627	5.63667	3.0176
PA1042	--	--	conserved hypothetical protein	--	Accurate	Accurate	Accurate	Accurate	Accurate	Accurate	-0.567967	-0.610533	-0.876967	0.3001	-0.0151667	-1.69583
PA1043	--	--	hypothetical protein	--	Accurate	Accurate	Accurate	Accurate	Accurate	Accurate	0.632833	0.451133	0.4349	0.889633	0.762533	0.0397667
PA1044	--	--	hypothetical protein	--	Accurate	Accurate	Accurate	Accurate	Accurate	Accurate	0.4957	0.557967	0.489767	-0.0418	0.192033	-0.198367
PA1045	--	--	hypothetical protein	--	Accurate	Accurate	Accurate	Accurate	Accurate	Accurate	1.0246	1.47787	1.21747	-0.1532	-0.664	-0.794467
PA1046	--	--	beta-agarase	beta-agarase	Accurate	Accurate	Accurate	Accurate	Accurate	Accurate	0.927467	1.17063	1.1553	0.9293	1.3091	1.30137
PA1047	--	--	probable esterase	--	Accurate	Accurate	Accurate	Accurate	Accurate	Accurate	0.0728	-0.410333	-0.132033	-0.462733	-0.672733	-0.109233
PA1048	--	--	probable outer membrane protein precursor	--	Accurate	Accurate	Accurate	Accurate	Accurate	Accurate	0.856767	0.667433	0.6204	1.1324	1.0459	0.688333
PA1049	pdxH	--	pyridoxine 5'-phosphate oxidase	--	Accurate	Accurate	Accurate	Accurate	Accurate	Accurate	0.6402	0.857167	1.24837	0.526367	0.484633	0.498867
PA1050	--	yeaG	conserved hypothetical protein	--	Accurate	Accurate	Accurate	Accurate	Accurate	Accurate	-0.229733	0.257667	1.02893	-0.06	0.0982333	0.0856
PA1051	--	--	probable transporter	--	Not Accurate	Accurate	Accurate	Not Accurate	Not Accurate	Not Accurate	-2.89263	-1.5381	-0.598667	-3.2711	-3.23377	-3.0987
PA1052	--	yhaD	conserved hypothetical protein	--	Not Accurate	Not Accurate	Accurate	Not Accurate	Not Accurate	Not Accurate	-2.9382	-2.29937	-1.38113	-4.0126	-3.06913	-2.62163
PA1053	--	slyB	conserved hypothetical protein	--	Accurate	Accurate	Accurate	Accurate	Accurate	Accurate	-0.239367	0.205933	0.2839	-1.3875	-0.660967	-0.625967
PA1054	shaA	phaA	ShaA	ShaA	Accurate	Accurate	Accurate	Not Accurate	Not Accurate	Accurate	-1.06207	0.1327	0.398467	-2.13197	-2.03323	-1.8
PA1055	shaB	phaC	ShaB	ShaB	Accurate	Accurate	Accurate	Accurate	Accurate	Accurate	0.7118	0.969533	0.995167	0.582267	0.660267	0.629133
PA1056	shaC	phaD	ShaC	ShaC	Accurate	Accurate	Accurate	Accurate	Accurate	Accurate	-0.755933	0.0852	0.446167	-1.49523	-1.14207	-1.5636
PA1057	shaD	phaE	ShaD	ShaD	Accurate	Accurate	Accurate	Accurate	Accurate	Accurate	-0.280267	0.170333	0.377733	-0.893467	-1.02367	-1.30563
PA1058	shaE	phaF	ShaE	ShaE	Accurate	Accurate	Accurate	Accurate	Accurate	Accurate	0.2555	0.4362	0.486733	-0.154067	-0.357667	-0.475
PA1059	shaF	phaG	ShaF	ShaF	Accurate	Accurate	Accurate	Accurate	Accurate	Accurate	0.0914667	0.347767	0.385567	0.00383333	-0.155133	-0.4455
PA1060	--	--	hypothetical protein	--	Accurate	Accurate	Accurate	Accurate	Accurate	Accurate	-1.70333	-1.18597	-1.2017	-0.225	0.331867	-0.487833
PA1061	--	--	conserved hypothetical protein	--	Accurate	Accurate	Accurate	Accurate	Accurate	Accurate	1.3326	1.21273	1.0971	1.7707	1.94653	1.74687
PA1062	--	--	hypothetical protein	--	Accurate	Accurate	Accurate	Not Accurate	Not Accurate	Not Accurate	1.82197	1.5991	1.34227	2.2386	2.54267	2.15903
PA1063	--	--	hypothetical protein	--	Accurate	Accurate	Accurate	Not Accurate	Not Accurate	Not Accurate	1.90943	1.8096	1.60137	2.17333	2.3518	2.11617
PA1064	--	--	hypothetical protein	--	Not Accurate	Not Accurate	Accurate	Not Accurate	Not Accurate	Accurate	2.90617	2.40577	1.7259	2.47643	2.4921	1.86553
PA1065	--	--	conserved hypothetical protein	--	Accurate	Accurate	Accurate	Accurate	Accurate	Accurate	0.1534	0.376867	0.602567	1.2675	1.3369	1.1671
PA1066	--	--	probable short-chain dehydrogenase	--	Accurate	Accurate	Accurate	Accurate	Accurate	Accurate	-1.23983	-1.11027	-0.8326	0.140033	0.362633	0.4737
PA1067	--	--	probable transcriptional regulator	--	Accurate	Accurate	Accurate	Accurate	Accurate	Accurate	0.4713	0.425367	0.5408	0.289833	0.337033	0.454133
PA1068	--	--	probable heat shock protein (hsp90 family)	--	Accurate	Accurate	Accurate	Accurate	Accurate	Not Accurate	-1.8867	-1.69637	-1.20453	-1.47033	-1.792	-2.12917
PA1069	--	--	hypothetical protein	--	Accurate	Accurate	Accurate	Accurate	Accurate	Accurate	-0.266867	-0.253267	-0.384133	-0.233833	-0.647767	-1.1788
PA1070	braG	--	branched-chain amino acid transport protein BraG	--	Not Accurate	Not Accurate	Accurate	Accurate	Accurate	Accurate	2.4385	2.39507	1.95117	1.4199	1.2404	1.02477
PA1071	braF	--	branched-chain amino acid transport protein BraF	--	Not Accurate	Not Accurate	Not accurate	Not Accurate	Accurate	Accurate	2.90937	2.86817	2.35617	2.05757	1.87703	1.80813
PA1072	braE	--	branched-chain amino acid transport protein BraE	--	Not Accurate	Not Accurate	Accurate	Accurate	Accurate	Accurate	3.1063	3.06587	1.98233	0.919467	0.724967	0.173033
PA1073	braD	--	branched-chain amino acid transport protein BraD	--	Not Accurate	Not Accurate	Not accurate	Accurate	Accurate	Accurate	3.7208	3.69437	2.43993	1.29067	1.56217	1.51407
PA1074	braC	--	branched-chain amino acid transport protein BraC	--	Not Accurate	Not Accurate	Not accurate	Not Accurate	Not Accurate	Not Accurate	5.7053	4.65073	2.39713	2.94323	3.09877	2.88813
PA1075	--	--	hypothetical protein	--	Accurate	Accurate	Accurate	Accurate	Accurate	Accurate	-0.229033	-0.209767	-0.329267	-0.619533	-0.257933	0.0775333
PA1076	--	--	hypothetical protein	--	Accurate	Accurate	Not accurate	Accurate	Accurate	Accurate	0.817933	1.54383	2.9199	1.12293	0.809567	0.285933
PA1077	flgB	--	flagellar basal-body rod protein FlgB	--	Accurate	Accurate	Accurate	Accurate	Accurate	Accurate	1.54227	1.51953	1.64253	1.09757	1.06887	1.0929
PA1078	flgC	--	flagellar basal-body rod protein FlgC	--	Accurate	Accurate	Accurate	Accurate	Accurate	Accurate	1.29303	1.2782	1.4142	0.681467	0.681	0.691033
PA1079	flgD	--	flagellar basal-body rod modification protein FlgD	flagellar hook cap (scaffold)	Accurate	Accurate	Accurate	Accurate	Accurate	Accurate	1.03653	0.973733	1.0809	0.434667	0.371833	0.411067
PA1080	flgE	--	flagellar hook protein FlgE	--	Accurate	Accurate	Accurate	Accurate	Accurate	Accurate	0.735	0.6343	0.6651	0.270467	0.2582	0.267767
PA1081	flgF	--	flagellar basal-body rod protein FlgF	--	Accurate	Accurate	Accurate	Accurate	Accurate	Accurate	0.746733	0.725867	0.924367	0.211333	0.228133	0.2928
PA1082	flgG	--	flagellar basal-body rod protein FlgG	--	Accurate	Accurate	Accurate	Accurate	Accurate	Accurate	0.811433	0.737233	0.8462	0.2104	0.4185	0.365333
PA1083	flgH	--	flagellar L-ring protein precursor FlgH	--	Accurate	Accurate	Accurate	Accurate	Accurate	Accurate	0.605767	0.511367	0.620933	0.506767	0.705	0.6994
PA1084	flgI	--	flagellar P-ring protein precursor FlgI	--	Accurate	Accurate	Accurate	Accurate	Accurate	Accurate	0.307633	0.274867	0.342533	0.301967	0.4564	0.409
PA1085	flgJ	--	flagellar protein FlgJ	--	Accurate	Accurate	Accurate	Accurate	Accurate	Accurate	1.36563	1.24957	1.31837	1.195	1.3375	1.23313
PA1086	flgK	--	flagellar hook-associated protein 1 FlgK	--	Accurate	Accurate	Accurate	Accurate	Accurate	Accurate	1.84607	1.68977	1.77737	1.6039	1.73817	1.58753
PA1097	fleQ	--	transcriptional regulator FleQ	--	Accurate	Accurate	Accurate	Accurate	Accurate	Accurate	0.843867	0.472767	0.5882	-0.721533	-0.852467	-0.5905
PA1098	fleS	--	two-component sensor	--	Accurate	Accurate	Accurate	Accurate	Accurate	Accurate	1.2421	1.29107	1.4287	0.8585	1.12547	0.911267
PA1099	fleR	--	two-component response regulator	--	Accurate	Accurate	Accurate	Accurate	Accurate	Accurate	1.1547	1.00647	1.24587	0.945367	1.1901	0.892833
PA1100	fliE	--	flagellar hook-basal body complex protein FliE	--	Accurate	Accurate	Accurate	Accurate	Accurate	Accurate	1.26503	1.30333	1.40263	1.13283	1.2968	1.24003
PA1101	fliF	--	Flagella M-ring outer membrane protein precursor	--	Accurate	Accurate	Accurate	Accurate	Accurate	Accurate	1.1377	1.11833	1.34543	1.08577	1.36387	1.22297
PA1102	fliG	--	flagellar motor switch protein FliG	--	Not Accurate	Not Accurate	Not accurate	Not Accurate	Not Accurate	Not Accurate	2.40013	2.15453	2.4278	3.04197	3.25253	3.26133
PA1103	--	fliH	probable flagellar assembly protein	--	Accurate	Accurate	Accurate	Accurate	Accurate	Accurate	1.1011	0.9639	1.2142	1.5575	1.72533	1.9358
PA1104	fliI	--	flagellum-specific ATP synthase FliI	--	Accurate	Accurate	Accurate	Accurate	Accurate	Accurate	1.11583	0.985567	1.3943	1.12037	1.4826	1.24067
PA1105	fliJ	--	flagellar protein FliJ	--	Accurate	Accurate	Accurate	Accurate	Accurate	Accurate	1.29407	1.2332	1.53397	1.3648	1.48323	1.37893
PA1106	--	--	hypothetical protein	--	Accurate	Accurate	Accurate	Accurate	Accurate	Accurate	-1.72323	-1.66313	-1.27557	-0.877667	-0.861267	-0.742867
PA1107	roeA	--	RoeA	RoeA	Accurate	Accurate	Accurate	Accurate	Not Accurate	Accurate	-0.167	0.181667	0.6956	1.45077	2.069	1.624
PA1108	--	--	probable major facilitator superfamily (MFS) transporter	probable MFS transporter	Accurate	Accurate	Accurate	Accurate	Accurate	Accurate	0.159367	0.371	0.646167	0.741433	0.777	1.13257
PA1109	--	--	probable transcriptional regulator	--	Accurate	Accurate	Accurate	Accurate	Accurate	Accurate	0.511067	0.603567	0.7798	0.799133	1.01793	1.21907
PA1110	--	--	hypothetical protein	--	Accurate	Accurate	Accurate	Accurate	Accurate	Accurate	-0.1235	0.0426	0.170767	0.244433	0.647033	0.661733
PA1111	--	--	hypothetical protein	--	Accurate	Accurate	Accurate	Accurate	Accurate	Accurate	-0.816133	-0.476133	-0.325167	1.8095	1.94523	1.85663
PA1112	--	yliI	conserved hypothetical protein	--	Accurate	Accurate	Accurate	Not Accurate	Not Accurate	Not Accurate	0.442567	1.3854	1.02187	2.53723	3.00363	2.71237
PA1113	--	--	probable ATP-binding/permease fusion ABC transporter	--	Accurate	Accurate	Accurate	Accurate	Not Accurate	Accurate	0.406633	0.502133	0.4707	1.8886	2.31297	1.8295
PA1114	--	--	hypothetical protein	--	Not Accurate	Not Accurate	Accurate	Accurate	Accurate	Accurate	-2.3011	-2.07187	-1.99383	-0.397933	-0.0834667	-0.4872
PA1115	--	--	hypothetical protein	--	Not Accurate	Not Accurate	Not accurate	Accurate	Accurate	Accurate	-2.91677	-2.92203	-2.9246	0.988167	1.49307	1.08507
PA1116	--	--	hypothetical protein	--	Accurate	Accurate	Accurate	Accurate	Accurate	Accurate	0.477633	0.6326	0.751233	0.409167	0.5348	0.5041
PA1117	--	--	hypothetical protein	--	Accurate	Accurate	Accurate	Accurate	Accurate	Accurate	0.4245	0.497367	0.588867	1.03923	1.26353	1.2651
PA1118	--	--	hypothetical protein	--	Not Accurate	Not Accurate	Not accurate	Not Accurate	Not Accurate	Not Accurate	-2.50553	-2.27527	-2.05893	2.72007	3.41693	3.62403
PA1119	yfiB	--	YfiB	YfiB	Accurate	Accurate	Accurate	Not Accurate	Accurate	Accurate	1.76277	1.71183	1.57667	2.11243	1.9246	1.80467
PA1120	tpbB	yfiN	diguanylate cyclase TpbB	YfiN ; diguanylate cyclase TpbB	Accurate	Accurate	Accurate	Not Accurate	Not Accurate	Not Accurate	0.951067	1.19807	1.42977	2.53157	2.69777	2.36527
PA1121	yfiR	--	YfiR	YfiR	Accurate	Accurate	Accurate	Accurate	Accurate	Accurate	0.332567	0.491467	0.744967	1.3452	1.40187	1.40363
PA1122	--	fms ; pdf ; def	putative peptide deformylase	--	Accurate	Accurate	Accurate	Not Accurate	Not Accurate	Not Accurate	0.4342	-0.0404667	0.496233	2.65153	3.1061	3.88843
PA1123	--	--	hypothetical protein	--	Accurate	Accurate	Accurate	Accurate	Accurate	Accurate	-0.0232	0.326233	0.795767	0.6023	0.418467	0.579233
PA1124	dgt	--	deoxyguanosinetriphosphate triphosphohydrolase	dGTP triphosphohydrolase ; dGTPase	Accurate	Accurate	Accurate	Accurate	Accurate	Not Accurate	0.914367	0.633867	0.487233	1.80593	1.98813	2.1657
PA1125	--	cobB	probable cobalamin biosynthetic protein	--	Accurate	Accurate	Accurate	Accurate	Accurate	Accurate	-0.593467	-0.668067	-0.4801	0.0214333	0.0631667	0.235967
PA1126	--	--	hypothetical protein	--	Accurate	Accurate	Accurate	Not Accurate	Not Accurate	Not Accurate	0.112667	0.0270333	0.220067	2.0305	2.02227	2.25983
PA1127	--	gsp69	probable oxidoreductase	--	Accurate	Accurate	Accurate	Not Accurate	Not Accurate	Not Accurate	0.267533	0.1222	0.649067	2.8347	2.88397	3.0456
PA1128	--	--	probable transcriptional regulator	--	Accurate	Not Accurate	Accurate	Accurate	Accurate	Accurate	-1.89627	-2.08293	-1.74807	0.0197	0.3902	-0.670933
PA1130	rhlC	--	rhamnosyltransferase 2	rhamnosyltransferase 2	Accurate	Accurate	Accurate	Not Accurate	Not Accurate	Not Accurate	-0.360267	-0.353167	-0.1258	2.28163	2.53803	2.20287
PA1131	--	--	probable major facilitator superfamily (MFS) transporter	probable MFS transporter	Accurate	Accurate	Accurate	Accurate	Accurate	Accurate	-0.9861	-0.9284	-0.993	1.73743	1.99147	1.55143
PA1132	--	--	hypothetical protein	--	Not Accurate	Not Accurate	Not accurate	Not Accurate	Not Accurate	Not Accurate	2.99063	3.09523	3.12263	2.42357	2.24673	2.0882
PA1133	--	--	hypothetical protein	--	Not Accurate	Not Accurate	Not accurate	Not Accurate	Not Accurate	Not Accurate	2.39467	2.6123	2.88007	2.1069	2.0317	2.20607
PA1134	--	--	hypothetical protein	--	Accurate	Accurate	Accurate	Accurate	Accurate	Accurate	-0.0620667	0.903833	1.5172	-0.845067	-0.992933	-1.24703
PA1135	--	yedU	conserved hypothetical protein	--	Accurate	Accurate	Accurate	Accurate	Accurate	Accurate	1.3618	1.1248	1.22817	1.49667	1.41107	1.09747
PA1136	--	--	probable transcriptional regulator	--	Accurate	Accurate	Accurate	Accurate	Accurate	Accurate	-0.339633	-0.377233	-0.1765	0.728967	0.8755	1.15807
PA1137	--	--	probable oxidoreductase	--	Accurate	Accurate	Accurate	Accurate	Accurate	Accurate	0.6333	0.3882	0.12	0.458233	0.479633	0.361067
PA1138	--	--	probable transcriptional regulator	--	Accurate	Accurate	Accurate	Accurate	Accurate	Accurate	-0.410467	-0.4676	-0.5129	-0.629767	-0.529867	-0.1896
PA1139	--	--	hypothetical protein	--	Accurate	Accurate	Accurate	Accurate	Accurate	Accurate	-0.8622	-0.488833	-0.794467	-1.01867	-0.564133	-0.4092
PA1140	--	ylbA	conserved hypothetical protein	--	Accurate	Accurate	Accurate	Accurate	Accurate	Accurate	1.125	1.99877	0.9551	0.785767	1.0416	0.988133
PA1141	--	--	probable transcriptional regulator	--	Accurate	Accurate	Accurate	Accurate	Accurate	Accurate	-0.661167	-0.632233	-0.6487	-0.4951	-0.0818333	0.127067
PA1142	--	--	probable transcriptional regulator	--	Accurate	Accurate	Accurate	Accurate	Accurate	Accurate	0.2676	0.170567	0.2513	0.1469	0.189033	0.169067
PA1143	--	--	hypothetical protein	--	Accurate	Accurate	Accurate	Accurate	Accurate	Accurate	0.116333	0.0831333	0.0915667	0.585033	0.3572	-0.0101667
PA1144	--	--	probable major facilitator superfamily (MFS) transporter	probable MFS transporter	Accurate	Accurate	Accurate	Accurate	Accurate	Accurate	-0.644733	-0.485933	-0.291033	0.0772333	0.222267	0.186967
PA1145	--	--	probable transcriptional regulator	--	Accurate	Accurate	Accurate	Accurate	Accurate	Accurate	0.211267	0.175567	0.1145	0.210667	0.2499	0.190867
PA1146	--	--	probable iron-containing alcohol dehydrogenase	--	Accurate	Accurate	Accurate	Accurate	Accurate	Accurate	0.8295	1.02517	1.22973	1.16417	1.63067	1.92963
PA1147	--	--	probable amino acid permease	--	Accurate	Accurate	Accurate	Accurate	Accurate	Accurate	0.392233	0.401	0.433633	0.356967	0.580033	0.423333
PA1148	toxA	eta	exotoxin A precursor	--	Accurate	Accurate	Accurate	Accurate	Accurate	Accurate	0.6726	0.784233	1.0064	0.936833	1.1595	1.6069
PA1155	nrdB	--	NrdB tyrosyl radical-harboring component of class Ia ribonucleotide reductase	NrdB, tyrosyl radical-harboring component of class Ia ribonucleotide reductase	Accurate	Accurate	Accurate	Accurate	Accurate	Not Accurate	1.76003	1.63593	1.25707	-0.189567	-0.7711	-2.65687
PA1156	nrdA	--	NrdA catalytic component of class Ia ribonucleotide reductase	NrdA, catalytic component of class Ia ribonucleotide reductase	Not Accurate	Accurate	Accurate	Accurate	Accurate	Not Accurate	2.02537	1.54907	1.01517	0.610867	-0.5903	-3.62617
PA1157	--	--	probable two-component response regulator	--	Accurate	Accurate	Accurate	Accurate	Accurate	Accurate	-1.053	-1.0111	-0.9387	-1.67793	-1.8478	-1.7672
PA1158	--	--	probable two-component sensor	--	Accurate	Accurate	Accurate	Accurate	Accurate	Accurate	-0.318833	-0.307433	-0.2224	-0.813867	-0.9164	-1.0753
PA1159	--	--	probable cold-shock protein	--	Not Accurate	Not Accurate	Accurate	Not Accurate	Accurate	Accurate	4.72257	4.0587	1.5192	2.3939	1.344	0.8172
PA1160	--	--	hypothetical protein	--	Not Accurate	Accurate	Accurate	Not Accurate	Not Accurate	Not Accurate	-2.24083	-1.65923	-1.91707	-3.81403	-3.26713	-3.3962
PA1161	rrmA	--	rRNA methyltransferase	--	Accurate	Accurate	Accurate	Not Accurate	Not Accurate	Not Accurate	-1.90283	-1.6027	-1.31683	-3.26703	-3.04537	-3.30763
PA1162	dapE	--	succinyl-diaminopimelate desuccinylase	N-succinyl-diaminopimelate deacylase	Accurate	Accurate	Accurate	Not Accurate	Accurate	Accurate	-0.824533	-0.822567	-0.579467	-2.0428	-1.8343	-1.833
PA1163	ndvB	--	NdvB	NdvB	Accurate	Accurate	Accurate	Accurate	Accurate	Accurate	-1.55257	-1.55273	-1.38497	0.6732	1.09737	1.1379
PA1164	--	--	conserved hypothetical protein	--	Accurate	Accurate	Accurate	Accurate	Accurate	Accurate	0.302367	0.4197	1.22407	-0.3359	-0.1691	0.8317
PA1165	pcpS	--	PcpS	Pseudomonas aeruginosa carrier protein synthase	Not Accurate	Accurate	Accurate	Not Accurate	Not Accurate	Not Accurate	-2.1206	-1.9331	-1.42783	-3.20567	-3.19927	-2.644
PA1166	--	--	hypothetical protein	--	Accurate	Accurate	Accurate	Accurate	Accurate	Accurate	0.178733	0.116667	0.429267	1.2139	1.15477	1.33537
PA1167	--	--	hypothetical protein	--	Accurate	Accurate	Accurate	Accurate	Accurate	Accurate	-0.0753667	-0.269567	0.195433	0.5523	0.496067	0.906933
PA1168	--	--	hypothetical protein	--	Not Accurate	Accurate	Not accurate	Not Accurate	Not Accurate	Not Accurate	2.3482	1.87197	2.1805	2.40437	2.35777	2.0715
PA1169	--	--	probable lipoxygenase	--	Accurate	Accurate	Accurate	Accurate	Accurate	Accurate	0.763	1.14257	1.67247	1.63463	1.922	1.94047
PA1170	--	--	conserved hypothetical protein	--	Accurate	Accurate	Accurate	Accurate	Accurate	Accurate	-1.3156	-1.1799	-0.826633	-0.9394	-0.2169	-1.25243
PA1171	sltB2	soluble lytic transglycosylase	SltB2	SltB2 ; probable transglycolase	Accurate	Accurate	Accurate	Accurate	Accurate	Accurate	1.56223	1.454	1.22947	1.6085	1.7219	1.65757
PA1172	napC	--	cytochrome c-type protein NapC	--	Not Accurate	Not Accurate	Accurate	Not Accurate	Not Accurate	Not Accurate	2.27773	2.15607	1.88897	4.32763	4.1788	4.2771
PA1173	napB	--	cytochrome c-type protein NapB precursor	--	Accurate	Accurate	Accurate	Not Accurate	Not Accurate	Not Accurate	1.68413	1.7097	1.54507	3.70923	3.70837	3.75297
PA1174	napA	--	periplasmic nitrate reductase protein NapA	--	Accurate	Accurate	Accurate	Not Accurate	Not Accurate	Not Accurate	0.780633	0.399667	0.181633	4.2921	4.58573	4.56783
PA1175	napD	--	NapD protein of periplasmic nitrate reductase	--	Accurate	Accurate	Accurate	Not Accurate	Not Accurate	Not Accurate	0.326333	0.161533	-0.0387	2.1964	2.35407	2.04373
PA1176	napF	--	ferredoxin protein NapF	--	Accurate	Accurate	Accurate	Not Accurate	Not Accurate	Not Accurate	0.399667	0.00746667	-0.135267	2.3206	2.41317	2.16167
PA1177	napE	--	periplasmic nitrate reductase protein NapE	--	Accurate	Accurate	Accurate	Accurate	Accurate	Accurate	-1.2034	-1.5263	-1.7915	0.978133	1.0201	0.755967
PA1178	oprH	--	PhoP/Q and low Mg2+ inducible outer membrane protein H1 precursor	--	Accurate	Accurate	Accurate	Accurate	Accurate	Accurate	-0.286067	0.239633	0.383833	-1.44383	-0.8374	-1.4828
PA1179	phoP	--	two-component response regulator PhoP	--	Accurate	Accurate	Accurate	Accurate	Accurate	Accurate	0.485733	1.22887	1.4418	-0.684	-0.383267	-0.582433
PA1180	phoQ	--	two-component sensor PhoQ	--	Accurate	Accurate	Accurate	Accurate	Accurate	Accurate	0.3234	1.01507	1.3028	-0.578133	-0.442367	-0.467367
PA1181	--	yegE	conserved hypothetical protein	--	Accurate	Accurate	Accurate	Accurate	Accurate	Accurate	0.0745667	0.379833	0.819633	0.9127	0.930333	0.999933
PA1182	--	--	probable transcriptional regulator	--	Accurate	Accurate	Accurate	Accurate	Accurate	Accurate	0.907833	0.816633	1.0106	1.54383	1.57897	1.643
PA1183	dctA	--	C4-dicarboxylate transport protein	--	Not Accurate	Not Accurate	Not accurate	Accurate	Accurate	Accurate	-2.2264	-2.1938	-2.03853	-1.75673	-1.80087	-1.6505
PA1184	--	--	probable transcriptional regulator	--	Accurate	Accurate	Accurate	Accurate	Accurate	Accurate	-0.975333	-1.04777	-1.03717	-0.425767	-0.1631	-0.0585
PA1185	--	yfcG	probable glutathione S-transferase	--	Accurate	Accurate	Accurate	Accurate	Accurate	Accurate	0.263767	0.3451	0.3615	0.9602	0.964233	1.38963
PA1186	--	--	hypothetical protein	--	Accurate	Accurate	Accurate	Accurate	Accurate	Accurate	0.3935	0.3101	0.321933	0.853333	0.892067	1.19857
PA1187	--	lcaD	probable acyl-CoA dehydrogenase	--	Accurate	Accurate	Accurate	Accurate	Accurate	Accurate	1.3974	0.618333	0.5948	1.3302	1.1858	1.41353
PA1188	--	--	hypothetical protein	--	Accurate	Accurate	Accurate	Accurate	Accurate	Not Accurate	1.24217	0.7154	0.391	1.6721	1.888	2.0031
PA1189	--	--	conserved hypothetical protein	--	Accurate	Accurate	Accurate	Accurate	Accurate	Accurate	0.967567	0.574733	0.414333	1.4148	1.38533	1.3888
PA1190	--	yohC	conserved hypothetical protein	--	Accurate	Accurate	Accurate	Not Accurate	Not Accurate	Not Accurate	-0.464367	-0.553533	-0.404933	3.76333	3.89217	3.46977
PA1191	--	--	hypothetical protein	--	Accurate	Accurate	Accurate	Accurate	Accurate	Accurate	1.15757	1.2778	1.33157	1.70243	1.82183	1.94803
PA1192	--	ydaO	conserved hypothetical protein	--	Accurate	Accurate	Accurate	Accurate	Accurate	Accurate	1.20803	1.06663	0.6452	0.0932667	0.0725	-0.0582
PA1193	--	--	hypothetical protein	--	Accurate	Accurate	Accurate	Accurate	Accurate	Accurate	-0.429533	-0.480367	-0.549633	-0.5319	-0.876433	-1.4903
PA1194	--	--	probable amino acid permease	--	Accurate	Accurate	Accurate	Accurate	Accurate	Accurate	-0.1057	0.295133	0.566867	0.194267	-0.1364	-0.556033
PA1195	ddaH	--	dimethylarginine dimethylaminohydrolase DdaH	dimethylarginine dimethylaminohydrolase DdaH ; hypothetical protein	Accurate	Accurate	Accurate	Accurate	Accurate	Accurate	0.0113	0.0259333	0.272033	0.286767	0.391733	-0.0790667
PA1196	ddaR	--	transcriptional regulator DdaR	transcriptional regulator DdaR ; probable transcriptional regulator	Accurate	Accurate	Accurate	Not Accurate	Not Accurate	Not Accurate	-1.34947	0.0907	1.2557	-2.4934	-2.1812	-2.24683
PA1197	--	--	hypothetical protein	--	Accurate	Accurate	Accurate	Accurate	Accurate	Accurate	-0.595133	0.178067	1.16603	-0.4931	-0.571333	-0.7973
PA1198	--	--	conserved hypothetical protein	--	Accurate	Accurate	Accurate	Accurate	Accurate	Not Accurate	0.672967	-0.300167	-0.332733	-0.2699	-1.9083	-2.71803
PA1199	--	--	probable lipoprotein	--	Not Accurate	Not Accurate	Not accurate	Accurate	Accurate	Accurate	2.75187	2.55797	2.48	0.5917	0.0162	-1.68637
PA1200	--	--	conserved hypothetical protein	--	Accurate	Accurate	Accurate	Accurate	Accurate	Accurate	0.703967	0.778467	0.816533	-0.0666667	-0.235367	-0.8509
PA1201	--	--	probable transcriptional regulator	--	Accurate	Accurate	Accurate	Accurate	Accurate	Accurate	0.229767	0.1335	0.141433	0.141033	0.0735	-0.2152
PA1202	--	ycaC	probable hydrolase	--	Accurate	Accurate	Accurate	Accurate	Accurate	Accurate	-0.3368	-0.553767	-0.644033	0.9573	0.806433	0.2851
PA1203	--	--	hypothetical protein	--	Accurate	Accurate	Accurate	Accurate	Accurate	Accurate	0.615267	0.385933	0.245467	1.02923	0.8973	0.688767
PA1204	--	yieF	NAD(P)H quinone oxidoreductase	oxidoreductase ; NAD(P)H quinone oxidoreductase	Accurate	Accurate	Accurate	Accurate	Accurate	Accurate	-0.596533	-0.951133	-1.5526	0.215833	0.260967	0.269667
PA1205	--	--	conserved hypothetical protein	--	Accurate	Accurate	Accurate	Accurate	Accurate	Accurate	0.123667	-0.141267	-0.481467	0.5609	1.04023	1.34167
PA1206	--	--	hypothetical protein	--	Not Accurate	Not Accurate	Accurate	Accurate	Accurate	Not Accurate	-2.283	-2.28217	-1.92013	-1.9315	-1.85567	-2.14957
PA1207	kefB	trkB ; kefC	glutathione-regulated potassium-efflux system protein KefB	--	Accurate	Accurate	Accurate	Accurate	Accurate	Accurate	-1.27183	-1.27257	-0.994033	-0.7926	-0.686133	-0.580333
PA1208	--	--	conserved hypothetical protein	--	Accurate	Accurate	Accurate	Accurate	Accurate	Accurate	-1.42023	-1.40873	-0.9964	0.5922	0.9401	1.38873
PA1209	--	--	hypothetical protein	--	Accurate	Not Accurate	Not accurate	Accurate	Accurate	Accurate	-1.9502	-2.5194	-2.1948	-0.561933	-0.123633	0.399367
PA1210	--	yhhW	conserved hypothetical protein	--	Accurate	Accurate	Accurate	Accurate	Accurate	Accurate	-1.18663	-1.35017	-1.2584	-0.421867	-0.281133	-0.264933
PA1211	--	--	hypothetical protein	--	Accurate	Accurate	Accurate	Accurate	Not Accurate	Not Accurate	1.07493	0.7633	1.24423	1.72887	2.36283	2.1682
PA1212	--	--	probable major facilitator superfamily (MFS) transporter	probable MFS transporter	Accurate	Accurate	Accurate	Accurate	Accurate	Accurate	0.1842	0.139833	0.187567	1.46673	1.5412	1.17967
PA1213	--	--	hypothetical protein	--	Accurate	Accurate	Accurate	Not Accurate	Not Accurate	Accurate	0.834167	0.924267	0.972767	2.15273	2.4012	1.872
PA1214	--	--	hypothetical protein	--	Accurate	Accurate	Accurate	Accurate	Accurate	Accurate	0.351033	0.249833	0.422633	1.46013	1.58897	0.813967
PA1215	--	--	hypothetical protein	--	Accurate	Accurate	Accurate	Accurate	Not Accurate	Accurate	0.4226	0.381033	0.517933	1.98547	2.06587	1.29017
PA1216	--	--	hypothetical protein	--	Accurate	Accurate	Accurate	Not Accurate	Not Accurate	Not Accurate	1.54423	1.0913	1.25593	3.15357	3.24737	2.31913
PA1217	--	--	probable 2-isopropylmalate synthase	--	Accurate	Accurate	Accurate	Not Accurate	Not Accurate	Not Accurate	1.56667	1.4589	1.53477	2.82597	2.91497	2.586
PA1218	--	--	hypothetical protein	--	Accurate	Accurate	Accurate	Not Accurate	Accurate	Accurate	0.726267	0.571967	0.787533	2.0303	1.99737	1.56697
PA1219	--	--	hypothetical protein	--	Accurate	Accurate	Accurate	Not Accurate	Not Accurate	Accurate	0.795933	0.791033	0.896	2.05527	2.14057	1.76253
PA1221	--	--	hypothetical protein	--	Accurate	Accurate	Accurate	Accurate	Accurate	Accurate	-0.177967	-0.0445	0.1675	1.27337	1.18133	1.048
PA1222	--	mltA	probable membrane-bound lytic murein transglycolase A	--	Accurate	Accurate	Accurate	Accurate	Accurate	Accurate	0.5281	0.177633	0.0568	0.306433	0.279067	0.547967
PA1223	--	--	probable transcriptional regulator	--	Not Accurate	Not Accurate	Not accurate	Not Accurate	Not Accurate	Not Accurate	-5.12803	-5.12477	-4.4851	-5.65837	-4.6453	-4.822
PA1224	--	--	probable NAD(P)H dehydrogenase	--	Not Accurate	Not Accurate	Not accurate	Not Accurate	Not Accurate	Not Accurate	-2.8908	-3.11967	-3.0619	-3.00433	-2.94487	-2.8793
PA1225	--	--	FAD-dependent NADPH:quinone reductase	FAD-dependent NADPH:quinone reductase ; probable NAD(P)H dehydrogenase	Accurate	Accurate	Accurate	Accurate	Accurate	Accurate	-1.31853	-1.40037	-1.40663	-1.25127	-0.948933	-0.897233
PA1226	--	--	probable transcriptional regulator	--	Accurate	Accurate	Accurate	Accurate	Accurate	Accurate	-0.0275667	0.0624	0.243267	-0.0734333	0.471733	0.627033
PA1227	--	--	hypothetical protein	--	Accurate	Accurate	Accurate	Accurate	Accurate	Accurate	0.158567	0.206567	0.277633	-0.0646667	0.162433	0.4725
PA1228	--	--	hypothetical protein	--	Accurate	Accurate	Accurate	Accurate	Accurate	Accurate	-0.182533	0.0994	0.170567	-0.317133	-0.520467	-0.353933
PA1229	--	yeaM	probable transcriptional regulator	--	Not Accurate	Not Accurate	Accurate	Not Accurate	Not Accurate	Accurate	-3.123	-2.43283	-1.8367	-2.5303	-2.4451	-1.79057
PA1230	--	--	hypothetical protein	--	Accurate	Accurate	Accurate	Accurate	Accurate	Accurate	-0.572733	-0.3761	-0.2395	-0.783767	-0.4199	-0.441867
PA1231	--	--	conserved hypothetical protein	--	Accurate	Accurate	Accurate	Accurate	Accurate	Accurate	0.2	0.128533	0.300667	0.141833	0.572433	0.167233
PA1232	--	--	hypothetical protein	--	Accurate	Accurate	Accurate	Accurate	Accurate	Accurate	0.496667	0.5217	0.552667	0.758667	1.00567	0.822767
PA1233	--	--	hypothetical protein	--	Not Accurate	Not Accurate	Not accurate	Not Accurate	Not Accurate	Not Accurate	3.04497	2.8905	2.92823	2.83453	3.0084	2.8945
PA1234	--	--	hypothetical protein	--	Accurate	Accurate	Accurate	Accurate	Accurate	Accurate	1.0017	0.864133	0.9232	1.03663	0.941267	1.0961
PA1235	--	--	probable transcriptional regulator	--	Accurate	Accurate	Accurate	Accurate	Accurate	Accurate	0.459633	0.2489	0.284533	0.415	0.5156	0.522633
PA1236	--	--	probable major facilitator superfamily (MFS) transporter	probable MFS transporter	Accurate	Accurate	Accurate	Accurate	Accurate	Accurate	0.597	0.506033	0.560233	0.763733	0.881867	0.970133
PA1237	--	--	probable multidrug resistance efflux pump	--	Accurate	Accurate	Accurate	Accurate	Accurate	Accurate	-0.400033	-0.351833	-0.142333	0.0601	0.338833	0.284633
PA1242	sprP	--	SprP	SprP	Accurate	Accurate	Accurate	Not Accurate	Not Accurate	Not Accurate	-1.56843	-1.0078	-0.3416	4.26927	4.53813	4.12123
PA1243	--	--	probable sensor/response regulator hybrid	--	Accurate	Accurate	Accurate	Not Accurate	Not Accurate	Not Accurate	-1.3677	-0.896	-0.2879	4.34547	4.45167	3.99427
PA1244	qslA	--	QslA	QslA ; LasR-specific antiactivator QslA	Accurate	Accurate	Accurate	Accurate	Accurate	Accurate	0.3616	0.4992	0.7214	0.726667	0.654833	0.652267
PA1245	aprX	--	AprX	--	Accurate	Accurate	Accurate	Accurate	Accurate	Accurate	-0.279933	-1.31143	-1.1209	0.1608	-0.140433	-0.207967
PA1246	aprD	--	alkaline protease secretion protein AprD	--	Accurate	Accurate	Accurate	Accurate	Accurate	Accurate	-0.553133	-1.12137	-0.754433	-0.224933	-0.1019	-0.570567
PA1247	aprE	--	alkaline protease secretion protein AprE	--	Accurate	Accurate	Accurate	Accurate	Accurate	Accurate	-0.0727333	-0.603767	-0.369667	0.360267	0.212467	-0.0359
PA1248	aprF	--	Alkaline protease secretion outer membrane protein AprF precursor	--	Accurate	Accurate	Accurate	Accurate	Accurate	Accurate	-0.636133	-1.1849	-0.952033	0.0784	0.0735333	-0.1546
PA1249	aprA	--	alkaline metalloproteinase precursor	--	Accurate	Accurate	Accurate	Not Accurate	Accurate	Accurate	0.6004	-0.4392	-0.257533	2.52807	1.94987	0.416533
PA1250	aprI	--	alkaline proteinase inhibitor AprI	--	Accurate	Accurate	Accurate	Accurate	Accurate	Accurate	0.684833	0.374767	0.479367	1.68683	1.42653	1.4514
PA1251	--	--	probable chemotaxis transducer	probable (methyl-accepting chemotaxis) protein	Accurate	Accurate	Accurate	Accurate	Accurate	Accurate	1.43357	1.43843	1.6589	1.75877	1.865	1.90647
PA1252	dpkA	--	DpkA	DpkA ; probable L-malate dehydrogenase	Accurate	Accurate	Accurate	Not Accurate	Not Accurate	Accurate	-0.0797	-0.3419	-0.210933	2.25183	2.4774	1.9668
PA1253	lhpG	--	alpha-ketoglutaric semialdehyde dehydrogenase LhpG	alpha-ketoglutaric semialdehyde dehydrogenase, LhpG ; probable semialdehyde dehydrogenase	Accurate	Accurate	Accurate	Not Accurate	Not Accurate	Not Accurate	1.54297	1.2782	1.44303	2.90903	3.27343	2.9103
PA1254	lhpC	--	delta1-pyrroline-4-hydroxy-2-carboxylate deaminase LphC	delta1-pyrroline-4-hydroxy-2-carboxylate deaminase, LphC ; probable dihydrodipicolinate synthetase	Accurate	Accurate	Accurate	Accurate	Not Accurate	Accurate	1.1507	0.740367	0.424267	1.94143	2.21027	1.4177
PA1255	lhpK	--	D-hydroxyproline epimerase LhpK	D-hydroxyproline epimerase, LhpK ; hypothetical protein	Accurate	Accurate	Accurate	Not Accurate	Not Accurate	Accurate	1.05833	0.929833	0.873967	2.34317	2.71607	1.76453
PA1256	lhpO	--	ABC transporter ATP-binding protein LhpO	amino acid ABC transporter ATP binding protein ; ABC transporter ATP-binding protein, LhpO	Accurate	Accurate	Accurate	Not Accurate	Not Accurate	Accurate	1.12357	0.983733	0.580533	2.51357	2.88623	1.69623
PA1257	lhpN	--	amino acid ABC transporter membrane protein LhpN	amino acid ABC transporter membrane protein ; amino acid ABC transporter membrane protein, LhpN	Accurate	Accurate	Accurate	Not Accurate	Not Accurate	Accurate	0.808733	0.721967	0.495833	2.18487	2.5094	1.4343
PA1258	lhpM	--	Permease of ABC transporter LhpM	Permease of ABC transporter, LhpM ; probable permease of ABC transporter	Accurate	Accurate	Accurate	Not Accurate	Not Accurate	Not Accurate	1.59823	1.2945	1.0548	3.4688	4.07923	2.1813
PA1259	lhpH	--	LhpH	LhpH ; hypothetical protein	Accurate	Accurate	Accurate	Accurate	Accurate	Accurate	0.355233	0.189933	0.138767	1.4254	1.94657	0.985567
PA1260	lhpP	--	ABC transporter periplasmic-binding protein LhpP	amino acid ABC transporter periplasmic binding protein ; ABC transporter periplasmic-binding protein, LhpP	Accurate	Accurate	Accurate	Not Accurate	Not Accurate	Accurate	0.641767	0.151167	-0.5167	2.20273	2.3678	1.04473
PA1261	lhpR	--	Transcriptional regulator LhpR	Transcriptional regulator, LhpR ; probable transcriptional regulator	Accurate	Accurate	Accurate	Accurate	Accurate	Accurate	0.329133	0.331967	0.7749	0.738333	0.995933	1.0093
PA1263	--	--	hypothetical protein	--	Accurate	Accurate	Accurate	Accurate	Accurate	Accurate	-0.574867	-0.799567	-0.483533	0.595233	0.497767	0.632733
PA1264	--	--	probable transcriptional regulator	--	Accurate	Accurate	Accurate	Accurate	Accurate	Accurate	-1.849	-1.91813	-1.38123	-1.39003	-0.507333	-0.5752
PA1265	--	--	hypothetical protein	--	Accurate	Accurate	Accurate	Accurate	Accurate	Accurate	-0.581633	-0.5138	-0.314333	0.0941	0.185967	0.3094
PA1266	lhpE	--	D-hydroxyproline dehydrogenase alpha-subunit LphE	D-hydroxyproline dehydrogenase alpha-subunit, LphE ; probable oxidoreductase	Accurate	Accurate	Accurate	Accurate	Accurate	Accurate	0.156267	0.2857	0.5043	1.49197	1.83977	1.69913
PA1267	lhpB	--	D-hydroxyproline dehydrogenase beta-subunit LphB	D-hydroxyproline dehydrogenase beta-subunit, LphB ; hypothetical protein	Accurate	Accurate	Accurate	Accurate	Accurate	Accurate	-0.327167	-0.303467	-0.134633	1.13623	1.14753	1.23257
PA1268	lhpA	--	Hydroxyproline 2-epimerase LhpA	Hydroxyproline 2-epimerase, LhpA ; hypothetical protein	Accurate	Accurate	Accurate	Accurate	Accurate	Accurate	0.2647	0.3522	0.669267	1.06513	1.31293	1.4115
PA1269	--	--	probable transcriptional regulator	--	Accurate	Accurate	Accurate	Accurate	Accurate	Accurate	-0.435733	-0.5385	-0.5021	0.409633	0.522267	0.4392
PA1270	--	--	hypothetical protein	--	Not Accurate	Not Accurate	Accurate	Not Accurate	Accurate	Accurate	-2.5114	-2.10553	-1.83303	-2.0598	-1.57913	-1.0999
PA1271	--	--	probable tonB-dependent receptor	--	Accurate	Accurate	Accurate	Accurate	Accurate	Accurate	0.3931	0.363567	0.381367	-0.553067	-0.663467	-0.7293
PA1272	cobO	cobA ; btuR	cob(I)alamin adenosyltransferase	--	Accurate	Accurate	Accurate	Accurate	Accurate	Accurate	-0.119767	-0.305433	-0.463867	-1.09437	-1.28733	-1.5984
PA1273	cobB	cbiA	cobyrinic acid ac-diamide synthase	--	Accurate	Accurate	Accurate	Not Accurate	Not Accurate	Not Accurate	-0.278133	-0.563233	-0.533367	-2.15813	-2.15433	-2.68467
PA1274	--	bluB	conserved hypothetical protein	--	Accurate	Accurate	Accurate	Accurate	Accurate	Accurate	-0.170567	-0.289167	-0.0115	-1.6584	-1.47333	-1.7547
PA1275	cobD	cbiB	cobalamin biosynthetic protein CobD	cobalamin biosynthetic protein CbiB	Accurate	Accurate	Accurate	Accurate	Accurate	Accurate	-0.465667	-0.433933	-0.1098	-1.6782	-1.35753	-1.6135
PA1276	cobC	cobD	cobalamin biosynthetic protein CobC	--	Accurate	Accurate	Accurate	Not Accurate	Not Accurate	Not Accurate	-1.2321	-1.18197	-0.7631	-2.92507	-2.4706	-2.93517
PA1277	cobQ	cbiP	cobyric acid synthase	--	Accurate	Accurate	Accurate	Not Accurate	Not Accurate	Not Accurate	-0.101433	-0.00836667	0.3247	-2.74853	-2.53657	-3.1649
PA1278	cobP	cobU	cobinamide kinase	--	Accurate	Accurate	Accurate	Accurate	Accurate	Accurate	0.1536	0.0913333	0.3739	-1.38993	-0.992767	-1.2789
PA1279	cobU	cobT	nicotinate-nucleotide--dimethylbenzimidazole phosphoribosyltransferase	cobalamin biosynthesis protein cobU	Accurate	Accurate	Accurate	Accurate	Accurate	Accurate	0.00263333	0.0112333	0.3323	-1.33097	-0.825367	-1.19873
PA1280	--	cobC	hypothetical protein	--	Accurate	Accurate	Accurate	Accurate	Accurate	Accurate	0.191833	0.214233	0.408067	-1.6309	-0.8767	-1.5645
PA1281	cobV	cobS	cobalamin (5'-phosphate) synthase	--	Accurate	Accurate	Accurate	Not Accurate	Accurate	Not Accurate	-0.1265	-0.116167	0.156433	-2.1435	-1.32733	-2.39137
PA1282	--	--	probable major facilitator superfamily (MFS) transporter	probable MFS transporter	Accurate	Accurate	Accurate	Not Accurate	Not Accurate	Not Accurate	-1.2214	-0.801833	-0.462367	-2.96627	-2.11097	-2.7772
PA1283	--	--	probable transcriptional regulator	--	Accurate	Accurate	Accurate	Accurate	Accurate	Accurate	-0.1497	-0.3745	-0.2132	0.336933	0.586833	0.667967
PA1284	--	--	probable acyl-CoA dehydrogenase	--	Accurate	Accurate	Accurate	Accurate	Accurate	Accurate	0.9227	0.817633	0.9432	1.7679	1.66413	1.74613
PA1285	--	--	probable transcriptional regulator	--	Not Accurate	Not Accurate	Not accurate	Not Accurate	Not Accurate	Not Accurate	-4.3278	-4.31983	-3.80857	-3.13743	-2.4788	-2.08807
PA1286	--	--	probable major facilitator superfamily (MFS) transporter	probable MFS transporter	Accurate	Accurate	Accurate	Not Accurate	Accurate	Accurate	-1.81687	-1.86043	-1.19527	-2.27697	-1.8671	-1.9129
PA1287	--	--	probable glutathione peroxidase	--	Accurate	Accurate	Accurate	Accurate	Accurate	Not Accurate	0.0396667	-0.2975	-0.286033	1.48263	1.73343	2.1259
PA1288	--	ompP1 ; fadL	probable outer membrane protein precursor	--	Not Accurate	Not Accurate	Not accurate	Accurate	Accurate	Accurate	4.93467	4.20493	4.25983	-1.44777	-1.0632	-1.6058
PA1289	--	--	hypothetical protein	--	Accurate	Accurate	Accurate	Accurate	Accurate	Accurate	-0.847867	-0.728267	-0.451933	-0.4087	-0.0101	-0.1357
PA1290	--	--	probable transcriptional regulator	--	Accurate	Accurate	Accurate	Accurate	Accurate	Accurate	-1.07047	-1.137	-0.982733	-1.26553	-1.3961	-1.5611
PA1291	--	--	hypothetical protein	--	Accurate	Accurate	Accurate	Not Accurate	Not Accurate	Not Accurate	-1.23727	-1.3511	-1.2951	-2.14647	-2.04667	-2.719
PA1292	--	--	probable 3-mercaptopyruvate sulfurtransferase	--	Accurate	Accurate	Accurate	Accurate	Accurate	Accurate	1.25613	0.747833	0.421	0.947733	1.01807	1.10873
PA1293	--	--	hypothetical protein	--	Accurate	Accurate	Accurate	Accurate	Accurate	Accurate	0.0734333	-0.177233	-0.441633	-0.606367	-0.921067	-0.880567
PA1294	rnd	--	ribonuclease D	--	Not Accurate	Not Accurate	Not accurate	Accurate	Accurate	Accurate	-2.32747	-2.55447	-2.77007	1.74067	0.937	-0.138367
PA1295	--	ycgL	conserved hypothetical protein	--	Accurate	Accurate	Accurate	Accurate	Accurate	Accurate	0.0513	-0.0799667	-0.179567	1.1	0.6586	0.6041
PA1296	--	--	probable 2-hydroxyacid dehydrogenase	--	Accurate	Accurate	Accurate	Accurate	Accurate	Not Accurate	-0.687233	-0.5757	-0.2906	0.672567	0.965167	2.66247
PA1297	--	--	probable metal transporter	--	Accurate	Accurate	Accurate	Accurate	Accurate	Not Accurate	0.3239	0.265467	0.7969	1.1168	1.33647	2.4072
PA1298	--	yohL	conserved hypothetical protein	--	Accurate	Accurate	Accurate	Accurate	Accurate	Not Accurate	0.3652	-0.0324667	0.413633	1.6306	1.65747	2.8507
PA1299	--	ycgN	conserved hypothetical protein	--	Accurate	Accurate	Accurate	Accurate	Accurate	Accurate	-0.974	-1.03767	-0.612833	-0.2452	-0.294367	0.9543
PA1300	hxuI	--	HxuI	ECF sigma factor ; probable sigma-70 factor, ECF subfamily ; HxuI ; ECF sigma factor HxuI	Not Accurate	Not Accurate	Not accurate	Not Accurate	Not Accurate	Not Accurate	-5.54617	-4.9813	-4.08837	-5.91873	-5.54173	-5.25727
PA1301	hxuR	--	HxuR	HxuR ; anti-sigma factor HxuR	Not Accurate	Not Accurate	Not accurate	Not Accurate	Not Accurate	Not Accurate	-6.1117	-5.8133	-4.86277	-5.81737	-5.9332	-5.63673
PA1302	hxuA	hxuC	HxuA	HxuA ; Heme receptor HxuA	Not Accurate	Not Accurate	Not accurate	Accurate	Accurate	Accurate	-2.5133	-2.49273	-2.18667	-0.687367	-0.687867	-0.0257667
PA1303	--	--	signal peptidase	signal peptidase	Accurate	Accurate	Accurate	Accurate	Accurate	Accurate	0.707267	0.772	0.7044	0.355467	0.335567	0.418233
PA1304	--	--	probable oligopeptidase	--	Not Accurate	Accurate	Accurate	Accurate	Accurate	Accurate	2.10763	1.87477	1.3683	1.6641	1.60677	1.55827
PA1305	--	--	hypothetical protein	--	Accurate	Accurate	Accurate	Accurate	Accurate	Accurate	-1.7649	-1.201	-1.0413	-0.978533	-0.1869	0.2687
PA1306	--	--	probable HIT family protein	--	Not Accurate	Not Accurate	Not accurate	Not Accurate	Accurate	Accurate	-3.0509	-2.62647	-2.33363	-2.33493	-1.2804	-0.4818
PA1307	--	yafJ	conserved hypothetical protein	--	Not Accurate	Not Accurate	Not accurate	Accurate	Accurate	Accurate	-3.59907	-3.4459	-3.16483	-1.3083	-0.685433	0.763533
PA1308	--	--	hypothetical protein	--	Accurate	Accurate	Accurate	Accurate	Accurate	Not Accurate	0.039	0.149667	0.4859	1.1733	1.6774	2.5215
PA1309	--	--	probable transcriptional regulator	--	Accurate	Accurate	Accurate	Accurate	Accurate	Accurate	-0.558133	-0.552967	-0.218733	-0.2249	0.1397	0.593167
PA1310	phnW	--	2-aminoethylphosphonate:pyruvate aminotransferase	--	Accurate	Accurate	Accurate	Accurate	Accurate	Accurate	-1.34723	-1.21837	-0.884867	-0.710867	-0.3005	-0.412033
PA1311	phnX	--	2-phosphonoacetaldehyde hydrolase	--	Accurate	Accurate	Accurate	Accurate	Accurate	Accurate	0.128867	0.108067	0.281567	0.6026	0.6821	0.903033
PA1312	--	--	probable transcriptional regulator	--	Accurate	Accurate	Accurate	Accurate	Accurate	Accurate	-0.8721	-0.9988	-0.6876	-0.0892333	0.479467	0.4536
PA1314	--	--	hypothetical protein	--	Accurate	Accurate	Accurate	Accurate	Accurate	Accurate	-0.1632	-0.1492	-0.0978333	0.308067	0.514233	0.640433
PA1315	--	--	probable transcriptional regulator	--	Accurate	Accurate	Accurate	Accurate	Accurate	Accurate	0.0858333	-0.0839	-0.130633	0.191567	0.3072	0.556033
PA1316	--	--	probable major facilitator superfamily (MFS) transporter	probable MFS transporter	Accurate	Accurate	Accurate	Accurate	Accurate	Accurate	-1.70317	-1.5407	-1.27033	-1.1816	-0.9348	-0.696367
PA1317	cyoA	--	cytochrome o ubiquinol oxidase subunit II	--	Not Accurate	Not Accurate	Accurate	Accurate	Accurate	Accurate	-2.9495	-2.97933	-0.3737	-1.79383	-1.56177	-1.207
PA1318	cyoB	--	cytochrome o ubiquinol oxidase subunit I	--	Not Accurate	Not Accurate	Accurate	Accurate	Accurate	Accurate	-2.20883	-2.242	-0.942933	-1.50473	-1.42733	-1.40063
PA1319	cyoC	--	cytochrome o ubiquinol oxidase subunit III	--	Accurate	Accurate	Accurate	Accurate	Accurate	Accurate	-1.7508	-1.86797	0.281633	-1.22877	-1.18753	-1.20497
PA1320	cyoD	--	cytochrome o ubiquinol oxidase subunit IV	--	Not Accurate	Not Accurate	Accurate	Not Accurate	Not Accurate	Not Accurate	-4.24767	-4.3957	-0.508167	-3.1352	-2.98583	-2.29097
PA1321	cyoE	--	cytochrome o ubiquinol oxidase protein CyoE	--	Not Accurate	Not Accurate	Accurate	Not Accurate	Accurate	Accurate	-2.81757	-2.83983	-0.358367	-2.2232	-1.9185	-1.317
PA1322	--	pfuA	probable TonB-dependent receptor	--	Accurate	Accurate	Accurate	Accurate	Accurate	Accurate	0.2235	0.3419	0.612233	1.2871	1.34817	1.22673
PA1323	--	--	hypothetical protein	--	Accurate	Accurate	Accurate	Not Accurate	Not Accurate	Not Accurate	0.194033	0.3695	0.211967	5.94733	6.2682	5.6626
PA1324	--	--	hypothetical protein	--	Accurate	Accurate	Accurate	Not Accurate	Not Accurate	Not Accurate	-0.7811	-0.563433	-0.9537	6.55293	6.73483	5.7822
PA1325	--	yybH	conserved hypothetical protein	--	Accurate	Accurate	Accurate	Accurate	Accurate	Accurate	0.538033	0.606433	0.635	0.487367	0.6178	0.419867
PA1326	ilvA2	--	threonine dehydratase biosynthetic	threonine deaminase	Accurate	Accurate	Accurate	Accurate	Accurate	Accurate	0.793433	0.344033	0.6252	0.317267	0.6895	0.403367
PA1327	--	--	probable protease	--	Accurate	Accurate	Accurate	Not Accurate	Not Accurate	Not Accurate	0.0114	-0.848667	-0.811133	2.85857	3.1908	3.16777
PA1328	--	--	probable transcriptional regulator	--	Accurate	Accurate	Accurate	Accurate	Accurate	Accurate	-0.383	-0.498467	-0.284433	0.0558667	0.450367	0.565667
PA1329	--	--	conserved hypothetical protein	--	Accurate	Accurate	Accurate	Accurate	Accurate	Accurate	0.4046	0.0668333	0.361767	0.965367	1.0405	0.730733
PA1330	--	--	probable short-chain dehydrogenase	--	Accurate	Accurate	Accurate	Accurate	Accurate	Accurate	-0.757833	-0.5955	-0.3548	0.2008	0.158133	0.4293
PA1331	--	yegH	conserved hypothetical protein	--	Accurate	Accurate	Accurate	Accurate	Accurate	Accurate	-1.41193	-0.957833	-0.883333	-0.2764	-0.629233	-0.172833
PA1332	--	--	hypothetical protein	--	Accurate	Accurate	Accurate	Accurate	Accurate	Accurate	-0.512233	-0.222967	-0.455333	0.553967	0.999567	1.25787
PA1333	--	--	hypothetical protein	--	Accurate	Accurate	Accurate	Accurate	Accurate	Accurate	-0.360967	-0.0573333	-0.689867	0.899967	1.39327	1.86627
PA1334	--	--	probable oxidoreductase	--	Accurate	Accurate	Accurate	Accurate	Accurate	Accurate	0.959067	0.9847	1.16987	1.2196	1.44517	1.46713
PA1335	aauR	--	AauR	AauR	Accurate	Accurate	Accurate	Accurate	Accurate	Accurate	0.933933	0.7451	0.8106	1.21827	1.20897	0.992767
PA1336	aauS	--	AauS	AauS	Accurate	Accurate	Accurate	Accurate	Accurate	Accurate	0.833133	0.851533	0.7993	1.03463	1.03423	0.6835
PA1337	ansB	pga	glutaminase-asparaginase	--	Accurate	Accurate	Accurate	Accurate	Accurate	Accurate	1.06787	0.920933	0.7205	1.6499	1.46803	0.855767
PA1338	ggt	--	gamma-glutamyltranspeptidase precursor	--	Accurate	Accurate	Accurate	Not Accurate	Not Accurate	Accurate	1.9226	1.7565	1.12073	2.1737	2.13307	1.49963
PA1339	aatP	--	AatP	amino acid ABC transporter ATP binding protein ; AatP	Accurate	Accurate	Accurate	Accurate	Accurate	Accurate	0.989233	0.786833	0.475733	1.4795	1.46503	0.7731
PA1340	aatM	--	AatM	amino acid ABC transporter membrane protein ; AatM	Accurate	Accurate	Accurate	Accurate	Accurate	Accurate	1.0991	0.915367	0.568867	1.47677	1.47613	0.890933
PA1341	aatQ	--	AatQ	amino acid ABC transporter membrane protein ; AatQ	Accurate	Accurate	Accurate	Accurate	Accurate	Accurate	1.08183	0.798633	0.3009	1.2725	1.46093	0.791933
PA1342	aatJ	--	putative acidic amino acid ABC transporter substrate-binding protein	AatJ ; putative acidic amino acid ABC transporter substrate-binding protein	Accurate	Accurate	Accurate	Not Accurate	Not Accurate	Accurate	1.73947	0.211033	-1.07403	2.63937	2.5488	1.5428
PA1343	--	--	hypothetical protein	--	Accurate	Accurate	Accurate	Accurate	Accurate	Not Accurate	-1.02093	-0.694033	-0.607533	-1.969	-1.47943	-2.0935
PA1344	--	yvaG	probable short-chain dehydrogenase	--	Not Accurate	Accurate	Accurate	Accurate	Accurate	Accurate	-2.0633	-1.50693	-1.17083	-1.353	-1.6207	-1.81443
PA1345	--	--	hypothetical protein	--	Accurate	Accurate	Accurate	Accurate	Accurate	Accurate	-1.12887	-0.8267	-0.4776	-0.115467	-0.0997667	0.09
PA1346	--	--	hypothetical protein	--	Accurate	Accurate	Accurate	Accurate	Accurate	Accurate	0.143633	-0.0708	0.192933	0.663833	0.7028	0.796167
PA1348	--	--	hypothetical protein	--	Accurate	Accurate	Accurate	Accurate	Accurate	Accurate	-0.7946	-1.07287	-1.027	0.972167	0.687167	0.412533
PA1349	--	--	conserved hypothetical protein	--	Accurate	Accurate	Accurate	Accurate	Accurate	Accurate	-0.658833	-1.07397	-0.8513	1.40987	1.6368	1.3556
PA1350	--	--	hypothetical protein	--	Accurate	Accurate	Accurate	Not Accurate	Not Accurate	Not Accurate	-1.17267	-1.54657	-1.829	2.36473	2.60307	2.277
PA1351	--	--	probable sigma-70 factor ECF subfamily	--	Accurate	Accurate	Accurate	Accurate	Accurate	Accurate	-0.329667	-0.532833	-0.331733	1.57777	1.88547	1.82877
PA1352	--	--	conserved hypothetical protein	--	Accurate	Accurate	Accurate	Accurate	Accurate	Accurate	-0.571	-0.6309	-0.603767	0.476833	0.667267	0.843533
PA1353	--	--	hypothetical protein	--	Accurate	Accurate	Accurate	Accurate	Accurate	Accurate	0.666833	0.313167	-0.110933	1.9182	1.60013	0.936633
PA1354	--	--	hypothetical protein	--	Accurate	Accurate	Accurate	Not Accurate	Accurate	Accurate	0.8154	0.249467	-0.2946	2.2116	1.74167	1.36313
PA1355	--	--	hypothetical protein	--	Accurate	Accurate	Accurate	Not Accurate	Not Accurate	Not Accurate	0.1856	0.2297	0.179033	2.24477	2.49	2.14563
PA1356	--	--	hypothetical protein	--	Accurate	Accurate	Accurate	Not Accurate	Not Accurate	Not Accurate	-1.0969	-1.05473	-1.23547	3.89963	4.67507	3.66433
PA1357	--	--	conserved hypothetical protein	--	Accurate	Accurate	Accurate	Accurate	Accurate	Accurate	0.552233	0.398967	0.272567	1.2008	1.40167	1.0995
PA1358	--	--	hypothetical protein	--	Accurate	Accurate	Accurate	Not Accurate	Not Accurate	Not Accurate	1.60877	1.42893	1.01433	2.40303	2.60373	2.12547
PA1359	--	--	probable transcriptional regulator	--	Accurate	Accurate	Accurate	Accurate	Accurate	Accurate	0.787633	0.963233	0.831133	0.362733	0.739333	0.552167
PA1360	--	ybiF	conserved hypothetical protein	--	Accurate	Accurate	Accurate	Not Accurate	Accurate	Not Accurate	-1.21413	-0.731733	-0.7949	-2.50013	-1.8648	-2.11033
PA1361	norM	ydhE ; pmpM	NorM	NorM	Accurate	Accurate	Accurate	Accurate	Accurate	Not Accurate	-0.2678	0.420333	0.5438	-1.84713	-1.47227	-2.2036
PA1363	--	--	ECF sigma factor	ECF sigma factor ; probable sigma-70 factor, ECF subfamily	Not Accurate	Not Accurate	Not accurate	Not Accurate	Not Accurate	Not Accurate	-2.4855	-2.7355	-2.4099	-2.10953	-2.2618	-2.69547
PA1364	--	--	probable transmembrane sensor	--	Not Accurate	Not Accurate	Accurate	Not Accurate	Not Accurate	Not Accurate	-2.1286	-2.09397	-1.95393	-2.07623	-2.2324	-2.38423
PA1365	--	--	probable siderophore receptor	--	Accurate	Accurate	Accurate	Accurate	Accurate	Accurate	-1.5628	-1.71387	-1.53597	-0.835133	-1.23003	-1.5263
PA1367	--	--	hypothetical protein	--	Accurate	Accurate	Accurate	Accurate	Accurate	Accurate	0.0913333	-0.0751	0.0972667	-0.5758	-0.612067	-0.3071
PA1373	fabF2	--	3-oxoacyl-acyl carrier protein synthase II	--	Not Accurate	Not Accurate	Not accurate	Not Accurate	Not Accurate	Not Accurate	-5.0148	-4.2305	-3.9531	-3.74023	-4.0322	-3.47517
PA1374	--	--	hypothetical protein	--	Not Accurate	Not Accurate	Not accurate	Not Accurate	Not Accurate	Accurate	-2.3863	-2.0725	-2.463	-2.2472	-2.02207	-1.7035
PA1375	pdxB	--	erythronate-4-phosphate dehydrogenase	--	Accurate	Accurate	Accurate	Accurate	Accurate	Accurate	-0.303167	-0.153633	0.188367	-0.0133333	0.159833	0.2228
PA1376	aceK	--	isocitrate dehydrogenase kinase/phosphatase	--	Accurate	Accurate	Accurate	Accurate	Accurate	Accurate	0.603833	-0.1405	-0.3154	1.3253	1.03953	1.3898
PA1377	--	yhhY	conserved hypothetical protein	--	Accurate	Accurate	Accurate	Not Accurate	Not Accurate	Not Accurate	1.71273	1.55707	1.94133	2.03767	2.4038	3.2229
PA1395	--	--	hypothetical protein	--	Accurate	Accurate	Accurate	Accurate	Accurate	Accurate	0.519067	0.460533	0.6318	0.712833	0.7531	0.758867
PA1396	--	--	probable two-component sensor	--	Accurate	Accurate	Accurate	Accurate	Accurate	Accurate	0.0544	0.714133	0.776433	-0.8715	-0.349867	-0.3908
PA1397	--	--	probable two-component response regulator	--	Accurate	Accurate	Accurate	Accurate	Accurate	Accurate	0.9747	1.03307	0.911633	1.04177	0.893767	0.982433
PA1398	--	--	hypothetical protein	--	Accurate	Accurate	Accurate	Accurate	Accurate	Accurate	1.3111	1.35907	1.28233	1.19363	1.08033	1.12793
PA1399	--	--	probable transcriptional regulator	--	Accurate	Accurate	Accurate	Accurate	Accurate	Accurate	0.251833	0.202133	0.33	0.1195	0.4104	0.403767
PA1400	--	--	probable pyruvate carboxylase	--	Accurate	Accurate	Accurate	Accurate	Accurate	Accurate	1.689	0.4517	0.3417	0.503567	0.809667	1.00903
PA1401	--	--	hypothetical protein	--	Accurate	Accurate	Accurate	Accurate	Accurate	Accurate	1.087	-0.0318667	-0.0836	0.831933	1.01327	1.2642
PA1402	--	--	hypothetical protein	--	Accurate	Accurate	Accurate	Not Accurate	Not Accurate	Not Accurate	1.9011	1.15473	1.031	2.3742	2.7496	2.94307
PA1403	--	--	probable transcriptional regulator	--	Accurate	Accurate	Accurate	Not Accurate	Not Accurate	Not Accurate	0.696433	0.326	0.4865	2.37143	2.8565	2.5937
PA1404	--	--	hypothetical protein	--	Accurate	Accurate	Accurate	Not Accurate	Not Accurate	Not Accurate	0.342167	0.280067	0.2377	3.34513	3.62953	3.42837
PA1405	--	--	probable helicase	--	Accurate	Accurate	Accurate	Accurate	Accurate	Accurate	0.392967	0.300833	0.759033	-0.3264	-0.0777333	0.784267
PA1407	--	--	hypothetical protein	--	Accurate	Accurate	Accurate	Accurate	Accurate	Accurate	-0.000733333	0.1	0.3058	0.9785	0.855967	0.385633
PA1408	--	--	hypothetical protein	--	Not Accurate	Not Accurate	Not accurate	Accurate	Accurate	Accurate	-5.24117	-5.1517	-4.394	0.837967	0.843933	-0.419067
PA1409	aphA	--	acetylpolyamine aminohydrolase	--	Accurate	Accurate	Accurate	Accurate	Accurate	Accurate	1.546	1.2216	0.380933	0.589467	0.6352	0.6488
PA1410	--	potF1	probable periplasmic spermidine/putrescine-binding protein	--	Accurate	Accurate	Accurate	Accurate	Accurate	Accurate	1.93493	1.61057	0.501633	1.27933	1.28187	1.61967
PA1411	--	--	hypothetical protein	--	Accurate	Accurate	Accurate	Accurate	Accurate	Accurate	1.1319	0.966167	0.5338	0.432	0.6794	0.4552
PA1412	--	--	hypothetical protein	--	Accurate	Accurate	Accurate	Accurate	Accurate	Accurate	-0.427933	-0.390467	-0.242133	-0.444867	-0.420967	-0.604167
PA1413	--	yneJ	probable transcriptional regulator	--	Accurate	Accurate	Accurate	Accurate	Accurate	Accurate	-1.47463	-1.44407	-1.40767	-1.11217	-0.889033	-0.8097
PA1414	--	--	hypothetical protein	--	Not Accurate	Not Accurate	Not accurate	Not Accurate	Not Accurate	Not Accurate	-7.21513	-6.00873	-5.33477	-6.63057	-6.53253	-6.95703
PA1415	--	--	hypothetical protein	--	Accurate	Not Accurate	Not accurate	Accurate	Accurate	Accurate	0.353567	2.04627	3.30323	1.1486	1.8224	1.6789
PA1416	--	--	conserved hypothetical protein	--	Accurate	Accurate	Not accurate	Accurate	Accurate	Accurate	0.290733	0.913033	2.00073	0.83	0.8301	0.6036
PA1417	--	--	probable decarboxylase	--	Accurate	Accurate	Accurate	Accurate	Accurate	Accurate	0.727133	0.3522	0.7027	0.845767	0.876367	0.9683
PA1418	--	--	probable sodium:solute symport protein	--	Accurate	Accurate	Accurate	Accurate	Accurate	Accurate	0.0277	-0.998033	-0.689367	0.4575	0.595533	0.940433
PA1419	--	--	probable transporter	--	Accurate	Accurate	Accurate	Accurate	Accurate	Accurate	-0.4412	-0.981333	-0.8519	-0.5289	-0.4081	-0.0257667
PA1420	--	--	hypothetical protein	--	Accurate	Accurate	Accurate	Accurate	Accurate	Accurate	0.4861	-0.0247333	0.1947	0.9916	1.0064	1.46927
PA1421	gbuA	speB2	guanidinobutyrase	agmatinase, agmatine ureohydrolase, AUH, proclavaminate amidino hydrolase, proclavaminic acid amidino hydrolase, PAH ; 4-guanidinobutanoate amidinohydrolase ; guanidinobutyrase	Accurate	Accurate	Accurate	Accurate	Accurate	Accurate	-0.0793333	-0.582767	-0.484467	0.0376	0.0919667	0.418867
PA1422	gbuR	--	GbuR	--	Accurate	Accurate	Accurate	Accurate	Accurate	Accurate	0.0976667	0.404267	0.916867	-0.336067	-0.266333	-0.2203
PA1423	bdlA	biofilm dispersion locus A	BdlA	BdlA	Accurate	Accurate	Accurate	Accurate	Accurate	Accurate	0.2549	0.185333	0.440267	1.0655	1.2032	0.884833
PA1424	--	--	hypothetical protein	--	Accurate	Accurate	Accurate	Accurate	Accurate	Accurate	-0.274767	-0.1783	-0.0110333	0.139367	0.429067	0.629567
PA1425	--	--	probable ATP-binding component of ABC transporter	--	Accurate	Accurate	Accurate	Not Accurate	Not Accurate	Not Accurate	-1.97493	-1.4519	-0.515367	-3.63077	-3.7575	-3.406
PA1428	--	yjaB	conserved hypothetical protein	--	Accurate	Accurate	Accurate	Accurate	Accurate	Accurate	0.5181	1.16493	1.56597	0.378533	0.407167	0.571167
PA1429	--	--	probable cation-transporting P-type ATPase	--	Accurate	Accurate	Accurate	Accurate	Accurate	Accurate	-1.20513	-0.452767	0.6132	-0.935067	-0.6311	-0.5919
PA1430	lasR	--	transcriptional regulator LasR	--	Accurate	Accurate	Accurate	Accurate	Accurate	Accurate	0.3848	0.195667	0.285733	1.3044	1.28887	1.63843
PA1432	lasI	--	autoinducer synthesis protein LasI	--	Accurate	Accurate	Accurate	Accurate	Accurate	Accurate	1.45833	1.13463	0.949633	1.6666	1.75837	1.9263
PA1433	--	--	conserved hypothetical protein	--	Not Accurate	Not Accurate	Not accurate	Not Accurate	Not Accurate	Not Accurate	5.2064	4.6537	3.63613	5.3054	6.2359	5.81307
PA1434	--	--	hypothetical protein	--	Accurate	Accurate	Accurate	Accurate	Accurate	Accurate	0.0736	-0.0699	-0.0069	0.436	0.4483	0.512033
PA1435	--	--	probable Resistance-Nodulation-Cell Division (RND) efflux membrane fusion protein precursor	probable RND efflux membrane fusion protein precursor	Accurate	Accurate	Accurate	Accurate	Accurate	Accurate	-1.89503	-1.71813	-1.63073	-0.247867	-0.0931	0.205167
PA1436	--	--	probable Resistance-Nodulation-Cell Division (RND) efflux transporter	probable RND efflux transporter	Accurate	Accurate	Accurate	Accurate	Accurate	Accurate	-0.561933	-0.665433	-0.426733	0.799033	0.882133	1.19213
PA1437	--	--	probable two-component response regulator	--	Accurate	Accurate	Accurate	Accurate	Accurate	Accurate	-1.328	-1.60413	-1.4326	0.00136667	0.0768	0.732767
PA1438	--	--	probable two-component sensor	--	Accurate	Accurate	Accurate	Accurate	Accurate	Accurate	-0.444733	-0.484567	-0.210133	0.366767	0.543433	0.901433
PA1439	--	ybaN	conserved hypothetical protein	--	Accurate	Accurate	Accurate	Accurate	Accurate	Accurate	0.580533	0.704567	0.770467	0.625633	0.7203	0.805667
PA1440	--	--	hypothetical protein	--	Accurate	Accurate	Accurate	Accurate	Accurate	Accurate	0.969167	0.933667	0.9195	1.47893	1.427	1.63237
PA1441	--	--	putative flagellar hook-length control protein FliK	putative flagellar hook-length control protein FliK	Accurate	Accurate	Accurate	Accurate	Accurate	Accurate	1.12263	0.9875	1.0923	0.5365	0.5843	0.509833
PA1442	--	fliL	conserved hypothetical protein	--	Accurate	Accurate	Accurate	Accurate	Accurate	Accurate	0.495067	0.4711	0.455667	0.0702	0.279867	0.134867
PA1443	fliM	--	flagellar motor switch protein FliM	flaii protein	Accurate	Accurate	Accurate	Accurate	Accurate	Accurate	1.1216	1.08623	1.06433	1.2705	1.54723	1.45863
PA1444	fliN	--	flagellar motor switch protein FliN	--	Accurate	Accurate	Accurate	Accurate	Accurate	Accurate	-0.237367	-0.250133	-0.102133	0.0266667	0.0387333	0.0554
PA1445	fliO	--	flagellar protein FliO	--	Accurate	Accurate	Accurate	Accurate	Accurate	Accurate	-1.6211	-1.52713	-1.02027	-1.15253	-0.650533	-0.452067
PA1446	fliP	--	flagellar biosynthetic protein FliP	--	Accurate	Accurate	Accurate	Accurate	Accurate	Accurate	0.7002	0.687	0.704033	0.947933	1.0511	1.027
PA1447	fliQ	--	flagellar biosynthetic protein FliQ	--	Accurate	Accurate	Accurate	Accurate	Accurate	Accurate	-0.052	-0.167267	-0.0935	0.6197	0.718833	0.780167
PA1448	fliR	--	flagellar biosynthetic protein FliR	--	Accurate	Accurate	Accurate	Accurate	Accurate	Accurate	0.283333	0.336	0.5032	0.600967	0.733967	0.738933
PA1449	flhB	--	flagellar biosynthetic protein FlhB	--	Accurate	Accurate	Accurate	Accurate	Accurate	Accurate	0.938133	0.973	1.0468	1.19343	1.25413	1.27607
PA1450	--	--	conserved hypothetical protein	--	Accurate	Accurate	Accurate	Accurate	Accurate	Accurate	-0.414333	-0.273367	-0.152833	-0.331033	-0.317533	-0.282067
PA1451	--	--	conserved hypothetical protein	--	Accurate	Accurate	Accurate	Accurate	Accurate	Accurate	0.0949667	0.151533	0.2607	0.00726667	0.0662	0.0459
PA1452	flhA	--	flagellar biosynthesis protein FlhA	--	Accurate	Accurate	Accurate	Accurate	Accurate	Accurate	0.874033	0.953167	1.1239	0.527767	0.692667	0.538867
PA1453	flhF	--	flagellar biosynthesis protein FlhF	--	Accurate	Accurate	Accurate	Accurate	Accurate	Accurate	-0.02	-0.104733	0.147767	0.2541	0.5206	0.403867
PA1454	fleN	motR	flagellar synthesis regulator FleN	MotR	Accurate	Accurate	Accurate	Accurate	Accurate	Accurate	0.944433	0.957367	1.11727	1.563	1.83993	1.64257
PA1455	fliA	rpoF	sigma factor FliA	--	Accurate	Accurate	Accurate	Accurate	Accurate	Accurate	0.4202	0.738733	1.26077	1.4362	1.6206	0.8599
PA1456	cheY	--	two-component response regulator CheY	regulatory component of sensory transduction system for chemotaxis	Accurate	Accurate	Accurate	Accurate	Accurate	Accurate	-0.9679	-1.6399	-1.71747	-1.6604	-1.61707	-1.75033
PA1457	cheZ	--	chemotaxis protein CheZ	--	Not Accurate	Accurate	Accurate	Not Accurate	Not Accurate	Accurate	2.066	1.8271	1.78337	2.13293	2.1893	1.8299
PA1458	--	cheA	probable two-component sensor	probable chemotaxis signal transduction histidine kinase	Not Accurate	Not Accurate	Not accurate	Not Accurate	Not Accurate	Not Accurate	2.9064	2.81997	3.20327	3.07363	3.1913	2.93317
PA1459	--	cheB	probable methyltransferase	probable chemotaxis signal transduction methyltransferase	Not Accurate	Not Accurate	Not accurate	Not Accurate	Not Accurate	Not Accurate	2.80617	2.7147	3.04073	2.82963	3.1338	2.77747
PA1460	motC	motA	MotC	MotA ; MotC	Not Accurate	Not Accurate	Not accurate	Not Accurate	Not Accurate	Not Accurate	2.655	2.7058	2.86857	2.6319	2.63347	2.31857
PA1461	motD	motB	MotD	MotB ; MotD	Not Accurate	Not Accurate	Not accurate	Not Accurate	Not Accurate	Accurate	2.22603	2.2862	2.3948	2.18347	2.12717	1.9154
PA1462	--	--	probable plasmid partitioning protein	--	Accurate	Accurate	Accurate	Accurate	Not Accurate	Not Accurate	1.3082	1.37587	1.56733	1.90847	2.16917	2.13347
PA1463	--	--	hypothetical protein	--	Accurate	Accurate	Accurate	Accurate	Not Accurate	Not Accurate	1.45953	1.5755	1.72257	1.90327	2.55207	2.07663
PA1464	--	cheW	probable purine-binding chemotaxis protein	--	Accurate	Accurate	Accurate	Not Accurate	Not Accurate	Not Accurate	1.85147	1.68147	1.64327	2.0974	2.25543	2.26563
PA1465	--	--	hypothetical protein	--	Accurate	Accurate	Accurate	Accurate	Accurate	Accurate	1.0657	1.0094	1.1108	1.34037	1.598	1.54247
PA1466	--	--	hypothetical protein	--	Accurate	Accurate	Accurate	Accurate	Accurate	Accurate	0.444233	0.581	0.693533	-0.0325667	0.318067	0.2289
PA1467	--	--	hypothetical protein	--	Accurate	Accurate	Accurate	Accurate	Accurate	Accurate	-0.383433	-0.2028	0.127067	-0.959233	-1.04117	-0.868
PA1468	--	--	hypothetical protein	--	Accurate	Accurate	Accurate	Accurate	Accurate	Accurate	-0.321267	-0.286633	-0.0538333	0.104667	-0.0648	0.0959333
PA1469	--	--	hypothetical protein	--	Accurate	Accurate	Accurate	Accurate	Accurate	Accurate	-1.06983	-1.12823	-0.830367	-0.230533	-0.0280333	0.192533
PA1470	--	--	probable short-chain dehydrogenase	--	Accurate	Accurate	Accurate	Accurate	Accurate	Accurate	1.10733	1.1963	1.36417	1.6331	1.78973	1.80643
PA1473	--	--	hypothetical protein	--	Accurate	Accurate	Accurate	Accurate	Accurate	Accurate	0.917467	0.863233	0.871633	1.455	1.6687	1.54657
PA1474	--	--	hypothetical protein	--	Accurate	Not Accurate	Not accurate	Not Accurate	Not Accurate	Not Accurate	1.96233	2.014	2.0422	3.1619	3.58877	3.5737
PA1475	ccmA	helA ; cycV	heme exporter protein CcmA	--	Not Accurate	Accurate	Accurate	Not Accurate	Not Accurate	Not Accurate	-2.61747	-1.75037	-1.42427	-3.17987	-3.47627	-3.89773
PA1476	ccmB	helB ; cycW ; cyt10	heme exporter protein CcmB	--	Not Accurate	Not Accurate	Not accurate	Not Accurate	Not Accurate	Not Accurate	-4.54653	-3.83677	-2.82263	-4.7583	-4.84297	-5.23487
PA1477	ccmC	helC ; cycZ ; pfcyt1	heme exporter protein CcmC	--	Accurate	Accurate	Accurate	Accurate	Accurate	Accurate	-0.416033	-0.158733	0.553133	-0.1253	-0.185667	0.3266
PA1478	--	helD ; cycX ; ccmD ; pfcyt2	hypothetical protein	--	Accurate	Accurate	Accurate	Accurate	Accurate	Accurate	1.12787	1.2357	1.64367	1.03423	0.408867	0.322067
PA1479	ccmE	cycJ ; pfcyt3	cytochrome C-type biogenesis protein CcmE	--	Accurate	Accurate	Accurate	Accurate	Accurate	Accurate	0.5455	0.513033	0.755133	0.613133	0.1176	0.1667
PA1480	ccmF	ccl1 ; cycK	cytochrome C-type biogenesis protein CcmF	--	Accurate	Accurate	Accurate	Accurate	Accurate	Accurate	-0.3975	-0.3232	0.364333	-0.4785	-0.806367	-1.39647
PA1481	ccmG	dsbE	cytochrome C biogenesis protein CcmG	Thiol:disulfide interchange protein DsbE	Accurate	Accurate	Accurate	Accurate	Accurate	Accurate	-0.0979333	-0.1686	0.532933	-0.548267	-0.501533	-0.727967
PA1482	ccmH	cycL ; ccl2	cytochrome C-type biogenesis protein CcmH	--	Accurate	Accurate	Accurate	Accurate	Accurate	Accurate	0.8034	0.753667	1.3368	0.217867	0.343133	-0.101867
PA1483	cycH	--	cytochrome c-type biogenesis protein	--	Accurate	Accurate	Accurate	Accurate	Accurate	Accurate	0.381967	0.4491	1.2946	-0.6676	-0.0202	-0.841733
PA1484	--	--	probable transcriptional regulator	--	Accurate	Accurate	Accurate	Accurate	Accurate	Accurate	0.992633	1.04467	1.34433	1.57797	1.56733	1.68067
PA1485	--	--	probable amino acid permease	--	Accurate	Accurate	Accurate	Accurate	Accurate	Accurate	-0.678567	-0.755733	-0.232333	-0.124533	0.1017	0.219367
PA1486	bapF	--	beta-peptidyl aminopeptidase	beta-peptidyl aminopeptidase	Accurate	Accurate	Accurate	Accurate	Accurate	Accurate	0.600233	0.710967	0.8566	1.11653	1.4268	1.30913
PA1487	--	--	probable carbohydrate kinase	--	Accurate	Accurate	Accurate	Accurate	Accurate	Accurate	0.284433	0.204367	0.193433	0.5106	0.833133	0.712267
PA1488	--	--	hypothetical protein	--	Accurate	Accurate	Accurate	Accurate	Accurate	Accurate	-0.431867	-0.475567	-0.387067	-0.104467	0.0820667	0.0796
PA1489	--	--	hypothetical protein	--	Accurate	Accurate	Accurate	Accurate	Accurate	Accurate	-0.0576667	-0.0917667	-0.2852	-0.224933	-0.172433	0.0129333
PA1490	--	--	probable transcriptional regulator	--	Accurate	Accurate	Accurate	Accurate	Accurate	Accurate	-1.27247	-1.06143	-1.08843	-1.2221	-1.23057	-1.69237
PA1491	--	--	probable transporter	--	Accurate	Accurate	Accurate	Accurate	Accurate	Accurate	1.47037	1.60657	1.43963	1.2941	1.40223	1.4047
PA1492	--	--	hypothetical protein	--	Not Accurate	Not Accurate	Not accurate	Not Accurate	Not Accurate	Not Accurate	3.04057	2.91113	2.56863	2.3742	2.46997	2.14473
PA1493	cysP	--	sulfate-binding protein of ABC transporter	--	Accurate	Accurate	Accurate	Not Accurate	Accurate	Not Accurate	-0.0929667	-0.938267	-1.0488	-2.28307	-1.95293	-2.21923
PA1494	muiA	--	mucoidy inhibitor gene A	mucoidy inhibitor gene A	Accurate	Accurate	Accurate	Accurate	Accurate	Accurate	-1.78267	-1.60497	-1.72287	-0.744833	-0.9234	-1.50137
PA1495	--	--	hypothetical protein	--	Accurate	Accurate	Accurate	Accurate	Accurate	Accurate	0.1109	0.111333	0.239233	0.00136667	0.440633	0.2426
PA1496	--	--	probable potassium channel	--	Accurate	Accurate	Accurate	Accurate	Accurate	Accurate	0.857433	0.9264	0.8527	0.891333	0.9392	0.7395
PA1497	--	--	probable transporter	--	Accurate	Accurate	Accurate	Accurate	Accurate	Accurate	-1.06633	-0.8753	-0.683667	-0.944867	-1.0149	-0.601633
PA1498	pykF	pyk-I	pyruvate kinase I	Phosphoenolpyruvate kinase	Accurate	Accurate	Accurate	Accurate	Accurate	Accurate	0.0547667	0.0831667	0.1897	0.199133	0.499767	0.6372
PA1499	--	--	conserved hypothetical protein	--	Accurate	Accurate	Accurate	Accurate	Accurate	Accurate	-0.351233	-0.233567	-0.170067	-0.0929333	0.129733	0.0175333
PA1500	--	--	probable oxidoreductase	--	Accurate	Accurate	Accurate	Accurate	Accurate	Accurate	-0.1046	0.00803333	-0.947067	-1.1303	-0.562767	-0.798067
PA1501	--	gip	conserved hypothetical protein	glyoxylate-induced protein	Accurate	Accurate	Accurate	Accurate	Accurate	Accurate	0.146933	0.176933	0.2265	0.6813	1.021	1.0987
PA1502	gcl	--	glyoxylate carboligase	--	Not Accurate	Accurate	Accurate	Accurate	Accurate	Accurate	-2.0576	-1.88617	-1.85603	-0.9026	-0.360367	-0.593833
PA1503	--	--	hypothetical protein	--	Accurate	Accurate	Accurate	Accurate	Accurate	Accurate	-0.441767	-0.163167	-0.128467	-0.5773	-0.244633	-0.350133
PA1504	--	--	probable transcriptional regulator	--	Accurate	Accurate	Not accurate	Accurate	Accurate	Accurate	-1.28363	-1.41577	-2.22987	-1.405	-1.55423	-1.76927
PA1505	moaA2	--	molybdopterin biosynthetic protein A2	molybdenum cofactor biosynthetic protein A	Accurate	Accurate	Accurate	Accurate	Not Accurate	Not Accurate	-1.56747	-1.91263	-0.976033	1.6698	2.9794	2.89757
PA1506	--	--	hypothetical protein	--	Accurate	Accurate	Accurate	Accurate	Not Accurate	Not Accurate	0.7003	0.985167	1.70017	1.00477	2.42513	2.51693
PA1507	--	--	probable transporter	--	Not Accurate	Not Accurate	Accurate	Accurate	Accurate	Accurate	-2.92513	-2.0584	-1.59593	-1.80577	-0.7936	-1.042
PA1508	--	--	hypothetical protein	--	Accurate	Accurate	Accurate	Accurate	Accurate	Accurate	0.8291	0.731933	0.7667	1.2406	1.22303	1.32787
PA1509	tplEi	tli4	immunity protein TplEi	Tli4 ; immunity protein, TplEi	Accurate	Accurate	Accurate	Accurate	Accurate	Accurate	0.902933	0.626067	0.542567	1.27243	1.13813	1.59153
PA1510	tplE	tle4	type 6 PGAP1-like effector TplE	Tle4 ; type 6 PGAP1-like effector, TplE	Accurate	Accurate	Accurate	Accurate	Accurate	Accurate	0.888333	0.730233	0.738567	1.49537	1.1885	1.6089
PA1511	vgrG2a	--	VgrG2a	VgrG2a	Accurate	Accurate	Accurate	Accurate	Accurate	Accurate	0.8162	0.381733	0.354733	1.72673	1.59693	1.92237
PA1513	--	--	hypothetical protein	--	Not Accurate	Accurate	Not accurate	Accurate	Accurate	Accurate	-2.02757	-1.3512	-2.50133	-0.476667	0.152533	-0.3611
PA1514	--	ybbT	ureidoglycolate hydrolaseYbbT	ureidoglycolate hydrolaseYbbT	Accurate	Accurate	Accurate	Accurate	Accurate	Accurate	-1.3279	-1.02333	-1.72713	-0.0519667	0.4939	0.3389
PA1515	alc	--	allantoicase	--	Not Accurate	Accurate	Accurate	Accurate	Accurate	Accurate	-2.12243	-1.6146	-1.5552	-0.346	0.4984	0.437767
PA1516	--	--	hypothetical protein	--	Accurate	Accurate	Accurate	Accurate	Accurate	Accurate	-1.9121	-1.44157	-1.4986	-0.0576	1.03787	0.7867
PA1517	--	--	conserved hypothetical protein	--	Not Accurate	Not Accurate	Not accurate	Accurate	Accurate	Accurate	-2.78183	-2.47783	-2.67683	-1.33617	-0.660167	-0.851
PA1518	--	--	conserved hypothetical protein	--	Accurate	Accurate	Accurate	Accurate	Accurate	Accurate	-1.98077	-1.4733	-1.56077	-0.911433	-0.0232333	-0.591967
PA1519	--	--	probable transporter	--	Accurate	Accurate	Accurate	Accurate	Accurate	Accurate	-1.5741	-1.19593	-0.699067	-0.534333	-0.0445667	-0.135767
PA1520	--	--	probable transcriptional regulator	--	Accurate	Accurate	Accurate	Accurate	Accurate	Accurate	0.454033	0.559633	0.5337	0.683067	0.8808	0.9599
PA1521	--	gda1	probable guanine deaminase	--	Accurate	Accurate	Not accurate	Not Accurate	Not Accurate	Not Accurate	1.21793	1.88547	2.55187	2.3741	2.69233	3.36207
PA1522	--	--	hypothetical protein	--	Accurate	Accurate	Accurate	Accurate	Accurate	Not Accurate	-0.366	0.2702	0.9574	0.7849	1.2929	2.02817
PA1523	xdhB	--	xanthine dehydrogenase	--	Accurate	Accurate	Accurate	Accurate	Not Accurate	Not Accurate	-1.74597	-1.9491	0.459233	1.76077	2.1714	2.93603
PA1524	xdhA	--	xanthine dehydrogenase	--	Not Accurate	Not Accurate	Accurate	Accurate	Accurate	Accurate	-4.49407	-4.96703	-1.1886	-1.27223	-0.9668	-0.171467
PA1525	alkB2	alkB	alkane-1-monooxygenase 2	--	Accurate	Accurate	Accurate	Accurate	Accurate	Accurate	0.214433	-0.0906	-0.1429	1.19183	1.17097	1.37837
PA1526	--	--	probable transcriptional regulator	--	Accurate	Accurate	Accurate	Accurate	Accurate	Accurate	-0.291033	0.220833	0.443667	0.185533	0.588667	1.00017
PA1527	--	--	conserved hypothetical protein	--	Accurate	Accurate	Accurate	Accurate	Accurate	Accurate	0.685433	0.855067	1.15143	1.29707	1.3147	1.65023
PA1528	zipA	--	cell division protein ZipA	--	Accurate	Accurate	Accurate	Accurate	Accurate	Accurate	-0.580533	-0.699567	-0.856567	-0.5184	-0.611967	-0.1761
PA1529	lig	ligA ; dnaL	DNA ligase	--	Not Accurate	Not Accurate	Not accurate	Accurate	Accurate	Accurate	2.7021	2.75503	2.6074	1.33573	1.27033	0.621033
PA1530	--	--	hypothetical protein	--	Accurate	Accurate	Accurate	Accurate	Accurate	Accurate	1.8558	1.8023	1.485	1.44887	1.33447	1.48213
PA1531	--	--	hypothetical protein	--	Accurate	Accurate	Not accurate	Not Accurate	Not Accurate	Accurate	1.06007	1.7062	2.69703	2.0761	2.22993	1.96327
PA1532	dnaX	--	DNA polymerase subunits gamma and tau	--	Accurate	Accurate	Accurate	Accurate	Accurate	Accurate	0.7021	0.722367	0.526733	-1.37067	-1.90897	-1.25693
PA1533	--	--	conserved hypothetical protein	--	Accurate	Accurate	Accurate	Accurate	Accurate	Accurate	1.0225	0.9453	0.651567	0.903567	0.681167	0.456067
PA1534	recR	--	recombination protein RecR	--	Not Accurate	Not Accurate	Not accurate	Not Accurate	Not Accurate	Accurate	2.93607	3.21163	2.7997	2.1789	2.15557	1.61057
PA1535	--	--	citronellyl-CoA dehydrogenase	citronellyl-CoA dehydrogenase	Accurate	Accurate	Accurate	Accurate	Accurate	Accurate	1.5098	1.66607	1.66007	0.7843	0.860467	0.877967
PA1536	--	--	conserved hypothetical protein	--	Accurate	Accurate	Accurate	Accurate	Accurate	Accurate	1.1268	1.12577	1.2206	1.12217	1.40767	1.39823
PA1537	--	--	probable short-chain dehydrogenase	--	Accurate	Accurate	Accurate	Accurate	Accurate	Accurate	-0.243	-0.0599333	0.179233	0.800233	0.8686	0.4754
PA1538	--	--	probable flavin-containing monooxygenase	--	Accurate	Accurate	Accurate	Accurate	Accurate	Accurate	-1.16077	-0.651367	-0.0700333	-0.353633	-0.230433	-0.1873
PA1539	--	--	hypothetical protein	--	Not Accurate	Accurate	Accurate	Not Accurate	Not Accurate	Not Accurate	-2.164	-0.9222	-0.4544	-3.0799	-2.77057	-2.8013
PA1540	--	--	conserved hypothetical protein	--	Accurate	Accurate	Accurate	Not Accurate	Not Accurate	Accurate	-0.698367	0.261833	0.344467	-2.29423	-2.0533	-1.73037
PA1541	--	--	probable drug efflux transporter	--	Accurate	Accurate	Accurate	Not Accurate	Not Accurate	Not Accurate	-0.648533	0.438833	0.4413	-3.43957	-2.3621	-2.3537
PA1542	--	--	hypothetical protein	--	Accurate	Accurate	Accurate	Accurate	Accurate	Accurate	0.424767	1.36217	1.41833	-0.455633	-0.585433	-0.353667
PA1543	apt	--	adenine phosphoribosyltransferase	--	Accurate	Accurate	Accurate	Accurate	Accurate	Accurate	1.70177	1.78537	1.84257	0.828567	1.2475	1.6067
PA1544	anr	--	transcriptional regulator Anr	--	Accurate	Accurate	Accurate	Accurate	Accurate	Not Accurate	0.283033	0.232067	-0.1583	1.29033	1.97623	2.5252
PA1545	--	--	hypothetical protein	--	Accurate	Accurate	Accurate	Accurate	Accurate	Accurate	-0.8895	-0.752933	-0.4696	0.590067	0.616733	0.752333
PA1546	hemN	--	oxygen-independent coproporphyrinogen III oxidase	--	Accurate	Accurate	Accurate	Accurate	Accurate	Accurate	-0.559533	0.502533	1.23673	-0.0177667	-0.0126	-0.1205
PA1547	--	--	hypothetical protein	--	Accurate	Accurate	Accurate	Accurate	Accurate	Accurate	-1.05053	-0.879467	-0.396167	-0.657933	-0.437667	-0.619667
PA1548	--	fixS	conserved hypothetical protein	--	Accurate	Accurate	Accurate	Accurate	Accurate	Accurate	-0.411267	-0.4005	0.0269667	-0.422	-0.312767	-0.0613
PA1549	copA2	fixI	CopA2	CopA2	Accurate	Accurate	Accurate	Accurate	Accurate	Accurate	-0.448567	-0.173567	1.28803	-1.15187	-0.761333	-0.0404333
PA1550	--	--	hypothetical protein	--	Accurate	Accurate	Accurate	Accurate	Accurate	Accurate	-0.361067	-0.213433	0.404567	-0.715267	-0.525267	-0.1584
PA1551	--	fixG	probable ferredoxin	--	Not Accurate	Accurate	Accurate	Not Accurate	Not Accurate	Accurate	-2.3855	-1.5086	0.320433	-2.42463	-2.09093	-1.53357
PA1552	ccoP1	--	Cytochrome c oxidase cbb3-type CcoP subunit	Cytochrome c oxidase, cbb3-type, CcoP subunit	Accurate	Accurate	Accurate	Accurate	Accurate	Accurate	1.87827	1.6046	1.6333	1.09167	0.891167	0.812933
PA1552.1	ccoQ1	--	Cytochrome c oxidase cbb3-type CcoQ subunit	--	Accurate	Accurate	Accurate	Accurate	Accurate	Accurate	1.96937	1.32117	1.34317	0.4172	0.0712333	0.0303667
PA1553	ccoO1	fixO ; ccoO	Cytochrome c oxidase cbb3-type CcoO subunit	Cytochrome c oxidase, cbb3-type, CcoO subunit	Accurate	Accurate	Accurate	Accurate	Accurate	Accurate	-0.322567	-0.600233	-0.5801	-1.079	-1.26237	-1.37677
PA1554	ccoN1	ccoN ; fixN ; cytN	Cytochrome c oxidase cbb3-type CcoN subunit	cytochrome c oxidase polypeptide I homolog (heme b/copper cytochrome c oxidase subunit) ; Cytochrome c oxidase, cbb3-type, CcoN subunit	Not Accurate	Accurate	Not accurate	Accurate	Accurate	Accurate	2.46713	1.9809	2.2802	0.323267	0.00316667	-0.2553
PA1555	ccoP2	ccoP ; fixP	Cytochrome c oxidase cbb3-type CcoP subunit	Cytochrome c oxidase, cbb3-type, CcoP subunit	Accurate	Accurate	Accurate	Accurate	Accurate	Accurate	-0.760067	0.0181	0.990167	-0.940367	-0.950833	-0.8879
PA1555.1	ccoQ2	--	Cytochrome c oxidase cbb3-type CcoQ subunit	--	Accurate	Accurate	Accurate	Accurate	Accurate	Accurate	-0.711033	0.0391333	1.00773	-0.844467	-0.908067	-0.8279
PA1556	ccoO2	ccoO ; fixO	Cytochrome c oxidase cbb3-type CcoO subunit	Cytochrome c oxidase, cbb3-type, CcoO subunit	Not Accurate	Accurate	Accurate	Not Accurate	Not Accurate	Not Accurate	-2.53107	-1.13703	0.703767	-3.28183	-3.27817	-3.3197
PA1557	ccoN2	ccoN ; fixN ; cytN	Cytochrome c oxidase cbb3-type CcoN subunit	cytochrome c oxidase poly peptide I homolog (heme b/copper cytochrome c oxidase sub unit) ; Cytochrome c oxidase, cbb3-type, CcoN subunit	Not Accurate	Accurate	Accurate	Not Accurate	Not Accurate	Not Accurate	-2.4751	-0.544967	1.77397	-2.99953	-2.89817	-2.724
PA1558	--	--	hypothetical protein	--	Not Accurate	Not Accurate	Accurate	Accurate	Accurate	Accurate	-2.20107	-2.0339	-1.7482	-0.767367	-0.179267	-0.415667
PA1559	--	--	hypothetical protein	--	Accurate	Accurate	Accurate	Accurate	Accurate	Accurate	-0.0845667	-0.254033	-0.464033	0.395333	0.2116	-0.478333
PA1560	--	--	hypothetical protein	--	Accurate	Accurate	Accurate	Accurate	Accurate	Accurate	0.258133	0.3071	0.138267	0.8686	0.6308	-0.0684333
PA1561	aer	--	aerotaxis receptor Aer	--	Accurate	Not Accurate	Not accurate	Accurate	Accurate	Accurate	1.80127	2.44693	2.7922	1.8169	1.88633	1.2992
PA1562	acnA	acn	aconitate hydratase 1	aconitase	Accurate	Accurate	Accurate	Not Accurate	Not Accurate	Not Accurate	-1.68327	-1.81823	-1.51907	5.07053	5.6496	5.2989
PA1563	--	ygdE	conserved hypothetical protein	--	Accurate	Accurate	Accurate	Accurate	Accurate	Accurate	0.870633	1.00687	1.22977	0.0847333	0.1008	0.547933
PA1564	--	--	conserved hypothetical protein	--	Accurate	Accurate	Accurate	Accurate	Accurate	Accurate	1.04253	0.896633	0.823533	-0.079	0.0782	0.233367
PA1565	pauB2	--	FAD-dependent oxidoreductase	FAD-dependent oxidoreductase	Not Accurate	Not Accurate	Not accurate	Accurate	Accurate	Accurate	2.9191	2.66813	2.62983	0.602333	0.799333	0.857533
PA1566	pauA3	--	Glutamylpolyamine synthetase	Glutamylpolyamine synthetase	Accurate	Accurate	Accurate	Accurate	Accurate	Accurate	1.95343	1.56543	1.69	-1.26647	-0.8725	-0.851967
PA1567	--	--	conserved hypothetical protein	--	Accurate	Accurate	Accurate	Accurate	Accurate	Accurate	0.683433	0.785767	1.0721	1.47313	1.88	1.8959
PA1568	--	--	conserved hypothetical protein	--	Not Accurate	Not Accurate	Not accurate	Not Accurate	Not Accurate	Not Accurate	2.06633	2.2998	2.72737	3.7705	4.32343	4.3646
PA1569	--	--	probable major facilitator superfamily (MFS) transporter	probable MFS transporter	Accurate	Accurate	Accurate	Accurate	Accurate	Accurate	0.222867	0.348667	0.694233	1.12687	1.33917	1.1399
PA1570	--	--	probable transcriptional regulator	--	Accurate	Accurate	Accurate	Accurate	Accurate	Accurate	0.7131	1.1014	1.22973	0.3826	0.476667	0.3264
PA1571	--	--	hypothetical protein	--	Accurate	Accurate	Accurate	Not Accurate	Accurate	Accurate	-0.0997333	-0.127967	-0.199233	2.17587	1.95623	1.6576
PA1572	--	--	conserved hypothetical protein	--	Accurate	Accurate	Accurate	Accurate	Accurate	Accurate	0.102433	0.0816	0.0594667	1.07543	1.53787	1.81983
PA1573	--	yijF	conserved hypothetical protein	--	Accurate	Accurate	Accurate	Accurate	Accurate	Accurate	0.0975667	0.1386	-0.1261	0.425167	0.5436	0.961
PA1574	--	yaiE	conserved hypothetical protein	--	Accurate	Accurate	Accurate	Accurate	Accurate	Accurate	0.480467	0.490367	0.291567	0.115	0.1451	0.0978667
PA1575	--	--	hypothetical protein	--	Accurate	Accurate	Accurate	Accurate	Accurate	Accurate	-0.0321	0.0093	0.12	1.08147	1.11703	1.1131
PA1576	--	--	probable 3-hydroxyisobutyrate dehydrogenase	--	Not Accurate	Not Accurate	Not accurate	Accurate	Accurate	Accurate	-3.24027	-3.3659	-3.33827	-1.88343	-1.4355	-1.13077
PA1577	--	--	hypothetical protein	--	Accurate	Accurate	Accurate	Accurate	Accurate	Accurate	-1.3358	-1.50283	-1.74233	-1.17847	-1.2353	-1.0752
PA1578	--	--	hypothetical protein	--	Not Accurate	Not Accurate	Accurate	Accurate	Accurate	Accurate	-2.43277	-2.20403	-1.8094	-1.78317	-1.32183	-1.1428
PA1579	--	--	putative lipid binding protein	putative lipid binding protein	Accurate	Accurate	Accurate	Accurate	Accurate	Accurate	1.01203	0.469567	0.0160333	0.6226	-0.124767	-0.420733
PA1580	gltA	cisY	citrate synthase	--	Not Accurate	Not Accurate	Not accurate	Accurate	Accurate	Accurate	4.85033	4.4959	2.93353	-0.605433	-1.2439	-0.868367
PA1581	sdhC	cybA	succinate dehydrogenase (C subunit)	succinate dehydrogenase (cytochrome b-556 subunit)	Accurate	Not Accurate	Accurate	Accurate	Accurate	Accurate	1.53193	2.01647	1.70093	0.1591	-0.455533	-0.771
PA1582	sdhD	--	succinate dehydrogenase (D subunit)	succinate dehydrogenase hydrophobic membrane anchor protein	Not Accurate	Not Accurate	Accurate	Accurate	Accurate	Accurate	2.01953	2.31333	1.9731	0.498567	-0.1674	-0.637833
PA1583	sdhA	--	succinate dehydrogenase (A subunit)	succinate dehydrogenase (flavoprotein subunit)	Not Accurate	Not Accurate	Not accurate	Accurate	Accurate	Accurate	3.70783	3.84307	3.3598	1.58867	0.413767	0.0767
PA1584	sdhB	--	succinate dehydrogenase (B subunit)	succinate dehydrogenase iron-sulfur protein	Accurate	Accurate	Accurate	Accurate	Accurate	Not Accurate	1.33667	1.09377	0.388633	-0.575867	-1.92267	-2.22347
PA1585	sucA	--	2-oxoglutarate dehydrogenase (E1 subunit)	alpha-ketoglutarate dehydrogenase	Not Accurate	Not Accurate	Not accurate	Not Accurate	Accurate	Accurate	2.0305	2.16193	2.05683	2.42623	1.90947	0.180533
PA1586	sucB	--	dihydrolipoamide succinyltransferase (E2 subunit)	2-oxoglutarate dehydrogenase	Accurate	Accurate	Accurate	Accurate	Accurate	Accurate	1.0068	1.14507	0.9718	0.721767	0.635133	-1.1497
PA1587	lpd	lpdA	dihydrolipoamide dehydrogenase Lpd	LPD-GLC, L-factor for glycine oxidation system ; dihydrolipoamide dehydrogenase (E3 subunit) ; dihydrolipoamide dehydrogenase Lpd	Accurate	Accurate	Accurate	Accurate	Accurate	Accurate	1.43853	1.6173	1.45727	1.07163	1.23567	-0.632633
PA1588	sucC	--	succinyl-CoA synthetase beta chain	--	Not Accurate	Not Accurate	Not accurate	Not Accurate	Not Accurate	Not Accurate	5.15427	5.0917	4.27843	4.62033	4.53617	3.12147
PA1589	sucD	--	succinyl-CoA synthetase alpha chain	--	Not Accurate	Not Accurate	Not accurate	Not Accurate	Not Accurate	Not Accurate	6.6462	6.73407	5.88497	6.25453	6.19757	4.02143
PA1590	braB	--	branched chain amino acid transporter	BraB protein	Not Accurate	Not Accurate	Not accurate	Not Accurate	Not Accurate	Not Accurate	2.75503	2.92647	2.81973	2.96947	2.88873	2.5124
PA1591	--	--	hypothetical protein	--	Accurate	Accurate	Accurate	Accurate	Accurate	Accurate	-0.455233	-0.1878	-0.0519333	-0.212533	-0.381067	-0.6925
PA1592	--	--	hypothetical protein	--	Accurate	Accurate	Accurate	Accurate	Accurate	Accurate	-1.30933	-1.23497	-1.3436	0.565833	0.526133	-0.0031
PA1593	--	--	hypothetical protein	--	Accurate	Accurate	Accurate	Accurate	Accurate	Accurate	0.672367	0.692967	0.583367	-0.0440667	-0.587067	-0.431967
PA1594	--	--	hypothetical protein	--	Accurate	Accurate	Accurate	Accurate	Accurate	Accurate	0.8617	0.805933	0.784267	0.708667	0.632333	0.435333
PA1595	--	--	hypothetical protein	--	Accurate	Accurate	Accurate	Accurate	Accurate	Accurate	-0.0980333	-0.0593333	-0.0655333	-0.277967	-0.245867	-0.327167
PA1596	htpG	--	heat shock protein HtpG	chaperone Hsp90	Not Accurate	Not Accurate	Not accurate	Not Accurate	Not Accurate	Not Accurate	-3.76357	-3.9885	-3.92783	-3.87147	-4.19773	-4.1852
PA1597	--	--	hypothetical protein	--	Accurate	Accurate	Accurate	Accurate	Accurate	Accurate	-1.07977	-1.4167	-1.205	1.273	1.31517	0.822133
PA1598	--	--	conserved hypothetical protein	--	Accurate	Accurate	Accurate	Not Accurate	Not Accurate	Not Accurate	1.52817	1.39677	1.41497	3.02357	3.17277	2.70927
PA1599	--	--	probable transcriptional regulator	--	Accurate	Accurate	Accurate	Accurate	Accurate	Accurate	-0.858667	-0.945767	-0.868433	-0.172733	-0.0771	-0.5427
PA1600	--	--	probable cytochrome c	--	Accurate	Accurate	Accurate	Accurate	Accurate	Accurate	0.415967	0.385867	0.431867	0.652067	0.877767	0.779467
PA1601	--	--	probable aldehyde dehydrogenase	--	Accurate	Accurate	Accurate	Accurate	Accurate	Accurate	-0.883067	-0.862033	-0.798133	-0.144233	0.0499333	-0.201533
PA1602	--	--	probable oxidoreductase	--	Accurate	Accurate	Accurate	Accurate	Accurate	Accurate	-0.733733	-0.57	-0.725267	-0.609733	-0.625633	-0.878833
PA1603	--	--	probable transcriptional regulator	--	Accurate	Accurate	Accurate	Accurate	Accurate	Accurate	-1.91363	-1.64993	-1.47927	-0.794067	-0.133733	-0.115433
PA1604	--	--	hypothetical protein	--	Not Accurate	Not Accurate	Accurate	Accurate	Accurate	Accurate	-2.7355	-2.34463	-0.790333	-0.477933	-0.5604	-0.147567
PA1605	--	--	hypothetical protein	--	Accurate	Accurate	Accurate	Accurate	Accurate	Accurate	-0.9392	-0.5654	-0.168967	1.373	0.858233	0.530533
PA1606	--	--	hypothetical protein	--	Accurate	Accurate	Accurate	Not Accurate	Accurate	Accurate	-0.747467	-0.170133	0.593233	2.6597	1.72473	0.717
PA1607	--	--	conserved hypothetical protein	--	Accurate	Accurate	Accurate	Accurate	Accurate	Accurate	-1.46567	-1.5691	-1.2066	-1.06973	-1.1318	-1.24043
PA1608	--	--	probable chemotaxis transducer	probable methyl accepting chemotaxis protein	Accurate	Accurate	Accurate	Accurate	Accurate	Accurate	1.73587	1.61227	1.79387	1.1966	1.31207	0.619533
PA1609	fabB	--	beta-ketoacyl-ACP synthase I	FabB ; KAS I	Accurate	Accurate	Accurate	Accurate	Accurate	Accurate	-0.138833	-0.348333	-0.0666	-1.38903	-1.32687	-1.0871
PA1610	fabA	--	beta-hydroxydecanoyl-ACP dehydrase	FabA	Not Accurate	Not Accurate	Not accurate	Accurate	Accurate	Accurate	3.08533	2.97383	3.45837	0.900867	0.983233	1.53363
PA1611	--	--	hybrid sensor kinase	hybrid sensor kinase	Accurate	Accurate	Accurate	Accurate	Accurate	Accurate	-1.39707	-1.4812	-1.49817	-0.7875	-1.30603	-0.9681
PA1612	--	--	hypothetical protein	--	Accurate	Accurate	Accurate	Accurate	Accurate	Accurate	0.6615	0.5297	0.5203	0.287233	0.0277	0.285567
PA1613	--	--	hypothetical protein	--	Accurate	Accurate	Accurate	Accurate	Accurate	Accurate	0.1609	0.224867	0.271033	0.277467	0.0572667	0.668933
PA1614	gpsA	gpdA	glycerol-3-phosphate dehydrogenase biosynthetic	--	Not Accurate	Not Accurate	Not accurate	Accurate	Accurate	Accurate	-2.44567	-2.26427	-2.23677	-0.0576	-0.472	0.187133
PA1615	--	--	probable lipase	--	Accurate	Accurate	Accurate	Accurate	Accurate	Accurate	-1.49173	-1.50067	-1.64383	0.104933	-0.335833	-0.132567
PA1616	--	sixA	conserved hypothetical protein	--	Accurate	Accurate	Accurate	Accurate	Accurate	Accurate	0.102333	0.0331333	0.2357	0.769267	0.850133	0.925667
PA1617	--	--	probable AMP-binding enzyme	--	Accurate	Accurate	Accurate	Accurate	Accurate	Not Accurate	-0.0749333	-1.64147	-1.2291	0.160033	0.875467	2.21827
PA1618	--	ybdB	conserved hypothetical protein	--	Accurate	Accurate	Accurate	Accurate	Accurate	Accurate	1.8174	1.10693	0.792267	1.24447	1.67143	1.95207
PA1619	--	--	probable transcriptional regulator	--	Accurate	Accurate	Accurate	Accurate	Accurate	Accurate	0.698267	0.6785	0.584067	0.166267	0.812767	0.725333
PA1620	--	--	hypothetical protein	--	Accurate	Accurate	Accurate	Accurate	Accurate	Accurate	0.547233	0.952767	0.661233	-0.0803	0.2795	0.196067
PA1621	--	--	probable hydrolase	--	Accurate	Accurate	Accurate	Accurate	Accurate	Accurate	0.683333	0.467733	0.120567	0.9117	1.0581	1.1643
PA1622	--	--	probable hydrolase	--	Accurate	Accurate	Accurate	Accurate	Accurate	Accurate	1.03827	0.7426	0.667833	1.21857	1.419	1.5535
PA1623	--	--	conserved hypothetical protein	--	Not Accurate	Accurate	Accurate	Not Accurate	Not Accurate	Not Accurate	2.21017	1.7987	0.981133	2.70063	3.79503	5.66503
PA1624	--	--	hypothetical protein	--	Accurate	Accurate	Accurate	Accurate	Accurate	Not Accurate	0.800667	0.7513	0.664667	1.1022	1.5421	2.03263
PA1625	--	--	conserved hypothetical protein	--	Not Accurate	Not Accurate	Not accurate	Accurate	Accurate	Accurate	-2.97883	-2.5191	-2.69407	-1.40547	-1.17553	-1.65827
PA1626	--	--	probable major facilitator superfamily (MFS) transporter	probable MFS transporter	Accurate	Accurate	Accurate	Not Accurate	Accurate	Accurate	-1.3929	-1.32643	-1.35133	-2.0155	-1.50727	-1.4067
PA1627	--	--	probable transcriptional regulator	--	Accurate	Accurate	Accurate	Accurate	Accurate	Accurate	-0.0579	-0.0509333	-0.1459	-0.5067	-0.316033	-0.147
PA1628	--	--	probable 3-hydroxyacyl-CoA dehydrogenase	--	Accurate	Accurate	Accurate	Accurate	Accurate	Accurate	0.0404	-0.821667	-0.918533	0.323033	0.5915	0.922567
PA1629	--	--	probable enoyl-CoA hydratase/isomerase	--	Accurate	Accurate	Accurate	Accurate	Accurate	Accurate	0.0944	-0.8378	-0.938867	-0.0122333	0.156733	0.6991
PA1630	--	--	probable transcriptional regulator	--	Accurate	Accurate	Not accurate	Accurate	Accurate	Accurate	-0.368433	-1.72367	-3.1429	-1.21973	-1.84053	-0.5037
PA1631	--	--	probable acyl-CoA dehydrogenase	--	Accurate	Accurate	Accurate	Accurate	Accurate	Accurate	0.7037	0.155767	-0.421267	0.5915	0.722633	1.04393
PA1632	kdpF	--	KdpF protein	--	Accurate	Accurate	Accurate	Accurate	Accurate	Accurate	-0.746267	-0.529733	-0.6478	-0.667333	-0.5889	-0.3641
PA1633	kdpA	--	potassium-transporting ATPase A chain	--	Not Accurate	Accurate	Accurate	Accurate	Accurate	Accurate	-2.02987	-1.7336	-1.70847	-1.3273	-1.34417	-0.645633
PA1634	kdpB	atkB	potassium-transporting ATPase B chain	P-type ATPase potassium ion transporter	Not Accurate	Not Accurate	Not accurate	Not Accurate	Not Accurate	Accurate	-3.22863	-3.0627	-2.91827	-2.8649	-2.63323	-1.57583
PA1635	kdpC	atkC	potassium-transporting ATPase C chain	--	Accurate	Accurate	Accurate	Accurate	Accurate	Accurate	-1.35027	-1.34283	-1.36133	-1.48477	-1.23243	-0.556767
PA1636	kdpD	--	two-component sensor KdpD	--	Accurate	Accurate	Accurate	Accurate	Accurate	Accurate	-1.40643	-1.714	-1.2214	-0.257267	0.116067	0.863933
PA1637	kdpE	--	two-component response regulator KdpE	--	Accurate	Accurate	Accurate	Accurate	Accurate	Accurate	-0.688067	-1.06187	-0.694467	0.0335667	0.195567	0.5094
PA1638	--	yneH	conserved hypothetical protein	--	Accurate	Accurate	Accurate	Accurate	Accurate	Accurate	-0.257567	-0.288133	-0.273	-0.7968	-0.719833	-0.510333
PA1639	--	--	hypothetical protein	--	Accurate	Accurate	Accurate	Accurate	Accurate	Accurate	0.394067	0.3449	0.3863	0.117767	0.296533	0.244233
PA1640	--	--	conserved hypothetical protein	--	Accurate	Accurate	Accurate	Accurate	Accurate	Accurate	0.1012	-0.109167	-0.0650667	0.741567	0.6323	0.610967
PA1641	--	--	hypothetical protein	--	Not Accurate	Not Accurate	Accurate	Accurate	Accurate	Accurate	-2.91403	-2.02653	-1.3638	-1.05613	-1.56313	-1.62823
PA1642	selD	--	selenophosphate synthetase	selenide,water dikinase	Accurate	Accurate	Accurate	Accurate	Accurate	Accurate	-1.15677	-1.12823	-0.549567	-1.39477	-0.804633	-0.577633
PA1643	--	ybbB	conserved hypothetical protein	--	Accurate	Accurate	Accurate	Accurate	Accurate	Accurate	0.0458667	-0.119233	0.154933	0.9821	0.9098	0.883233
PA1644	--	--	conserved hypothetical protein	--	Accurate	Accurate	Accurate	Accurate	Accurate	Accurate	0.500067	0.328067	0.781933	0.00186667	0.0235333	0.638767
PA1645	--	--	hypothetical protein	--	Accurate	Accurate	Accurate	Accurate	Accurate	Accurate	-1.0374	-0.9982	-0.6999	-1.1571	-0.891467	-1.0453
PA1646	--	--	probable chemotaxis transducer	probable methyl-accepting chemotaxis protein	Not Accurate	Accurate	Accurate	Not Accurate	Not Accurate	Not Accurate	2.08263	1.5128	1.7543	2.3705	2.27243	2.09047
PA1647	--	--	probable sulfate transporter	--	Accurate	Accurate	Accurate	Accurate	Accurate	Accurate	1.52167	0.793533	1.38977	1.33553	1.1711	1.79727
PA1648	--	--	probable oxidoreductase	--	Not Accurate	Accurate	Accurate	Not Accurate	Not Accurate	Not Accurate	2.709	1.2502	0.797733	2.24223	2.23087	3.04767
PA1649	--	--	probable short-chain dehydrogenase	--	Not Accurate	Accurate	Accurate	Accurate	Accurate	Accurate	3.04947	1.88783	1.08553	1.31887	1.29597	1.48723
PA1650	--	--	probable transporter	--	Accurate	Accurate	Accurate	Accurate	Accurate	Accurate	1.96423	0.148433	-1.3644	0.0367667	0.437833	0.828867
PA1651	--	--	probable transporter	--	Accurate	Accurate	Accurate	Not Accurate	Not Accurate	Not Accurate	1.8775	1.53163	0.7579	2.08203	2.23113	2.20867
PA1652	--	--	hypothetical protein	--	Accurate	Accurate	Accurate	Accurate	Accurate	Accurate	-0.856733	-0.940133	-0.86	-0.637967	-0.7233	-0.579367
PA1653	--	--	probable transcriptional regulator	--	Accurate	Accurate	Accurate	Accurate	Accurate	Accurate	-0.111333	-0.0712667	0.137433	-0.547533	-0.718767	-0.345133
PA1654	--	--	probable aminotransferase	--	Accurate	Accurate	Accurate	Accurate	Accurate	Accurate	1.07723	0.106233	0.941333	-1.54773	-0.944067	0.0351333
PA1655	--	--	probable glutathione S-transferase	--	Accurate	Accurate	Accurate	Accurate	Accurate	Accurate	1.0414	0.785833	1.00757	0.572833	0.499867	0.759067
PA1656	hsiA2	--	HsiA2	HsiA2	Accurate	Accurate	Accurate	Accurate	Accurate	Accurate	0.692267	1.25147	1.8932	0.855867	0.9646	1.56533
PA1657	hsiB2	--	HsiB2	HsiB2	Not Accurate	Not Accurate	Not accurate	Not Accurate	Not Accurate	Not Accurate	2.15657	2.66157	3.3003	2.45253	2.35383	3.20437
PA1658	hsiC2	--	HsiC2	HsiC2	Accurate	Accurate	Not accurate	Accurate	Accurate	Not Accurate	1.01523	1.4502	2.08223	1.67387	1.7047	2.37563
PA1659	hsiF2	tssE2	HsiF2	HsiF2	Accurate	Accurate	Accurate	Accurate	Accurate	Accurate	1.0714	1.23113	1.89763	1.07867	1.29097	1.5436
PA1660	hsiG2	--	HsiG2	HsiG2	Accurate	Accurate	Accurate	Accurate	Accurate	Accurate	0.5415	0.8508	1.3191	0.9439	0.946567	1.2114
PA1661	hsiH2	--	HsiH2	HsiH2	Accurate	Accurate	Accurate	Accurate	Accurate	Accurate	0.6737	0.8529	1.32697	0.9403	0.9299	0.966867
PA1662	clpV2	--	clpV2	clpV2	Accurate	Accurate	Accurate	Accurate	Accurate	Accurate	0.256033	0.521667	0.985733	0.6378	1.0069	1.08057
PA1663	sfa2	--	Sfa2	Sfa2	Accurate	Accurate	Accurate	Accurate	Accurate	Accurate	0.839333	0.908667	1.29963	0.939033	1.11927	1.21323
PA1664	orfX	--	OrfX	OrfX	Accurate	Accurate	Accurate	Accurate	Accurate	Accurate	0.940033	0.9333	1.14953	0.4996	0.8883	0.496667
PA1665	fha2	--	Fha2	Fha2	Accurate	Accurate	Accurate	Accurate	Accurate	Accurate	0.615367	0.772167	0.989533	0.450833	0.619533	0.647067
PA1666	lip2	--	Lip2	Lip2	Accurate	Accurate	Accurate	Accurate	Accurate	Accurate	0.7411	0.855567	1.06227	0.678633	0.7657	0.5831
PA1667	hsiJ2	--	HsiJ2	HsiJ2	Accurate	Accurate	Accurate	Accurate	Accurate	Accurate	1.00753	1.01677	1.1517	1.7528	1.87683	1.9324
PA1668	dotU2	--	DotU2	DotU2	Accurate	Accurate	Accurate	Accurate	Accurate	Accurate	0.4062	0.3885	0.637067	0.7653	0.845333	0.8511
PA1669	icmF2	--	IcmF2	IcmF2	Accurate	Accurate	Accurate	Accurate	Accurate	Accurate	0.2455	0.231833	0.6998	1.0113	1.06053	1.3021
PA1670	stp1	--	Stp1	Stp1	Accurate	Accurate	Accurate	Accurate	Accurate	Accurate	-0.533667	-0.360467	-0.127967	-0.261933	0.165033	0.168633
PA1671	stk1	--	Stk1	Stk1	Accurate	Accurate	Accurate	Accurate	Accurate	Accurate	0.8433	0.822	0.940267	1.4828	1.5811	1.69843
PA1672	--	--	hypothetical protein	--	Accurate	Accurate	Accurate	Not Accurate	Not Accurate	Not Accurate	1.06377	0.7295	0.672233	3.43617	3.30427	3.97073
PA1673	--	--	hypothetical protein	--	Accurate	Accurate	Accurate	Accurate	Not Accurate	Not Accurate	-1.26653	-0.5953	0.332767	-1.7813	-2.08507	-2.25917
PA1674	folE2	--	GTP cyclohydrolase I precursor	--	Accurate	Accurate	Accurate	Accurate	Not Accurate	Not Accurate	-0.313033	-0.383067	0.19	-1.90077	-2.2236	-2.4623
PA1675	--	--	conserved hypothetical protein	--	Accurate	Accurate	Accurate	Accurate	Accurate	Accurate	-1.47703	-1.1698	-0.466133	-1.17767	-1.0701	-1.00787
PA1676	--	--	hypothetical protein	--	Not Accurate	Not Accurate	Not accurate	Not Accurate	Not Accurate	Not Accurate	-3.39023	-3.23243	-2.68003	-2.80773	-2.5723	-2.22907
PA1677	--	--	conserved hypothetical protein	--	Accurate	Accurate	Accurate	Accurate	Accurate	Accurate	-0.925033	-1.2371	-1.6209	-0.7028	-0.100833	0.2648
PA1678	--	ycfB	probable DNA methylase	--	Accurate	Accurate	Accurate	Accurate	Accurate	Accurate	-0.527433	-0.392	-0.374333	-1.02767	-1.1329	-1.41117
PA1679	--	--	hypothetical protein	--	Accurate	Accurate	Accurate	Accurate	Accurate	Accurate	1.5729	1.6857	1.89283	1.6163	1.65243	1.46167
PA1680	--	--	hypothetical protein	--	Accurate	Accurate	Accurate	Accurate	Accurate	Accurate	-0.381867	-0.0602667	0.372267	0.514767	0.596933	1.15737
PA1681	aroC	--	chorismate synthase	5-enolpyruvylshikimate-3-phosphate phospholyase	Accurate	Accurate	Accurate	Accurate	Accurate	Accurate	-0.893067	-0.996633	-0.6719	-1.025	-0.6899	-0.2083
PA1682	--	--	probable MFS metabolite transporter	--	Accurate	Accurate	Accurate	Accurate	Accurate	Accurate	-0.291367	-0.164667	-0.073	-0.927167	-1.01213	-0.8164
PA1683	--	--	probable sugar aldolase	--	Accurate	Accurate	Accurate	Accurate	Accurate	Accurate	0.468533	0.348467	0.182467	-0.5348	-0.8371	-0.306467
PA1684	--	--	12-dihydroxy-3-keto-5-methylthiopentene dioxygenase MtnD	1,2-dihydroxy-3-keto-5-methylthiopentene dioxygenase MtnD	Accurate	Accurate	Accurate	Accurate	Accurate	Accurate	0.684867	0.375533	0.461933	-0.930167	-0.466867	0.0476667
PA1685	masA	--	enolase-phosphatase E-1	--	Accurate	Accurate	Accurate	Accurate	Accurate	Accurate	1.9712	1.8374	1.89423	1.28757	1.3849	1.49097
PA1686	alkA	--	DNA-3-methyladenine glycosidase II	--	Accurate	Accurate	Accurate	Accurate	Accurate	Not Accurate	0.981867	0.9876	1.2157	1.3184	1.86613	2.29513
PA1687	speE	--	spermidine synthase	--	Accurate	Accurate	Accurate	Accurate	Accurate	Accurate	1.75773	1.49437	1.46943	0.729233	0.501833	0.786
PA1688	--	--	hypothetical protein	--	Accurate	Accurate	Accurate	Accurate	Accurate	Accurate	-1.16197	-1.31057	-1.01497	-1.5386	-1.78083	-1.7122
PA1689	--	--	conserved hypothetical protein	--	Accurate	Accurate	Accurate	Accurate	Accurate	Accurate	0.968867	0.3438	0.260467	0.1113	-0.492333	-0.6672
PA1690	pscU	--	translocation protein in type III secretion	--	Accurate	Accurate	Accurate	Accurate	Accurate	Accurate	0.826967	0.8145	0.871	0.763167	0.784933	0.8695
PA1691	pscT	--	translocation protein in type III secretion	--	Accurate	Accurate	Accurate	Accurate	Accurate	Accurate	-0.0844667	0.0844	0.1435	0.0198667	-0.0136333	0.0764333
PA1692	--	pscS	probable translocation protein in type III secretion	--	Accurate	Accurate	Accurate	Accurate	Accurate	Accurate	0.154833	0.0365667	0.0759667	0.285767	0.322667	0.344733
PA1693	pscR	--	translocation protein in type III secretion	--	Accurate	Accurate	Accurate	Accurate	Accurate	Accurate	0.6942	0.448767	0.653133	0.861767	0.877933	0.9945
PA1694	pscQ	--	translocation protein in type III secretion	--	Accurate	Accurate	Accurate	Accurate	Accurate	Accurate	-0.158533	-0.226433	-0.1773	0.0757	0.0664667	0.0594667
PA1696	pscO	--	translocation protein in type III secretion	--	Accurate	Accurate	Accurate	Accurate	Accurate	Accurate	-0.491267	-0.354267	-0.250133	-0.211067	-0.297333	-0.4906
PA1697	--	pscN	ATP synthase in type III secretion system	--	Accurate	Accurate	Accurate	Accurate	Accurate	Accurate	-0.499133	-0.660733	-0.2787	-0.9701	-1.0092	-0.9034
PA1698	popN	--	Type III secretion outer membrane protein PopN precursor	--	Accurate	Accurate	Accurate	Accurate	Accurate	Accurate	0.0381667	-0.0866667	0.150533	-0.442533	-0.441967	-0.296467
PA1699	pcr1	--	Pcr1	--	Accurate	Accurate	Accurate	Accurate	Accurate	Accurate	-0.181533	-0.322033	-0.208433	-0.574233	-0.564167	-0.4825
PA1700	pcr2	--	Pcr2	--	Accurate	Accurate	Accurate	Accurate	Accurate	Accurate	0.0472667	-0.141267	0.106933	-0.502833	-0.113067	-0.1685
PA1701	pcr3	--	Pcr3	--	Accurate	Accurate	Accurate	Accurate	Accurate	Accurate	-0.944167	-1.27803	-0.691233	-1.53683	-1.08773	-1.30597
PA1702	pcr4	--	Pcr4	--	Not Accurate	Not Accurate	Accurate	Not Accurate	Not Accurate	Not Accurate	-2.2597	-3.0051	-1.9866	-2.47653	-2.27723	-2.5913
PA1703	pcrD	--	type III secretory apparatus protein PcrD	--	Accurate	Accurate	Accurate	Accurate	Accurate	Accurate	0.0642667	0.00693333	0.1982	0.378433	0.377167	0.579533
PA1704	pcrR	--	transcriptional regulator protein PcrR	--	Accurate	Accurate	Accurate	Accurate	Accurate	Accurate	0.119767	0.2799	0.2929	0.602667	0.568867	0.606967
PA1705	pcrG	--	regulator in type III secretion	--	Accurate	Accurate	Accurate	Accurate	Accurate	Accurate	-1.21967	-1.1638	-0.8516	-1.57813	-1.61903	-1.47053
PA1706	pcrV	--	type III secretion protein PcrV	--	Accurate	Accurate	Accurate	Accurate	Accurate	Accurate	-0.564133	-0.630433	-0.394467	-0.571567	-0.653333	-0.7477
PA1707	pcrH	--	regulatory protein PcrH	--	Accurate	Accurate	Accurate	Accurate	Accurate	Accurate	-0.432667	-0.474533	-0.302867	-0.922633	-0.8308	-0.7583
PA1708	popB	pepB	translocator protein PopB	PepB	Accurate	Accurate	Accurate	Accurate	Accurate	Accurate	-0.851333	-0.8285	-0.641967	-1.3693	-1.30377	-1.4448
PA1709	popD	pepD	Translocator outer membrane protein PopD precursor	PepD	Accurate	Accurate	Accurate	Accurate	Accurate	Accurate	0.118567	0.0790667	0.172233	-0.284633	-0.217467	-0.398833
PA1710	exsC	--	ExsC exoenzyme S synthesis protein C precursor.	S synthesis trans-regulatory protein	Accurate	Accurate	Accurate	Accurate	Accurate	Accurate	0.704833	0.722933	0.886033	1.26037	1.11827	0.835567
PA1711	exsE	--	ExsE	ExsE	Accurate	Accurate	Accurate	Accurate	Accurate	Accurate	0.131667	0.165667	0.4002	0.524433	0.371067	0.368167
PA1712	exsB	--	exoenzyme S synthesis protein B	S synthesis trans-regulatory protein	Accurate	Accurate	Accurate	Accurate	Accurate	Accurate	-0.258067	-0.0636	0.319	-0.222133	-0.225733	-0.591267
PA1713	exsA	--	transcriptional regulator ExsA	S synthesis trans-regulatory protein ExsA	Accurate	Accurate	Accurate	Accurate	Accurate	Accurate	-0.0794667	-0.166667	0.105	-0.8846	-0.978	-1.03903
PA1714	exsD	--	ExsD	ExsD	Accurate	Accurate	Accurate	Accurate	Accurate	Accurate	-0.8727	-0.902633	-0.3503	-1.7226	-1.61733	-1.56747
PA1715	pscB	--	type III export apparatus protein	--	Not Accurate	Accurate	Accurate	Not Accurate	Not Accurate	Not Accurate	-2.0416	-1.78233	-1.05273	-3.41973	-3.69473	-2.72253
PA1716	pscC	--	Type III secretion outer membrane protein PscC precursor	--	Accurate	Accurate	Accurate	Accurate	Accurate	Accurate	-0.215933	-0.0802	0.283667	-0.698967	-0.625867	-0.366567
PA1717	pscD	--	type III export protein PscD	--	Accurate	Accurate	Accurate	Accurate	Accurate	Accurate	0.375367	0.576733	0.9074	-0.1049	-0.0202333	0.0257333
PA1718	pscE	--	type III export protein PscE	--	Accurate	Accurate	Accurate	Accurate	Accurate	Accurate	0.723133	0.738633	1.01237	0.179833	0.314267	0.1604
PA1719	pscF	--	type III export protein PscF	--	Accurate	Accurate	Accurate	Accurate	Accurate	Accurate	1.0335	1.01047	1.22393	0.221533	0.441733	0.461167
PA1720	pscG	--	type III export protein PscG	--	Accurate	Accurate	Accurate	Accurate	Accurate	Accurate	0.511733	0.5836	0.896867	-0.3584	-0.170167	-0.0972667
PA1721	pscH	--	type III export protein PscH	--	Accurate	Accurate	Accurate	Accurate	Accurate	Accurate	0.275833	0.272067	0.725333	-0.373167	-0.363833	-0.124767
PA1722	pscI	--	type III export protein PscI	--	Accurate	Accurate	Accurate	Accurate	Accurate	Accurate	0.250667	0.302433	0.5795	-0.2362	-0.249867	0.163833
PA1723	pscJ	--	type III export protein PscJ	--	Accurate	Accurate	Accurate	Not Accurate	Not Accurate	Not Accurate	-1.56157	-1.48153	-1.1007	-2.28713	-2.1653	-2.04023
PA1724	pscK	--	type III export protein PscK	--	Accurate	Accurate	Accurate	Accurate	Accurate	Accurate	-0.1308	0.0684667	0.467767	-1.1503	-1.1013	-0.837133
PA1725	pscL	--	type III export protein PscL	--	Accurate	Accurate	Accurate	Accurate	Accurate	Accurate	0.742067	0.8656	1.17227	0.0923333	0.202667	0.485833
PA1726	bglX	--	BglX	gentobiase ; cellobiase ; BglX	Accurate	Accurate	Accurate	Accurate	Accurate	Accurate	0.619967	0.5446	0.531267	0.1932	0.0269667	0.106567
PA1727	mucR	--	MucR	MucR	Accurate	Accurate	Accurate	Accurate	Accurate	Accurate	0.2737	0.306933	0.346767	1.2605	1.35827	1.50607
PA1728	--	--	hypothetical protein	--	Accurate	Accurate	Accurate	Not Accurate	Not Accurate	Not Accurate	0.534	0.555167	0.327167	5.6819	5.83103	5.76487
PA1729	--	--	conserved hypothetical protein	--	Accurate	Accurate	Accurate	Accurate	Accurate	Accurate	-1.97497	-1.84037	-1.55717	-0.108733	0.812933	0.442133
PA1730	--	--	conserved hypothetical protein	--	Accurate	Accurate	Accurate	Not Accurate	Not Accurate	Not Accurate	-0.683467	-0.5434	-0.5306	5.8653	6.2833	5.61557
PA1731	--	--	conserved hypothetical protein	--	Accurate	Accurate	Accurate	Not Accurate	Not Accurate	Not Accurate	-1.3672	-1.24643	-1.1942	2.64393	2.93943	2.69567
PA1732	--	--	conserved hypothetical protein	--	Accurate	Accurate	Accurate	Not Accurate	Not Accurate	Not Accurate	-0.3081	-0.5726	-0.4962	3.11113	3.57493	3.24463
PA1733	--	--	conserved hypothetical protein	--	Accurate	Accurate	Accurate	Not Accurate	Not Accurate	Not Accurate	0.9176	0.7606	0.635367	3.81467	4.11897	3.66467
PA1734	--	--	hypothetical protein	--	Accurate	Accurate	Accurate	Not Accurate	Not Accurate	Not Accurate	1.3054	1.09373	0.9738	2.56007	2.82377	2.48683
PA1735	--	--	hypothetical protein	--	Accurate	Accurate	Accurate	Accurate	Accurate	Accurate	-1.68807	-1.26823	-1.14423	1.1716	1.73817	0.222533
PA1736	--	--	probable acyl-CoA thiolase	--	Accurate	Accurate	Accurate	Accurate	Accurate	Accurate	1.35347	0.356933	0.399167	1.20133	1.23053	1.24057
PA1737	--	fadB	probable 3-hydroxyacyl-CoA dehydrogenase	--	Accurate	Accurate	Accurate	Accurate	Accurate	Accurate	1.421	-1.33753	-1.22233	1.5478	1.32283	1.40797
PA1738	--	--	probable transcriptional regulator	--	Accurate	Accurate	Accurate	Accurate	Accurate	Accurate	0.308633	-0.146067	-0.1654	0.0500333	0.173233	0.224433
PA1739	--	--	probable oxidoreductase	--	Accurate	Not Accurate	Accurate	Accurate	Accurate	Accurate	-1.7205	-2.16783	-1.88637	-1.62023	-1.39723	-1.4118
PA1740	--	--	hypothetical protein	--	Accurate	Accurate	Accurate	Accurate	Accurate	Accurate	0.676333	0.620367	0.6627	1.28527	1.29793	1.1021
PA1741	--	--	hypothetical protein	--	Accurate	Accurate	Accurate	Accurate	Accurate	Accurate	0.468667	0.300067	0.228233	1.0287	1.01833	0.884833
PA1742	pauD2	--	Glutamine amidotransferase class I	Glutamine amidotransferase class I	Not Accurate	Accurate	Accurate	Accurate	Accurate	Accurate	2.4273	-0.279467	-1.0384	-0.0868333	0.269167	1.58977
PA1743	--	--	hypothetical protein	--	Accurate	Accurate	Accurate	Accurate	Accurate	Accurate	0.0630667	-0.233833	-0.552533	-1.0411	-0.882267	-1.17193
PA1744	--	--	hypothetical protein	--	Accurate	Accurate	Accurate	Accurate	Accurate	Accurate	1.04997	0.7737	0.543933	0.302133	0.344867	0.396233
PA1745	--	--	hypothetical protein	--	Accurate	Accurate	Accurate	Accurate	Accurate	Accurate	0.7323	0.309333	-0.0975333	1.118	1.0862	0.544933
PA1746	--	--	hypothetical protein	--	Accurate	Accurate	Accurate	Accurate	Accurate	Accurate	-1.24713	-0.615433	1.94033	-0.4389	0.319567	-0.1669
PA1747	--	--	hypothetical protein	--	Accurate	Accurate	Accurate	Accurate	Accurate	Accurate	0.9234	1.24757	1.98737	0.985567	1.0262	0.662167
PA1748	--	--	probable enoyl-CoA hydratase/isomerase	--	Accurate	Accurate	Accurate	Accurate	Accurate	Accurate	1.00747	0.918633	1.8015	0.255933	0.1174	0.432867
PA1749	--	--	hypothetical protein	--	Accurate	Accurate	Accurate	Accurate	Accurate	Not Accurate	0.5837	0.426833	0.5613	1.3976	1.6376	2.05497
PA1750	--	--	phospho-2-dehydro-3-deoxyheptonate aldolase	3-deoxy-d-arabino-heptulosonate 7-phosphate synthase	Accurate	Accurate	Accurate	Accurate	Accurate	Accurate	1.34433	0.834033	0.3652	0.151	-0.182867	-0.217833
PA1751	--	--	hypothetical protein	--	Accurate	Accurate	Accurate	Accurate	Accurate	Accurate	0.5822	0.3514	0.3674	0.9701	0.9481	1.11777
PA1752	--	--	hypothetical protein	--	Accurate	Accurate	Accurate	Not Accurate	Not Accurate	Not Accurate	1.11817	0.684833	0.4084	2.70613	2.32933	2.9675
PA1753	--	--	conserved hypothetical protein	--	Not Accurate	Not Accurate	Not accurate	Accurate	Not Accurate	Not Accurate	-2.7224	-2.65503	-2.7821	1.47703	2.1194	2.17357
PA1754	cysB	--	transcriptional regulator CysB	--	Accurate	Accurate	Accurate	Accurate	Accurate	Accurate	-0.1474	-0.208933	-0.4322	-0.377267	-0.307467	-0.0496333
PA1755	--	--	hypothetical protein	--	Accurate	Accurate	Accurate	Accurate	Accurate	Accurate	0.711367	0.567267	0.3269	0.0172667	0.1548	0.4211
PA1756	cysH	--	3'-phosphoadenosine-5'-phosphosulfate reductase	PAPS reductase	Not Accurate	Accurate	Accurate	Accurate	Accurate	Accurate	2.31813	1.6453	1.12667	0.678433	0.7637	0.7551
PA1757	thrH	--	homoserine kinase	--	Accurate	Accurate	Accurate	Accurate	Accurate	Accurate	0.4292	0.258733	0.1893	-0.703367	-0.811467	-0.717867
PA1758	pabB	--	para-aminobenzoate synthase component I	ADC-synthase	Accurate	Accurate	Accurate	Accurate	Accurate	Not Accurate	1.32413	1.21517	1.30613	1.43973	1.80653	2.11307
PA1759	--	--	probable transcriptional regulator	--	Accurate	Accurate	Accurate	Accurate	Accurate	Accurate	0.656567	0.420767	0.248567	1.0381	1.30473	1.84307
PA1760	--	--	probable transcriptional regulator	--	Not Accurate	Not Accurate	Accurate	Not Accurate	Not Accurate	Not Accurate	3.54223	2.8952	1.0076	4.47183	4.8	4.93387
PA1761	--	--	hypothetical protein	--	Accurate	Accurate	Accurate	Accurate	Accurate	Accurate	1.36337	0.968233	0.277467	1.7206	1.7553	1.60897
PA1762	--	--	hypothetical protein	--	Accurate	Accurate	Accurate	Accurate	Accurate	Accurate	1.3576	1.07763	0.5051	1.8595	1.97913	1.78133
PA1763	--	--	hypothetical protein	--	Accurate	Accurate	Accurate	Accurate	Accurate	Accurate	0.919433	0.537533	-0.118533	1.2127	1.36803	1.03577
PA1764	--	--	hypothetical protein	--	Accurate	Accurate	Accurate	Accurate	Accurate	Accurate	0.8878	0.7549	-0.3696	1.551	1.64903	1.94353
PA1765	--	--	hypothetical protein	--	Accurate	Accurate	Accurate	Accurate	Accurate	Accurate	0.6905	0.6926	0.772833	1.06037	0.9482	1.25643
PA1766	--	--	hypothetical protein	--	Accurate	Accurate	Accurate	Accurate	Accurate	Accurate	-0.265733	-0.2865	-0.3914	-0.4782	-0.836533	-0.881667
PA1767	--	--	hypothetical protein	--	Accurate	Accurate	Accurate	Accurate	Accurate	Accurate	1.62653	1.33813	1.17447	0.590333	-0.3582	-0.0437667
PA1768	--	--	hypothetical protein	--	Accurate	Accurate	Accurate	Accurate	Accurate	Accurate	0.710767	0.803333	0.6096	-1.0865	-1.0752	-0.513167
PA1769	--	ydiA	conserved hypothetical protein	--	Accurate	Accurate	Accurate	Accurate	Accurate	Accurate	-1.9286	-1.7927	-1.8843	-0.293733	-0.790933	-1.05397
PA1770	ppsA	--	phosphoenolpyruvate synthase	water dikinase ; PEP synthase ; Pyruvate	Accurate	Accurate	Accurate	Accurate	Accurate	Accurate	-0.2568	-0.624167	-0.7635	0.0905333	-0.804367	-0.9069
PA1771	estX	--	EstX	EstX	Not Accurate	Accurate	Accurate	Accurate	Accurate	Accurate	2.07323	1.94467	1.92207	-0.0709333	-0.520633	-0.572733
PA1772	--	menG	probable methyltransferase	--	Accurate	Accurate	Accurate	Accurate	Accurate	Accurate	1.14353	0.800233	1.1193	0.849967	0.6431	1.1589
PA1773	cmaX	--	CmaX protein	CmaX protein	Not Accurate	Not Accurate	Accurate	Not Accurate	Not Accurate	Not Accurate	-2.27873	-2.17123	-1.7849	-3.12107	-3.56953	-3.6985
PA1774	crfX	cfrX	CrfX protein	CrfX protein ; CfrX protein	Not Accurate	Accurate	Accurate	Not Accurate	Accurate	Accurate	-2.04517	-1.71683	-1.17427	-2.3502	-1.90753	-1.49003
PA1775	cmpX	--	conserved cytoplasmic membrane protein CmpX protein	conserved cytoplasmic membrane protein, CmpX	Accurate	Accurate	Accurate	Accurate	Accurate	Accurate	-1.98697	-1.6648	-1.26817	-1.91097	-1.7426	-1.33707
PA1776	sigX	--	ECF sigma factor SigX	ECF sigma factor, SigX	Accurate	Accurate	Accurate	Accurate	Accurate	Accurate	-0.00326667	-0.0987667	-0.292067	0.0144	-0.614233	-0.758667
PA1777	oprF	--	Major porin and structural outer membrane porin OprF precursor	Porin F	Accurate	Accurate	Accurate	Accurate	Accurate	Accurate	1.95937	1.84133	1.72493	1.90147	1.47073	0.788333
PA1778	cobA	--	uroporphyrin-III C-methyltransferase	S-adenosyl-L-methionine:uroporphyrinogen III	Not Accurate	Not Accurate	Not accurate	Accurate	Accurate	Accurate	2.2	2.37097	2.25817	1.42823	1.3276	1.04043
PA1779	--	nasC ; nasA	assimilatory nitrate reductase	--	Accurate	Accurate	Accurate	Accurate	Accurate	Accurate	0.201633	0.492733	0.890333	0.918667	0.9348	0.874567
PA1780	nirD	nasE	assimilatory nitrite reductase small subunit	--	Accurate	Accurate	Accurate	Accurate	Accurate	Accurate	0.309	0.3924	0.5422	0.779833	0.896333	0.9784
PA1781	nirB	nasD	assimilatory nitrite reductase large subunit	--	Accurate	Accurate	Accurate	Accurate	Accurate	Accurate	0.1768	0.233567	0.413767	0.9347	0.988567	0.8914
PA1782	--	--	probable serine/threonine-protein kinase	--	Accurate	Accurate	Accurate	Accurate	Accurate	Not Accurate	0.912633	1.15513	1.24103	1.78037	1.98367	2.1829
PA1783	nasA	nasT	nitrate transporter	--	Accurate	Accurate	Accurate	Accurate	Accurate	Accurate	0.00183333	0.0932667	0.334833	0.4231	0.520133	0.4631
PA1784	--	--	hypothetical protein	--	Accurate	Accurate	Accurate	Accurate	Accurate	Accurate	-1.7455	-1.73977	-1.68457	0.79	0.817467	1.1487
PA1785	nasT	--	NasT	NasT	Accurate	Not Accurate	Not accurate	Not Accurate	Not Accurate	Not Accurate	1.8685	2.06483	2.16833	2.18523	2.31867	2.26203
PA1786	nasS	nasF	NasS	NasS	Accurate	Accurate	Accurate	Accurate	Accurate	Accurate	1.5576	1.773	1.86917	1.35623	1.51037	1.52273
PA1787	acnB	--	aconitate hydratase 2	--	Not Accurate	Not Accurate	Not accurate	Accurate	Accurate	Accurate	2.42887	2.90473	2.22453	1.92967	1.6068	0.4294
PA1788	--	--	hypothetical protein	--	Accurate	Accurate	Accurate	Accurate	Accurate	Accurate	-1.32843	-0.702433	0.260833	0.246367	-0.1203	-0.3108
PA1789	--	--	hypothetical protein	--	Accurate	Accurate	Accurate	Accurate	Accurate	Accurate	-1.50563	-0.831833	0.0636333	-0.0932	-0.1814	-0.271533
PA1790	--	--	hypothetical protein	--	Accurate	Accurate	Accurate	Accurate	Accurate	Accurate	-0.03	0.4035	0.568667	-1.09873	-1.17537	-1.35927
PA1791	--	--	hypothetical protein	--	Accurate	Accurate	Accurate	Accurate	Accurate	Accurate	0.5727	0.549533	0.451867	-0.7466	-1.02187	-0.6246
PA1792	--	ybbF	conserved hypothetical protein	--	Accurate	Accurate	Accurate	Accurate	Accurate	Accurate	-0.402633	-0.777933	-0.938333	-1.31007	-0.912867	-0.9336
PA1793	ppiB	cypB	peptidyl-prolyl cis-trans isomerase B	PPIase B ; Rotamase B	Not Accurate	Accurate	Accurate	Accurate	Accurate	Not Accurate	2.9837	1.64307	1.1795	1.69777	1.78027	2.0157
PA1794	glnS	--	glutaminyl-tRNA synthetase	glutamine-tRNA ligase	Not Accurate	Not Accurate	Accurate	Accurate	Accurate	Accurate	2.63327	2.0215	1.23377	0.878567	0.347333	0.5879
PA1795	cysS	--	cysteinyl-tRNA synthetase	cysteine-tRNA ligase	Accurate	Accurate	Accurate	Accurate	Accurate	Accurate	-0.1638	-0.2743	-0.4104	-0.319067	-0.425267	-0.364967
PA1796	folD	--	510-methylene-tetrahydrofolate dehydrogenase / cyclohydrolase	--	Accurate	Accurate	Accurate	Accurate	Accurate	Accurate	0.449667	0.299367	0.117267	-1.08853	-0.996167	-1.20623
PA1797	--	--	hypothetical protein	--	Accurate	Accurate	Accurate	Accurate	Accurate	Accurate	-1.6611	-1.1	-0.294933	-1.24737	-1.42483	-1.368
PA1798	parS	--	two-component sensor ParS	two-component sensor, ParS	Accurate	Accurate	Accurate	Accurate	Accurate	Accurate	-0.2831	-0.402233	-0.502133	-0.7692	-1.24513	-0.7094
PA1799	parR	--	two-component response regulator ParR	two-component response regulator, ParR	Accurate	Accurate	Accurate	Accurate	Accurate	Accurate	-0.846133	-0.763033	-1.1088	-0.7619	-1.1124	-0.673633
PA1800	tig	--	trigger factor	--	Not Accurate	Not Accurate	Accurate	Accurate	Accurate	Accurate	3.46887	2.9767	1.7664	1.02767	-0.0820667	-0.8789
PA1801	clpP	--	ClpP	protease ti	Accurate	Accurate	Accurate	Accurate	Accurate	Accurate	1.27727	1.35333	1.0763	0.943333	1.1528	1.1435
PA1802	clpX	--	ClpX	heat shock protein	Accurate	Accurate	Accurate	Accurate	Accurate	Accurate	0.793233	0.589767	0.0332667	1.61537	1.618	1.7657
PA1803	lon	lopA ; muc ; deg ; capR	Lon protease	CapR protein ; Atp-dependent protease La	Not Accurate	Accurate	Accurate	Accurate	Accurate	Accurate	2.07473	1.58027	0.815867	0.938967	1.0039	1.18807
PA1804	hupB	--	DNA-binding protein HU	--	Accurate	Accurate	Accurate	Accurate	Accurate	Accurate	-0.0109	-0.2585	-0.6279	-1.30607	-1.5288	-1.87323
PA1805	ppiD	--	peptidyl-prolyl cis-trans isomerase D	PPIase D ; Rotamase D	Accurate	Accurate	Accurate	Accurate	Accurate	Accurate	0.303533	0.2474	0.103133	-1.04027	-1.15453	-1.21373
PA1806	fabI	envM	NADH-dependent enoyl-ACP reductase	--	Not Accurate	Accurate	Accurate	Accurate	Accurate	Accurate	2.0312	1.7639	1.76277	0.996333	1.16597	0.868633
PA1807	nppD	oppE	NppD	NppD ; probable ATP-binding component of ABC transporter	Accurate	Accurate	Accurate	Accurate	Accurate	Accurate	1.65397	1.4565	1.47717	0.8601	0.867633	0.7252
PA1808	nppC	oppD	NppC	NppC ; probable permease of ABC transporter	Accurate	Accurate	Accurate	Accurate	Accurate	Accurate	0.282133	0.0803	0.0976667	-0.931667	-0.9718	-1.09547
PA1809	nppB	oppC	NppB	NppB ; probable permease of ABC transporter	Accurate	Accurate	Accurate	Accurate	Accurate	Accurate	0.515	0.384867	0.373767	0.105433	0.0933	0.1316
PA1810	nppA2	oppB	NppA2	NppA2 ; probable binding protein component of ABC transporter	Accurate	Accurate	Accurate	Accurate	Accurate	Accurate	1.9522	1.57503	1.5084	1.54507	1.385	1.4235
PA1811	nppA1	oppA	NppA1	NppA1 ; probable solute-binding protein	Accurate	Accurate	Accurate	Accurate	Accurate	Accurate	-0.0527	-0.260967	-0.171733	-0.7757	-0.7534	-0.836033
PA1812	mltD	dniR	membrane-bound lytic murein transglycosylase D precursor	--	Accurate	Accurate	Accurate	Accurate	Not Accurate	Accurate	0.0843333	-0.463067	-0.606733	-1.01383	-2.0886	-1.18607
PA1813	--	gloB	probable hydroxyacylglutathione hydrolase	probable glyoxalase II	Accurate	Accurate	Accurate	Accurate	Accurate	Accurate	0.0514333	-0.132567	-0.2409	0.350667	0.480333	0.7804
PA1814	kerV	--	KerV	KerV	Not Accurate	Not Accurate	Not accurate	Accurate	Accurate	Accurate	-3.1492	-2.82647	-2.91277	-1.29043	-0.5057	0.511033
PA1815	rnhA	--	ribonuclease H	--	Accurate	Accurate	Accurate	Accurate	Accurate	Accurate	0.2829	0.3425	0.213067	-0.2574	-0.124633	0.132033
PA1816	dnaQ	mutD	DNA polymerase III epsilon chain	--	Accurate	Accurate	Accurate	Not Accurate	Not Accurate	Accurate	-1.62583	-1.7978	-1.86197	-2.8718	-2.2749	-1.82507
PA1817	--	--	hypothetical protein	--	Accurate	Accurate	Accurate	Accurate	Accurate	Accurate	0.341033	0.360067	0.433	0.7362	0.984	1.12933
PA1818	cadA	speC ; ldcC ; adi ; ldcA	lysine decarboxylase	Orn/Arg/Lys decarboxylase LdcC ; lysine-specific pyridoxal 5Â’-phosphate-dependent carboxylase, LdcA ; lysine decarboxylase ; lysine-specific pyridoxal 5'-phosphate-dependent carboxylase, LdcA	Not Accurate	Not Accurate	Accurate	Not Accurate	Not Accurate	Not Accurate	2.59477	2.56563	1.29527	2.04463	2.06433	2.54707
PA1819	--	yjdE	probable amino acid permease	--	Accurate	Accurate	Accurate	Accurate	Accurate	Accurate	1.3818	1.41957	0.360167	1.68757	1.53653	1.92197
PA1820	nhaB	--	sodium/proton antiporter NhaB	--	Not Accurate	Not Accurate	Not accurate	Not Accurate	Not Accurate	Not Accurate	3.00567	2.89807	2.21047	3.1501	3.0293	3.08693
PA1821	--	--	probable enoyl-CoA hydratase/isomerase	--	Accurate	Accurate	Accurate	Accurate	Accurate	Accurate	-0.392733	-0.962933	-1.19083	-0.2556	-0.260267	0.2142
PA1822	fimL	--	hypothetical protein	--	Accurate	Accurate	Accurate	Accurate	Accurate	Accurate	1.29507	0.751767	0.4276	1.11333	1.2923	1.566
PA1823	nudC	yjaD	NudC	NudC	Not Accurate	Accurate	Accurate	Not Accurate	Not Accurate	Not Accurate	2.16347	1.51533	1.43613	2.33173	2.23353	2.19577
PA1824	--	--	conserved hypothetical protein	--	Accurate	Accurate	Accurate	Accurate	Accurate	Accurate	1.31883	1.40207	1.54073	1.18987	1.2912	1.0919
PA1825	--	--	hypothetical protein	--	Accurate	Accurate	Accurate	Accurate	Accurate	Accurate	-1.04423	-1.08363	-0.945467	-0.8774	-0.795867	-0.6104
PA1826	--	--	probable transcriptional regulator	--	Accurate	Accurate	Accurate	Accurate	Accurate	Accurate	0.663767	0.4407	0.606267	0.8484	1.01737	1.49823
PA1827	--	--	probable short-chain dehydrogenase	--	Accurate	Accurate	Accurate	Accurate	Accurate	Accurate	1.9029	1.2666	0.7915	0.501767	0.640633	0.982633
PA1828	--	--	probable short-chain dehydrogenase	--	Not Accurate	Not Accurate	Accurate	Not Accurate	Not Accurate	Not Accurate	4.25027	2.57507	1.14333	2.12587	2.04473	3.31527
PA1829	--	--	hypothetical protein	--	Not Accurate	Accurate	Accurate	Accurate	Accurate	Not Accurate	4.17637	1.71643	0.0363333	1.54027	1.56097	3.16303
PA1830	--	--	hypothetical protein	--	Not Accurate	Accurate	Accurate	Accurate	Accurate	Accurate	3.06577	1.48843	0.640867	0.9687	0.644633	-0.0931667
PA1831	--	--	hypothetical protein	--	Accurate	Accurate	Accurate	Accurate	Accurate	Accurate	1.3675	-0.698567	-1.60963	-1.05243	-0.971067	-1.24927
PA1832	--	sohB	probable protease	SohB	Accurate	Accurate	Not accurate	Accurate	Accurate	Accurate	-1.2169	-1.84687	-2.12693	0.373933	0.7453	0.6877
PA1833	--	yhfP	probable oxidoreductase	--	Accurate	Accurate	Accurate	Not Accurate	Not Accurate	Not Accurate	1.28477	0.4519	0.487933	4.1557	4.85883	4.80603
PA1834	--	--	hypothetical protein	--	Accurate	Accurate	Accurate	Accurate	Accurate	Accurate	0.577633	0.444567	0.411967	1.2134	1.45513	1.35803
PA1835	--	--	hypothetical protein	--	Accurate	Accurate	Accurate	Accurate	Accurate	Accurate	-0.0797333	-0.2856	-0.2178	0.1	0.344567	0.329767
PA1836	--	--	probable transcriptional regulator	--	Accurate	Accurate	Accurate	Accurate	Accurate	Accurate	-0.368467	-0.6068	-0.6343	-0.0847667	0.0174667	0.563133
PA1837	--	--	hypothetical protein	--	Accurate	Accurate	Accurate	Accurate	Accurate	Accurate	1.4211	1.0615	0.716167	-0.0118333	-0.106167	0.0366333
PA1838	cysI	--	sulfite reductase	--	Accurate	Accurate	Accurate	Not Accurate	Not Accurate	Not Accurate	1.14377	0.4189	-0.817033	-2.13273	-2.36303	-2.28693
PA1839	--	--	hypothetical protein	--	Accurate	Accurate	Accurate	Accurate	Accurate	Accurate	-0.00433333	0.176267	0.1683	0.389867	0.8439	0.311667
PA1840	--	--	hypothetical protein	--	Accurate	Accurate	Accurate	Accurate	Accurate	Accurate	1.01723	1.04847	0.7316	0.962567	1.0789	1.3077
PA1841	--	--	hypothetical protein	--	Not Accurate	Not Accurate	Not accurate	Not Accurate	Not Accurate	Not Accurate	2.77523	2.61057	2.4259	2.5666	2.7449	2.42483
PA1842	--	--	hypothetical protein	--	Accurate	Accurate	Accurate	Accurate	Accurate	Accurate	0.7948	0.159733	0.0990667	1.16837	1.17563	0.635567
PA1843	metH	--	methionine synthase	5-methyltetrahydrofolate--homocysteine S-methyltransferase	Accurate	Accurate	Accurate	Accurate	Accurate	Accurate	0.616033	-0.244333	-0.616533	0.6939	0.6649	0.266333
PA1844	tse1	--	Tse1	--	Accurate	Accurate	Accurate	Accurate	Accurate	Accurate	0.0881667	0.115167	0.224633	0.247833	0.382733	0.204567
PA1845	tsi1	--	Tsi1	Tsi1	Accurate	Accurate	Accurate	Accurate	Accurate	Accurate	0.0756333	0.153367	0.217633	-0.468333	-0.215667	-0.206833
PA1846	cti	--	cis/trans isomerase	--	Accurate	Accurate	Accurate	Accurate	Accurate	Accurate	0.4551	0.551367	0.565067	-0.686867	-0.931667	-0.364933
PA1847	nfuA	yhgI	NfuA	NfuA	Accurate	Accurate	Accurate	Accurate	Accurate	Accurate	-0.3208	-0.669433	-0.623967	-0.744967	-0.0819333	0.762867
PA1848	--	--	probable major facilitator superfamily (MFS) transporter	probable MFS transporter	Accurate	Accurate	Accurate	Accurate	Accurate	Accurate	-0.884467	-0.8258	-0.628133	-0.8607	-0.6829	-0.8479
PA1849	--	--	conserved hypothetical protein	--	Accurate	Accurate	Accurate	Accurate	Accurate	Accurate	-0.177867	-0.281767	-0.000333333	0.127267	-0.107067	0.0442
PA1850	--	--	probable transcriptional regulator	--	Not Accurate	Not Accurate	Not accurate	Accurate	Accurate	Accurate	-3.5372	-3.89613	-2.82657	-0.270467	-0.268233	0.1435
PA1851	--	--	hypothetical protein	--	Accurate	Accurate	Accurate	Accurate	Accurate	Accurate	-0.779733	-0.667767	-0.149833	0.936933	1.14383	1.20067
PA1852	--	--	hypothetical protein	--	Not Accurate	Not Accurate	Not accurate	Not Accurate	Not Accurate	Not Accurate	-5.1976	-4.66477	-4.4352	-4.46613	-4.34797	-4.13373
PA1853	--	--	probable transcriptional regulator	--	Accurate	Accurate	Accurate	Accurate	Accurate	Accurate	-1.20877	-0.3198	-0.9673	-0.928467	-0.457633	-1.1392
PA1854	--	--	conserved hypothetical protein	--	Accurate	Accurate	Accurate	Accurate	Accurate	Accurate	0.414067	0.540067	0.587033	0.789733	0.844667	0.989033
PA1855	--	--	hypothetical protein	--	Accurate	Accurate	Accurate	Accurate	Accurate	Accurate	-0.316933	-0.1398	0.1092	0.0175667	0.138133	-0.345267
PA1856	--	--	probable cytochrome oxidase subunit	--	Accurate	Accurate	Accurate	Accurate	Accurate	Accurate	-1.18513	-1.00043	-0.393967	-1.02603	-0.892467	-0.775833
PA1857	--	yedI	conserved hypothetical protein	--	Accurate	Accurate	Accurate	Accurate	Accurate	Accurate	-1.40507	-1.25003	-1.04493	-1.37433	-1.47063	-1.60857
PA1858	str	--	streptomycin 3''-phosphotransferase	--	Accurate	Accurate	Accurate	Accurate	Accurate	Accurate	0.5174	0.415633	0.4865	1.11317	1.15933	1.03883
PA1859	--	--	probable transcriptional regulator	--	Accurate	Accurate	Accurate	Not Accurate	Not Accurate	Not Accurate	0.386367	0.120333	0.116067	2.87953	3.17763	2.7978
PA1860	--	--	hypothetical protein	--	Accurate	Accurate	Accurate	Accurate	Accurate	Accurate	0.260433	0.1781	0.119	1.74263	1.8973	1.8422
PA1861	modC	--	molybdenum transport protein ModC	--	Accurate	Accurate	Accurate	Accurate	Not Accurate	Not Accurate	0.315667	-0.0518	-0.0618667	1.7949	2.4143	2.5303
PA1862	modB	--	molybdenum transport protein ModB	--	Accurate	Accurate	Accurate	Accurate	Accurate	Accurate	-0.163367	0.000166667	-0.0449	-0.9728	-0.982767	-0.552067
PA1863	modA	--	molybdate-binding periplasmic protein precursor ModA	--	Accurate	Accurate	Accurate	Accurate	Accurate	Accurate	-0.149533	-0.127867	-0.202433	-0.2102	-0.0737	0.577033
PA1864	--	--	probable transcriptional regulator	--	Not Accurate	Not Accurate	Not accurate	Not Accurate	Not Accurate	Not Accurate	-4.06167	-4.60447	-3.83523	-3.51803	-2.88157	-3.05857
PA1865	--	--	hypothetical protein	--	Not Accurate	Not Accurate	Not accurate	Accurate	Accurate	Accurate	-3.9565	-4.08797	-4.34463	-1.43117	-0.760867	-0.5435
PA1866	--	--	hypothetical protein	--	Accurate	Accurate	Accurate	Accurate	Accurate	Accurate	-0.761467	-0.8908	-0.870833	1.018	1.41443	1.81013
PA1867	xphA	--	XphA	XphA	Accurate	Accurate	Accurate	Accurate	Accurate	Accurate	0.216733	0.5364	0.6952	-0.237733	-0.513967	-0.1218
PA1868	xqhA	--	secretion protein XqhA	--	Accurate	Accurate	Accurate	Accurate	Accurate	Accurate	0.4066	0.551567	0.8191	0.648567	0.718833	0.968933
PA1869	acp1	--	Acp1	Acp1 ; probable acyl carrier protein	Accurate	Accurate	Accurate	Not Accurate	Not Accurate	Not Accurate	1.27513	1.20007	1.39953	3.08303	2.9113	3.19977
PA1870	--	--	hypothetical protein	--	Not Accurate	Not Accurate	Accurate	Not Accurate	Not Accurate	Not Accurate	-2.05503	-2.33377	-1.5291	3.6069	4.44897	4.14157
PA1871	lasA	--	LasA protease precursor	staphylolytic protease preproenzyme LasA	Accurate	Accurate	Accurate	Not Accurate	Not Accurate	Not Accurate	0.4315	0.332133	0.245333	3.5924	3.54393	3.22517
PA1872	--	--	hypothetical protein	--	Accurate	Accurate	Accurate	Accurate	Not Accurate	Not Accurate	-0.548733	-1.05383	-1.20337	1.78617	2.14463	2.26407
PA1873	--	--	hypothetical protein	--	Accurate	Accurate	Accurate	Accurate	Accurate	Accurate	-0.617367	-0.2827	-0.198367	1.0119	1.008	1.01727
PA1874	--	--	hypothetical protein	--	Accurate	Accurate	Accurate	Not Accurate	Not Accurate	Not Accurate	0.637	0.598367	0.787833	4.53293	4.7224	3.3414
PA1875	--	opmL	probable outer membrane protein precursor	--	Accurate	Accurate	Accurate	Not Accurate	Not Accurate	Not Accurate	0.238733	0.2552	0.225333	3.1483	3.28527	2.72767
PA1876	--	--	probable ATP-binding/permease fusion ABC transporter	--	Accurate	Accurate	Accurate	Not Accurate	Not Accurate	Accurate	-0.167867	-0.0874333	-0.103	2.00217	2.16007	1.3144
PA1877	--	--	probable secretion protein	--	Accurate	Accurate	Accurate	Not Accurate	Not Accurate	Accurate	0.5409	0.677467	0.700233	2.6159	2.5924	1.6794
PA1878	--	--	hypothetical protein	--	Accurate	Accurate	Accurate	Not Accurate	Not Accurate	Not Accurate	0.976967	1.08973	0.966467	2.458	2.53047	2.06527
PA1879	--	--	hypothetical protein	--	Accurate	Accurate	Accurate	Accurate	Accurate	Accurate	0.151767	0.185	0.0995	1.41647	1.49233	1.4253
PA1880	--	--	probable oxidoreductase	--	Accurate	Accurate	Accurate	Accurate	Not Accurate	Accurate	-0.215867	-0.403067	-0.540233	1.90733	2.1351	1.8646
PA1881	--	--	probable oxidoreductase	--	Accurate	Accurate	Accurate	Accurate	Accurate	Accurate	0.178367	-0.198367	-0.242933	1.70823	1.8935	1.8164
PA1882	--	--	probable transporter	--	Accurate	Accurate	Accurate	Accurate	Accurate	Accurate	-0.742367	-0.0777667	-0.2888	-1.46813	-1.48763	-0.8819
PA1883	--	--	probable NADH-ubiquinone/plastoquinone oxidoreductase	--	Accurate	Accurate	Accurate	Accurate	Accurate	Accurate	-0.1814	-0.0604	-0.0148667	-0.278933	-0.1586	-0.0843
PA1884	--	--	probable transcriptional regulator	--	Accurate	Accurate	Accurate	Accurate	Accurate	Accurate	-0.924267	-1.0166	-0.9212	-0.770167	-0.6091	-0.5381
PA1885	--	--	conserved hypothetical protein	--	Not Accurate	Not Accurate	Not accurate	Accurate	Accurate	Accurate	-2.51903	-2.5317	-2.0603	-1.84173	-1.73523	-1.43117
PA1886	polB	dinA	DNA polymerase II	DNA-directed DNA polymerase II	Accurate	Accurate	Accurate	Accurate	Accurate	Not Accurate	-0.840967	-0.9206	-0.6955	0.778967	0.768967	2.04057
PA1889	--	--	hypothetical protein	--	Not Accurate	Not Accurate	Not accurate	Accurate	Accurate	Accurate	-2.3636	-2.19357	-2.20027	-0.9223	-1.11217	-0.8337
PA1890	--	--	probable glutathione S-transferase	--	Accurate	Accurate	Accurate	Accurate	Accurate	Accurate	-1.51247	-1.66063	-1.72877	-0.3946	-0.3466	-0.8813
PA1891	--	--	hypothetical protein	--	Accurate	Accurate	Accurate	Accurate	Accurate	Accurate	0.439467	0.3814	0.150567	1.83467	1.9641	0.435667
PA1892	--	--	hypothetical protein	--	Accurate	Accurate	Accurate	Not Accurate	Not Accurate	Accurate	1.21063	1.03543	0.3708	2.6991	2.60633	1.2634
PA1893	--	--	hypothetical protein	--	Not Accurate	Accurate	Accurate	Not Accurate	Not Accurate	Not Accurate	2.1386	1.83123	0.6873	3.69393	3.66173	2.0597
PA1894	--	--	hypothetical protein	--	Not Accurate	Not Accurate	Accurate	Not Accurate	Not Accurate	Not Accurate	2.8894	2.49337	0.9385	4.29087	4.10073	2.51183
PA1895	--	--	hypothetical protein	--	Not Accurate	Accurate	Accurate	Not Accurate	Not Accurate	Not Accurate	2.1466	1.91063	0.719567	3.59983	3.33703	2.2339
PA1896	--	--	hypothetical protein	--	Not Accurate	Not Accurate	Accurate	Not Accurate	Not Accurate	Not Accurate	2.61883	2.3276	1.04437	3.9737	3.60957	2.45817
PA1897	--	--	hypothetical protein	--	Not Accurate	Not Accurate	Accurate	Not Accurate	Not Accurate	Not Accurate	3.5503	3.0957	1.57153	4.87123	4.3836	3.04107
PA1898	qscR	phzR	quorum-sensing control repressor	quorum-sensing control repressor	Accurate	Accurate	Accurate	Not Accurate	Not Accurate	Accurate	0.999133	0.888567	0.114367	2.71287	2.64513	1.8261
PA1899	phzA2	--	probable phenazine biosynthesis protein	--	Accurate	Accurate	Accurate	Not Accurate	Not Accurate	Not Accurate	0.335333	0.174633	-0.140433	3.05	2.58487	2.60053
PA1900	phzB2	--	probable phenazine biosynthesis protein	--	Accurate	Accurate	Accurate	Not Accurate	Accurate	Accurate	0.368833	0.2063	0.00826667	2.42373	1.7084	1.2663
PA1901	phzC2	--	phenazine biosynthesis protein PhzC	--	Accurate	Accurate	Accurate	Accurate	Accurate	Accurate	-1.34103	-1.52427	-1.64507	1.6233	1.558	1.15993
PA1904	phzF2	--	probable phenazine biosynthesis protein	--	Accurate	Accurate	Accurate	Not Accurate	Not Accurate	Not Accurate	-0.788367	-0.620633	-0.580933	2.72277	3.07593	2.11403
PA1906	--	--	hypothetical protein	--	Accurate	Accurate	Accurate	Accurate	Accurate	Accurate	-0.0333333	0.00796667	-0.0610333	0.332067	0.3268	0.0441333
PA1907	--	--	hypothetical protein	--	Not Accurate	Not Accurate	Not accurate	Accurate	Accurate	Accurate	-3.18977	-3.18817	-3.01937	-0.9056	-0.801133	-1.76467
PA1908	--	--	probable major facilitator superfamily (MFS) transporter	probable MFS transporter	Not Accurate	Not Accurate	Not accurate	Not Accurate	Not Accurate	Not Accurate	-3.45407	-3.69673	-3.26833	-2.82443	-2.73207	-2.87257
PA1909	--	--	hypothetical protein	--	Accurate	Accurate	Accurate	Accurate	Accurate	Accurate	-0.733567	-0.836333	-0.712567	-0.421733	-0.4436	-0.502567
PA1910	femA	ufrA	ferric-mycobactin receptor FemA	ferric-mycobactin receptor, FemA	Accurate	Accurate	Accurate	Accurate	Accurate	Accurate	-1.52543	-1.70117	-1.48447	-0.739533	-0.696933	-0.476167
PA1911	femR	--	sigma factor regulator FemR	sigma factor regulator, FemR	Not Accurate	Not Accurate	Not accurate	Not Accurate	Not Accurate	Not Accurate	-4.174	-4.1993	-3.61233	-3.19957	-3.4001	-3.15573
PA1912	femI	--	ECF sigma factor FemI	ECF sigma factor, FemI	Accurate	Not Accurate	Not accurate	Not Accurate	Not Accurate	Not Accurate	-1.99703	-2.10963	-2.13433	-2.72207	-2.85513	-2.65053
PA1913	--	--	hypothetical protein	--	Not Accurate	Not Accurate	Not accurate	Not Accurate	Not Accurate	Not Accurate	2.8355	2.6562	2.50177	2.2474	2.07243	2.17473
PA1915	--	--	hypothetical protein	--	Not Accurate	Not Accurate	Not accurate	Accurate	Accurate	Not Accurate	-2.37653	-2.86793	-2.49313	1.3051	1.93863	2.2128
PA1916	--	--	probable amino acid permease	--	Accurate	Accurate	Accurate	Accurate	Accurate	Accurate	0.0776333	0.0626333	0.274833	0.805067	0.969	1.19483
PA1917	--	--	hypothetical protein	--	Accurate	Accurate	Accurate	Accurate	Accurate	Accurate	0.568	0.8829	1.13923	1.787	1.82343	1.88227
PA1919	nrdG	--	class III (anaerobic) ribonucleoside-triphosphate reductase activating protein 'activase' NrdG	class III (anaerobic) ribonucleoside-triphosphate reductase activating protein, 'activase', NrdG	Accurate	Accurate	Accurate	Accurate	Accurate	Accurate	-0.4865	-0.165167	0.716467	-0.559867	-0.3259	-0.3006
PA1920	nrdD	--	class III (anaerobic) ribonucleoside-triphosphate reductase subunit NrdD	class III (anaerobic) ribonucleoside-triphosphate reductase subunit, NrdD	Not Accurate	Not Accurate	Accurate	Not Accurate	Not Accurate	Not Accurate	-3.4608	-2.1136	-0.209933	-2.0945	-2.0731	-2.24063
PA1921	--	--	hypothetical protein	--	Not Accurate	Not Accurate	Not accurate	Accurate	Accurate	Accurate	-2.85947	-2.74487	-2.5348	-0.710933	-0.954833	-1.52377
PA1922	--	feuA ; cirA	probable TonB-dependent receptor	--	Not Accurate	Not Accurate	Not accurate	Not Accurate	Not Accurate	Not Accurate	-6.09697	-6.35593	-6.1435	-4.85267	-4.40917	-4.33253
PA1923	--	--	hypothetical protein	--	Not Accurate	Not Accurate	Not accurate	Not Accurate	Not Accurate	Not Accurate	-4.83523	-4.9171	-4.67813	-2.78153	-2.56007	-2.65567
PA1924	--	--	hypothetical protein	--	Not Accurate	Not Accurate	Not accurate	Accurate	Accurate	Accurate	-3.2106	-3.10443	-2.84267	-1.98203	-1.8437	-1.9064
PA1925	--	--	hypothetical protein	--	Accurate	Accurate	Accurate	Accurate	Accurate	Accurate	-1.90307	-1.7139	-1.62883	-0.544	-0.466633	-0.651267
PA1926	--	ycaO	Uncharacterized protein	Uncharacterized protein ; conserved hypothetical protein	Accurate	Accurate	Accurate	Accurate	Accurate	Accurate	0.755233	0.778333	0.601933	0.315233	-0.0262333	-0.504033
PA1927	metE	--	5-methyltetrahydropteroyltriglutamate-homocysteine S-methyltransferase	cobalamin-independent methionine synthase	Not Accurate	Not Accurate	Not accurate	Not Accurate	Not Accurate	Not Accurate	-3.18367	-3.63883	-3.50673	-3.76497	-3.94083	-4.21113
PA1928	rimJ	--	ribosomal protein alanine acetyltransferase	--	Accurate	Accurate	Accurate	Accurate	Accurate	Accurate	0.251633	-0.133533	-0.127133	0.544933	0.462567	0.7654
PA1929	--	--	hypothetical protein	--	Accurate	Accurate	Accurate	Accurate	Accurate	Accurate	0.0184667	-0.1892	-0.0407667	0.227333	0.222133	0.558333
PA1930	--	--	probable chemotaxis transducer	--	Not Accurate	Not Accurate	Not accurate	Not Accurate	Not Accurate	Not Accurate	-3.99517	-4.0302	-4.23343	2.68553	3.05853	2.56013
PA1934	--	--	hypothetical protein	--	Accurate	Accurate	Accurate	Accurate	Accurate	Accurate	0.3612	0.0910667	0.242567	0.640467	0.995867	0.715567
PA1940	--	--	hypothetical protein	--	Not Accurate	Not Accurate	Accurate	Not Accurate	Not Accurate	Not Accurate	2.18373	2.00357	1.73393	3.21633	3.25403	3.23937
PA1941	--	--	hypothetical protein	--	Accurate	Accurate	Accurate	Accurate	Accurate	Accurate	0.308433	-0.505733	-0.971633	0.875333	0.732033	0.6753
PA1942	--	--	hypothetical protein	--	Not Accurate	Not Accurate	Not accurate	Not Accurate	Not Accurate	Not Accurate	-3.86443	-4.0901	-4.17043	-2.93997	-3.08913	-2.98503
PA1943	--	--	hypothetical protein	--	Accurate	Accurate	Accurate	Accurate	Not Accurate	Not Accurate	0.508667	0.2421	0.357033	1.85507	2.36573	2.84673
PA1944	--	--	hypothetical protein	--	Accurate	Accurate	Accurate	Accurate	Accurate	Accurate	-1.70097	-1.89827	-1.79973	1.55253	1.39577	1.4335
PA1945	--	--	probable transcriptional regulator	--	Accurate	Accurate	Accurate	Accurate	Accurate	Accurate	-1.75017	-1.7889	-1.6336	-0.146233	-0.1258	-0.3579
PA1946	rbsB	--	binding protein component precursor of ABC ribose transporter	--	Accurate	Accurate	Accurate	Accurate	Accurate	Not Accurate	-0.5245	-0.855433	-0.8867	1.2538	1.66817	2.259
PA1947	rbsA	--	ribose transport protein RbsA	--	Accurate	Accurate	Accurate	Accurate	Accurate	Accurate	-0.5674	-0.815267	-1.2957	-0.213733	0.0112333	0.121367
PA1948	rbsC	--	membrane protein component of ABC ribose transporter	--	Accurate	Accurate	Accurate	Accurate	Accurate	Accurate	-1.25807	-1.39053	-1.8418	-0.905667	-0.632767	-0.179133
PA1949	rbsR	--	ribose operon repressor RbsR	--	Accurate	Accurate	Accurate	Accurate	Accurate	Accurate	-1.65483	-1.89557	-1.99067	-1.5122	-0.8779	-0.557067
PA1950	rbsK	--	ribokinase	--	Accurate	Accurate	Accurate	Accurate	Accurate	Accurate	-0.7058	-0.792867	-0.804967	-0.2387	0.07	0.208733
PA1951	fapF	--	FapF	FapF	Accurate	Accurate	Accurate	Not Accurate	Not Accurate	Not Accurate	1.6174	1.56903	1.48303	2.80243	2.73283	2.59047
PA1952	fapE	--	FapE	FapE	Accurate	Accurate	Accurate	Not Accurate	Not Accurate	Not Accurate	0.898233	0.9269	1.1431	3.4975	3.7712	2.4005
PA1953	fapD	--	FapD	FapD	Accurate	Accurate	Accurate	Not Accurate	Not Accurate	Not Accurate	1.86217	1.79163	1.69167	3.05	3.2208	2.90887
PA1954	fapC	--	FapC	FapC	Accurate	Accurate	Accurate	Not Accurate	Not Accurate	Accurate	0.914667	0.9306	0.909433	2.62793	2.7355	1.85527
PA1955	fapB	--	FapB	FapB	Accurate	Accurate	Accurate	Not Accurate	Not Accurate	Not Accurate	1.9803	1.9905	1.9856	5.07943	5.28843	4.02913
PA1956	fapA	--	FapA	FapA	Accurate	Accurate	Accurate	Accurate	Not Accurate	Accurate	0.585567	0.742167	0.872867	1.86373	2.1286	1.30887
PA1957	--	nadR	hypothetical protein	--	Accurate	Accurate	Accurate	Accurate	Accurate	Accurate	-0.801967	-1.03983	-0.6936	-0.754433	-0.563067	-0.187467
PA1958	--	--	probable transporter	--	Accurate	Accurate	Accurate	Accurate	Accurate	Accurate	0.997667	0.9485	0.937867	1.2976	1.17297	1.2883
PA1959	bacA	--	bacitracin resistance protein	undecaprenol kinase	Accurate	Accurate	Accurate	Not Accurate	Not Accurate	Not Accurate	-0.8336	-0.279767	-0.2134	-3.12247	-3.5538	-4.07813
PA1960	--	--	hypothetical protein	--	Accurate	Accurate	Accurate	Accurate	Accurate	Accurate	0.495867	0.722	0.9018	0.00773333	0.321067	0.3846
PA1961	--	--	probable transcriptional regulator	--	Accurate	Accurate	Accurate	Accurate	Accurate	Accurate	-0.222567	0.0568333	0.319233	-0.145167	0.0965	0.293333
PA1962	azoR2	--	FMN-dependent NADH-azoreductase 2 AzoR2	FMN-dependent NADH-azoreductase 2, AzoR2	Accurate	Accurate	Accurate	Accurate	Accurate	Accurate	0.4372	0.886167	1.00253	-0.207933	-0.207333	-0.115833
PA1963	--	--	hypothetical protein	--	Accurate	Accurate	Accurate	Accurate	Accurate	Accurate	0.930833	0.937733	0.9128	1.28563	1.58863	1.67417
PA1964	--	ybiT	probable ATP-binding component of ABC transporter	--	Accurate	Accurate	Accurate	Accurate	Accurate	Accurate	1.4522	1.70243	1.61167	0.942933	1.0977	1.38087
PA1965	--	--	hypothetical protein	--	Accurate	Accurate	Accurate	Accurate	Accurate	Accurate	0.328633	0.317233	0.288433	0.138367	0.169	-0.155033
PA1967	--	--	hypothetical protein	--	Accurate	Accurate	Accurate	Accurate	Accurate	Accurate	1.2013	0.988267	0.959033	0.647767	0.6419	0.577933
PA1968	--	--	hypothetical protein	--	Accurate	Accurate	Accurate	Accurate	Accurate	Accurate	-0.279433	-0.302467	-0.1338	0.347467	0.2287	-0.2824
PA1969	--	--	hypothetical protein	--	Accurate	Accurate	Accurate	Accurate	Accurate	Accurate	0.316533	0.309033	0.278867	0.455433	0.377767	-0.214067
PA1970	--	--	hypothetical protein	--	Accurate	Accurate	Accurate	Accurate	Accurate	Accurate	0.728667	0.702767	0.443633	0.4047	0.088	-0.2309
PA1971	braZ	--	branched chain amino acid transporter BraZ	--	Accurate	Accurate	Accurate	Accurate	Accurate	Accurate	0.652467	0.378067	0.0330667	-0.6666	-0.4466	-0.7229
PA1972	--	--	conserved hypothetical protein	--	Accurate	Accurate	Accurate	Accurate	Accurate	Accurate	-0.2125	-0.1941	-0.1463	0.4564	0.342033	0.431
PA1976	ercS'	--	ErcS'	ErcS'	Not Accurate	Accurate	Accurate	Accurate	Accurate	Accurate	2.46387	1.6419	-0.884233	0.294933	1.48833	0.3731
PA1977	--	--	hypothetical protein	--	Accurate	Accurate	Accurate	Accurate	Accurate	Accurate	1.79443	1.60313	-0.0733667	0.860733	1.72953	0.819667
PA1978	erbR	agmR	response regulator ErbR	glycerol metabolism activator ; response regulator AgmR ; response regulator ErbR	Not Accurate	Not Accurate	Accurate	Accurate	Not Accurate	Accurate	3.2958	2.7556	0.133233	1.93683	2.8765	1.94757
PA1979	eraS	exaD	sensor kinase EraS	ExaD ; sensor kinase, EraS	Not Accurate	Not Accurate	Accurate	Accurate	Not Accurate	Accurate	2.6132	2.28503	0.0399	1.43643	2.57857	1.42693
PA1980	eraR	exaE	response regulator EraR	ExaE ; response regulator EraR	Not Accurate	Not Accurate	Accurate	Accurate	Not Accurate	Accurate	2.3351	2.04887	-0.389833	1.18273	2.04647	0.918433
PA1981	--	--	hypothetical protein	--	Not Accurate	Accurate	Accurate	Accurate	Accurate	Accurate	2.3748	1.7372	0.0962667	1.01837	1.89943	0.635733
PA1982	exaA	--	quinoprotein ethanol dehydrogenase	quinoprotein alcohol dehydrogenase ; quinoprotein ethanol dehydrogenase	Accurate	Accurate	Accurate	Accurate	Accurate	Accurate	1.90663	1.07797	-0.350033	0.585667	0.798433	0.782433
PA1983	exaB	--	cytochrome c550	cytochrome c(EDH)	Not Accurate	Not Accurate	Accurate	Accurate	Accurate	Accurate	3.0587	2.01347	-0.109433	1.07217	1.8023	1.0495
PA1984	exaC	exaC1	NAD+ dependent aldehyde dehydrogenase ExaC	NAD+ dependent aldehyde dehydrogenase ExaC	Accurate	Accurate	Accurate	Accurate	Accurate	Accurate	1.88247	1.3215	0.201633	1.28173	1.7186	0.5952
PA1985	pqqA	--	pyrroloquinoline quinone biosynthesis protein A	coenzyme PQQ synthesis protein A	Accurate	Accurate	Accurate	Accurate	Accurate	Accurate	1.31677	0.727633	-0.6165	1.95317	1.77017	1.22253
PA1986	pqqB	--	pyrroloquinoline quinone biosynthesis protein B	coenzyme PQQ synthesis protein B	Accurate	Accurate	Accurate	Accurate	Not Accurate	Accurate	1.80313	1.10643	-0.9034	1.9227	2.05433	1.49233
PA1987	pqqC	--	pyrroloquinoline quinone biosynthesis protein C	coenzyme PQQ synthesis protein C	Accurate	Accurate	Accurate	Accurate	Accurate	Accurate	0.8228	0.290567	-0.8424	0.928767	0.9871	0.687367
PA1988	pqqD	--	pyrroloquinoline quinone biosynthesis protein D	coenzyme PQQ synthesis protein D	Accurate	Accurate	Accurate	Accurate	Not Accurate	Accurate	1.73393	1.2092	0.0916667	1.9749	2.05177	1.55773
PA1989	pqqE	--	pyrroloquinoline quinone biosynthesis protein E	coenzyme pqq synthesis protein E	Accurate	Accurate	Accurate	Accurate	Accurate	Accurate	1.44843	0.766533	-0.6976	1.757	1.98137	1.35957
PA1990	pqqH	--	PqqH	PqqH	Accurate	Accurate	Accurate	Accurate	Accurate	Accurate	0.383133	0.00473333	-0.730467	0.6425	1.195	0.780267
PA1991	--	--	probable iron-containing alcohol dehydrogenase	--	Accurate	Accurate	Accurate	Accurate	Accurate	Accurate	1.36087	1.26077	0.413533	1.36097	1.43587	1.31413
PA1992	ercS	--	ErcS	ErcS	Accurate	Accurate	Accurate	Accurate	Accurate	Accurate	0.804767	0.7517	0.1187	0.885933	0.946333	0.742167
PA1993	--	yhhS	probable major facilitator superfamily (MFS) transporter	probable MFS transporter	Accurate	Accurate	Accurate	Accurate	Accurate	Accurate	0.122667	0.335767	0.3689	0.141267	0.2631	0.0076
PA1994	--	--	hypothetical protein	--	Accurate	Accurate	Accurate	Accurate	Accurate	Accurate	-0.143433	-0.190433	-0.1657	0.397867	0.593033	0.612333
PA1995	--	--	hypothetical protein	--	Accurate	Accurate	Accurate	Accurate	Accurate	Accurate	-0.0168667	-0.0192667	-0.0073	0.648133	0.892233	1.02153
PA1996	ppiC1	--	peptidyl-prolyl cis-trans isomerase C1	Parvulin, PPIase C ; Rotamase C	Accurate	Accurate	Accurate	Accurate	Accurate	Accurate	-0.158933	-0.181333	-0.287333	0.426133	0.426433	0.5411
PA1997	--	--	probable AMP-binding enzyme	--	Accurate	Accurate	Accurate	Accurate	Accurate	Accurate	-0.0522667	-0.178133	-0.2805	0.671	0.947533	1.00107
PA1998	dhcR	--	transcriptional regulator DhcR	DhcR, transcriptional regulator	Accurate	Accurate	Accurate	Accurate	Accurate	Accurate	0.1826	0.0975	0.163867	0.889467	1.27927	1.5051
PA1999	dhcA	pcaI ; atoD ; scoA	dehydrocarnitine CoA transferase subunit A	dehydrocarnitine CoA transferase, subunit A ; DhcA	Accurate	Accurate	Accurate	Accurate	Accurate	Accurate	-0.927467	-0.3934	0.489433	-1.30403	-1.26783	-0.716
PA2000	dhcB	atoA ; scoB	dehydrocarnitine CoA transferase subunit B	dehydrocarnitine CoA transferase, subunit B ; DhcB	Accurate	Accurate	Accurate	Accurate	Accurate	Accurate	-0.4119	-0.0783	0.671167	-0.681	-0.639667	-0.586967
PA2001	atoB	--	acetyl-CoA acetyltransferase	acetoacetyl-CoA thiolase	Accurate	Accurate	Accurate	Accurate	Accurate	Accurate	-0.692767	-0.483467	0.141967	0.0394667	0.5144	0.484933
PA2002	--	atoE	conserved hypothetical protein	--	Accurate	Accurate	Accurate	Accurate	Accurate	Accurate	0.2676	0.497333	0.691867	0.513033	0.650433	0.279333
PA2003	bdhA	--	3-hydroxybutyrate dehydrogenase	D-beta-hydroxybutyrate dehydrogenase	Accurate	Accurate	Accurate	Accurate	Accurate	Accurate	0.791433	0.932267	1.1524	1.13697	1.2267	1.23777
PA2004	--	--	conserved hypothetical protein	--	Accurate	Accurate	Accurate	Accurate	Accurate	Accurate	-0.00703333	0.0384	0.105567	0.2422	0.382467	0.454167
PA2005	hbcR	(R)-3-hydroxybutyrate catabolism regulator	HbcR	HbcR ; probable transcriptional regulator	Accurate	Accurate	Accurate	Accurate	Accurate	Accurate	0.704933	0.6252	0.978	0.5953	0.5234	0.277467
PA2006	--	--	probable major facilitator superfamily (MFS) transporter	probable MFS transporter	Accurate	Accurate	Accurate	Accurate	Accurate	Accurate	0.313933	0.350233	1.8001	0.3851	0.376133	0.600067
PA2007	maiA	--	maleylacetoacetate isomerase	glutathione transferase zeta 1	Accurate	Accurate	Accurate	Accurate	Accurate	Accurate	-0.403	-0.387067	1.63217	-0.1069	0.0150333	0.2302
PA2008	fahA	--	fumarylacetoacetase	fumarylacetoacetate hydrolase ; beta-diketonase	Accurate	Accurate	Accurate	Accurate	Accurate	Accurate	-0.731167	-0.8668	1.05627	-0.506867	-0.5286	-0.4873
PA2009	hmgA	--	homogentisate 12-dioxygenase	homogentisicase	Not Accurate	Not Accurate	Accurate	Accurate	Accurate	Accurate	-2.0871	-2.22257	1.87667	-1.48843	-1.44353	-1.10187
PA2010	hmgR	--	HmgR	HmgR ; probable transcriptional regulator	Accurate	Accurate	Accurate	Accurate	Accurate	Accurate	0.4719	0.5435	1.59767	0.4826	0.521333	0.6026
PA2011	liuE	mvaB ; gnyL	3-hydroxy-3-methylglutaryl-CoA lyase	HMG-CoA lyase ; HMG lyase, MvaB ; Hydroxymethylglutaryl-coenzymeA lyase, GnyH ; 3-hydroxy-3-methylglutaryl-CoA lyase ; 3-hydroxy-gamma-carboxygeranoyl-CoA lyase, GnyL	Accurate	Accurate	Accurate	Accurate	Accurate	Accurate	-0.1722	1.01747	0.411567	0.220067	0.365367	0.1959
PA2012	liuD	accA ; mccA ; gnyA	methylcrotonyl-CoA carboxylase alpha-subunit (biotin-containing)	alpha subunit of geranoyl-CoA carboxylase, GnyA ; MccA ; methylcrotonyl-CoA carboxylase, alpha-subunit (biotin-containing)	Accurate	Accurate	Accurate	Accurate	Accurate	Accurate	-0.762967	1.12897	-1.14953	-0.0580333	0.158367	0.368733
PA2013	liuC	menB ; gnyH	putative 3-methylglutaconyl-CoA hydratase	gamma-carboxygeranoyl-CoA hydratase, GnyH ; putative 3-methylglutaconyl-CoA hydratase	Accurate	Accurate	Accurate	Accurate	Accurate	Accurate	-0.672933	0.6471	-0.976967	-0.182967	0.0722	0.176167
PA2014	liuB	gnyB	methylcrotonyl-CoA carboxylase beta-subunit	MccB ; beta subunit of geranoyl-CoA carboxylase, GnyB ; methylcrotonyl-CoA carboxylase, beta-subunit	Accurate	Not Accurate	Accurate	Accurate	Accurate	Accurate	-1.22293	2.08967	-1.64647	0.2378	0.496433	0.741267
PA2015	liuA	gnyD ; ivd	putative isovaleryl-CoA dehydrogenase	Ivd ; Citronelloyl-CoA dehydrogenase, GnyD ; putative isovaleryl-CoA dehydrogenase	Not Accurate	Accurate	Not accurate	Accurate	Accurate	Accurate	-2.26733	1.27657	-3.344	-0.8128	-0.372433	0.800633
PA2016	liuR	gnyR	regulator of liu genes	GnyR ; regulator of liu genes ; Regulatory gene of gnyRDBHAL cluster, GnyR	Not Accurate	Accurate	Not accurate	Not Accurate	Not Accurate	Accurate	-4.5348	-1.31627	-4.80327	-3.33483	-2.572	-1.26323
PA2017	--	--	hypothetical protein	--	Not Accurate	Accurate	Accurate	Accurate	Accurate	Accurate	-2.60243	-1.66187	-1.7098	-0.300267	0.0739333	0.615133
PA2018	mexY	amrB ; mexH	Resistance-Nodulation-Cell Division (RND) multidrug efflux transporter MexY	RND multidrug efflux transporter ; Resistance-Nodulation-Cell Division (RND) multidrug efflux transporter MexY	Not Accurate	Not Accurate	Not accurate	Not Accurate	Not Accurate	Not Accurate	-7.82187	-7.65343	-6.66083	-7.08823	-6.67657	-6.39537
PA2019	mexX	amrA ; mexG	Resistance-Nodulation-Cell Division (RND) multidrug efflux membrane fusion protein MexX precursor	RND multidrug efflux membrane fusion protein precursor ; Resistance-Nodulation-Cell Division (RND) multidrug efflux membrane fusion protein MexX precursor	Not Accurate	Not Accurate	Not accurate	Not Accurate	Not Accurate	Not Accurate	-11.2938	-10.7162	-8.8651	-11.2121	-9.76027	-9.35587
PA2020	mexZ	amrR	MexZ	MexZ	Not Accurate	Not Accurate	Not accurate	Not Accurate	Not Accurate	Not Accurate	-4.82063	-4.48377	-4.51907	-3.48833	-2.94047	-2.70457
PA2021	--	--	hypothetical protein	--	Not Accurate	Not Accurate	Not accurate	Accurate	Accurate	Accurate	-3.72783	-3.55623	-3.20437	-0.225533	0.00856667	-0.0183333
PA2022	--	--	probable nucleotide sugar dehydrogenase	--	Not Accurate	Not Accurate	Not accurate	Accurate	Accurate	Accurate	-3.62873	-2.75867	-2.58437	0.777633	0.485733	-0.0777333
PA2023	galU	gtaB ; hasC	UTP--glucose-1-phosphate uridylyltransferase	glucose-1-phosphate uridylyltransferase ; UDP-glucose pyrophosphorylase	Accurate	Accurate	Accurate	Accurate	Accurate	Accurate	-0.236567	-0.4169	-0.696433	1.74487	1.43647	0.8837
PA2024	--	--	probable ring-cleaving dioxygenase	--	Accurate	Accurate	Accurate	Accurate	Accurate	Accurate	-0.383367	-0.259533	-0.347167	0.443567	0.624033	0.4944
PA2025	gor	--	glutathione reductase	--	Accurate	Accurate	Accurate	Accurate	Accurate	Accurate	-1.4058	-1.64097	-1.85103	-0.347133	-0.0264	0.434733
PA2026	--	yfeH	conserved hypothetical protein	--	Accurate	Accurate	Accurate	Accurate	Accurate	Accurate	0.520367	0.5556	1.34067	0.9459	1.19477	0.949767
PA2027	--	--	hypothetical protein	--	Accurate	Accurate	Not accurate	Accurate	Accurate	Accurate	0.8027	0.662567	2.44793	1.76373	1.36953	1.2656
PA2028	--	--	probable transcriptional regulator	--	Accurate	Accurate	Accurate	Accurate	Accurate	Accurate	0.4976	0.568767	0.494667	0.629233	0.631633	0.839433
PA2030	--	--	hypothetical protein	--	Accurate	Accurate	Accurate	Not Accurate	Not Accurate	Not Accurate	1.1191	0.8477	0.9625	3.55733	3.62787	4.35333
PA2031	--	--	hypothetical protein	--	Accurate	Accurate	Accurate	Not Accurate	Not Accurate	Not Accurate	1.16717	0.894533	0.899333	3.85433	3.93147	4.70557
PA2032	--	yjiR	probable transcriptional regulator	--	Accurate	Not Accurate	Not accurate	Accurate	Accurate	Accurate	-1.75717	-2.27593	-2.28227	0.374267	-0.0887667	0.910633
PA2033	--	--	hypothetical protein	--	Not Accurate	Not Accurate	Not accurate	Not Accurate	Not Accurate	Accurate	-4.85523	-4.63617	-4.43563	-2.35953	-2.41407	-1.96143
PA2034	--	--	hypothetical protein	--	Not Accurate	Not Accurate	Not accurate	Accurate	Accurate	Accurate	-2.05293	-2.2912	-3.2365	-1.57333	-1.54523	-0.969233
PA2035	--	--	probable decarboxylase	--	Accurate	Accurate	Accurate	Accurate	Accurate	Not Accurate	1.55007	1.04737	-0.319	1.3247	1.73717	2.6321
PA2038	--	--	hypothetical protein	--	Accurate	Accurate	Accurate	Accurate	Accurate	Accurate	1.38183	1.5012	1.4943	1.162	1.19667	0.732067
PA2039	--	--	hypothetical protein	--	Accurate	Accurate	Accurate	Accurate	Accurate	Accurate	1.2069	1.5678	1.3931	0.189733	0.297833	-0.543633
PA2040	pauA4	--	Glutamylpolyamine synthetase	Glutamylpolyamine synthetase	Not Accurate	Not Accurate	Not accurate	Accurate	Accurate	Accurate	8.4516	6.734	2.2903	-1.6581	-1.29397	-0.193867
PA2041	--	--	Amino acid permease	Amino acid permease	Not Accurate	Not Accurate	Accurate	Accurate	Accurate	Accurate	3.68533	3.14733	1.48157	0.7098	0.526933	0.772233
PA2042	--	ygjU	probable transporter (membrane subunit)	--	Accurate	Accurate	Accurate	Accurate	Accurate	Accurate	1.11737	1.35257	1.44427	0.0848	-0.0746333	-0.3384
PA2043	--	--	hypothetical protein	--	Accurate	Accurate	Accurate	Accurate	Accurate	Accurate	1.16387	1.50627	1.70823	0.434633	0.5046	0.0304
PA2044	--	--	hypothetical protein	--	Accurate	Accurate	Accurate	Accurate	Accurate	Accurate	-0.211733	-0.5837	-0.377633	0.8013	0.800933	0.600733
PA2045	--	yidD	conserved hypothetical protein	--	Accurate	Accurate	Accurate	Accurate	Accurate	Accurate	-0.6705	-0.634767	-0.445033	0.413833	0.3685	0.312867
PA2047	cmrA	--	chloramphenicol resistance activator CmrA	chloramphenicol resistance activator CmrA ; probable transcriptional regulator	Accurate	Accurate	Accurate	Accurate	Accurate	Accurate	0.517533	0.3267	0.4853	1.3087	1.50363	1.56
PA2048	--	--	hypothetical protein	--	Accurate	Accurate	Accurate	Accurate	Accurate	Accurate	-0.154367	-0.142033	0.174533	0.593433	1.00773	0.970333
PA2049	--	--	hypothetical protein	--	Accurate	Accurate	Accurate	Accurate	Accurate	Accurate	-1.2627	-1.4943	-1.24127	0.5816	0.630867	1.4844
PA2050	--	--	probable sigma-70 factor ECF subfamily	--	Accurate	Accurate	Accurate	Accurate	Accurate	Accurate	-1.00273	-0.900333	-0.413433	-1.38893	-0.8596	-0.888833
PA2051	--	--	probable transmembrane sensor	--	Accurate	Accurate	Accurate	Accurate	Accurate	Accurate	-0.101867	-0.0569333	0.4038	-0.2403	0.1332	0.0925667
PA2052	cynS	--	cyanate lyase	cyanate hydrolase ; cyanase	Accurate	Accurate	Accurate	Accurate	Accurate	Accurate	-0.2729	-0.506467	-0.438467	0.0604333	0.274467	0.2647
PA2053	cynT	--	carbonate dehydratase	carbonic anhydrase	Accurate	Accurate	Accurate	Accurate	Accurate	Accurate	-0.713267	-0.876133	-0.513167	-0.0603333	-0.0478	0.185767
PA2054	cynR	--	transcriptional regulator CynR	--	Accurate	Accurate	Accurate	Accurate	Accurate	Accurate	-1.24747	-1.21343	-0.950367	-0.339	-0.1528	0.221467
PA2056	--	--	probable transcriptional regulator	--	Accurate	Accurate	Not accurate	Accurate	Not Accurate	Not Accurate	-1.5962	-1.583	-2.0496	-1.8718	-2.39637	-2.2483
PA2057	sppR	--	TonB-dependent receptor SppR	TonB-dependent receptor, SppR ; hypothetical protein	Accurate	Accurate	Accurate	Accurate	Accurate	Accurate	-0.0276333	-0.0812333	0.1908	1.38213	1.53877	1.73103
PA2058	sppA	--	ABC transporter substrate-binding protein SppA	ABC transporter substrate-binding protein, SppA ; probable binding protein component of ABC transporter	Accurate	Accurate	Accurate	Accurate	Accurate	Accurate	-0.200333	-0.2655	0.0205	0.839033	0.952633	0.8064
PA2062	--	--	probable pyridoxal-phosphate dependent enzyme	--	Not Accurate	Not Accurate	Accurate	Not Accurate	Not Accurate	Not Accurate	-2.83033	-3.21753	-1.72383	-2.20287	-2.33707	-2.17913
PA2063	--	--	hypothetical protein	--	Accurate	Accurate	Accurate	Accurate	Accurate	Accurate	0.497367	0.4078	0.424967	-0.8658	-0.7472	-0.721233
PA2064	pcoB	copB	copper resistance protein B precursor	--	Accurate	Accurate	Accurate	Accurate	Accurate	Accurate	1.46077	1.53263	1.51463	1.383	1.68547	1.3111
PA2065	pcoA	copA	copper resistance protein A precursor	--	Accurate	Accurate	Accurate	Accurate	Accurate	Accurate	0.493267	0.561367	0.697467	1.3264	1.56053	1.50853
PA2066	--	--	hypothetical protein	--	Accurate	Accurate	Accurate	Not Accurate	Not Accurate	Not Accurate	0.8735	0.9014	0.737733	3.97317	4.12917	3.86343
PA2067	--	--	probable hydrolase	--	Accurate	Accurate	Accurate	Not Accurate	Not Accurate	Not Accurate	0.812933	0.678267	0.631367	3.3358	3.42863	3.12857
PA2068	--	--	probable major facilitator superfamily (MFS) transporter	probable MFS transporter	Accurate	Accurate	Accurate	Not Accurate	Not Accurate	Not Accurate	-0.0503	-0.156	-0.120267	2.87533	2.91633	2.72073
PA2069	--	--	probable carbamoyl transferase	--	Accurate	Accurate	Accurate	Not Accurate	Not Accurate	Not Accurate	0.0175667	-0.0692333	0.0258667	3.99023	4.04693	3.89057
PA2071	fusA2	--	elongation factor G	--	Not Accurate	Not Accurate	Not accurate	Not Accurate	Not Accurate	Not Accurate	-2.25023	-2.36157	-2.36827	4.11237	3.6524	3.3463
PA2072	--	--	conserved hypothetical protein	--	Accurate	Accurate	Accurate	Accurate	Accurate	Accurate	-1.6688	-1.78397	-1.6637	1.66593	1.7763	1.64077
PA2076	--	--	probable transcriptional regulator	--	Accurate	Accurate	Accurate	Accurate	Accurate	Accurate	1.33257	1.3158	1.31933	0.52	0.608633	0.474
PA2079	--	--	probable amino acid permease	--	Accurate	Accurate	Accurate	Accurate	Accurate	Accurate	0.0645333	0.155033	0.178167	0.3736	0.297333	0.237467
PA2080	kynU	--	kynureninase KynU	kynureninase KynU	Accurate	Accurate	Accurate	Accurate	Accurate	Accurate	0.593833	0.373567	0.465233	0.930167	0.628367	0.454433
PA2081	kynB	--	kynurenine formamidase KynB	kynurenine formamidase, KynB	Accurate	Accurate	Accurate	Accurate	Accurate	Accurate	-0.457733	-0.543	-0.383267	-0.2825	-0.365467	-0.656667
PA2082	kynR	--	KynR	KynR	Accurate	Accurate	Accurate	Accurate	Accurate	Accurate	-0.1239	-0.394033	-0.342867	0.00663333	-0.1528	-0.200567
PA2083	--	--	probable ring-hydroxylating dioxygenase subunit	--	Accurate	Accurate	Accurate	Accurate	Accurate	Accurate	0.6303	0.5916	0.994767	0.901233	0.791433	1.05937
PA2084	--	yucB ; asnB	probable asparagine synthetase	--	Accurate	Accurate	Accurate	Accurate	Accurate	Accurate	0.123033	0.00476667	0.440667	0.0252667	0.00123333	0.1922
PA2085	--	--	probable ring-hydroxylating dioxygenase small subunit	--	Accurate	Accurate	Accurate	Accurate	Accurate	Not Accurate	1.24373	1.07137	1.4656	1.7374	1.97773	2.09307
PA2086	--	--	probable epoxide hydrolase	--	Accurate	Accurate	Accurate	Accurate	Accurate	Accurate	0.567033	0.4338	0.7843	0.6703	0.8283	0.755967
PA2087	--	--	hypothetical protein	--	Accurate	Accurate	Accurate	Accurate	Accurate	Accurate	0.4781	0.572567	1.21543	0.649467	0.721833	0.9237
PA2088	--	--	hypothetical protein	--	Accurate	Accurate	Accurate	Accurate	Accurate	Accurate	-0.0253667	-0.0230667	0.3676	0.0118667	0.297333	0.157233
PA2090	--	--	hypothetical protein	--	Accurate	Accurate	Accurate	Accurate	Accurate	Accurate	0.448833	0.2066	0.7406	0.379933	0.422033	0.723233
PA2091	--	--	hypothetical protein	--	Accurate	Accurate	Accurate	Accurate	Accurate	Accurate	0.4306	0.142033	0.793967	0.286	0.303933	0.1426
PA2093	--	--	probable sigma-70 factor ECF subfamily	--	Accurate	Accurate	Accurate	Accurate	Accurate	Accurate	0.656233	0.3973	0.7393	0.974067	1.22727	1.38887
PA2094	--	--	probable transmembrane sensor	--	Accurate	Accurate	Accurate	Accurate	Accurate	Accurate	0.6045	0.423633	0.746667	1.0187	1.22233	1.2759
PA2095	--	--	hypothetical protein	--	Accurate	Accurate	Accurate	Accurate	Accurate	Accurate	0.307167	-0.0285667	0.2534	0.675133	0.720133	0.9298
PA2096	--	--	probable transcriptional regulator	--	Accurate	Accurate	Accurate	Accurate	Accurate	Accurate	0.1268	-0.0714667	0.1046	0.672933	0.661567	0.854067
PA2098	--	--	probable esterase/deacetylase	--	Accurate	Accurate	Accurate	Accurate	Accurate	Accurate	0.716433	0.560767	-0.0011	0.143067	0.688267	0.507467
PA2099	--	--	probable short-chain dehydrogenase	--	Accurate	Accurate	Accurate	Not Accurate	Not Accurate	Not Accurate	1.79677	1.48457	0.3502	2.04303	2.2412	2.11317
PA2107	--	--	hypothetical protein	--	Accurate	Accurate	Accurate	Accurate	Accurate	Accurate	1.15763	0.688333	0.114867	1.86437	1.99977	1.6811
PA2108	--	--	probable decarboxylase	--	Accurate	Accurate	Accurate	Not Accurate	Not Accurate	Not Accurate	0.663533	0.227633	-0.962633	3.7851	4.22937	3.78413
PA2109	--	--	hypothetical protein	--	Accurate	Accurate	Accurate	Not Accurate	Not Accurate	Not Accurate	1.46397	0.9526	0.107467	2.9454	3.39003	3.08663
PA2110	--	--	hypothetical protein	--	Accurate	Accurate	Accurate	Accurate	Accurate	Accurate	0.475967	-0.0943667	-1.45657	-0.186333	0.173133	-0.0558333
PA2111	--	--	hypothetical protein	--	Accurate	Accurate	Accurate	Accurate	Accurate	Accurate	0.927167	0.391267	-0.913967	-0.347	0.0937333	-0.210567
PA2112	--	--	conserved hypothetical protein	--	Accurate	Accurate	Not accurate	Not Accurate	Accurate	Accurate	-0.617067	-1.16717	-2.3866	-2.49477	-1.66573	-1.61607
PA2113	opdO	--	pyroglutamate porin OpdO	pyroglutatmate porin OpdO	Accurate	Accurate	Not accurate	Accurate	Accurate	Accurate	0.0823333	-0.774567	-2.0014	-1.05943	-0.732833	-0.6627
PA2114	--	--	probable major facilitator superfamily (MFS) transporter	probable MFS transporter	Accurate	Accurate	Not accurate	Not Accurate	Not Accurate	Not Accurate	-0.659933	-1.86063	-4.15653	-3.22293	-2.98233	-3.05383
PA2115	--	--	probable transcriptional regulator	--	Accurate	Accurate	Accurate	Accurate	Accurate	Accurate	-0.1163	-0.140867	-0.379433	-0.473833	-0.5369	-0.605767
PA2116	--	--	conserved hypothetical protein	--	Accurate	Accurate	Not accurate	Accurate	Accurate	Accurate	-1.25377	-1.68277	-2.06443	-1.7462	-1.7059	-1.80557
PA2117	--	--	hypothetical protein	--	Accurate	Accurate	Accurate	Accurate	Accurate	Accurate	0.4908	-0.0119	-0.1485	0.4397	0.171533	0.271433
PA2118	ada	--	O6-methylguanine-DNA methyltransferase	transcriptional regulator Ada	Accurate	Accurate	Accurate	Accurate	Accurate	Accurate	-0.1232	-0.326333	-0.0200667	-0.101833	0.0339	0.0241333
PA2120	--	--	hypothetical protein	--	Accurate	Accurate	Accurate	Accurate	Accurate	Accurate	0.4722	0.263633	0.3337	0.719633	0.9005	1.0192
PA2121	--	--	probable transcriptional regulator	--	Accurate	Accurate	Accurate	Accurate	Accurate	Accurate	-0.645733	-1.04543	-0.9882	-0.593433	-0.266967	-0.333567
PA2122	--	--	hypothetical protein	--	Not Accurate	Accurate	Accurate	Accurate	Accurate	Accurate	2.62457	1.87783	0.967533	1.97307	1.94097	1.48337
PA2123	--	--	probable transcriptional regulator	--	Accurate	Accurate	Accurate	Accurate	Accurate	Accurate	1.48603	0.8671	0.154867	1.0784	1.1334	0.956333
PA2124	--	--	probable dehydrogenase	--	Accurate	Accurate	Accurate	Accurate	Accurate	Accurate	1.2889	0.8344	0.361033	1.3696	1.5025	1.38
PA2126	cgrC	--	cupA gene regulator C CgrC	cupA gene regulator C, CgrC	Accurate	Accurate	Accurate	Accurate	Accurate	Accurate	0.0675	0.5697	1.29627	-0.202333	-0.0308333	-0.00866667
PA2127	cgrA	--	cupA gene regulator A CgrA	cupA gene regulator A, CgrA	Accurate	Accurate	Accurate	Accurate	Accurate	Accurate	-0.725867	0.416633	1.44147	-0.514267	-0.355	-0.276367
PA2129	cupA2	--	chaperone CupA2	probable pili assembly chaperone ; component of adhesin	Accurate	Accurate	Accurate	Accurate	Accurate	Accurate	0.0938333	-0.0344	0.186833	0.109833	0.3841	0.5801
PA2131	cupA4	--	fimbrial subunit CupA4	fimbrial subunit CupA4	Accurate	Accurate	Accurate	Accurate	Accurate	Accurate	0.426	0.441567	0.553867	1.1367	1.4176	1.55207
PA2132	cupA5	--	chaperone CupA5	probable pili assembly chaperone	Accurate	Accurate	Accurate	Accurate	Accurate	Accurate	-0.0470333	-0.0173333	-0.0231667	0.276767	0.275933	-0.1011
PA2133	--	--	Cyclic-guanylate-specific phosphodiesterase	Cyclic-guanylate-specific phosphodiesterase	Accurate	Accurate	Accurate	Accurate	Accurate	Accurate	0.0699667	0.326267	0.315833	0.429733	0.788167	0.934
PA2134	--	--	hypothetical protein	--	Accurate	Accurate	Accurate	Not Accurate	Not Accurate	Not Accurate	-0.500667	-0.5187	-0.319267	3.63677	3.7247	3.3523
PA2135	--	--	probable transporter	--	Accurate	Accurate	Accurate	Not Accurate	Not Accurate	Not Accurate	-1.11997	-1.0013	-0.8414	2.65827	3.05773	2.51107
PA2136	--	--	hypothetical protein	--	Accurate	Accurate	Accurate	Not Accurate	Not Accurate	Not Accurate	-0.600033	-0.495733	0.654667	2.8882	3.1562	2.90393
PA2137	--	--	hypothetical protein	--	Accurate	Accurate	Accurate	Accurate	Accurate	Accurate	-0.905	-1.06133	-0.689533	1.09377	1.0733	0.7484
PA2138	ligD	--	Multifunctional non-homologous end joining protein LigD	Multifunctional non-homologous end joining protein LigD ; probable ATP-dependent DNA ligase	Accurate	Accurate	Accurate	Not Accurate	Not Accurate	Not Accurate	-0.803233	-0.857433	-0.659833	2.52133	2.4986	2.23913
PA2140	--	--	probable metallothionein	--	Accurate	Accurate	Accurate	Not Accurate	Not Accurate	Not Accurate	-0.0431	0.0863	0.0530667	4.75567	5.33493	4.83873
PA2142	--	yhxC	probable short-chain dehydrogenase	--	Accurate	Accurate	Accurate	Not Accurate	Not Accurate	Not Accurate	-0.3553	-0.6363	-0.356033	3.26103	3.679	3.38797
PA2143	--	--	hypothetical protein	--	Accurate	Accurate	Accurate	Not Accurate	Not Accurate	Not Accurate	0.113267	0.0176667	0.177133	4.5161	4.8478	4.78837
PA2144	glgP	--	glycogen phosphorylase	--	Accurate	Accurate	Accurate	Not Accurate	Not Accurate	Not Accurate	-0.2706	-0.287667	-0.1674	3.37463	3.53357	3.25147
PA2145	--	--	hypothetical protein	--	Accurate	Accurate	Accurate	Not Accurate	Not Accurate	Not Accurate	-1.31043	-1.26147	-1.20133	2.25153	2.5172	2.0073
PA2146	--	yciG	conserved hypothetical protein	--	Accurate	Accurate	Accurate	Not Accurate	Not Accurate	Not Accurate	-0.701733	-0.600833	-0.5529	3.45307	3.32313	2.5813
PA2147	katE	--	catalase HPII	--	Accurate	Accurate	Accurate	Not Accurate	Not Accurate	Not Accurate	0.3615	0.381867	0.4422	4.60807	4.6654	3.7205
PA2148	--	--	conserved hypothetical protein	--	Accurate	Accurate	Accurate	Not Accurate	Not Accurate	Not Accurate	-1.40293	-1.3781	-1.40957	2.35923	2.60023	2.65117
PA2149	--	--	hypothetical protein	--	Accurate	Accurate	Accurate	Accurate	Accurate	Accurate	-1.14547	-1.10173	-1.02693	1.64907	1.90697	1.65
PA2150	--	--	conserved hypothetical protein	--	Accurate	Accurate	Accurate	Not Accurate	Not Accurate	Not Accurate	-0.302367	-0.0811667	-0.158467	4.213	4.6979	4.26943
PA2151	--	--	conserved hypothetical protein	--	Accurate	Accurate	Accurate	Not Accurate	Not Accurate	Not Accurate	-0.324267	-0.193067	-0.108933	4.6606	4.81403	4.37303
PA2152	--	--	probable trehalose synthase	--	Accurate	Accurate	Accurate	Not Accurate	Not Accurate	Not Accurate	-0.166933	-0.286467	-0.123867	3.97653	4.2701	3.82057
PA2153	glgB	--	14-alpha-glucan branching enzyme	glycogen branching enzyme	Accurate	Accurate	Accurate	Not Accurate	Not Accurate	Not Accurate	-0.6227	-0.780833	-0.766333	3.5956	4.0471	3.3216
PA2154	--	ybhN	conserved hypothetical protein	--	Accurate	Accurate	Accurate	Not Accurate	Not Accurate	Not Accurate	-0.0673	-0.0148333	-0.193133	3.91043	4.38663	3.6966
PA2155	--	ybhO	probable phospholipase	--	Accurate	Accurate	Accurate	Not Accurate	Not Accurate	Not Accurate	-0.169967	-0.3159	-0.165533	3.67553	4.1446	3.68267
PA2156	--	ybhP	conserved hypothetical protein	--	Accurate	Accurate	Accurate	Not Accurate	Not Accurate	Not Accurate	-0.0939333	0.0859667	0.108433	3.09137	3.5078	2.9159
PA2157	--	--	hypothetical protein	--	Accurate	Accurate	Accurate	Not Accurate	Not Accurate	Not Accurate	-0.711067	-0.6676	-0.5512	2.97303	3.4498	2.87527
PA2158	--	--	probable alcohol dehydrogenase (Zn-dependent)	--	Accurate	Accurate	Accurate	Not Accurate	Not Accurate	Not Accurate	-0.7088	-0.6301	-0.536433	3.48983	3.9417	3.33977
PA2159	--	--	conserved hypothetical protein	--	Accurate	Accurate	Accurate	Not Accurate	Not Accurate	Not Accurate	-0.0569333	0.0531333	-0.0311	4.27073	4.7558	4.42967
PA2160	--	glgX	probable glycosyl hydrolase	--	Accurate	Accurate	Accurate	Not Accurate	Not Accurate	Not Accurate	-0.453567	-0.53	-0.337	3.5884	4.14427	3.37107
PA2161	--	--	hypothetical protein	--	Accurate	Accurate	Accurate	Not Accurate	Not Accurate	Not Accurate	0.5147	-0.157233	-0.00483333	5.4216	5.9616	4.7613
PA2162	--	--	probable glycosyl hydrolase	--	Accurate	Accurate	Accurate	Not Accurate	Not Accurate	Not Accurate	-0.139567	-0.1621	0.110567	3.60937	4.13623	3.568
PA2163	--	--	hypothetical protein	--	Accurate	Accurate	Accurate	Not Accurate	Not Accurate	Not Accurate	-0.930467	-0.832167	-0.7302	3.26377	3.7849	3.44893
PA2164	--	--	probable glycosyl hydrolase	--	Accurate	Accurate	Accurate	Not Accurate	Not Accurate	Not Accurate	-0.7566	-0.743533	-0.672267	3.38903	3.74537	3.56223
PA2165	--	glgA	probable glycogen synthase	--	Accurate	Accurate	Accurate	Not Accurate	Not Accurate	Not Accurate	-1.12633	-1.17197	-1.15753	3.4654	3.71587	3.4032
PA2166	--	--	hypothetical protein	--	Accurate	Accurate	Accurate	Not Accurate	Not Accurate	Not Accurate	-0.628767	-1.05853	-0.674033	3.04707	2.92043	2.59867
PA2167	--	--	hypothetical protein	--	Not Accurate	Accurate	Accurate	Accurate	Not Accurate	Accurate	-2.05117	-1.81333	-1.729	1.99877	2.0443	1.68633
PA2168	--	--	hypothetical protein	--	Accurate	Accurate	Accurate	Accurate	Accurate	Accurate	-1.69723	-1.50707	-1.6842	1.4304	1.6122	1.2844
PA2169	--	--	hypothetical protein	--	Accurate	Accurate	Accurate	Not Accurate	Not Accurate	Not Accurate	-0.679533	-0.9713	-0.881	4.1072	4.39857	3.88813
PA2171	--	--	hypothetical protein	--	Accurate	Accurate	Accurate	Not Accurate	Not Accurate	Not Accurate	-0.794367	-1.03373	-1.07303	4.50957	4.68357	3.99033
PA2172	--	--	hypothetical protein	--	Accurate	Accurate	Accurate	Not Accurate	Not Accurate	Not Accurate	-1.6247	-1.58683	-1.50997	3.2111	3.56293	2.88853
PA2173	--	--	hypothetical protein	--	Accurate	Accurate	Accurate	Not Accurate	Not Accurate	Not Accurate	-1.23743	-1.251	-0.974067	3.2994	3.58167	2.91203
PA2174	--	--	hypothetical protein	--	Not Accurate	Not Accurate	Not accurate	Accurate	Accurate	Accurate	-4.50837	-4.4767	-4.67843	1.43543	1.96717	1.25637
PA2176	--	--	hypothetical protein	--	Not Accurate	Accurate	Accurate	Accurate	Not Accurate	Accurate	-2.00347	-1.87	-1.40373	1.92533	2.24963	1.91427
PA2177	--	--	probable sensor/response regulator hybrid	--	Accurate	Accurate	Accurate	Not Accurate	Not Accurate	Accurate	-0.582	-0.704767	-0.636233	2.20057	2.38183	1.9578
PA2178	--	--	hypothetical protein	--	Accurate	Accurate	Accurate	Not Accurate	Not Accurate	Not Accurate	-0.671	-0.644667	-0.588867	3.21167	3.44323	3.06597
PA2187	--	--	hypothetical protein	--	Accurate	Accurate	Accurate	Not Accurate	Not Accurate	Not Accurate	-0.3876	-0.1799	-0.228967	2.52237	2.6782	2.329
PA2189	--	--	hypothetical protein	--	Accurate	Accurate	Accurate	Not Accurate	Not Accurate	Not Accurate	1.1504	1.11447	1.22177	3.93427	4.10963	3.85037
PA2193	hcnA	--	hydrogen cyanide synthase HcnA	--	Accurate	Accurate	Accurate	Accurate	Accurate	Accurate	0.360967	0.7578	1.56183	1.6203	1.6616	1.2578
PA2194	hcnB	--	hydrogen cyanide synthase HcnB	--	Accurate	Accurate	Accurate	Accurate	Accurate	Accurate	0.0396333	0.577267	1.35987	1.66267	1.2641	1.20907
PA2195	hcnC	--	hydrogen cyanide synthase HcnC	--	Accurate	Accurate	Accurate	Not Accurate	Not Accurate	Accurate	0.0608	0.459733	1.3412	2.32657	2.0481	1.96963
PA2196	--	--	TetR family transcriptional regulator	TetR family transcriptional regulator	Accurate	Accurate	Accurate	Accurate	Accurate	Accurate	-0.862133	-0.8258	1.07067	0.222067	0.2525	-0.2178
PA2197	--	ycnB	conserved hypothetical protein	--	Accurate	Accurate	Not accurate	Accurate	Accurate	Accurate	-0.1148	-0.226133	2.09237	1.13627	1.1273	-0.0469333
PA2198	--	--	hypothetical protein	--	Accurate	Accurate	Not accurate	Accurate	Accurate	Accurate	0.3837	0.450733	2.46437	1.39697	1.29023	0.168733
PA2199	--	--	probable dehydrogenase	--	Accurate	Accurate	Accurate	Accurate	Accurate	Accurate	-0.147267	-0.282367	1.50723	0.644533	0.6035	-0.0064
PA2200	--	--	Cyclic-guanylate-specific phosphodiesterase	Cyclic-guanylate-specific phosphodiesterase	Accurate	Accurate	Accurate	Accurate	Accurate	Accurate	-1.14897	-1.0971	0.4705	-0.4035	-0.695233	-0.7103
PA2202	--	--	probable amino acid permease	--	Accurate	Accurate	Accurate	Accurate	Accurate	Accurate	0.500967	0.361167	0.438033	0.0708	-0.0967333	-0.237467
PA2203	--	--	probable amino acid permease	--	Accurate	Accurate	Accurate	Accurate	Accurate	Accurate	0.4389	0.252433	0.341233	-0.549633	-0.668567	-0.906067
PA2204	--	--	putative binding protein component of ABC transporter	putative binding protein component of ABC transporter	Accurate	Accurate	Accurate	Accurate	Accurate	Accurate	0.586633	0.289033	0.7595	-0.857967	-0.7687	-0.468567
PA2205	--	--	hypothetical protein	--	Accurate	Accurate	Accurate	Accurate	Accurate	Accurate	0.693333	0.629733	0.692033	1.16093	1.16997	1.25673
PA2206	--	--	LysR-type transcriptional regulator	LysR-type transcriptional regulator	Accurate	Accurate	Accurate	Accurate	Accurate	Accurate	0.504167	0.329267	0.3027	1.41793	1.53893	1.75747
PA2207	--	--	hypothetical protein	--	Accurate	Accurate	Accurate	Accurate	Accurate	Accurate	0.3688	0.447833	0.0559	0.7292	0.844633	0.790967
PA2208	--	--	hypothetical protein	--	Accurate	Accurate	Accurate	Accurate	Accurate	Accurate	0.620833	0.428633	0.1214	1.17073	1.15513	1.30837
PA2209	--	--	hypothetical protein	--	Accurate	Accurate	Accurate	Accurate	Accurate	Accurate	1.22807	1.23483	1.02773	1.7675	1.85373	1.94357
PA2210	--	--	probable major facilitator superfamily (MFS) transporter	probable MFS transporter	Accurate	Accurate	Accurate	Accurate	Accurate	Accurate	0.530067	0.491133	0.0565667	0.950967	1.27637	1.2114
PA2211	--	--	conserved hypothetical protein	--	Accurate	Accurate	Accurate	Accurate	Accurate	Accurate	0.8927	0.792	0.325767	1.2879	1.3906	1.37497
PA2212	--	--	conserved hypothetical protein	--	Accurate	Accurate	Accurate	Not Accurate	Not Accurate	Not Accurate	1.57557	1.3763	0.9346	2.06357	2.292	2.37827
PA2214	--	--	putative L-lyxonate transporter	probable MFS transporter ; putative L-lyxonate transporter	Accurate	Accurate	Accurate	Accurate	Accurate	Accurate	0.2995	0.158967	0.275367	0.792067	0.7374	0.894833
PA2215	lyxD	--	l-lyxonate dehydratase LyxD	l-lyxonate dehydratase LyxD	Accurate	Accurate	Accurate	Accurate	Accurate	Accurate	0.5973	0.530067	0.444833	0.8758	0.9066	1.1453
PA2216	--	--	2-keto-3-deoxy-D-arabinonate dehydratase	2-keto-3-deoxy-D-arabinonate dehydratase	Accurate	Accurate	Accurate	Accurate	Accurate	Accurate	-0.151333	-0.2275	-0.446133	0.0386667	0.244233	0.348967
PA2231	pslA	--	PslA	PslA	Not Accurate	Not Accurate	Not accurate	Not Accurate	Not Accurate	Not Accurate	-4.1201	-4.1201	-4.1201	-4.1201	-4.1201	-4.1201
PA2232	pslB	--	PslB	PslB	Not Accurate	Not Accurate	Not accurate	Not Accurate	Not Accurate	Not Accurate	-3.6121	-3.6121	-3.6121	-3.6121	-3.6121	-3.6121
PA2233	pslC	--	PslC	PslC	Not Accurate	Not Accurate	Not accurate	Not Accurate	Not Accurate	Not Accurate	-2.7978	-2.7978	-2.7978	-2.7978	-2.7978	-2.7978
PA2235	pslE	--	PslE	PslE	Accurate	Accurate	Accurate	Accurate	Accurate	Accurate	-1.2152	-0.715667	-0.464667	-0.637767	-0.489867	-0.482233
PA2236	pslF	--	PslF	PslF	Accurate	Accurate	Accurate	Accurate	Accurate	Accurate	-1.89847	-1.40403	-0.925333	-0.9078	-0.622067	-0.667333
PA2237	pslG	--	PslG	PslG	Accurate	Accurate	Accurate	Accurate	Accurate	Accurate	-0.716667	-0.593167	-0.484967	0.1272	0.2229	0.230067
PA2238	pslH	--	PslH	PslH	Accurate	Accurate	Accurate	Accurate	Accurate	Accurate	-1.1739	-1.0153	-0.637	-0.0936333	0.253567	0.107667
PA2239	pslI	--	PslI	PslI	Accurate	Accurate	Accurate	Accurate	Accurate	Accurate	-1.4677	-1.42637	-1.17363	-0.3084	-0.283067	-0.229767
PA2240	pslJ	--	PslJ	PslJ	Accurate	Accurate	Accurate	Accurate	Accurate	Accurate	-1.15927	-1.10283	-0.9091	-0.0819333	0.000733333	-0.219033
PA2241	pslK	--	PslL	PslL	Not Accurate	Not Accurate	Not accurate	Accurate	Accurate	Accurate	-3.45707	-3.21353	-2.90623	-1.71753	-1.25983	-1.4066
PA2242	pslL	--	hypothetical protein	--	Accurate	Accurate	Accurate	Accurate	Accurate	Accurate	-1.07607	-1.29707	-1.301	0.0854667	0.2884	0.0701333
PA2243	pslM	--	hypothetical protein	--	Accurate	Accurate	Accurate	Accurate	Accurate	Accurate	-1.25603	-1.27093	-0.9295	-0.461767	-0.272	0.0357667
PA2244	pslN	--	hypothetical protein	--	Accurate	Accurate	Accurate	Not Accurate	Not Accurate	Not Accurate	-0.977167	-0.745633	-0.560767	2.21143	2.59003	2.48377
[truncated: 3,149 more rows]

## Sheet: Accurate in Untreated 4h
Annotation
locus_tag	Gene Name	Gene Synonyns	Product Name	Product Synonyms	Untreated 4	HNE 4	AMDC 4	Untreated 16	HNE 16	AMDC 16	Untreated 4	HNE 4	AMDC 4	Untreated 16	HNE 16	AMDC 16
PA0332	--	--	hypothetical protein	--	Accurate	Not Accurate	Not accurate	Accurate	Accurate	Accurate	-1.9804	-2.11213	-2.10827	-1.75403	-1.54907	-1.71153
PA0420	bioA	--	adenosylmethionine-8-amino-7-oxononanoate aminotransferase	7,8-diamino-pelargonic acid aminotransferase DAPA aminotransferase	Accurate	Not Accurate	Not accurate	Not Accurate	Not Accurate	Not Accurate	-1.73357	-2.48957	-2.40647	-2.48533	-2.6982	-2.26383
PA0527	dnr	--	transcriptional regulator Dnr	dissimilative nitrate respiration regulator	Accurate	Not Accurate	Not accurate	Accurate	Accurate	Accurate	1.14617	2.06093	2.51207	0.741233	0.608567	0.953
PA0541	--	--	hypothetical protein	--	Accurate	Not Accurate	Not accurate	Accurate	Accurate	Accurate	1.7179	2.0841	3.07073	-0.1898	-0.613067	-1.22247
PA0586	--	ycgB	conserved hypothetical protein	--	Accurate	Not Accurate	Not accurate	Not Accurate	Not Accurate	Not Accurate	-1.985	-2.4035	-2.46417	2.8173	2.8973	3.07377
PA0588	--	yeaG	conserved hypothetical protein	--	Accurate	Not Accurate	Not accurate	Not Accurate	Not Accurate	Not Accurate	-1.41533	-2.2558	-2.261	5.56233	5.55727	5.1964
PA0665	--	yadR	conserved hypothetical protein	--	Accurate	Not Accurate	Not accurate	Accurate	Accurate	Accurate	-1.83547	-2.06543	-2.08	-0.958033	-0.936267	-0.242533
PA0767	lepA	--	GTP-binding protein LepA	--	Accurate	Not Accurate	Not accurate	Accurate	Accurate	Accurate	1.93007	2.3007	2.09883	0.4605	-0.153667	-0.894333
PA0834	--	--	conserved hypothetical protein	--	Accurate	Not Accurate	Not accurate	Accurate	Accurate	Accurate	1.6608	2.1171	2.28327	-0.124633	0.217	0.215167
PA0836	ackA	tdcD	acetate kinase	acetate kinase	Accurate	Not Accurate	Not accurate	Accurate	Not Accurate	Not Accurate	1.10503	2.04673	3.25247	1.92893	2.3458	2.613
PA1009	--	--	hypothetical protein	--	Accurate	Not Accurate	Not accurate	Not Accurate	Not Accurate	Not Accurate	-1.91923	-2.042	-2.63613	-5.0178	-4.3245	-4.13103
PA1209	--	--	hypothetical protein	--	Accurate	Not Accurate	Not accurate	Accurate	Accurate	Accurate	-1.9502	-2.5194	-2.1948	-0.561933	-0.123633	0.399367
PA1415	--	--	hypothetical protein	--	Accurate	Not Accurate	Not accurate	Accurate	Accurate	Accurate	0.353567	2.04627	3.30323	1.1486	1.8224	1.6789
PA1474	--	--	hypothetical protein	--	Accurate	Not Accurate	Not accurate	Not Accurate	Not Accurate	Not Accurate	1.96233	2.014	2.0422	3.1619	3.58877	3.5737
PA1561	aer	--	aerotaxis receptor Aer	--	Accurate	Not Accurate	Not accurate	Accurate	Accurate	Accurate	1.80127	2.44693	2.7922	1.8169	1.88633	1.2992
PA1785	nasT	--	NasT	NasT	Accurate	Not Accurate	Not accurate	Not Accurate	Not Accurate	Not Accurate	1.8685	2.06483	2.16833	2.18523	2.31867	2.26203
PA1912	femI	--	ECF sigma factor FemI	ECF sigma factor, FemI	Accurate	Not Accurate	Not accurate	Not Accurate	Not Accurate	Not Accurate	-1.99703	-2.10963	-2.13433	-2.72207	-2.85513	-2.65053
PA2032	--	yjiR	probable transcriptional regulator	--	Accurate	Not Accurate	Not accurate	Accurate	Accurate	Accurate	-1.75717	-2.27593	-2.28227	0.374267	-0.0887667	0.910633
PA2298	--	--	probable oxidoreductase	--	Accurate	Not Accurate	Not accurate	Accurate	Accurate	Accurate	-1.9801	-2.37113	-2.00193	-1.94163	-1.81067	-0.9088
PA2331	--	--	hypothetical protein	--	Accurate	Not Accurate	Not accurate	Not Accurate	Not Accurate	Accurate	-1.96323	-2.32913	-2.02677	-2.37253	-2.38813	-1.7969
PA2441	--	--	hypothetical protein	--	Accurate	Not Accurate	Not accurate	Accurate	Accurate	Not Accurate	1.18453	2.2517	2.17323	1.7805	1.9817	2.09737
PA2631	--	yjcF	probable acetyl transferase	--	Accurate	Not Accurate	Not accurate	Not Accurate	Not Accurate	Not Accurate	1.9113	2.25543	2.8789	2.97377	3.29733	4.1311
PA2707	--	--	hypothetical protein	--	Accurate	Not Accurate	Not accurate	Accurate	Accurate	Accurate	-0.772833	-3.87687	-4.44097	0.6121	1.3296	1.7831
PA2826	--	--	probable glutathione peroxidase	--	Accurate	Not Accurate	Not accurate	Accurate	Accurate	Accurate	-1.83523	-2.4886	-2.5053	-1.6528	-1.38797	-1.02513
PA2840	--	deaD	probable ATP-dependent RNA helicase	--	Accurate	Not Accurate	Not accurate	Accurate	Accurate	Not Accurate	0.920133	2.2883	3.52983	-0.9817	-1.52027	-2.06387
PA2856	tesA	apeA	lysophospholipase A	lecithinase B ; lysophospholipase L1 ; lysophospholipase A ; TesA	Accurate	Not Accurate	Not accurate	Accurate	Not Accurate	Accurate	-1.5682	-2.0811	-2.2714	-1.55677	-2.0566	-1.42753
PA2867	--	--	probable chemotaxis transducer	--	Accurate	Not Accurate	Not accurate	Accurate	Accurate	Accurate	1.9704	2.34383	2.751	1.4818	1.67033	1.3859
PA2936	--	--	hypothetical protein	--	Accurate	Not Accurate	Not accurate	Not Accurate	Accurate	Accurate	-1.94387	-2.42397	-2.34983	-2.18187	-1.742	-1.04463
PA3005	nagZ	ycfO	beta-N-acetyl-D-glucosaminidase	--	Accurate	Not Accurate	Not accurate	Not Accurate	Not Accurate	Not Accurate	-1.37827	-2.57303	-2.87693	-5.4607	-6.61793	-6.57077
PA3019	--	uup	probable ATP-binding component of ABC transporter	--	Accurate	Not Accurate	Not accurate	Accurate	Accurate	Not Accurate	1.738	2.2131	2.3085	1.2411	0.8957	3.0466
PA3192	gltR	--	two-component response regulator GltR	Transcriptional regulator GltR	Accurate	Not Accurate	Not accurate	Accurate	Accurate	Accurate	0.8694	2.26983	2.3662	1.08013	1.24943	-0.199133
PA3225	--	--	transcriptional regulator	transcriptional regulator ; probable transcriptional regulator	Accurate	Not Accurate	Not accurate	Accurate	Accurate	Accurate	-1.8554	-2.10773	-2.15727	-1.77247	-0.932067	-0.0276667
PA3297	--	hrpA	probable ATP-dependent helicase	--	Accurate	Not Accurate	Not accurate	Accurate	Accurate	Not Accurate	1.88983	2.1778	2.04533	1.66217	1.6186	2.03353
PA3352	--	--	hypothetical protein	--	Accurate	Not Accurate	Not accurate	Not Accurate	Not Accurate	Not Accurate	1.87677	2.2427	2.01437	2.4217	2.77373	2.65567
PA3542	alg44	--	alginate biosynthesis protein Alg44	--	Accurate	Not Accurate	Not accurate	Accurate	Accurate	Accurate	-1.91773	-2.00003	-2.09367	-1.58723	-1.72073	-1.73327
PA3641	--	--	probable amino acid permease	--	Accurate	Not Accurate	Not accurate	Accurate	Accurate	Accurate	1.3123	2.56887	2.23467	-1.92407	-1.99583	-1.7583
PA3650	dxr	yaeM	1-deoxy-d-xylulose 5-phosphate reductoisomerase	--	Accurate	Not Accurate	Not accurate	Accurate	Accurate	Accurate	1.73847	2.21267	2.7546	0.1315	-0.244667	-0.4475
PA3651	cdsA	--	phosphatidate cytidylyltransferase	CDP-diglyceride pyrophosphorylase ; CDP-diacylglycerol synthase	Accurate	Not Accurate	Not accurate	Accurate	Accurate	Accurate	1.47517	2.06127	2.34707	-0.436733	-0.705667	-1.5878
PA4373	--	--	hypothetical protein	--	Accurate	Not Accurate	Not accurate	Accurate	Accurate	Accurate	-1.97823	-2.24927	-2.1032	-1.7923	-1.95613	-1.78077
PA4386	groES	mopB	GroES protein	10 kD chaperonin	Accurate	Not Accurate	Not accurate	Not Accurate	Not Accurate	Not Accurate	-1.63517	-2.15923	-2.36673	-2.6354	-2.58373	-3.2938
PA4438	--	yhcM	conserved hypothetical protein	--	Accurate	Not Accurate	Not accurate	Not Accurate	Not Accurate	Not Accurate	1.81137	2.4016	2.16033	-2.36253	-2.87163	-2.89447
PA4571	--	--	probable cytochrome c	--	Accurate	Not Accurate	Not accurate	Accurate	Accurate	Accurate	1.89973	2.81813	3.40573	0.0659333	-0.0505	0.1439
PA4727	pcnB	--	poly(A) polymerase	plasmid copy number protein ; polynucleotide adenylyltransferase	Accurate	Not Accurate	Not accurate	Not Accurate	Accurate	Not Accurate	1.9028	2.59553	2.77677	2.03693	1.7824	2.57237
PA4748	tpiA	tpi	triosephosphate isomerase	TIM	Accurate	Not Accurate	Not accurate	Accurate	Accurate	Accurate	1.85083	2.41283	2.61997	-0.0448	-0.3705	-0.378767
PA4852	--	yhdG	conserved hypothetical protein	--	Accurate	Not Accurate	Not accurate	Not Accurate	Accurate	Accurate	1.95597	2.07153	2.10047	2.30183	1.53527	1.4277
PA4887	--	--	probable major facilitator superfamily (MFS) transporter	probable MFS transporter	Accurate	Not Accurate	Not accurate	Accurate	Accurate	Accurate	0.395133	2.1233	2.98073	-0.795467	-0.788467	-0.235267
PA4888	desB	--	acyl-CoA delta-9-desaturase DesB	acyl-CoA delta-9-desaturase, DesB	Accurate	Not Accurate	Not accurate	Accurate	Accurate	Accurate	1.15857	2.0193	2.0882	-0.386	-0.336433	0.0394333
PA4931	dnaB	--	replicative DNA helicase	--	Accurate	Not Accurate	Not accurate	Accurate	Accurate	Accurate	1.82473	2.68763	2.6328	1.13263	0.668967	0.453067
PA4996	rfaE	--	LPS biosynthesis protein RfaE	--	Accurate	Not Accurate	Not accurate	Accurate	Accurate	Accurate	1.87193	2.10673	2.3889	0.583733	0.507933	0.765333
PA5183.1	rsmN	--	RsmN	RNA-binding global regulator CsrA ; Uncharacterized protein	Accurate	Not Accurate	Not accurate	Accurate	Accurate	Not Accurate	1.3905	2.15703	3.07697	1.7598	1.63527	2.272
PA5200	amgR	--	AmgR	AmgR	Accurate	Not Accurate	Not accurate	Accurate	Accurate	Accurate	-1.4461	-2.0973	-2.63763	-1.67633	-0.811633	0.496133
PA5231	--	yhiH	probable ATP-binding/permease fusion ABC transporter	--	Accurate	Not Accurate	Not accurate	Accurate	Accurate	Accurate	1.42163	2.08313	3.6651	0.2025	-0.138833	-0.6814
PA5235	glpT	--	glycerol-3-phosphate transporter	glycerol-3-phosphate permease	Accurate	Not Accurate	Not accurate	Accurate	Accurate	Accurate	1.3704	2.01947	2.8214	-0.4838	-0.1774	-0.632767
PA5286	--	yjbQ	conserved hypothetical protein	--	Accurate	Not Accurate	Not accurate	Accurate	Accurate	Accurate	1.80977	2.01163	2.31403	0.711233	-0.0150333	0.334167
PA5333	--	--	conserved hypothetical protein	--	Accurate	Not Accurate	Not accurate	Accurate	Accurate	Accurate	1.95097	2.25357	2.3379	1.54257	1.24013	1.43787
PA5375	betT1	--	BetT1	BetT1	Accurate	Not Accurate	Not accurate	Not Accurate	Not Accurate	Not Accurate	-1.21987	-2.36397	-4.37553	-3.82523	-4.6154	-2.29647
PA5519	--	--	conserved hypothetical protein	--	Accurate	Not Accurate	Not accurate	Accurate	Accurate	Not Accurate	-1.91047	-2.47867	-2.40457	1.37977	1.9429	2.48023

## Sheet: Accurate in NE 4h
Annotation
locus_tag	Gene Name	Gene Synonyns	Product Name	Product Synonyms	Untreated 4	HNE 4	AMDC 4	Untreated 16	HNE 16	AMDC 16	Untreated 4	HNE 4	AMDC 4	Untreated 16	HNE 16	AMDC 16
PA0131	bauB	--	BauB	BauB	Not Accurate	Accurate	Not accurate	Accurate	Accurate	Accurate	2.4089	1.88983	2.1173	0.733167	0.977233	1.04473
PA0446	--	--	conserved hypothetical protein	--	Not Accurate	Accurate	Not accurate	Accurate	Accurate	Accurate	3.03967	1.675	2.2661	0.655367	1.11177	0.497567
PA0797	--	--	probable transcriptional regulator	--	Not Accurate	Accurate	Not accurate	Not Accurate	Not Accurate	Accurate	-2.44533	-1.5194	-3.22427	-2.26547	-2.238	-1.27513
PA0952	--	--	hypothetical protein	--	Not Accurate	Accurate	Not accurate	Accurate	Accurate	Accurate	2.07	1.96177	2.2453	1.56337	1.71433	1.8532
PA1168	--	--	hypothetical protein	--	Not Accurate	Accurate	Not accurate	Not Accurate	Not Accurate	Not Accurate	2.3482	1.87197	2.1805	2.40437	2.35777	2.0715
PA1513	--	--	hypothetical protein	--	Not Accurate	Accurate	Not accurate	Accurate	Accurate	Accurate	-2.02757	-1.3512	-2.50133	-0.476667	0.152533	-0.3611
PA1554	ccoN1	ccoN ; fixN ; cytN	Cytochrome c oxidase cbb3-type CcoN subunit	cytochrome c oxidase polypeptide I homolog (heme b/copper cytochrome c oxidase subunit) ; Cytochrome c oxidase, cbb3-type, CcoN subunit	Not Accurate	Accurate	Not accurate	Accurate	Accurate	Accurate	2.46713	1.9809	2.2802	0.323267	0.00316667	-0.2553
PA2015	liuA	gnyD ; ivd	putative isovaleryl-CoA dehydrogenase	Ivd ; Citronelloyl-CoA dehydrogenase, GnyD ; putative isovaleryl-CoA dehydrogenase	Not Accurate	Accurate	Not accurate	Accurate	Accurate	Accurate	-2.26733	1.27657	-3.344	-0.8128	-0.372433	0.800633
PA2016	liuR	gnyR	regulator of liu genes	GnyR ; regulator of liu genes ; Regulatory gene of gnyRDBHAL cluster, GnyR	Not Accurate	Accurate	Not accurate	Not Accurate	Not Accurate	Accurate	-4.5348	-1.31627	-4.80327	-3.33483	-2.572	-1.26323
PA2248	bkdA2	--	2-oxoisovalerate dehydrogenase (beta subunit)	branched-chain alpha-keto acid decarboxylase ; 3-methyl-2-oxobutanoate dehydrogenase	Not Accurate	Accurate	Not accurate	Accurate	Accurate	Accurate	-2.30567	0.4592	-2.01297	0.3086	0.687833	-0.196967
PA2249	bkdB	--	branched-chain alpha-keto acid dehydrogenase (lipoamide component)	dihydrolipoamide branched chain transacylase	Not Accurate	Accurate	Not accurate	Accurate	Accurate	Accurate	-3.23173	0.599933	-2.46167	1.0098	1.3997	1.23543
PA2553	--	--	probable acyl-CoA thiolase	--	Not Accurate	Accurate	Not accurate	Accurate	Accurate	Accurate	-2.7659	1.08163	-3.79353	-1.1908	0.0605667	0.2934
PA2555	--	--	probable AMP-binding enzyme	--	Not Accurate	Accurate	Not accurate	Accurate	Accurate	Accurate	-2.68187	1.055	-2.6016	-0.468867	0.416733	1.4469
PA2895	sbrR	--	SbrR	SbrR ; hypothetical protein	Not Accurate	Accurate	Not accurate	Accurate	Accurate	Accurate	-2.40053	-1.99897	-2.1204	0.4818	0.9155	0.668467
PA2943	--	--	phospho-2-dehydro-3-deoxyheptonate aldolase	3-deoxy-d-arabinoheptulosonate-7-phosphate synthase	Not Accurate	Accurate	Not accurate	Not Accurate	Not Accurate	Not Accurate	-2.24433	-1.9293	-2.05303	-3.11387	-2.78317	-2.90823
PA3117	asd	--	aspartate semialdehyde dehydrogenase	--	Not Accurate	Accurate	Not accurate	Accurate	Accurate	Accurate	2.4484	1.7917	2.00217	1.23963	1.19187	1.3136
PA3118	leuB	--	3-isopropylmalate dehydrogenase	--	Not Accurate	Accurate	Not accurate	Accurate	Not Accurate	Not Accurate	2.77787	1.4258	2.7303	1.93993	2.37683	2.3403
PA3120	leuD	--	3-isopropylmalate dehydratase small subunit	--	Not Accurate	Accurate	Not accurate	Not Accurate	Not Accurate	Not Accurate	2.23373	0.9283	3.06893	2.03333	2.6939	3.46077
PA3253	--	--	probable permease of ABC transporter	--	Not Accurate	Accurate	Not accurate	Accurate	Accurate	Accurate	-2.01637	-1.99623	-2.4204	-0.252667	0.135167	-0.592467
PA3569	mmsB	--	3-hydroxyisobutyrate dehydrogenase	--	Not Accurate	Accurate	Not accurate	Not Accurate	Not Accurate	Not Accurate	-3.23043	-1.73327	-3.28987	-2.29353	-2.57883	-2.53813
PA3570	mmsA	--	methylmalonate-semialdehyde dehydrogenase	--	Not Accurate	Accurate	Not accurate	Accurate	Accurate	Accurate	-2.01103	-0.21015	-2.43023	-0.6382	-0.676267	0.499
PA3672	--	--	probable ATP-binding component of ABC transporter	--	Not Accurate	Accurate	Not accurate	Not Accurate	Not Accurate	Not Accurate	-2.17517	-1.96987	-2.28857	-2.946	-2.6541	-2.22593
PA3740	--	--	hypothetical protein	--	Not Accurate	Accurate	Not accurate	Not Accurate	Not Accurate	Not Accurate	2.0222	1.8345	2.08697	3.68673	3.6839	3.5784
PA3860	--	--	probable AMP-binding enzyme	--	Not Accurate	Accurate	Not accurate	Accurate	Accurate	Accurate	2.64633	1.2625	2.01117	0.619867	0.851433	1.75013
PA4431	--	--	probable iron-sulfur protein	--	Not Accurate	Accurate	Not accurate	Accurate	Accurate	Accurate	2.24707	1.80583	2.0524	-1.10583	-1.97853	-1.42833
PA4489	magD	--	MagD	MagD ; alpha-2-macroglobulin	Not Accurate	Accurate	Not accurate	Not Accurate	Not Accurate	Not Accurate	2.01583	1.60343	2.18407	2.4736	2.78217	2.31593
PA4625	cdrA	--	cyclic diguanylate-regulated TPS partner A CdrA	--	Not Accurate	Accurate	Not accurate	Not Accurate	Not Accurate	Not Accurate	-2.57767	-1.80697	-2.68353	2.4143	2.47097	2.59057
PA5172	arcB	--	ornithine carbamoyltransferase catabolic	--	Not Accurate	Accurate	Not accurate	Accurate	Accurate	Accurate	-2.01483	-0.0312667	2.75883	1.0292	0.350667	-1.05063
PA5173	arcC	--	carbamate kinase	--	Not Accurate	Accurate	Not accurate	Accurate	Accurate	Accurate	-2.7918	-0.860133	2.1469	0.526233	0.0731333	-0.927167

## Sheet: Accurate in AMDC 4h
Annotation
locus_tag	Gene Name	Gene Synonyns	Product Name	Product Synonyms	Untreated 4	HNE 4	AMDC 4	Untreated 16	HNE 16	AMDC 16	Untreated 4	HNE 4	AMDC 4	Untreated 16	HNE 16	AMDC 16
PA0020	tsaP	--	T4P secretin-associated protein TsaP	T4P secretin-associated protein TsaP	Not Accurate	Not Accurate	Accurate	Accurate	Accurate	Accurate	3.00957	2.1373	1.4672	0.2713	-0.523767	-0.189467
PA0129	bauD	--	Amino acid permease	Amino acid permease	Not Accurate	Not Accurate	Accurate	Accurate	Accurate	Accurate	2.83633	2.49963	1.85953	0.5919	0.629167	0.4218
PA0151	--	--	probable TonB-dependent receptor	--	Not Accurate	Not Accurate	Accurate	Accurate	Accurate	Accurate	-2.53543	-2.05433	-1.4613	-1.1965	-1.45083	-1.58137
PA0161	--	--	hypothetical protein	--	Not Accurate	Not Accurate	Accurate	Not Accurate	Not Accurate	Not Accurate	-2.87097	-2.66877	-1.64123	-4.2039	-4.4537	-4.72583
PA0169	siaD	--	SiaD	SiaD	Not Accurate	Not Accurate	Accurate	Accurate	Accurate	Accurate	2.00923	2.10947	1.95757	1.54583	1.68923	1.41737
PA0265	davD	gabD	glutaric semialdehyde dehydrogenase	glutaric semialdehyde dehydrogenase ; succinate-semialdehyde dehydrogenase	Not Accurate	Not Accurate	Accurate	Not Accurate	Not Accurate	Accurate	4.34177	3.20643	1.98527	2.14683	2.02863	1.52167
PA0290	--	--	putative diguanylate cyclase	putative diguanylate cyclase	Not Accurate	Not Accurate	Accurate	Accurate	Accurate	Accurate	-2.68017	-2.28337	-1.79943	1.4447	1.37337	1.545
PA0295	--	--	probable periplasmic polyamine binding protein	--	Not Accurate	Not Accurate	Accurate	Accurate	Accurate	Accurate	2.2039	2.254	1.66973	0.0418333	0.1872	0.110567
PA0303	spuG	potH	polyamine transport protein PotH	--	Not Accurate	Not Accurate	Accurate	Accurate	Accurate	Accurate	4.6392	3.63497	1.1726	1.23403	1.18497	0.885433
PA0305	hacB	--	acylhomoserine lactone acylase B	acylhomoserine lactone acylase B	Not Accurate	Not Accurate	Accurate	Accurate	Accurate	Accurate	2.68553	2.43603	1.55003	0.190067	0.340467	0.408567
PA0321	--	--	acetylpolyamine amidohydrolase	acetylpolyamine amidohydrolase ; probable acetylpolyamine aminohydrolase	Not Accurate	Not Accurate	Accurate	Accurate	Accurate	Accurate	3.0123	2.60597	1.50277	1.84367	1.73963	1.87373
PA0331	ilvA1	--	threonine dehydratase biosynthetic	threonine deaminase	Not Accurate	Not Accurate	Accurate	Accurate	Accurate	Accurate	2.2579	2.0752	1.98853	0.2355	-0.150533	0.0612667
PA0338	--	--	hypothetical protein	--	Not Accurate	Not Accurate	Accurate	Accurate	Accurate	Accurate	-2.84563	-2.25543	-1.74257	0.531533	-0.376867	0.0619333
PA0374	ftsE	--	cell division protein FtsE	--	Not Accurate	Not Accurate	Accurate	Accurate	Accurate	Accurate	2.20893	2.09597	1.74167	1.55247	1.31387	1.61883
PA0380	--	--	conserved hypothetical protein	--	Not Accurate	Not Accurate	Accurate	Not Accurate	Not Accurate	Not Accurate	-2.3308	-2.1194	-1.8514	-5.39243	-4.52333	-5.5599
PA0418	--	--	hypothetical protein	--	Not Accurate	Not Accurate	Accurate	Accurate	Accurate	Accurate	2.4333	2.54897	1.57783	0.901433	1.02667	0.918767
PA0451	--	--	conserved hypothetical protein	--	Not Accurate	Not Accurate	Accurate	Accurate	Accurate	Not Accurate	-2.21783	-2.18743	-1.6548	0.355067	1.0459	2.2349
PA0457	--	--	hypothetical protein	--	Not Accurate	Not Accurate	Accurate	Accurate	Accurate	Accurate	2.2131	2.24667	1.88533	1.42977	1.38027	1.4565
PA0469	--	--	hypothetical protein	--	Not Accurate	Not Accurate	Accurate	Accurate	Accurate	Accurate	-2.098	-2.2774	-1.3048	-0.9622	-0.793567	0.2337
PA0474	--	--	hypothetical protein	--	Not Accurate	Not Accurate	Accurate	Not Accurate	Not Accurate	Not Accurate	2.6658	2.28967	1.69203	2.17637	2.5582	2.287
PA0503	--	bioC	probable biotin synthesis protein BioC	--	Not Accurate	Not Accurate	Accurate	Not Accurate	Not Accurate	Not Accurate	-2.55283	-2.39253	-1.67233	-3.76393	-3.14423	-2.94853
PA0504	bioD	--	dethiobiotin synthase	DTBS ; DTB synthetase ; dethiobiotin synthetase	Not Accurate	Not Accurate	Accurate	Not Accurate	Not Accurate	Not Accurate	-2.27507	-2.053	-1.27753	-3.1733	-2.69417	-2.04487
PA0517	nirC	--	probable c-type cytochrome precursor	Heme d1 biosynthesis protein NirC	Not Accurate	Not Accurate	Accurate	Not Accurate	Not Accurate	Not Accurate	-3.15497	-2.20547	-1.24693	-2.76483	-2.51787	-2.34287
PA0576	rpoD	rpoDA	sigma factor RpoD	--	Not Accurate	Not Accurate	Accurate	Accurate	Accurate	Accurate	2.54733	2.2307	1.61263	1.2016	0.957333	0.305967
PA0593	pdxA	--	pyridoxal phosphate biosynthetic protein PdxA	--	Not Accurate	Not Accurate	Accurate	Not Accurate	Not Accurate	Not Accurate	2.15123	2.12113	1.8338	2.37327	2.08287	2.04147
PA0603	agtA	--	AgtA	AgtA	Not Accurate	Not Accurate	Accurate	Accurate	Not Accurate	Not Accurate	3.46853	2.1359	-1.12717	-1.49637	-2.01973	-2.40893
PA0604	agtB	--	AgtB	AgtB	Not Accurate	Not Accurate	Accurate	Accurate	Accurate	Accurate	3.76507	2.9984	0.4043	1.3664	0.8878	0.1665
PA0671	--	--	hypothetical protein	--	Not Accurate	Not Accurate	Accurate	Not Accurate	Not Accurate	Not Accurate	-2.44343	-2.1638	-1.8979	-2.365	-2.0329	-2.11617
PA0673	--	pigB	hypothetical protein	--	Not Accurate	Not Accurate	Accurate	Accurate	Accurate	Accurate	-2.07293	-2.2456	-1.6904	-0.425833	-0.3436	-0.192633
PA0763	mucA	--	anti-sigma factor MucA	--	Not Accurate	Not Accurate	Accurate	Accurate	Accurate	Accurate	-2.7543	-2.0666	-1.83723	0.545	0.592067	0.3631
PA0840	--	--	probable oxidoreductase	--	Not Accurate	Not Accurate	Accurate	Not Accurate	Not Accurate	Not Accurate	3.03097	2.14993	1.4354	2.11397	2.2878	3.23857
PA0841	--	--	hypothetical protein	--	Not Accurate	Not Accurate	Accurate	Accurate	Accurate	Accurate	2.70863	2.077	1.08703	1.2456	1.0254	1.57153
PA0865	hpd	--	4-hydroxyphenylpyruvate dioxygenase	--	Not Accurate	Not Accurate	Accurate	Not Accurate	Not Accurate	Not Accurate	-4.34263	-4.36517	0.1335	3.58737	4.24957	3.54573
PA0870	phhC	aspC ; tyrB	aromatic amino acid aminotransferase	--	Not Accurate	Not Accurate	Accurate	Accurate	Accurate	Accurate	-2.55763	-2.54193	-1.199	-1.3061	-0.8678	-0.977333
PA0872	phhA	--	phenylalanine-4-hydroxylase	phenylalanine 4-monooxygenase	Not Accurate	Not Accurate	Accurate	Accurate	Not Accurate	Not Accurate	-3.92663	-2.46143	0.741533	1.05273	2.11093	2.14737
PA0885	--	dctQ	probable C4-dicarboxylate transporter	--	Not Accurate	Not Accurate	Accurate	Accurate	Accurate	Not Accurate	2.1522	2.18033	0.6006	1.62947	1.85153	3.181
PA0887	acsA	--	acetyl-coenzyme A synthetase	--	Not Accurate	Not Accurate	Accurate	Accurate	Accurate	Accurate	3.2282	3.6052	0.947033	1.6375	1.9056	1.50243
PA0889	aotQ	--	arginine/ornithine transport protein AotQ	--	Not Accurate	Not Accurate	Accurate	Accurate	Accurate	Accurate	2.21977	2.7307	0.506067	-0.445667	-0.130667	-0.808133
PA0893	argR	--	transcriptional regulator ArgR	--	Not Accurate	Not Accurate	Accurate	Not Accurate	Not Accurate	Not Accurate	3.1433	3.07803	1.63747	2.71903	2.8782	3.1661
PA0896	aruF	aruAI	subunit I of arginine N2-succinyltransferase = ornithine N2-succinyltransferase	subunit I of arginine N2-succinyltransferase = ornithine N2-succinyltransferase ; arginine/ornithine succinyltransferase AI subunit	Not Accurate	Not Accurate	Accurate	Accurate	Accurate	Not Accurate	2.1603	2.0814	0.946067	1.28253	1.1771	2.19477
PA0923	dinB	dinP	DNA Polymerase IV DinB	DinB ; DNA damage inducible protein P ; DNA Polymerase IV, DinB	Not Accurate	Not Accurate	Accurate	Not Accurate	Not Accurate	Not Accurate	-2.70893	-2.1855	-1.11957	-3.1067	-3.06107	-2.89767
PA0933	ygcA	--	probable RNA methyltransferase	--	Not Accurate	Not Accurate	Accurate	Not Accurate	Accurate	Not Accurate	2.14673	2.1089	1.9773	2.17803	1.86953	2.188
PA0962	dps	--	DNA-binding protein from starved cells Dps	DNA-binding protein from starved cells, Dps	Not Accurate	Not Accurate	Accurate	Accurate	Accurate	Not Accurate	-2.33583	-2.15883	-1.85747	-1.53423	-1.9352	-2.42163
PA1005	--	--	putative beta-barrel assembly-enhancing protease	putative beta-barrel assembly-enhancing protease	Not Accurate	Not Accurate	Accurate	Not Accurate	Not Accurate	Not Accurate	2.80183	2.0838	1.4986	2.90033	2.04567	2.24097
PA1052	--	yhaD	conserved hypothetical protein	--	Not Accurate	Not Accurate	Accurate	Not Accurate	Not Accurate	Not Accurate	-2.9382	-2.29937	-1.38113	-4.0126	-3.06913	-2.62163
PA1064	--	--	hypothetical protein	--	Not Accurate	Not Accurate	Accurate	Not Accurate	Not Accurate	Accurate	2.90617	2.40577	1.7259	2.47643	2.4921	1.86553
PA1070	braG	--	branched-chain amino acid transport protein BraG	--	Not Accurate	Not Accurate	Accurate	Accurate	Accurate	Accurate	2.4385	2.39507	1.95117	1.4199	1.2404	1.02477
PA1072	braE	--	branched-chain amino acid transport protein BraE	--	Not Accurate	Not Accurate	Accurate	Accurate	Accurate	Accurate	3.1063	3.06587	1.98233	0.919467	0.724967	0.173033
PA1114	--	--	hypothetical protein	--	Not Accurate	Not Accurate	Accurate	Accurate	Accurate	Accurate	-2.3011	-2.07187	-1.99383	-0.397933	-0.0834667	-0.4872
PA1159	--	--	probable cold-shock protein	--	Not Accurate	Not Accurate	Accurate	Not Accurate	Accurate	Accurate	4.72257	4.0587	1.5192	2.3939	1.344	0.8172
PA1172	napC	--	cytochrome c-type protein NapC	--	Not Accurate	Not Accurate	Accurate	Not Accurate	Not Accurate	Not Accurate	2.27773	2.15607	1.88897	4.32763	4.1788	4.2771
PA1206	--	--	hypothetical protein	--	Not Accurate	Not Accurate	Accurate	Accurate	Accurate	Not Accurate	-2.283	-2.28217	-1.92013	-1.9315	-1.85567	-2.14957
PA1229	--	yeaM	probable transcriptional regulator	--	Not Accurate	Not Accurate	Accurate	Not Accurate	Not Accurate	Accurate	-3.123	-2.43283	-1.8367	-2.5303	-2.4451	-1.79057
PA1270	--	--	hypothetical protein	--	Not Accurate	Not Accurate	Accurate	Not Accurate	Accurate	Accurate	-2.5114	-2.10553	-1.83303	-2.0598	-1.57913	-1.0999
PA1317	cyoA	--	cytochrome o ubiquinol oxidase subunit II	--	Not Accurate	Not Accurate	Accurate	Accurate	Accurate	Accurate	-2.9495	-2.97933	-0.3737	-1.79383	-1.56177	-1.207
PA1318	cyoB	--	cytochrome o ubiquinol oxidase subunit I	--	Not Accurate	Not Accurate	Accurate	Accurate	Accurate	Accurate	-2.20883	-2.242	-0.942933	-1.50473	-1.42733	-1.40063
PA1320	cyoD	--	cytochrome o ubiquinol oxidase subunit IV	--	Not Accurate	Not Accurate	Accurate	Not Accurate	Not Accurate	Not Accurate	-4.24767	-4.3957	-0.508167	-3.1352	-2.98583	-2.29097
PA1321	cyoE	--	cytochrome o ubiquinol oxidase protein CyoE	--	Not Accurate	Not Accurate	Accurate	Not Accurate	Accurate	Accurate	-2.81757	-2.83983	-0.358367	-2.2232	-1.9185	-1.317
PA1364	--	--	probable transmembrane sensor	--	Not Accurate	Not Accurate	Accurate	Not Accurate	Not Accurate	Not Accurate	-2.1286	-2.09397	-1.95393	-2.07623	-2.2324	-2.38423
PA1507	--	--	probable transporter	--	Not Accurate	Not Accurate	Accurate	Accurate	Accurate	Accurate	-2.92513	-2.0584	-1.59593	-1.80577	-0.7936	-1.042
PA1524	xdhA	--	xanthine dehydrogenase	--	Not Accurate	Not Accurate	Accurate	Accurate	Accurate	Accurate	-4.49407	-4.96703	-1.1886	-1.27223	-0.9668	-0.171467
PA1558	--	--	hypothetical protein	--	Not Accurate	Not Accurate	Accurate	Accurate	Accurate	Accurate	-2.20107	-2.0339	-1.7482	-0.767367	-0.179267	-0.415667
PA1578	--	--	hypothetical protein	--	Not Accurate	Not Accurate	Accurate	Accurate	Accurate	Accurate	-2.43277	-2.20403	-1.8094	-1.78317	-1.32183	-1.1428
PA1582	sdhD	--	succinate dehydrogenase (D subunit)	succinate dehydrogenase hydrophobic membrane anchor protein	Not Accurate	Not Accurate	Accurate	Accurate	Accurate	Accurate	2.01953	2.31333	1.9731	0.498567	-0.1674	-0.637833
PA1604	--	--	hypothetical protein	--	Not Accurate	Not Accurate	Accurate	Accurate	Accurate	Accurate	-2.7355	-2.34463	-0.790333	-0.477933	-0.5604	-0.147567
PA1641	--	--	hypothetical protein	--	Not Accurate	Not Accurate	Accurate	Accurate	Accurate	Accurate	-2.91403	-2.02653	-1.3638	-1.05613	-1.56313	-1.62823
PA1702	pcr4	--	Pcr4	--	Not Accurate	Not Accurate	Accurate	Not Accurate	Not Accurate	Not Accurate	-2.2597	-3.0051	-1.9866	-2.47653	-2.27723	-2.5913
PA1760	--	--	probable transcriptional regulator	--	Not Accurate	Not Accurate	Accurate	Not Accurate	Not Accurate	Not Accurate	3.54223	2.8952	1.0076	4.47183	4.8	4.93387
PA1773	cmaX	--	CmaX protein	CmaX protein	Not Accurate	Not Accurate	Accurate	Not Accurate	Not Accurate	Not Accurate	-2.27873	-2.17123	-1.7849	-3.12107	-3.56953	-3.6985
PA1794	glnS	--	glutaminyl-tRNA synthetase	glutamine-tRNA ligase	Not Accurate	Not Accurate	Accurate	Accurate	Accurate	Accurate	2.63327	2.0215	1.23377	0.878567	0.347333	0.5879
PA1800	tig	--	trigger factor	--	Not Accurate	Not Accurate	Accurate	Accurate	Accurate	Accurate	3.46887	2.9767	1.7664	1.02767	-0.0820667	-0.8789
PA1818	cadA	speC ; ldcC ; adi ; ldcA	lysine decarboxylase	Orn/Arg/Lys decarboxylase LdcC ; lysine-specific pyridoxal 5Â’-phosphate-dependent carboxylase, LdcA ; lysine decarboxylase ; lysine-specific pyridoxal 5'-phosphate-dependent carboxylase, LdcA	Not Accurate	Not Accurate	Accurate	Not Accurate	Not Accurate	Not Accurate	2.59477	2.56563	1.29527	2.04463	2.06433	2.54707
PA1828	--	--	probable short-chain dehydrogenase	--	Not Accurate	Not Accurate	Accurate	Not Accurate	Not Accurate	Not Accurate	4.25027	2.57507	1.14333	2.12587	2.04473	3.31527
PA1870	--	--	hypothetical protein	--	Not Accurate	Not Accurate	Accurate	Not Accurate	Not Accurate	Not Accurate	-2.05503	-2.33377	-1.5291	3.6069	4.44897	4.14157
PA1894	--	--	hypothetical protein	--	Not Accurate	Not Accurate	Accurate	Not Accurate	Not Accurate	Not Accurate	2.8894	2.49337	0.9385	4.29087	4.10073	2.51183
PA1896	--	--	hypothetical protein	--	Not Accurate	Not Accurate	Accurate	Not Accurate	Not Accurate	Not Accurate	2.61883	2.3276	1.04437	3.9737	3.60957	2.45817
PA1897	--	--	hypothetical protein	--	Not Accurate	Not Accurate	Accurate	Not Accurate	Not Accurate	Not Accurate	3.5503	3.0957	1.57153	4.87123	4.3836	3.04107
PA1920	nrdD	--	class III (anaerobic) ribonucleoside-triphosphate reductase subunit NrdD	class III (anaerobic) ribonucleoside-triphosphate reductase subunit, NrdD	Not Accurate	Not Accurate	Accurate	Not Accurate	Not Accurate	Not Accurate	-3.4608	-2.1136	-0.209933	-2.0945	-2.0731	-2.24063
PA1940	--	--	hypothetical protein	--	Not Accurate	Not Accurate	Accurate	Not Accurate	Not Accurate	Not Accurate	2.18373	2.00357	1.73393	3.21633	3.25403	3.23937
PA1978	erbR	agmR	response regulator ErbR	glycerol metabolism activator ; response regulator AgmR ; response regulator ErbR	Not Accurate	Not Accurate	Accurate	Accurate	Not Accurate	Accurate	3.2958	2.7556	0.133233	1.93683	2.8765	1.94757
PA1979	eraS	exaD	sensor kinase EraS	ExaD ; sensor kinase, EraS	Not Accurate	Not Accurate	Accurate	Accurate	Not Accurate	Accurate	2.6132	2.28503	0.0399	1.43643	2.57857	1.42693
PA1980	eraR	exaE	response regulator EraR	ExaE ; response regulator EraR	Not Accurate	Not Accurate	Accurate	Accurate	Not Accurate	Accurate	2.3351	2.04887	-0.389833	1.18273	2.04647	0.918433
PA1983	exaB	--	cytochrome c550	cytochrome c(EDH)	Not Accurate	Not Accurate	Accurate	Accurate	Accurate	Accurate	3.0587	2.01347	-0.109433	1.07217	1.8023	1.0495
PA2009	hmgA	--	homogentisate 12-dioxygenase	homogentisicase	Not Accurate	Not Accurate	Accurate	Accurate	Accurate	Accurate	-2.0871	-2.22257	1.87667	-1.48843	-1.44353	-1.10187
PA2041	--	--	Amino acid permease	Amino acid permease	Not Accurate	Not Accurate	Accurate	Accurate	Accurate	Accurate	3.68533	3.14733	1.48157	0.7098	0.526933	0.772233
PA2062	--	--	probable pyridoxal-phosphate dependent enzyme	--	Not Accurate	Not Accurate	Accurate	Not Accurate	Not Accurate	Not Accurate	-2.83033	-3.21753	-1.72383	-2.20287	-2.33707	-2.17913
PA2288	--	--	hypothetical protein	--	Not Accurate	Not Accurate	Accurate	Not Accurate	Not Accurate	Not Accurate	-2.87833	-2.72307	-1.87993	-3.11587	-2.33203	-2.31277
PA2327	--	--	probable permease of ABC transporter	--	Not Accurate	Not Accurate	Accurate	Accurate	Accurate	Accurate	-2.1969	-2.25263	-1.61333	-1.37933	-1.3884	-1.07893
PA2382	lldA	--	L-lactate dehydrogenase	--	Not Accurate	Not Accurate	Accurate	Not Accurate	Not Accurate	Not Accurate	-3.27163	-2.95433	-1.99447	-3.00437	-2.7669	-2.7127
PA2384	--	--	hypothetical protein	--	Not Accurate	Not Accurate	Accurate	Accurate	Accurate	Accurate	-2.16947	-2.36723	-1.9963	-0.778333	-0.824467	-0.885167
PA2414	--	--	L-sorbosone dehydrogenase	--	Not Accurate	Not Accurate	Accurate	Not Accurate	Not Accurate	Not Accurate	-2.33397	-2.18817	-1.8211	4.9885	4.73427	4.1469
PA2451	--	--	hypothetical protein	--	Not Accurate	Not Accurate	Accurate	Accurate	Accurate	Accurate	-2.25423	-2.00857	-1.72877	-0.827033	-0.6603	-0.7472
PA2550	--	--	probable acyl-CoA dehydrogenase	--	Not Accurate	Not Accurate	Accurate	Accurate	Not Accurate	Not Accurate	3.92257	2.5721	1.47887	1.89727	2.22187	3.49457
PA2642	nuoG	--	NADH dehydrogenase I chain G	--	Not Accurate	Not Accurate	Accurate	Accurate	Accurate	Accurate	2.34527	2.2339	1.49567	1.22477	1.32533	0.701733
PA2644	nuoI	--	NADH Dehydrogenase I chain I	--	Not Accurate	Not Accurate	Accurate	Accurate	Accurate	Accurate	2.26563	2.19733	1.4577	1.22833	1.27807	0.415733
PA2648	nuoM	--	NADH dehydrogenase I chain M	--	Not Accurate	Not Accurate	Accurate	Accurate	Accurate	Accurate	2.6906	2.72353	1.89727	1.28107	1.34407	0.0423333
PA2692	--	--	probable transcriptional regulator	--	Not Accurate	Not Accurate	Accurate	Accurate	Accurate	Accurate	-2.70223	-2.5486	-1.54693	-1.3056	-0.792367	-1.4431
PA2711	--	potF4	probable periplasmic spermidine/putrescine-binding protein	--	Not Accurate	Not Accurate	Accurate	Not Accurate	Not Accurate	Not Accurate	3.80797	3.41457	1.31863	2.28317	2.33167	2.89607
PA2776	pauB3	ordL	FAD-dependent oxidoreductase	FAD-dependent oxidoreductase	Not Accurate	Not Accurate	Accurate	Accurate	Accurate	Accurate	3.5948	2.68633	1.21263	1.06057	1.24477	1.2442
PA2850	ohr	--	organic hydroperoxide resistance protein	--	Not Accurate	Not Accurate	Accurate	Not Accurate	Not Accurate	Not Accurate	-2.24747	-2.15357	-1.77123	-3.24793	-3.40637	-3.81987
PA2851	efp	--	translation elongation factor P	--	Not Accurate	Not Accurate	Accurate	Accurate	Accurate	Accurate	2.70953	2.1131	1.40677	-0.208333	-0.683533	-1.2528
PA2862	lipA	--	lactonizing lipase precursor	triacylglycerol lipase	Not Accurate	Not Accurate	Accurate	Not Accurate	Accurate	Accurate	3.0028	2.14923	0.570033	2.20493	1.89983	1.71137
PA2863	lipH	lif	lipase modulator protein	--	Not Accurate	Not Accurate	Accurate	Not Accurate	Not Accurate	Accurate	2.9366	2.2242	1.23397	2.1635	2.01733	1.80463
PA2903	cobJ	cbiH	precorrin-3 methylase CobJ	--	Not Accurate	Not Accurate	Accurate	Not Accurate	Not Accurate	Not Accurate	-2.2102	-2.33987	-1.8996	-3.6096	-3.12363	-3.6188
PA2907	cobL	cbiT ; cbiE	precorrin-6y-dependent methyltransferase CobL	--	Not Accurate	Not Accurate	Accurate	Not Accurate	Not Accurate	Not Accurate	-2.4091	-2.0428	-1.72423	-3.5982	-3.41607	-2.75263
PA2995	nqrE	--	Na+-translocating NADH:quinone oxidoreductase subunit Nqr5	--	Not Accurate	Not Accurate	Accurate	Accurate	Accurate	Accurate	2.0931	2.1179	1.6864	1.5396	0.948467	0.230067
PA2998	nqrB	--	Na+-translocating NADH:ubiquinone oxidoreductase subunit Nrq2	Na+-translocating NADH:ubiquinone oxidoreductase beta subunit	Not Accurate	Not Accurate	Accurate	Accurate	Accurate	Accurate	2.22377	2.14077	1.6138	1.04727	0.017	-0.788367
PA2999	nqrA	--	Na+-translocating NADH:ubiquinone oxidoreductase subunit Nrq1	Na+-translocating NADH:ubiquinone oxidoreductase alpha subunit	Not Accurate	Not Accurate	Accurate	Accurate	Accurate	Accurate	2.11953	2.07677	1.43157	0.0149333	-0.821367	-1.68437
PA3038	opdQ	OccK6	OpdQ	OpdQ ; probable porin	Not Accurate	Not Accurate	Accurate	Not Accurate	Not Accurate	Accurate	5.8218	6.43557	0.198333	3.5013	3.52167	1.60167
PA3081	--	--	conserved hypothetical protein	--	Not Accurate	Not Accurate	Accurate	Accurate	Accurate	Accurate	2.3519	2.21497	1.8245	0.9184	0.971267	0.8268
PA3083	pepN	--	aminopeptidase N	--	Not Accurate	Not Accurate	Accurate	Not Accurate	Not Accurate	Not Accurate	2.16127	2.0583	1.7985	4.5706	4.82243	4.7395
PA3109	--	cvpA	hypothetical protein	--	Not Accurate	Not Accurate	Accurate	Not Accurate	Not Accurate	Not Accurate	-3.53897	-2.18763	-1.75847	-4.36027	-4.22773	-4.65107
PA3125	--	--	putative transferase	putative transferase	Not Accurate	Not Accurate	Accurate	Accurate	Accurate	Accurate	-2.06167	-2.2198	-1.8902	-1.44713	-1.11277	-0.9157
PA3234	--	yjcG	probable sodium:solute symporter	--	Not Accurate	Not Accurate	Accurate	Not Accurate	Not Accurate	Accurate	2.40747	3.31827	-1.78957	2.4532	3.00977	0.393267
PA3259	--	--	hypothetical protein	--	Not Accurate	Not Accurate	Accurate	Accurate	Accurate	Accurate	-2.1539	-2.188	-1.41127	-0.4249	0.732033	1.92807
PA3266	capB	cspA	cold acclimation protein B	--	Not Accurate	Not Accurate	Accurate	Accurate	Accurate	Accurate	2.01513	2.08417	1.77723	1.6529	1.76497	1.79727
PA3277	--	--	probable short-chain dehydrogenase	--	Not Accurate	Not Accurate	Accurate	Accurate	Accurate	Not Accurate	3.1358	2.08833	1.8746	1.60827	1.8272	2.571
PA3425	--	--	hypothetical protein	--	Not Accurate	Not Accurate	Accurate	Not Accurate	Not Accurate	Not Accurate	2.72707	2.6072	1.9413	2.94847	3.1538	3.1953
PA3435	--	mioC	conserved hypothetical protein	--	Not Accurate	Not Accurate	Accurate	Not Accurate	Not Accurate	Not Accurate	2.3465	2.0885	1.8419	2.27537	2.42607	2.3089
PA3444	--	ssuD	conserved hypothetical protein	--	Not Accurate	Not Accurate	Accurate	Not Accurate	Not Accurate	Not Accurate	-2.39863	-2.72543	-0.3425	-3.06317	-2.523	-2.99033
PA3446	--	ssuE	conserved hypothetical protein	--	Not Accurate	Not Accurate	Accurate	Not Accurate	Not Accurate	Not Accurate	-3.40787	-3.7942	-1.6983	-5.1562	-4.9555	-5.0066
PA3495	nth	--	endonuclease III	DNA lyase ; deoxyribonuclease	Not Accurate	Not Accurate	Accurate	Accurate	Accurate	Accurate	2.0237	2.08683	1.7699	1.4964	1.41523	1.2936
PA3575	--	--	hypothetical protein	--	Not Accurate	Not Accurate	Accurate	Not Accurate	Not Accurate	Accurate	-2.97227	-2.4944	-1.8425	-2.81843	-2.5343	-1.304
PA3584	glpD	--	glycerol-3-phosphate dehydrogenase	--	Not Accurate	Not Accurate	Accurate	Not Accurate	Not Accurate	Not Accurate	-4.2926	-2.5639	0.732433	-4.918	-2.12323	-5.429
PA3766	--	--	probable aromatic amino acid transporter	--	Not Accurate	Not Accurate	Accurate	Accurate	Accurate	Accurate	3.13427	2.92637	1.44497	-1.37643	-1.39563	-1.03867
PA3768	--	--	probable metallo-oxidoreductase	--	Not Accurate	Not Accurate	Accurate	Not Accurate	Not Accurate	Not Accurate	-2.93033	-2.8794	-1.89943	-2.26433	-2.77387	-2.87747
PA3770	guaB	--	inosine-5'-monophosphate dehydrogenase	--	Not Accurate	Not Accurate	Accurate	Accurate	Accurate	Not Accurate	2.3636	2.0611	1.6917	-0.0405333	-0.8187	-2.64403
PA3784	--	--	hypothetical protein	--	Not Accurate	Not Accurate	Accurate	Not Accurate	Not Accurate	Not Accurate	-2.21243	-2.29	-1.3267	-2.78247	-2.9544	-2.4356
PA3836	--	--	hypothetical protein	--	Not Accurate	Not Accurate	Accurate	Accurate	Accurate	Accurate	4.6121	3.6327	1.60557	1.4736	1.16437	1.46673
PA3837	--	--	probable permease of ABC transporter	--	Not Accurate	Not Accurate	Accurate	Accurate	Accurate	Accurate	2.7656	2.06257	0.633967	0.284567	-0.138367	-0.195267
PA3845	--	--	probable transcriptional regulator	--	Not Accurate	Not Accurate	Accurate	Accurate	Accurate	Accurate	-2.2785	-2.1619	-1.39523	-0.951433	0.255133	0.373667
PA3849	--	yejK	conserved hypothetical protein	--	Not Accurate	Not Accurate	Accurate	Accurate	Accurate	Accurate	2.24167	2.19907	1.95013	1.90613	1.88987	1.40833
PA3872	narI	--	respiratory nitrate reductase gamma chain	--	Not Accurate	Not Accurate	Accurate	Not Accurate	Not Accurate	Not Accurate	-2.45293	-2.11267	-0.1065	-2.0711	-2.15477	-2.2734
PA3900	fecR	--	FecR	FecR	Not Accurate	Not Accurate	Accurate	Not Accurate	Accurate	Accurate	-2.33257	-2.23357	-1.91	-2.04447	-1.67793	-1.79633
PA3914	moeA1	--	molybdenum cofactor biosynthetic protein A1	molybdopterin biosynthetic protein MoeA	Not Accurate	Not Accurate	Accurate	Not Accurate	Accurate	Accurate	-2.39317	-2.10417	-1.04463	-2.2802	-1.73327	-1.52837
PA3922	--	--	conserved hypothetical protein	--	Not Accurate	Not Accurate	Accurate	Not Accurate	Not Accurate	Not Accurate	2.86947	2.1274	-0.0627667	2.6647	2.59497	2.98607
PA4051	thiL	--	thiamine monophosphate kinase	thiamin-phosphate kinase	Not Accurate	Not Accurate	Accurate	Not Accurate	Not Accurate	Not Accurate	-2.90127	-2.35843	-1.74397	-4.82703	-4.70963	-5.1811
PA4181	--	--	hypothetical protein	--	Not Accurate	Not Accurate	Accurate	Not Accurate	Not Accurate	Not Accurate	2.46823	2.19393	0.443567	2.40657	2.59923	2.7691
PA4182	--	--	hypothetical protein	--	Not Accurate	Not Accurate	Accurate	Not Accurate	Not Accurate	Not Accurate	3.2183	2.88767	1.29163	3.5883	3.55783	3.676
PA4183	--	--	hypothetical protein	--	Not Accurate	Not Accurate	Accurate	Not Accurate	Not Accurate	Not Accurate	2.8785	2.7523	1.30503	3.06057	3.1546	3.33247
PA4184	souR	--	sarcosine oxidation and utilization regulator SouR	sarcosine oxidation and utilization regulator SouR ; probable transcriptional regulator	Not Accurate	Not Accurate	Accurate	Not Accurate	Not Accurate	Not Accurate	2.3862	2.40167	1.05967	2.54507	2.65013	2.66047
PA4237	rplQ	--	50S ribosomal protein L17	--	Not Accurate	Not Accurate	Accurate	Accurate	Accurate	Accurate	2.079	2.01903	1.8021	1.1358	1.3768	0.167067
PA4249	rpsH	--	30S ribosomal protein S8	--	Not Accurate	Not Accurate	Accurate	Accurate	Accurate	Accurate	2.0685	2.17137	1.6524	0.4551	-0.382633	-1.94507
PA4255	rpmC	--	50S ribosomal protein L29	--	Not Accurate	Not Accurate	Accurate	Accurate	Accurate	Accurate	2.36517	2.24593	1.83723	1.5409	1.15043	-0.272967
PA4257	rpsC	--	30S ribosomal protein S3	--	Not Accurate	Not Accurate	Accurate	Accurate	Accurate	Accurate	2.29903	2.15483	1.91227	1.95173	1.4077	0.6311
PA4258	rplV	--	50S ribosomal protein L22	--	Not Accurate	Not Accurate	Accurate	Accurate	Accurate	Accurate	2.2198	2.0925	1.857	1.95847	1.34997	0.663733
PA4263	rplC	--	50S ribosomal protein L3	--	Not Accurate	Not Accurate	Accurate	Accurate	Accurate	Not Accurate	2.14073	2.0882	1.50287	0.5033	-1.41453	-3.11913
PA4349	--	--	hypothetical protein	--	Not Accurate	Not Accurate	Accurate	Accurate	Accurate	Accurate	-2.52657	-2.13077	-0.481367	-1.76547	-1.403	-1.11027
PA4355	pyeM	araJ	PyeM	probable MFS transporter ; Pseudomonas yellow enzyme MFS transporter ; PyeM	Not Accurate	Not Accurate	Accurate	Not Accurate	Not Accurate	Not Accurate	-3.10903	-3.11193	-1.289	-2.99897	-2.22527	-2.66553
PA4442	cysN	--	ATP sulfurylase GTP-binding subunit/APS kinase	--	Not Accurate	Not Accurate	Accurate	Accurate	Accurate	Accurate	3.2424	2.7101	1.73417	-1.70543	-1.91043	-1.97613
PA4449	hisG	--	ATP-phosphoribosyltransferase	--	Not Accurate	Not Accurate	Accurate	Accurate	Accurate	Accurate	2.7334	2.38683	1.83923	0.7198	-0.5252	-0.792633
PA4496	dppA1	--	probable binding protein component of ABC transporter	--	Not Accurate	Not Accurate	Accurate	Not Accurate	Not Accurate	Not Accurate	2.09327	2.17063	1.02217	3.4369	3.38293	2.26563
PA4503	dppB	--	dipeptide ABC transporter permease DppB	dipeptide ABC transporter permease DppB ; probable permease of ABC transporter	Not Accurate	Not Accurate	Accurate	Not Accurate	Not Accurate	Accurate	2.34383	2.54323	1.45593	2.6633	2.68167	1.77563
PA4520	--	--	probable chemotaxis transducer	--	Not Accurate	Not Accurate	Accurate	Not Accurate	Not Accurate	Not Accurate	2.48933	2.01773	1.9559	2.0651	2.16007	2.3527
PA4557	lytB	--	LytB protein	--	Not Accurate	Not Accurate	Accurate	Accurate	Accurate	Accurate	2.13083	2.07863	1.98223	1.91853	1.99177	1.6789
PA4578	--	--	hypothetical protein	--	Not Accurate	Not Accurate	Accurate	Accurate	Accurate	Accurate	3.03673	2.40377	1.98757	0.943	0.695067	0.4247
PA4595	--	yjjK	probable ATP-binding component of ABC transporter	--	Not Accurate	Not Accurate	Accurate	Accurate	Accurate	Accurate	2.74127	2.22167	1.07843	0.0985667	-0.2081	0.0913667
PA4606	--	cstA	conserved hypothetical protein	--	Not Accurate	Not Accurate	Accurate	Not Accurate	Not Accurate	Not Accurate	2.91833	2.9119	0.878733	2.52977	2.6741	2.97677
PA4610	--	--	hypothetical protein	--	Not Accurate	Not Accurate	Accurate	Not Accurate	Not Accurate	Not Accurate	-2.7751	-2.08547	-1.06727	-2.52833	-2.115	-2.05237
PA4619	--	--	probable c-type cytochrome	--	Not Accurate	Not Accurate	Accurate	Accurate	Accurate	Accurate	-2.24803	-2.19697	-0.982167	-1.7385	-1.3335	-1.20313
PA4620	--	--	hypothetical protein	--	Not Accurate	Not Accurate	Accurate	Not Accurate	Accurate	Accurate	-2.84497	-2.47387	0.163167	-2.0782	-1.98937	-1.92313
PA4621	--	--	probable oxidoreductase	--	Not Accurate	Not Accurate	Accurate	Not Accurate	Accurate	Accurate	-2.9399	-2.74213	1.32593	-2.02737	-1.556	-0.914167
PA4749	glmM	mrsA ; yhbF	phosphoglucosamine mutase	--	Not Accurate	Not Accurate	Accurate	Accurate	Accurate	Not Accurate	2.1478	2.1674	1.71677	1.2842	1.56007	2.42793
PA4756	carB	--	carbamoylphosphate synthetase large subunit	--	Not Accurate	Not Accurate	Accurate	Accurate	Accurate	Accurate	2.19923	2.065	1.97197	1.79493	1.53677	1.2136
PA4770	lldP	lctP	L-lactate permease	--	Not Accurate	Not Accurate	Accurate	Accurate	Accurate	Accurate	-4.5851	-4.01397	0.264833	-0.651167	-0.709333	-1.76803
PA4803	--	--	hypothetical protein	--	Not Accurate	Not Accurate	Accurate	Accurate	Accurate	Accurate	-2.1021	-2.01807	-1.67943	-1.59957	-1.17063	-0.987333
PA4804	--	--	POTRA-like domain-containing usher CupB3	--	Not Accurate	Not Accurate	Accurate	Accurate	Accurate	Accurate	-2.5406	-2.25903	-1.89513	-1.7413	-1.1606	-1.49443
PA4839	speA	--	arginine decarboxylase (ADC)	arginine decarboxylase (ADC)	Not Accurate	Not Accurate	Accurate	Accurate	Accurate	Accurate	-2.87707	-2.30583	-1.16277	1.11673	1.03453	0.514033
PA4845	dipZ	cycZ ; dsbD	thiol:disulfide interchange protein DipZ	--	Not Accurate	Not Accurate	Accurate	Not Accurate	Not Accurate	Not Accurate	-2.67457	-2.49503	-1.3562	-4.6186	-4.3107	-4.235
PA4848	accC	--	biotin carboxylase	acetyl-CoA carboxylase	Not Accurate	Not Accurate	Accurate	Accurate	Accurate	Accurate	2.3598	2.09907	1.7999	0.3764	-0.0360333	-0.1091
PA4854	purH	--	phosphoribosylaminoimidazolecarboxamide formyltransferase	IMP cyclohydrolase	Not Accurate	Not Accurate	Accurate	Accurate	Accurate	Accurate	2.2817	2.0733	1.97573	1.68513	0.484167	-0.819033
PA4879	--	yhjG	conserved hypothetical protein	--	Not Accurate	Not Accurate	Accurate	Not Accurate	Not Accurate	Not Accurate	-2.28373	-2.0243	-1.97653	3.7732	4.1584	3.8626
PA4895	--	--	probable transmembrane sensor	--	Not Accurate	Not Accurate	Accurate	Not Accurate	Not Accurate	Not Accurate	-2.90707	-2.66677	-1.9288	-2.50523	-2.07917	-2.0327
PA4901	mdlC	--	benzoylformate decarboxylase	--	Not Accurate	Not Accurate	Accurate	Accurate	Accurate	Accurate	-2.15437	-2.29197	-1.9091	-1.47077	-0.6664	0.184567
PA4913	--	--	probable binding protein component of ABC transporter	--	Not Accurate	Not Accurate	Accurate	Not Accurate	Not Accurate	Not Accurate	2.6524	2.1437	0.7457	2.90323	2.93157	2.6384
PA4918	pcnA	--	nicotinamidase PcnA	nicotinamidase, PcnA ; hypothetical protein	Not Accurate	Not Accurate	Accurate	Accurate	Accurate	Not Accurate	-2.18647	-2.34767	-1.5479	-1.67357	-1.83423	-2.0252
PA4964	parC	--	topoisomerase IV subunit A	--	Not Accurate	Not Accurate	Accurate	Accurate	Accurate	Accurate	2.51817	2.3214	1.94833	0.257933	0.430833	0.808033
PA4979	--	--	probable acyl-CoA dehydrogenase	--	Not Accurate	Not Accurate	Accurate	Not Accurate	Not Accurate	Not Accurate	2.61903	2.4742	0.698467	2.66283	3.1029	2.0156
PA5008	wapP	waaX ; waaP	WapP	WaaP ; hypothetical protein ; WapP	Not Accurate	Not Accurate	Accurate	Accurate	Accurate	Accurate	2.06767	2.0388	1.79877	1.32537	1.67003	0.956567
PA5055	--	--	hypothetical protein	--	Not Accurate	Not Accurate	Accurate	Not Accurate	Accurate	Accurate	-2.36167	-2.07627	-1.92857	-2.03093	-1.6073	-1.95847
PA5082	dguC	--	DguC	DguC	Not Accurate	Not Accurate	Accurate	Not Accurate	Not Accurate	Not Accurate	2.0102	2.78773	0.845033	4.96447	6.0211	5.49527
PA5090	vgrG5	--	VgrG5	VgrG5	Not Accurate	Not Accurate	Accurate	Accurate	Accurate	Accurate	3.0621	3.3638	1.61447	1.82683	1.6704	1.5255
PA5091	hutG	--	N-formylglutamate amidohydrolase	--	Not Accurate	Not Accurate	Accurate	Accurate	Accurate	Accurate	2.63447	2.60243	0.4463	1.80543	1.86753	1.56097
PA5092	hutI	--	imidazolone-5-propionate hydrolase HutI	--	Not Accurate	Not Accurate	Accurate	Not Accurate	Not Accurate	Not Accurate	4.5507	4.64843	0.213167	2.64123	2.99187	2.21197
PA5093	--	--	probable histidine/phenylalanine ammonia-lyase	--	Not Accurate	Not Accurate	Accurate	Accurate	Accurate	Accurate	2.64267	2.65903	0.552067	1.78263	1.804	1.69587
PA5094	--	--	probable ATP-binding component of ABC transporter	--	Not Accurate	Not Accurate	Accurate	Accurate	Accurate	Accurate	2.74327	2.75537	0.164667	1.668	1.49867	1.1554
PA5095	--	--	probable permease of ABC transporter	--	Not Accurate	Not Accurate	Accurate	Accurate	Accurate	Accurate	2.4114	2.58253	-0.5208	1.23893	1.14503	0.895033
PA5096	--	--	probable binding protein component of ABC transporter	--	Not Accurate	Not Accurate	Accurate	Accurate	Accurate	Accurate	2.2304	2.39183	-0.396267	1.062	0.8149	0.576233
PA5097	--	hutT	probable amino acid permease	--	Not Accurate	Not Accurate	Accurate	Not Accurate	Accurate	Accurate	5.75927	6.1092	-0.977833	2.26167	1.88507	1.21607
PA5098	hutH	--	histidine ammonia-lyase	--	Not Accurate	Not Accurate	Accurate	Accurate	Accurate	Accurate	2.94527	3.03673	0.00843333	1.20137	1.21083	0.959433
PA5099	--	--	probable transporter	--	Not Accurate	Not Accurate	Accurate	Accurate	Accurate	Accurate	2.8113	2.9548	-0.136533	0.932667	1.30397	1.1118
PA5100	hutU	--	urocanase	urocanate hydratase	Not Accurate	Not Accurate	Accurate	Not Accurate	Not Accurate	Not Accurate	8.57113	8.67	-0.520533	3.21767	4.35257	4.2456
PA5103	puuR	--	PuuR	PuuR	Not Accurate	Not Accurate	Accurate	Not Accurate	Not Accurate	Not Accurate	2.88857	3.01237	1.9232	3.0166	3.491	3.4719
PA5105	hutC	--	histidine utilization repressor HutC	--	Not Accurate	Not Accurate	Accurate	Accurate	Accurate	Accurate	2.2258	3.10187	-0.0984333	0.527667	1.39947	1.8039
PA5112	estA	--	esterase EstA	--	Not Accurate	Not Accurate	Accurate	Not Accurate	Not Accurate	Not Accurate	3.7854	2.9703	1.8612	4.30257	4.60547	4.82763
PA5129	grxC	grx	GrxC	GrxC ; glutaredoxin	Not Accurate	Not Accurate	Accurate	Accurate	Accurate	Accurate	2.35593	2.5702	1.88557	-0.2076	-0.652267	-1.00157
PA5143	hisB	--	imidazoleglycerol-phosphate dehydratase	--	Not Accurate	Not Accurate	Accurate	Accurate	Accurate	Accurate	2.2084	2.00103	1.85743	0.643367	0.338433	0.697333
PA5152	--	--	probable ATP-binding component of ABC transporter	--	Not Accurate	Not Accurate	Accurate	Accurate	Accurate	Accurate	2.1679	2.01203	0.723367	0.3171	0.258033	0.428
PA5153	--	--	amino acid (lysine/arginine/ornithine/histidine/octopine) ABC transporter periplasmic binding protein	amino acid (lysine/arginine/ornithine/histidine/octopine) ABC transporter periplasmic binding protein	Not Accurate	Not Accurate	Accurate	Not Accurate	Not Accurate	Not Accurate	5.8379	4.95557	1.86077	3.25517	2.8147	2.9823
PA5154	--	--	probable permease of ABC transporter	--	Not Accurate	Not Accurate	Accurate	Accurate	Accurate	Accurate	4.00627	3.50983	0.610567	0.513633	0.250267	0.0047
PA5274	rnk	--	nucleoside diphosphate kinase regulator	--	Not Accurate	Not Accurate	Accurate	Accurate	Accurate	Accurate	2.5714	2.29247	1.1488	-0.4901	-0.319433	-0.5073
PA5309	pauB4	--	FAD-dependent oxidoreductase	FAD-dependent oxidoreductase	Not Accurate	Not Accurate	Accurate	Accurate	Accurate	Accurate	4.25827	2.38537	0.7503	-0.667633	-0.7088	-0.753067
PA5310	--	ymdC	conserved hypothetical protein	--	Not Accurate	Not Accurate	Accurate	Accurate	Accurate	Accurate	3.00857	2.54783	0.9152	-0.551467	-0.3703	-0.0309333
PA5311	--	--	probable major facilitator superfamily (MFS) transporter	probable MFS transporter	Not Accurate	Not Accurate	Accurate	Accurate	Accurate	Accurate	3.7135	3.55653	1.6148	-1.07473	-0.422833	-0.861767
PA5312	pauC	kauB	Aldehyde dehydrogenase	Aldehyde dehydrogenase	Not Accurate	Not Accurate	Accurate	Accurate	Accurate	Accurate	4.37317	3.26423	0.185	-0.8269	-0.693067	-0.135267
PA5339	--	--	conserved hypothetical protein	--	Not Accurate	Not Accurate	Accurate	Accurate	Accurate	Accurate	2.5631	2.12243	1.69687	1.99557	1.79183	1.43133
PA5368	pstC	--	membrane protein component of ABC phosphate transporter	--	Not Accurate	Not Accurate	Accurate	Accurate	Accurate	Accurate	-3.05793	-2.04663	-0.490567	-1.15027	-1.4869	-1.88527
PA5380	gbdR	--	GbdR	GbdR ; glycine betaine- and dimethylglycine-responsive regulator	Not Accurate	Not Accurate	Accurate	Not Accurate	Not Accurate	Not Accurate	6.33357	4.77523	0.673833	5.42117	5.41927	5.33523
PA5403	--	--	probable transcriptional regulator	--	Not Accurate	Not Accurate	Accurate	Not Accurate	Not Accurate	Not Accurate	-2.059	-2.0564	-1.6881	-2.76573	-2.4407	-2.6027
PA5409	--	--	hypothetical protein	--	Not Accurate	Not Accurate	Accurate	Accurate	Accurate	Not Accurate	-3.0788	-3.4437	-0.8286	-0.757233	0.712767	3.20357
PA5442	--	--	conserved hypothetical protein	--	Not Accurate	Not Accurate	Accurate	Accurate	Accurate	Accurate	2.442	2.2328	0.748833	0.4501	0.257167	0.00803333
PA5446	--	--	hypothetical protein	--	Not Accurate	Not Accurate	Accurate	Accurate	Accurate	Accurate	-2.25193	-2.05447	-1.4156	-0.713667	-0.625433	-0.2914
PA5456	--	--	putative glycosyltransferase	putative glycosyltransferase	Not Accurate	Not Accurate	Accurate	Accurate	Accurate	Accurate	2.44547	2.26237	1.37983	1.3581	1.10633	1.08767
PA5466	--	--	hypothetical protein	--	Not Accurate	Not Accurate	Accurate	Accurate	Accurate	Accurate	-2.17687	-2.18867	-1.8813	-1.7522	-1.3943	-1.4366
PA5494	--	--	hypothetical protein	--	Not Accurate	Not Accurate	Accurate	Not Accurate	Not Accurate	Not Accurate	-3.0169	-2.53457	-1.8475	-2.9044	-2.74427	-2.38003
PA5521	--	--	probable short-chain dehydrogenase	--	Not Accurate	Not Accurate	Accurate	Not Accurate	Not Accurate	Not Accurate	4.06043	2.46857	0.624467	5.02493	4.4672	3.79617
PA5522	pauA6	--	Glutamylpolyamine synthetase	Glutamylpolyamine synthetase	Not Accurate	Not Accurate	Accurate	Accurate	Accurate	Accurate	3.5917	2.096	0.0493667	0.708533	0.691967	1.6883
PA5563	soj	--	chromosome partitioning protein Soj	--	Not Accurate	Not Accurate	Accurate	Accurate	Accurate	Accurate	2.66323	2.6429	1.9257	0.5583	-0.492833	-0.5993
PA5564	gidB	--	glucose inhibited division protein B	GidB protein	Not Accurate	Not Accurate	Accurate	Accurate	Accurate	Accurate	2.0871	2.07967	1.58097	1.37503	0.479567	-0.1194

## Sheet: Accurate in NE + AMDC 4h
Annotation
locus_tag	Gene Name	Gene Synonyns	Product Name	Product Synonyms	Untreated 4	HNE 4	AMDC 4	Untreated 16	HNE 16	AMDC 16	Untreated 4	HNE 4	AMDC 4	Untreated 16	HNE 16	AMDC 16
PA0017	--	sun ; fmu	conserved hypothetical protein	--	Not Accurate	Accurate	Accurate	Accurate	Accurate	Accurate	2.0371	1.98403	1.95347	0.833867	1.27883	0.6857
PA0062	--	--	hypothetical protein	--	Not Accurate	Accurate	Accurate	Accurate	Accurate	Accurate	-2.28867	-1.89643	-1.71983	-0.692633	-0.649267	-1.36987
PA0130	bauC	--	3-Oxopropanoate dehydrogenase	3-Oxopropanoate dehydrogenase	Not Accurate	Accurate	Accurate	Accurate	Accurate	Accurate	2.18957	1.90847	1.93697	1.58717	1.67023	1.9429
PA0149	--	--	probable sigma-70 factor ECF subfamily	--	Not Accurate	Accurate	Accurate	Not Accurate	Accurate	Accurate	-2.2434	-1.91663	-1.17243	-2.1725	-1.74553	-1.709
PA0153	pcaH	--	protocatechuate 34-dioxygenase beta subunit	--	Not Accurate	Accurate	Accurate	Not Accurate	Not Accurate	Not Accurate	2.0316	1.91033	1.76593	2.23447	2.4657	3.05557
PA0167	--	--	probable transcriptional regulator	--	Not Accurate	Accurate	Accurate	Accurate	Accurate	Accurate	3.16887	1.96103	1.42217	1.12517	1.19103	1.43157
PA0326	--	--	probable ATP-binding component of ABC transporter	--	Not Accurate	Accurate	Accurate	Accurate	Accurate	Accurate	2.2471	1.76453	1.0389	0.8147	0.949133	0.744733
PA0353	ilvD	--	dihydroxy-acid dehydratase	--	Not Accurate	Accurate	Accurate	Accurate	Accurate	Accurate	3.07647	1.69037	1.30383	1.05163	1.36133	1.6339
PA0396	pilU	--	twitching motility protein PilU	type 4 fimbrial biogenesis protein PilU	Not Accurate	Accurate	Accurate	Not Accurate	Not Accurate	Not Accurate	2.0659	1.61127	1.2458	2.28197	2.25897	2.3979
PA0507	--	--	probable acyl-CoA dehydrogenase	--	Not Accurate	Accurate	Accurate	Accurate	Accurate	Not Accurate	2.42897	1.41257	0.9484	1.5273	1.67873	2.1874
PA0512	nirH	--	NirH	NirH	Not Accurate	Accurate	Accurate	Not Accurate	Not Accurate	Not Accurate	-2.37623	-1.7283	-0.913367	-2.6541	-2.30673	-2.4742
PA0523	norC	--	nitric-oxide reductase subunit C	cytochrome c subunit of nitric oxide reductase	Not Accurate	Accurate	Accurate	Accurate	Accurate	Accurate	-2.29177	-1.90857	-1.5906	-1.8687	-1.59557	-1.54633
PA0539	--	--	hypothetical protein	--	Not Accurate	Accurate	Accurate	Accurate	Accurate	Accurate	-2.43877	-1.59367	-0.836767	-1.84037	-1.19057	-1.26003
PA0548	tktA	--	transketolase	--	Not Accurate	Accurate	Accurate	Accurate	Accurate	Accurate	2.5726	1.8606	1.62167	0.7728	0.234133	-0.4409
PA0581	--	ygiH	conserved hypothetical protein	--	Not Accurate	Accurate	Accurate	Not Accurate	Accurate	Accurate	-2.0605	-1.78013	-1.50363	-2.06883	-1.72963	-1.83007
PA0602	--	--	probable binding protein component of ABC transporter	--	Not Accurate	Accurate	Accurate	Accurate	Accurate	Accurate	2.0891	1.63777	0.838233	0.557133	0.594133	0.545533
PA0605	agtC	--	AgtC	AgtC	Not Accurate	Accurate	Accurate	Accurate	Accurate	Accurate	2.24077	1.8439	0.1427	0.591533	0.472533	0.294033
PA0762	algU	algT	sigma factor AlgU	sigma factor AlgT	Not Accurate	Accurate	Accurate	Accurate	Accurate	Accurate	-2.1523	-1.61983	-1.4569	0.150467	0.0212333	-0.128167
PA0856	--	--	hypothetical protein	--	Not Accurate	Accurate	Accurate	Accurate	Accurate	Accurate	2.0747	1.4311	1.06097	1.74367	1.62493	1.85583
PA0861	rbdA	--	RbDA	RbDA	Not Accurate	Accurate	Accurate	Not Accurate	Not Accurate	Not Accurate	2.09237	1.66403	1.46317	4.83527	5.1299	5.37033
PA0876	--	--	probable transcriptional regulator	--	Not Accurate	Accurate	Accurate	Not Accurate	Not Accurate	Not Accurate	2.08343	1.6354	1.8919	2.4416	2.5051	2.46123
PA0904	lysC	akaB ; ask	aspartate kinase alpha and beta chain	aspartokinase	Not Accurate	Accurate	Accurate	Accurate	Accurate	Accurate	2.41947	1.69937	1.16437	0.00953333	-1.25197	-1.93537
PA0955	--	--	hypothetical protein	--	Not Accurate	Accurate	Accurate	Accurate	Accurate	Accurate	2.1749	1.92853	1.56227	1.21523	0.307267	0.524267
PA1028	amaA	amaB	L-Pipecolate oxidase	FAD-dependent oxidoreductase ; probable oxidoreductase ; L-Pipecolate oxidase	Not Accurate	Accurate	Accurate	Accurate	Accurate	Accurate	2.0833	1.69077	-0.140367	0.668633	0.738433	1.4291
PA1030	--	--	hypothetical protein	--	Not Accurate	Accurate	Accurate	Accurate	Accurate	Accurate	2.31593	1.725	0.9328	0.554233	0.22	0.292033
PA1051	--	--	probable transporter	--	Not Accurate	Accurate	Accurate	Not Accurate	Not Accurate	Not Accurate	-2.89263	-1.5381	-0.598667	-3.2711	-3.23377	-3.0987
PA1156	nrdA	--	NrdA catalytic component of class Ia ribonucleotide reductase	NrdA, catalytic component of class Ia ribonucleotide reductase	Not Accurate	Accurate	Accurate	Accurate	Accurate	Not Accurate	2.02537	1.54907	1.01517	0.610867	-0.5903	-3.62617
PA1160	--	--	hypothetical protein	--	Not Accurate	Accurate	Accurate	Not Accurate	Not Accurate	Not Accurate	-2.24083	-1.65923	-1.91707	-3.81403	-3.26713	-3.3962
PA1165	pcpS	--	PcpS	Pseudomonas aeruginosa carrier protein synthase	Not Accurate	Accurate	Accurate	Not Accurate	Not Accurate	Not Accurate	-2.1206	-1.9331	-1.42783	-3.20567	-3.19927	-2.644
PA1304	--	--	probable oligopeptidase	--	Not Accurate	Accurate	Accurate	Accurate	Accurate	Accurate	2.10763	1.87477	1.3683	1.6641	1.60677	1.55827
PA1344	--	yvaG	probable short-chain dehydrogenase	--	Not Accurate	Accurate	Accurate	Accurate	Accurate	Accurate	-2.0633	-1.50693	-1.17083	-1.353	-1.6207	-1.81443
PA1457	cheZ	--	chemotaxis protein CheZ	--	Not Accurate	Accurate	Accurate	Not Accurate	Not Accurate	Accurate	2.066	1.8271	1.78337	2.13293	2.1893	1.8299
PA1475	ccmA	helA ; cycV	heme exporter protein CcmA	--	Not Accurate	Accurate	Accurate	Not Accurate	Not Accurate	Not Accurate	-2.61747	-1.75037	-1.42427	-3.17987	-3.47627	-3.89773
PA1502	gcl	--	glyoxylate carboligase	--	Not Accurate	Accurate	Accurate	Accurate	Accurate	Accurate	-2.0576	-1.88617	-1.85603	-0.9026	-0.360367	-0.593833
PA1515	alc	--	allantoicase	--	Not Accurate	Accurate	Accurate	Accurate	Accurate	Accurate	-2.12243	-1.6146	-1.5552	-0.346	0.4984	0.437767
PA1539	--	--	hypothetical protein	--	Not Accurate	Accurate	Accurate	Not Accurate	Not Accurate	Not Accurate	-2.164	-0.9222	-0.4544	-3.0799	-2.77057	-2.8013
PA1551	--	fixG	probable ferredoxin	--	Not Accurate	Accurate	Accurate	Not Accurate	Not Accurate	Accurate	-2.3855	-1.5086	0.320433	-2.42463	-2.09093	-1.53357
PA1556	ccoO2	ccoO ; fixO	Cytochrome c oxidase cbb3-type CcoO subunit	Cytochrome c oxidase, cbb3-type, CcoO subunit	Not Accurate	Accurate	Accurate	Not Accurate	Not Accurate	Not Accurate	-2.53107	-1.13703	0.703767	-3.28183	-3.27817	-3.3197
PA1557	ccoN2	ccoN ; fixN ; cytN	Cytochrome c oxidase cbb3-type CcoN subunit	cytochrome c oxidase poly peptide I homolog (heme b/copper cytochrome c oxidase sub unit) ; Cytochrome c oxidase, cbb3-type, CcoN subunit	Not Accurate	Accurate	Accurate	Not Accurate	Not Accurate	Not Accurate	-2.4751	-0.544967	1.77397	-2.99953	-2.89817	-2.724
PA1623	--	--	conserved hypothetical protein	--	Not Accurate	Accurate	Accurate	Not Accurate	Not Accurate	Not Accurate	2.21017	1.7987	0.981133	2.70063	3.79503	5.66503
PA1633	kdpA	--	potassium-transporting ATPase A chain	--	Not Accurate	Accurate	Accurate	Accurate	Accurate	Accurate	-2.02987	-1.7336	-1.70847	-1.3273	-1.34417	-0.645633
PA1646	--	--	probable chemotaxis transducer	probable methyl-accepting chemotaxis protein	Not Accurate	Accurate	Accurate	Not Accurate	Not Accurate	Not Accurate	2.08263	1.5128	1.7543	2.3705	2.27243	2.09047
PA1648	--	--	probable oxidoreductase	--	Not Accurate	Accurate	Accurate	Not Accurate	Not Accurate	Not Accurate	2.709	1.2502	0.797733	2.24223	2.23087	3.04767
PA1649	--	--	probable short-chain dehydrogenase	--	Not Accurate	Accurate	Accurate	Accurate	Accurate	Accurate	3.04947	1.88783	1.08553	1.31887	1.29597	1.48723
PA1715	pscB	--	type III export apparatus protein	--	Not Accurate	Accurate	Accurate	Not Accurate	Not Accurate	Not Accurate	-2.0416	-1.78233	-1.05273	-3.41973	-3.69473	-2.72253
PA1742	pauD2	--	Glutamine amidotransferase class I	Glutamine amidotransferase class I	Not Accurate	Accurate	Accurate	Accurate	Accurate	Accurate	2.4273	-0.279467	-1.0384	-0.0868333	0.269167	1.58977
PA1756	cysH	--	3'-phosphoadenosine-5'-phosphosulfate reductase	PAPS reductase	Not Accurate	Accurate	Accurate	Accurate	Accurate	Accurate	2.31813	1.6453	1.12667	0.678433	0.7637	0.7551
PA1771	estX	--	EstX	EstX	Not Accurate	Accurate	Accurate	Accurate	Accurate	Accurate	2.07323	1.94467	1.92207	-0.0709333	-0.520633	-0.572733
PA1774	crfX	cfrX	CrfX protein	CrfX protein ; CfrX protein	Not Accurate	Accurate	Accurate	Not Accurate	Accurate	Accurate	-2.04517	-1.71683	-1.17427	-2.3502	-1.90753	-1.49003
PA1793	ppiB	cypB	peptidyl-prolyl cis-trans isomerase B	PPIase B ; Rotamase B	Not Accurate	Accurate	Accurate	Accurate	Accurate	Not Accurate	2.9837	1.64307	1.1795	1.69777	1.78027	2.0157
PA1803	lon	lopA ; muc ; deg ; capR	Lon protease	CapR protein ; Atp-dependent protease La	Not Accurate	Accurate	Accurate	Accurate	Accurate	Accurate	2.07473	1.58027	0.815867	0.938967	1.0039	1.18807
PA1806	fabI	envM	NADH-dependent enoyl-ACP reductase	--	Not Accurate	Accurate	Accurate	Accurate	Accurate	Accurate	2.0312	1.7639	1.76277	0.996333	1.16597	0.868633
PA1823	nudC	yjaD	NudC	NudC	Not Accurate	Accurate	Accurate	Not Accurate	Not Accurate	Not Accurate	2.16347	1.51533	1.43613	2.33173	2.23353	2.19577
PA1829	--	--	hypothetical protein	--	Not Accurate	Accurate	Accurate	Accurate	Accurate	Not Accurate	4.17637	1.71643	0.0363333	1.54027	1.56097	3.16303
PA1830	--	--	hypothetical protein	--	Not Accurate	Accurate	Accurate	Accurate	Accurate	Accurate	3.06577	1.48843	0.640867	0.9687	0.644633	-0.0931667
PA1893	--	--	hypothetical protein	--	Not Accurate	Accurate	Accurate	Not Accurate	Not Accurate	Not Accurate	2.1386	1.83123	0.6873	3.69393	3.66173	2.0597
PA1895	--	--	hypothetical protein	--	Not Accurate	Accurate	Accurate	Not Accurate	Not Accurate	Not Accurate	2.1466	1.91063	0.719567	3.59983	3.33703	2.2339
PA1976	ercS'	--	ErcS'	ErcS'	Not Accurate	Accurate	Accurate	Accurate	Accurate	Accurate	2.46387	1.6419	-0.884233	0.294933	1.48833	0.3731
PA1981	--	--	hypothetical protein	--	Not Accurate	Accurate	Accurate	Accurate	Accurate	Accurate	2.3748	1.7372	0.0962667	1.01837	1.89943	0.635733
PA2017	--	--	hypothetical protein	--	Not Accurate	Accurate	Accurate	Accurate	Accurate	Accurate	-2.60243	-1.66187	-1.7098	-0.300267	0.0739333	0.615133
PA2122	--	--	hypothetical protein	--	Not Accurate	Accurate	Accurate	Accurate	Accurate	Accurate	2.62457	1.87783	0.967533	1.97307	1.94097	1.48337
PA2167	--	--	hypothetical protein	--	Not Accurate	Accurate	Accurate	Accurate	Not Accurate	Accurate	-2.05117	-1.81333	-1.729	1.99877	2.0443	1.68633
PA2176	--	--	hypothetical protein	--	Not Accurate	Accurate	Accurate	Accurate	Not Accurate	Accurate	-2.00347	-1.87	-1.40373	1.92533	2.24963	1.91427
PA2247	bkdA1	--	2-oxoisovalerate dehydrogenase (alpha subunit)	branched-chain alpha-keto acid decarboxylase ; 3-methyl-2-oxobutanoate dehydrogenase (lipoamide)	Not Accurate	Accurate	Accurate	Accurate	Accurate	Accurate	-2.88493	1.21173	-1.94117	-0.2621	0.247367	-1.21543
PA2250	lpdV	--	lipoamide dehydrogenase-Val	lipoamide dehydrogenase (E3 subunit) ; Lpd-Val	Not Accurate	Accurate	Accurate	Accurate	Accurate	Accurate	-2.64283	0.233067	-1.91047	0.223467	0.677733	0.0324333
PA2381	--	--	hypothetical protein	--	Not Accurate	Accurate	Accurate	Accurate	Accurate	Accurate	-2.6221	-1.8968	-0.5712	-0.545433	-0.450567	-0.701067
PA2392	pvdP	--	PvdP	PvdP	Not Accurate	Accurate	Accurate	Accurate	Accurate	Accurate	-2.01163	-1.95883	-1.84867	-1.33847	-1.31583	-1.43257
PA2433	--	--	hypothetical protein	--	Not Accurate	Accurate	Accurate	Not Accurate	Not Accurate	Not Accurate	-2.1845	-1.72553	-1.37783	3.94727	3.88817	3.0089
PA2488	--	--	probable transcriptional regulator	--	Not Accurate	Accurate	Accurate	Accurate	Accurate	Accurate	-2.0528	-1.85363	-1.59747	-1.55517	-1.16197	-0.9299
PA2532	tpx	--	thiol peroxidase	--	Not Accurate	Accurate	Accurate	Accurate	Accurate	Accurate	2.39007	1.49337	0.387767	1.08587	0.517533	0.491667
PA2545	xthA	--	exodeoxyribonuclease III	exonuclease III	Not Accurate	Accurate	Accurate	Accurate	Accurate	Accurate	2.45207	1.72087	0.831367	1.35903	0.8149	0.2387
PA2587	pqsH	--	probable FAD-dependent monooxygenase	--	Not Accurate	Accurate	Accurate	Accurate	Accurate	Not Accurate	2.19147	1.97483	1.98913	1.85397	1.73093	2.1037
PA2622	cspD	--	cold-shock protein CspD	--	Not Accurate	Accurate	Accurate	Not Accurate	Not Accurate	Not Accurate	2.5908	1.83387	1.43633	6.62757	6.5027	5.88943
PA2751	--	yfkH	conserved hypothetical protein	--	Not Accurate	Accurate	Accurate	Accurate	Accurate	Accurate	-2.602	-1.99413	-1.61443	1.81307	1.32377	0.996533
PA2754	--	--	conserved hypothetical protein	--	Not Accurate	Accurate	Accurate	Accurate	Accurate	Accurate	-3.5399	-1.94847	-0.6701	0.3825	0.370767	0.3542
PA2868	--	--	hypothetical protein	--	Not Accurate	Accurate	Accurate	Accurate	Accurate	Accurate	-2.08903	-1.5797	-1.22323	-1.29503	-1.3136	-1.1412
PA2896	sbrI	--	SbrI	SbrI ; probable sigma-70 factor, ECF subfamily	Not Accurate	Accurate	Accurate	Accurate	Not Accurate	Accurate	-2.08457	-1.24817	-1.53527	1.57193	2.0228	1.81367
PA3006	psrA	--	transcriptional regulator PsrA	transcriptional regulator PsrA	Not Accurate	Accurate	Accurate	Not Accurate	Not Accurate	Not Accurate	-2.0708	-1.7654	-1.12127	-3.16523	-2.87713	-3.45767
PA3011	topA	--	DNA topoisomerase I	--	Not Accurate	Accurate	Accurate	Accurate	Accurate	Accurate	2.05803	1.63433	1.1277	1.916	1.1096	0.2658
PA3024	--	--	probable carbohydrate kinase	--	Not Accurate	Accurate	Accurate	Accurate	Accurate	Accurate	2.3005	1.9145	1.33703	1.4942	1.21753	1.4057
PA3080	--	--	hypothetical protein	--	Not Accurate	Accurate	Accurate	Accurate	Accurate	Accurate	2.02307	1.28227	1.0314	0.5162	0.578233	0.992033
PA3103	xcpR	--	general secretion pathway protein E	type II traffic warden ATPase	Not Accurate	Accurate	Accurate	Not Accurate	Not Accurate	Not Accurate	2.3968	1.96513	1.58833	3.61137	3.97913	4.41167
PA3132	--	--	probable hydrolase	--	Not Accurate	Accurate	Accurate	Not Accurate	Not Accurate	Accurate	-2.386	-1.89743	-0.839667	-2.23743	-2.37673	-1.9164
PA3133	sawR	--	SawR	SawR ; probable transcriptional regulator	Not Accurate	Accurate	Accurate	Not Accurate	Not Accurate	Not Accurate	-2.60163	-1.60493	-0.487933	-2.70557	-3.03873	-2.74147
PA3141	wbpM	--	nucleotide sugar epimerase/dehydratase WbpM	--	Not Accurate	Accurate	Accurate	Accurate	Accurate	Accurate	2.06187	1.8069	1.7397	1.08573	0.895133	1.04387
PA3166	pheA	--	chorismate mutase	prephenate dehydratase	Not Accurate	Accurate	Accurate	Not Accurate	Not Accurate	Accurate	2.07277	1.81457	1.40117	2.62173	2.101	1.4295
PA3181	--	edaA	2-keto-3-deoxy-6-phosphogluconate aldolase	KDPG-aldolase	Not Accurate	Accurate	Accurate	Not Accurate	Accurate	Accurate	-2.85503	-1.67103	-1.2018	-2.1816	-1.84383	-1.68423
PA3186	oprB	--	Glucose/carbohydrate outer membrane porin OprB precursor	D1 ; carbohydrate-selective porin OprB	Not Accurate	Accurate	Accurate	Not Accurate	Not Accurate	Accurate	2.2724	1.69663	-0.540967	2.57843	2.67143	1.70207
PA3263	--	yaiD	conserved hypothetical protein	--	Not Accurate	Accurate	Accurate	Accurate	Accurate	Accurate	2.05907	1.92407	1.22543	0.343467	0.880267	1.32087
PA3267	--	--	hypothetical protein	--	Not Accurate	Accurate	Accurate	Accurate	Accurate	Accurate	-2.03373	-0.9824	-0.951367	-1.84507	-1.7506	-1.33643
PA3300	fadD2	--	long-chain-fatty-acid--CoA ligase	acyl coenzyme A synthetase	Not Accurate	Accurate	Accurate	Not Accurate	Not Accurate	Not Accurate	2.6804	1.71823	0.898333	2.19963	2.1038	2.4948
PA3305	--	--	hypothetical protein	--	Not Accurate	Accurate	Accurate	Accurate	Accurate	Accurate	-2.69973	-1.2835	1.10207	-0.838667	-0.2313	-0.274933
PA3313	--	--	putative periplasmic organophosphorous compound-binding protein	putative periplasmic organophosphorous compound-binding protein	Not Accurate	Accurate	Accurate	Accurate	Accurate	Not Accurate	2.72213	1.98413	1.74457	1.8129	1.72257	2.24617
[truncated: 86 more rows]

## Sheet: Inaccurate in AMDC 4h
Annotation
[truncated: 107 more rows]

## Sheet: Accurate in Untreated 16h
Annotation
[truncated: 99 more rows]

## Sheet: Accurate in NE 16h
Annotation
[truncated: 33 more rows]

## Sheet: Accurate in AMDC 16h
Annotation
[truncated: 142 more rows]
